# Supplementary material for: Structural and functional analysis of four non-coding Y RNAs from Chinese hamster cells: identification, molecular dynamics simulations and DNA replication initiation assays
Source: BMC Mol Biol. 2016 Jan 5;17:1. doi: 10.1186/s12867-015-0053-5 (PMC4702372; doi:10.1186/s12867-015-0053-5)
Supplement: Supplementary file 4 — 10.1186/s12867-015-0053-5 Y RNAs files in the.pdb format. [file 12867_2015_53_MOESM4_ESM.zip]

Archive with 8 entries (8 files):
- chY1_RNA.pdb
- chY3_RNA.pdb
- chY4_RNA.pdb
- chY5_RNA.pdb
- hY1_RNA.pdb
- hY3_RNA.pdb
- hY4_RNA.pdb
- hY5_RNA.pdb
