# Supplementary material for: Structural and functional analysis of four non-coding Y RNAs from Chinese hamster cells: identification, molecular dynamics simulations and DNA replication initiation assays
Source: BMC Mol Biol. 2016 Jan 5;17:1. doi: 10.1186/s12867-015-0053-5 (PMC4702372; doi:10.1186/s12867-015-0053-5)
Supplement: Supplementary file 4 — 10.1186/s12867-015-0053-5 Y RNAs files in the.pdb format. [file 12867_2015_53_MOESM4_ESM.zip › chY1_RNA.pdb]

TITLE     Chinese hamster Y1 RNA (chY1 RNA)
ATOM      1  O5' G   A   1       0.676  -0.441  -0.900  1.00  0.00           O
ATOM      2  H5T G   A   1       0.783  -0.369  -1.892  1.00  0.00           H
ATOM      3  C5' G   A   1       1.961  -0.382  -0.277  1.00  0.00           C
ATOM      4 1H5' G   A   1       2.386   0.488  -0.528  1.00  0.00           H
ATOM      5 2H5' G   A   1       2.512  -1.137  -0.633  1.00  0.00           H
ATOM      6  C4' G   A   1       1.833  -0.489   1.225  1.00  0.00           C
ATOM      7  H4' G   A   1       2.714  -0.190   1.592  1.00  0.00           H
ATOM      8  O4' G   A   1       0.729   0.359   1.659  1.00  0.00           O
ATOM      9  C1' G   A   1      -0.225  -0.422   2.348  1.00  0.00           C
ATOM     10  H1' G   A   1      -0.115  -0.342   3.339  1.00  0.00           H
ATOM     11  N9  G   A   1      -1.553   0.115   2.069  1.00  0.00           N
ATOM     12  C8  G   A   1      -2.140   0.287   0.840  1.00  0.00           C
ATOM     13  H8  G   A   1      -1.692   0.049  -0.022  1.00  0.00           H
ATOM     14  N7  G   A   1      -3.341   0.792   0.909  1.00  0.00           N
ATOM     15  C5  G   A   1      -3.561   0.963   2.270  1.00  0.00           C
ATOM     16  C6  G   A   1      -4.688   1.476   2.965  1.00  0.00           C
ATOM     17  O6  G   A   1      -5.755   1.898   2.503  1.00  0.00           O
ATOM     18  N1  G   A   1      -4.485   1.471   4.340  1.00  0.00           N
ATOM     19  H1  G   A   1      -5.226   1.815   4.916  1.00  0.00           H
ATOM     20  C2  G   A   1      -3.348   1.031   4.968  1.00  0.00           C
ATOM     21  N2  G   A   1      -3.345   1.100   6.301  1.00  0.00           N
ATOM     22  H21 G   A   1      -4.144   1.458   6.785  1.00  0.00           H
ATOM     23  H22 G   A   1      -2.544   0.794   6.816  1.00  0.00           H
ATOM     24  N3  G   A   1      -2.291   0.555   4.336  1.00  0.00           N
ATOM     25  C4  G   A   1      -2.465   0.549   2.998  1.00  0.00           C
ATOM     26  C3' G   A   1       1.509  -1.886   1.752  1.00  0.00           C
ATOM     27  H3' G   A   1       1.857  -2.651   1.210  1.00  0.00           H
ATOM     28  C2' G   A   1      -0.011  -1.856   1.878  1.00  0.00           C
ATOM     29 1H2' G   A   1      -0.514  -2.167   1.072  1.00  0.00           H
ATOM     30  O2' G   A   1      -0.474  -2.738   2.885  1.00  0.00           O
ATOM     31 2HO' G   A   1      -0.339  -3.683   2.588  1.00  0.00           H
ATOM     32  O3' G   A   1       2.162  -2.121   2.997  1.00  0.00           O
ATOM     33  P   G   A   2       2.336  -3.625   3.543  1.00  0.00           P
ATOM     34  O1P G   A   2       3.662  -3.698   4.206  1.00  0.00           O
ATOM     35  O2P G   A   2       2.011  -4.572   2.446  1.00  0.00           O
ATOM     36  O5' G   A   2       1.215  -3.759   4.668  1.00  0.00           O
ATOM     37  C5' G   A   2       1.053  -2.757   5.672  1.00  0.00           C
ATOM     38 1H5' G   A   2       0.670  -1.942   5.238  1.00  0.00           H
ATOM     39 2H5' G   A   2       1.956  -2.543   6.046  1.00  0.00           H
ATOM     40  C4' G   A   2       0.134  -3.255   6.764  1.00  0.00           C
ATOM     41  H4' G   A   2       0.637  -3.130   7.619  1.00  0.00           H
ATOM     42  O4' G   A   2      -1.096  -2.475   6.721  1.00  0.00           O
ATOM     43  C1' G   A   2      -2.200  -3.346   6.600  1.00  0.00           C
ATOM     44  H1' G   A   2      -2.616  -3.535   7.489  1.00  0.00           H
ATOM     45  N9  G   A   2      -3.243  -2.673   5.829  1.00  0.00           N
ATOM     46  C8  G   A   2      -3.215  -2.358   4.493  1.00  0.00           C
ATOM     47  H8  G   A   2      -2.441  -2.566   3.895  1.00  0.00           H
ATOM     48  N7  G   A   2      -4.300  -1.760   4.082  1.00  0.00           N
ATOM     49  C5  G   A   2      -5.094  -1.673   5.219  1.00  0.00           C
ATOM     50  C6  G   A   2      -6.391  -1.120   5.399  1.00  0.00           C
ATOM     51  O6  G   A   2      -7.122  -0.573   4.564  1.00  0.00           O
ATOM     52  N1  G   A   2      -6.822  -1.246   6.715  1.00  0.00           N
ATOM     53  H1  G   A   2      -7.727  -0.886   6.941  1.00  0.00           H
ATOM     54  C2  G   A   2      -6.102  -1.826   7.727  1.00  0.00           C
ATOM     55  N2  G   A   2      -6.690  -1.854   8.925  1.00  0.00           N
ATOM     56  H21 G   A   2      -7.604  -1.465   9.043  1.00  0.00           H
ATOM     57  H22 G   A   2      -6.217  -2.264   9.705  1.00  0.00           H
ATOM     58  N3  G   A   2      -4.896  -2.342   7.576  1.00  0.00           N
ATOM     59  C4  G   A   2      -4.455  -2.233   6.305  1.00  0.00           C
ATOM     60  C3' G   A   2      -0.296  -4.717   6.639  1.00  0.00           C
ATOM     61  H3' G   A   2       0.355  -5.318   6.175  1.00  0.00           H
ATOM     62  C2' G   A   2      -1.656  -4.616   5.958  1.00  0.00           C
ATOM     63 1H2' G   A   2      -1.643  -4.667   4.959  1.00  0.00           H
ATOM     64  O2' G   A   2      -2.494  -5.699   6.311  1.00  0.00           O
ATOM     65 2HO' G   A   2      -2.146  -6.539   5.895  1.00  0.00           H
ATOM     66  O3' G   A   2      -0.377  -5.347   7.915  1.00  0.00           O
ATOM     67  P   C   A   3      -0.231  -6.946   8.030  1.00  0.00           P
ATOM     68  O1P C   A   3       0.969  -7.214   8.863  1.00  0.00           O
ATOM     69  O2P C   A   3      -0.326  -7.540   6.672  1.00  0.00           O
ATOM     70  O5' C   A   3      -1.512  -7.390   8.870  1.00  0.00           O
ATOM     71  C5' C   A   3      -2.733  -7.756   8.224  1.00  0.00           C
ATOM     72 1H5' C   A   3      -2.789  -8.754   8.205  1.00  0.00           H
ATOM     73 2H5' C   A   3      -2.708  -7.405   7.288  1.00  0.00           H
ATOM     74  C4' C   A   3      -3.908  -7.176   8.974  1.00  0.00           C
ATOM     75  H4' C   A   3      -3.633  -7.201   9.935  1.00  0.00           H
ATOM     76  O4' C   A   3      -4.167  -5.834   8.482  1.00  0.00           O
ATOM     77  C1' C   A   3      -5.561  -5.578   8.504  1.00  0.00           C
ATOM     78  H1' C   A   3      -5.746  -4.767   9.059  1.00  0.00           H
ATOM     79  N1  C   A   3      -6.000  -5.257   7.135  1.00  0.00           N
ATOM     80  C6  C   A   3      -5.144  -5.374   6.075  1.00  0.00           C
ATOM     81  H6  C   A   3      -4.207  -5.685   6.232  1.00  0.00           H
ATOM     82  C5  C   A   3      -5.539  -5.079   4.831  1.00  0.00           C
ATOM     83  H5  C   A   3      -4.914  -5.161   4.054  1.00  0.00           H
ATOM     84  C4  C   A   3      -6.884  -4.643   4.656  1.00  0.00           C
ATOM     85  N4  C   A   3      -7.335  -4.335   3.441  1.00  0.00           N
ATOM     86  H41 C   A   3      -6.729  -4.410   2.649  1.00  0.00           H
ATOM     87  H42 C   A   3      -8.279  -4.029   3.321  1.00  0.00           H
ATOM     88  N3  C   A   3      -7.727  -4.527   5.682  1.00  0.00           N
ATOM     89  C2  C   A   3      -7.314  -4.827   6.933  1.00  0.00           C
ATOM     90  O2  C   A   3      -8.070  -4.731   7.909  1.00  0.00           O
ATOM     91  C3' C   A   3      -5.233  -7.901   8.786  1.00  0.00           C
ATOM     92  H3' C   A   3      -5.354  -8.351   7.901  1.00  0.00           H
ATOM     93  C2' C   A   3      -6.250  -6.809   9.097  1.00  0.00           C
ATOM     94 1H2' C   A   3      -7.186  -7.005   8.804  1.00  0.00           H
ATOM     95  O2' C   A   3      -6.387  -6.619  10.493  1.00  0.00           O
ATOM     96 2HO' C   A   3      -6.836  -7.417  10.895  1.00  0.00           H
ATOM     97  O3' C   A   3      -5.352  -9.018   9.664  1.00  0.00           O
ATOM     98  P   U   A   4      -6.236 -10.290   9.226  1.00  0.00           P
ATOM     99  O1P U   A   4      -5.973 -11.372  10.208  1.00  0.00           O
ATOM    100  O2P U   A   4      -6.011 -10.543   7.780  1.00  0.00           O
ATOM    101  O5' U   A   4      -7.741  -9.800   9.413  1.00  0.00           O
ATOM    102  C5' U   A   4      -8.324  -9.689  10.711  1.00  0.00           C
ATOM    103 1H5' U   A   4      -7.865  -8.944  11.195  1.00  0.00           H
ATOM    104 2H5' U   A   4      -8.167 -10.549  11.197  1.00  0.00           H
ATOM    105  C4' U   A   4      -9.805  -9.411  10.595  1.00  0.00           C
ATOM    106  H4' U   A   4     -10.161  -9.492  11.526  1.00  0.00           H
ATOM    107  O4' U   A   4      -9.988  -8.084  10.029  1.00  0.00           O
ATOM    108  C1' U   A   4     -11.070  -8.098   9.116  1.00  0.00           C
ATOM    109  H1' U   A   4     -11.717  -7.372   9.348  1.00  0.00           H
ATOM    110  N1  U   A   4     -10.550  -7.789   7.776  1.00  0.00           N
ATOM    111  C6  U   A   4      -9.252  -8.088   7.425  1.00  0.00           C
ATOM    112  H6  U   A   4      -8.658  -8.523   8.101  1.00  0.00           H
ATOM    113  C5  U   A   4      -8.759  -7.817   6.213  1.00  0.00           C
ATOM    114  H5  U   A   4      -7.811  -8.048   5.996  1.00  0.00           H
ATOM    115  C4  U   A   4      -9.588  -7.197   5.227  1.00  0.00           C
ATOM    116  O4  U   A   4      -9.249  -6.887   4.085  1.00  0.00           O
ATOM    117  N3  U   A   4     -10.870  -6.930   5.644  1.00  0.00           N
ATOM    118  H3  U   A   4     -11.475  -6.500   4.974  1.00  0.00           H
ATOM    119  C2  U   A   4     -11.410  -7.189   6.877  1.00  0.00           C
ATOM    120  O2  U   A   4     -12.562  -6.908   7.149  1.00  0.00           O
ATOM    121  C3' U   A   4     -10.575 -10.340   9.665  1.00  0.00           C
ATOM    122  H3' U   A   4     -10.038 -10.743   8.924  1.00  0.00           H
ATOM    123  C2' U   A   4     -11.739  -9.469   9.208  1.00  0.00           C
ATOM    124 1H2' U   A   4     -12.227  -9.801   8.401  1.00  0.00           H
ATOM    125  O2' U   A   4     -12.757  -9.414  10.191  1.00  0.00           O
ATOM    126 2HO' U   A   4     -13.202 -10.307  10.260  1.00  0.00           H
ATOM    127  O3' U   A   4     -11.014 -11.515  10.342  1.00  0.00           O
ATOM    128  P   G   A   5     -11.721 -12.698   9.512  1.00  0.00           P
ATOM    129  O1P G   A   5     -11.473 -13.963  10.250  1.00  0.00           O
ATOM    130  O2P G   A   5     -11.311 -12.588   8.089  1.00  0.00           O
ATOM    131  O5' G   A   5     -13.277 -12.368   9.611  1.00  0.00           O
ATOM    132  C5' G   A   5     -14.246 -13.221   9.002  1.00  0.00           C
ATOM    133 1H5' G   A   5     -14.369 -14.020   9.591  1.00  0.00           H
ATOM    134 2H5' G   A   5     -13.888 -13.512   8.115  1.00  0.00           H
ATOM    135  C4' G   A   5     -15.557 -12.488   8.827  1.00  0.00           C
ATOM    136  H4' G   A   5     -16.017 -12.540   9.714  1.00  0.00           H
ATOM    137  O4' G   A   5     -15.282 -11.117   8.428  1.00  0.00           O
ATOM    138  C1' G   A   5     -16.138 -10.743   7.364  1.00  0.00           C
ATOM    139  H1' G   A   5     -16.549  -9.849   7.542  1.00  0.00           H
ATOM    140  N9  G   A   5     -15.326 -10.577   6.162  1.00  0.00           N
ATOM    141  C8  G   A   5     -13.956 -10.619   6.079  1.00  0.00           C
ATOM    142  H8  G   A   5     -13.362 -10.786   6.866  1.00  0.00           H
ATOM    143  N7  G   A   5     -13.506 -10.420   4.871  1.00  0.00           N
ATOM    144  C5  G   A   5     -14.651 -10.241   4.106  1.00  0.00           C
ATOM    145  C6  G   A   5     -14.798  -9.994   2.718  1.00  0.00           C
ATOM    146  O6  G   A   5     -13.918  -9.888   1.859  1.00  0.00           O
ATOM    147  N1  G   A   5     -16.135  -9.873   2.357  1.00  0.00           N
ATOM    148  H1  G   A   5     -16.339  -9.688   1.396  1.00  0.00           H
ATOM    149  C2  G   A   5     -17.195  -9.988   3.219  1.00  0.00           C
ATOM    150  N2  G   A   5     -18.409  -9.845   2.681  1.00  0.00           N
ATOM    151  H21 G   A   5     -18.504  -9.665   1.702  1.00  0.00           H
ATOM    152  H22 G   A   5     -19.223  -9.918   3.257  1.00  0.00           H
ATOM    153  N3  G   A   5     -17.075 -10.228   4.513  1.00  0.00           N
ATOM    154  C4  G   A   5     -15.783 -10.339   4.887  1.00  0.00           C
ATOM    155  C3' G   A   5     -16.460 -13.049   7.734  1.00  0.00           C
ATOM    156  H3' G   A   5     -15.990 -13.558   7.013  1.00  0.00           H
ATOM    157  C2' G   A   5     -17.215 -11.819   7.247  1.00  0.00           C
ATOM    158 1H2' G   A   5     -17.673 -11.921   6.364  1.00  0.00           H
ATOM    159  O2' G   A   5     -18.280 -11.494   8.121  1.00  0.00           O
ATOM    160 2HO' G   A   5     -18.992 -12.193   8.053  1.00  0.00           H
ATOM    161  O3' G   A   5     -17.337 -14.051   8.245  1.00  0.00           O
ATOM    162  P   G   A   6     -17.242 -15.561   7.695  1.00  0.00           P
ATOM    163  O1P G   A   6     -17.053 -16.436   8.881  1.00  0.00           O
ATOM    164  O2P G   A   6     -16.261 -15.619   6.580  1.00  0.00           O
ATOM    165  O5' G   A   6     -18.697 -15.848   7.110  1.00  0.00           O
ATOM    166  C5' G   A   6     -18.879 -16.301   5.768  1.00  0.00           C
ATOM    167 1H5' G   A   6     -19.578 -17.016   5.773  1.00  0.00           H
ATOM    168 2H5' G   A   6     -18.012 -16.684   5.449  1.00  0.00           H
ATOM    169  C4' G   A   6     -19.306 -15.153   4.883  1.00  0.00           C
ATOM    170  H4' G   A   6     -20.183 -14.851   5.256  1.00  0.00           H
ATOM    171  O4' G   A   6     -18.288 -14.124   4.919  1.00  0.00           O
ATOM    172  C1' G   A   6     -18.276 -13.427   3.688  1.00  0.00           C
ATOM    173  H1' G   A   6     -18.562 -12.480   3.835  1.00  0.00           H
ATOM    174  N9  G   A   6     -16.896 -13.369   3.212  1.00  0.00           N
ATOM    175  C8  G   A   6     -15.757 -13.523   3.963  1.00  0.00           C
ATOM    176  H8  G   A   6     -15.767 -13.707   4.946  1.00  0.00           H
ATOM    177  N7  G   A   6     -14.661 -13.405   3.267  1.00  0.00           N
ATOM    178  C5  G   A   6     -15.102 -13.161   1.973  1.00  0.00           C
ATOM    179  C6  G   A   6     -14.370 -12.947   0.777  1.00  0.00           C
ATOM    180  O6  G   A   6     -13.144 -12.929   0.614  1.00  0.00           O
ATOM    181  N1  G   A   6     -15.214 -12.738  -0.307  1.00  0.00           N
ATOM    182  H1  G   A   6     -14.789 -12.575  -1.197  1.00  0.00           H
ATOM    183  C2  G   A   6     -16.583 -12.738  -0.251  1.00  0.00           C
ATOM    184  N2  G   A   6     -17.217 -12.520  -1.406  1.00  0.00           N
ATOM    185  H21 G   A   6     -16.692 -12.369  -2.244  1.00  0.00           H
ATOM    186  H22 G   A   6     -18.217 -12.507  -1.433  1.00  0.00           H
ATOM    187  N3  G   A   6     -17.279 -12.936   0.854  1.00  0.00           N
ATOM    188  C4  G   A   6     -16.480 -13.139   1.922  1.00  0.00           C
ATOM    189  C3' G   A   6     -19.442 -15.484   3.405  1.00  0.00           C
ATOM    190  H3' G   A   6     -18.836 -16.209   3.076  1.00  0.00           H
ATOM    191  C2' G   A   6     -19.238 -14.131   2.725  1.00  0.00           C
ATOM    192 1H2' G   A   6     -18.968 -14.183   1.763  1.00  0.00           H
ATOM    193  O2' G   A   6     -20.446 -13.396   2.685  1.00  0.00           O
ATOM    194 2HO' G   A   6     -21.087 -13.842   2.060  1.00  0.00           H
ATOM    195  O3' G   A   6     -20.722 -16.043   3.117  1.00  0.00           O
ATOM    196  P   U   A   7     -20.827 -17.482   2.407  1.00  0.00           P
ATOM    197  O1P U   A   7     -22.254 -17.891   2.447  1.00  0.00           O
ATOM    198  O2P U   A   7     -19.792 -18.373   2.993  1.00  0.00           O
ATOM    199  O5' U   A   7     -20.442 -17.190   0.888  1.00  0.00           O
ATOM    200  C5' U   A   7     -19.684 -18.128   0.127  1.00  0.00           C
ATOM    201 1H5' U   A   7     -20.218 -18.970   0.051  1.00  0.00           H
ATOM    202 2H5' U   A   7     -18.835 -18.315   0.621  1.00  0.00           H
ATOM    203  C4' U   A   7     -19.386 -17.566  -1.243  1.00  0.00           C
ATOM    204  H4' U   A   7     -20.272 -17.498  -1.703  1.00  0.00           H
ATOM    205  O4' U   A   7     -18.733 -16.276  -1.090  1.00  0.00           O
ATOM    206  C1' U   A   7     -17.669 -16.163  -2.019  1.00  0.00           C
ATOM    207  H1' U   A   7     -17.736 -15.298  -2.517  1.00  0.00           H
ATOM    208  N1  U   A   7     -16.404 -16.113  -1.270  1.00  0.00           N
ATOM    209  C6  U   A   7     -16.366 -16.350   0.086  1.00  0.00           C
ATOM    210  H6  U   A   7     -17.220 -16.557   0.564  1.00  0.00           H
ATOM    211  C5  U   A   7     -15.228 -16.313   0.786  1.00  0.00           C
ATOM    212  H5  U   A   7     -15.240 -16.490   1.770  1.00  0.00           H
ATOM    213  C4  U   A   7     -13.994 -16.020   0.128  1.00  0.00           C
ATOM    214  O4  U   A   7     -12.883 -15.982   0.657  1.00  0.00           O
ATOM    215  N3  U   A   7     -14.106 -15.791  -1.223  1.00  0.00           N
ATOM    216  H3  U   A   7     -13.259 -15.580  -1.711  1.00  0.00           H
ATOM    217  C2  U   A   7     -15.251 -15.820  -1.974  1.00  0.00           C
ATOM    218  O2  U   A   7     -15.242 -15.603  -3.172  1.00  0.00           O
ATOM    219  C3' U   A   7     -18.423 -18.395  -2.082  1.00  0.00           C
ATOM    220  H3' U   A   7     -17.776 -18.958  -1.567  1.00  0.00           H
ATOM    221  C2' U   A   7     -17.774 -17.348  -2.978  1.00  0.00           C
ATOM    222 1H2' U   A   7     -16.941 -17.643  -3.445  1.00  0.00           H
ATOM    223  O2' U   A   7     -18.626 -16.992  -4.050  1.00  0.00           O
ATOM    224 2HO' U   A   7     -18.702 -17.761  -4.685  1.00  0.00           H
ATOM    225  O3' U   A   7     -19.112 -19.398  -2.824  1.00  0.00           O
ATOM    226  P   C   A   8     -18.400 -20.811  -3.118  1.00  0.00           P
ATOM    227  O1P C   A   8     -19.454 -21.854  -3.046  1.00  0.00           O
ATOM    228  O2P C   A   8     -17.194 -20.927  -2.257  1.00  0.00           O
ATOM    229  O5' C   A   8     -17.927 -20.693  -4.636  1.00  0.00           O
ATOM    230  C5' C   A   8     -16.746 -21.349  -5.093  1.00  0.00           C
ATOM    231 1H5' C   A   8     -17.021 -22.153  -5.619  1.00  0.00           H
ATOM    232 2H5' C   A   8     -16.222 -21.638  -4.292  1.00  0.00           H
ATOM    233  C4' C   A   8     -15.928 -20.411  -5.950  1.00  0.00           C
ATOM    234  H4' C   A   8     -16.476 -20.264  -6.774  1.00  0.00           H
ATOM    235  O4' C   A   8     -15.681 -19.185  -5.210  1.00  0.00           O
ATOM    236  C1' C   A   8     -14.368 -18.720  -5.474  1.00  0.00           C
ATOM    237  H1' C   A   8     -14.397 -17.772  -5.792  1.00  0.00           H
ATOM    238  N1  C   A   8     -13.617 -18.711  -4.206  1.00  0.00           N
ATOM    239  C6  C   A   8     -14.223 -19.057  -3.030  1.00  0.00           C
ATOM    240  H6  C   A   8     -15.187 -19.321  -3.033  1.00  0.00           H
ATOM    241  C5  C   A   8     -13.547 -19.048  -1.875  1.00  0.00           C
ATOM    242  H5  C   A   8     -13.987 -19.301  -1.013  1.00  0.00           H
ATOM    243  C4  C   A   8     -12.175 -18.664  -1.921  1.00  0.00           C
ATOM    244  N4  C   A   8     -11.450 -18.632  -0.803  1.00  0.00           N
ATOM    245  H41 C   A   8     -11.868 -18.878   0.071  1.00  0.00           H
ATOM    246  H42 C   A   8     -10.488 -18.362  -0.839  1.00  0.00           H
ATOM    247  N3  C   A   8     -11.573 -18.327  -3.062  1.00  0.00           N
ATOM    248  C2  C   A   8     -12.268 -18.340  -4.221  1.00  0.00           C
ATOM    249  O2  C   A   8     -11.740 -18.031  -5.299  1.00  0.00           O
ATOM    250  C3' C   A   8     -14.541 -20.918  -6.320  1.00  0.00           C
ATOM    251  H3' C   A   8     -14.120 -21.544  -5.664  1.00  0.00           H
ATOM    252  C2' C   A   8     -13.765 -19.627  -6.548  1.00  0.00           C
ATOM    253 1H2' C   A   8     -12.770 -19.726  -6.566  1.00  0.00           H
ATOM    254  O2' C   A   8     -14.051 -19.077  -7.820  1.00  0.00           O
ATOM    255 2HO' C   A   8     -13.661 -19.662  -8.531  1.00  0.00           H
ATOM    256  O3' C   A   8     -14.584 -21.743  -7.481  1.00  0.00           O
ATOM    257  P   C   A   9     -13.512 -22.928  -7.659  1.00  0.00           P
ATOM    258  O1P C   A   9     -13.776 -23.572  -8.970  1.00  0.00           O
ATOM    259  O2P C   A   9     -13.517 -23.752  -6.423  1.00  0.00           O
ATOM    260  O5' C   A   9     -12.113 -22.170  -7.743  1.00  0.00           O
ATOM    261  C5' C   A   9     -11.828 -21.265  -8.809  1.00  0.00           C
ATOM    262 1H5' C   A   9     -12.163 -20.360  -8.547  1.00  0.00           H
ATOM    263 2H5' C   A   9     -12.317 -21.579  -9.623  1.00  0.00           H
ATOM    264  C4' C   A   9     -10.341 -21.222  -9.071  1.00  0.00           C
ATOM    265  H4' C   A   9     -10.251 -20.849  -9.994  1.00  0.00           H
ATOM    266  O4' C   A   9      -9.704 -20.397  -8.058  1.00  0.00           O
ATOM    267  C1' C   A   9      -8.433 -20.935  -7.736  1.00  0.00           C
ATOM    268  H1' C   A   9      -7.726 -20.243  -7.883  1.00  0.00           H
ATOM    269  N1  C   A   9      -8.417 -21.256  -6.300  1.00  0.00           N
ATOM    270  C6  C   A   9      -9.442 -21.957  -5.728  1.00  0.00           C
ATOM    271  H6  C   A   9     -10.214 -22.248  -6.293  1.00  0.00           H
ATOM    272  C5  C   A   9      -9.429 -22.261  -4.424  1.00  0.00           C
ATOM    273  H5  C   A   9     -10.176 -22.775  -4.003  1.00  0.00           H
ATOM    274  C4  C   A   9      -8.308 -21.823  -3.659  1.00  0.00           C
ATOM    275  N4  C   A   9      -8.234 -22.101  -2.359  1.00  0.00           N
ATOM    276  H41 C   A   9      -8.966 -22.619  -1.916  1.00  0.00           H
ATOM    277  H42 C   A   9      -7.446 -21.792  -1.826  1.00  0.00           H
ATOM    278  N3  C   A   9      -7.306 -21.134  -4.206  1.00  0.00           N
ATOM    279  C2  C   A   9      -7.332 -20.836  -5.525  1.00  0.00           C
ATOM    280  O2  C   A   9      -6.418 -20.199  -6.067  1.00  0.00           O
ATOM    281  C3' C   A   9      -9.626 -22.561  -8.968  1.00  0.00           C
ATOM    282  H3' C   A   9     -10.026 -23.218  -8.329  1.00  0.00           H
ATOM    283  C2' C   A   9      -8.196 -22.148  -8.638  1.00  0.00           C
ATOM    284 1H2' C   A   9      -7.613 -22.880  -8.287  1.00  0.00           H
ATOM    285  O2' C   A   9      -7.502 -21.726  -9.796  1.00  0.00           O
ATOM    286 2HO' C   A   9      -7.342 -22.512 -10.393  1.00  0.00           H
ATOM    287  O3' C   A   9      -9.721 -23.295 -10.186  1.00  0.00           O
ATOM    288  P   G   A  10      -9.835 -24.899 -10.146  1.00  0.00           P
ATOM    289  O1P G   A  10     -10.392 -25.336 -11.452  1.00  0.00           O
ATOM    290  O2P G   A  10     -10.516 -25.300  -8.888  1.00  0.00           O
ATOM    291  O5' G   A  10      -8.321 -25.389 -10.070  1.00  0.00           O
ATOM    292  C5' G   A  10      -7.363 -24.967 -11.040  1.00  0.00           C
ATOM    293 1H5' G   A  10      -7.542 -24.007 -11.257  1.00  0.00           H
ATOM    294 2H5' G   A  10      -7.487 -25.523 -11.862  1.00  0.00           H
ATOM    295  C4' G   A  10      -5.963 -25.133 -10.496  1.00  0.00           C
ATOM    296  H4' G   A  10      -5.358 -24.923 -11.264  1.00  0.00           H
ATOM    297  O4' G   A  10      -5.786 -24.237  -9.373  1.00  0.00           O
ATOM    298  C1' G   A  10      -4.864 -24.801  -8.461  1.00  0.00           C
ATOM    299  H1' G   A  10      -4.041 -24.234  -8.429  1.00  0.00           H
ATOM    300  N9  G   A  10      -5.453 -24.752  -7.126  1.00  0.00           N
ATOM    301  C8  G   A  10      -6.779 -24.899  -6.798  1.00  0.00           C
ATOM    302  H8  G   A  10      -7.497 -25.067  -7.473  1.00  0.00           H
ATOM    303  N7  G   A  10      -7.007 -24.798  -5.517  1.00  0.00           N
ATOM    304  C5  G   A  10      -5.752 -24.573  -4.964  1.00  0.00           C
ATOM    305  C6  G   A  10      -5.362 -24.381  -3.612  1.00  0.00           C
ATOM    306  O6  G   A  10      -6.068 -24.368  -2.599  1.00  0.00           O
ATOM    307  N1  G   A  10      -3.990 -24.187  -3.499  1.00  0.00           N
ATOM    308  H1  G   A  10      -3.618 -24.045  -2.582  1.00  0.00           H
ATOM    309  C2  G   A  10      -3.107 -24.175  -4.548  1.00  0.00           C
ATOM    310  N2  G   A  10      -1.825 -23.969  -4.235  1.00  0.00           N
ATOM    311  H21 G   A  10      -1.559 -23.835  -3.280  1.00  0.00           H
ATOM    312  H22 G   A  10      -1.131 -23.949  -4.955  1.00  0.00           H
ATOM    313  N3  G   A  10      -3.454 -24.351  -5.810  1.00  0.00           N
ATOM    314  C4  G   A  10      -4.783 -24.543  -5.945  1.00  0.00           C
ATOM    315  C3' G   A  10      -5.641 -26.508  -9.931  1.00  0.00           C
ATOM    316  H3' G   A  10      -6.420 -27.004  -9.547  1.00  0.00           H
ATOM    317  C2' G   A  10      -4.523 -26.220  -8.929  1.00  0.00           C
ATOM    318 1H2' G   A  10      -4.404 -26.918  -8.223  1.00  0.00           H
ATOM    319  O2' G   A  10      -3.262 -26.189  -9.569  1.00  0.00           O
ATOM    320 2HO' G   A  10      -3.024 -27.109  -9.881  1.00  0.00           H
ATOM    321  O3' G   A  10      -5.230 -27.402 -10.963  1.00  0.00           O
ATOM    322  P   A   A  11      -4.986 -28.956 -10.629  1.00  0.00           P
ATOM    323  O1P A   A  11      -5.799 -29.743 -11.591  1.00  0.00           O
ATOM    324  O2P A   A  11      -5.176 -29.162  -9.169  1.00  0.00           O
ATOM    325  O5' A   A  11      -3.446 -29.187 -10.971  1.00  0.00           O
ATOM    326  C5' A   A  11      -2.991 -30.421 -11.524  1.00  0.00           C
ATOM    327 1H5' A   A  11      -3.366 -30.504 -12.447  1.00  0.00           H
ATOM    328 2H5' A   A  11      -3.341 -31.164 -10.954  1.00  0.00           H
ATOM    329  C4' A   A  11      -1.482 -30.452 -11.563  1.00  0.00           C
ATOM    330  H4' A   A  11      -1.212 -29.667 -12.121  1.00  0.00           H
ATOM    331  O4' A   A  11      -0.978 -30.371 -10.200  1.00  0.00           O
ATOM    332  C1' A   A  11       0.060 -31.315 -10.014  1.00  0.00           C
ATOM    333  H1' A   A  11       0.842 -30.884  -9.564  1.00  0.00           H
ATOM    334  N9  A   A  11      -0.413 -32.352  -9.094  1.00  0.00           N
ATOM    335  C8  A   A  11       0.340 -33.318  -8.474  1.00  0.00           C
ATOM    336  H8  A   A  11       1.327 -33.409  -8.605  1.00  0.00           H
ATOM    337  N7  A   A  11      -0.355 -34.110  -7.694  1.00  0.00           N
ATOM    338  C5  A   A  11      -1.654 -33.635  -7.808  1.00  0.00           C
ATOM    339  C6  A   A  11      -2.867 -34.045  -7.225  1.00  0.00           C
ATOM    340  N6  A   A  11      -2.973 -35.066  -6.375  1.00  0.00           N
ATOM    341  H61 A   A  11      -2.160 -35.589  -6.118  1.00  0.00           H
ATOM    342  H62 A   A  11      -3.865 -35.309  -5.994  1.00  0.00           H
ATOM    343  N1  A   A  11      -3.983 -33.358  -7.549  1.00  0.00           N
ATOM    344  C2  A   A  11      -3.878 -32.331  -8.400  1.00  0.00           C
ATOM    345  H2  A   A  11      -4.734 -31.857  -8.607  1.00  0.00           H
ATOM    346  N3  A   A  11      -2.798 -31.850  -9.011  1.00  0.00           N
ATOM    347  C4  A   A  11      -1.706 -32.554  -8.669  1.00  0.00           C
ATOM    348  C3' A   A  11      -0.878 -31.728 -12.137  1.00  0.00           C
ATOM    349  H3' A   A  11      -1.458 -32.540 -12.077  1.00  0.00           H
ATOM    350  C2' A   A  11       0.448 -31.840 -11.394  1.00  0.00           C
ATOM    351 1H2' A   A  11       0.889 -32.736 -11.443  1.00  0.00           H
ATOM    352  O2' A   A  11       1.422 -30.975 -11.949  1.00  0.00           O
ATOM    353 2HO' A   A  11       1.686 -31.307 -12.855  1.00  0.00           H
ATOM    354  O3' A   A  11      -0.700 -31.631 -13.547  1.00  0.00           O
ATOM    355  P   U   A  12      -0.358 -32.949 -14.403  1.00  0.00           P
ATOM    356  O1P U   A  12      -1.501 -33.191 -15.320  1.00  0.00           O
ATOM    357  O2P U   A  12       0.079 -34.025 -13.476  1.00  0.00           O
ATOM    358  O5' U   A  12       0.893 -32.518 -15.292  1.00  0.00           O
ATOM    359  C5' U   A  12       2.121 -32.109 -14.689  1.00  0.00           C
ATOM    360 1H5' U   A  12       2.712 -32.912 -14.611  1.00  0.00           H
ATOM    361 2H5' U   A  12       1.917 -31.756 -13.776  1.00  0.00           H
ATOM    362  C4' U   A  12       2.785 -31.044 -15.532  1.00  0.00           C
ATOM    363  H4' U   A  12       3.651 -30.843 -15.074  1.00  0.00           H
ATOM    364  O4' U   A  12       2.966 -31.561 -16.880  1.00  0.00           O
ATOM    365  C1' U   A  12       2.095 -30.890 -17.773  1.00  0.00           C
ATOM    366  H1' U   A  12       2.617 -30.299 -18.389  1.00  0.00           H
ATOM    367  N1  U   A  12       1.441 -31.895 -18.622  1.00  0.00           N
ATOM    368  C6  U   A  12       0.993 -33.086 -18.099  1.00  0.00           C
ATOM    369  H6  U   A  12       1.119 -33.262 -17.123  1.00  0.00           H
ATOM    370  C5  U   A  12       0.395 -34.017 -18.849  1.00  0.00           C
ATOM    371  H5  U   A  12       0.083 -34.871 -18.432  1.00  0.00           H
ATOM    372  C4  U   A  12       0.202 -33.792 -20.247  1.00  0.00           C
ATOM    373  O4  U   A  12      -0.331 -34.569 -21.038  1.00  0.00           O
ATOM    374  N3  U   A  12       0.674 -32.583 -20.703  1.00  0.00           N
ATOM    375  H3  U   A  12       0.554 -32.397 -21.678  1.00  0.00           H
ATOM    376  C2  U   A  12       1.291 -31.606 -19.966  1.00  0.00           C
ATOM    377  O2  U   A  12       1.675 -30.564 -20.467  1.00  0.00           O
ATOM    378  C3' U   A  12       1.984 -29.760 -15.707  1.00  0.00           C
ATOM    379  H3' U   A  12       1.476 -29.461 -14.899  1.00  0.00           H
ATOM    380  C2' U   A  12       1.124 -30.068 -16.927  1.00  0.00           C
ATOM    381 1H2' U   A  12       0.229 -30.467 -16.729  1.00  0.00           H
ATOM    382  O2' U   A  12       0.793 -28.886 -17.632  1.00  0.00           O
ATOM    383 2HO' U   A  12       0.157 -28.340 -17.087  1.00  0.00           H
ATOM    384  O3' U   A  12       2.834 -28.634 -15.920  1.00  0.00           O
ATOM    385  P   G   A  13       3.398 -27.808 -14.660  1.00  0.00           P
ATOM    386  O1P G   A  13       4.198 -26.679 -15.200  1.00  0.00           O
ATOM    387  O2P G   A  13       4.024 -28.762 -13.711  1.00  0.00           O
ATOM    388  O5' G   A  13       2.092 -27.205 -13.974  1.00  0.00           O
ATOM    389  C5' G   A  13       1.056 -26.616 -14.756  1.00  0.00           C
ATOM    390 1H5' G   A  13       0.640 -27.335 -15.312  1.00  0.00           H
ATOM    391 2H5' G   A  13       1.471 -25.930 -15.354  1.00  0.00           H
ATOM    392  C4' G   A  13       0.022 -25.978 -13.857  1.00  0.00           C
ATOM    393  H4' G   A  13      -0.727 -25.716 -14.466  1.00  0.00           H
ATOM    394  O4' G   A  13      -0.379 -26.940 -12.843  1.00  0.00           O
ATOM    395  C1' G   A  13      -0.535 -26.284 -11.596  1.00  0.00           C
ATOM    396  H1' G   A  13      -1.419 -26.514 -11.190  1.00  0.00           H
ATOM    397  N9  G   A  13       0.476 -26.796 -10.676  1.00  0.00           N
ATOM    398  C8  G   A  13       1.672 -27.390 -11.001  1.00  0.00           C
ATOM    399  H8  G   A  13       1.977 -27.534 -11.943  1.00  0.00           H
ATOM    400  N7  G   A  13       2.370 -27.748  -9.958  1.00  0.00           N
ATOM    401  C5  G   A  13       1.588 -27.365  -8.877  1.00  0.00           C
ATOM    402  C6  G   A  13       1.818 -27.492  -7.481  1.00  0.00           C
ATOM    403  O6  G   A  13       2.792 -27.982  -6.897  1.00  0.00           O
ATOM    404  N1  G   A  13       0.762 -26.974  -6.741  1.00  0.00           N
ATOM    405  H1  G   A  13       0.830 -27.021  -5.744  1.00  0.00           H
ATOM    406  C2  G   A  13      -0.365 -26.404  -7.270  1.00  0.00           C
ATOM    407  N2  G   A  13      -1.267 -25.963  -6.391  1.00  0.00           N
ATOM    408  H21 G   A  13      -1.098 -26.059  -5.410  1.00  0.00           H
ATOM    409  H22 G   A  13      -2.112 -25.536  -6.713  1.00  0.00           H
ATOM    410  N3  G   A  13      -0.593 -26.275  -8.563  1.00  0.00           N
ATOM    411  C4  G   A  13       0.416 -26.775  -9.304  1.00  0.00           C
ATOM    412  C3' G   A  13       0.501 -24.767 -13.067  1.00  0.00           C
ATOM    413  H3' G   A  13       1.477 -24.750 -12.850  1.00  0.00           H
ATOM    414  C2' G   A  13      -0.423 -24.783 -11.857  1.00  0.00           C
ATOM    415 1H2' G   A  13      -0.143 -24.198 -11.096  1.00  0.00           H
ATOM    416  O2' G   A  13      -1.705 -24.281 -12.186  1.00  0.00           O
ATOM    417 2HO' G   A  13      -1.644 -23.298 -12.359  1.00  0.00           H
ATOM    418  O3' G   A  13       0.388 -23.566 -13.824  1.00  0.00           O
ATOM    419  P   G   A  14       1.383 -22.338 -13.525  1.00  0.00           P
ATOM    420  O1P G   A  14       0.977 -21.216 -14.409  1.00  0.00           O
ATOM    421  O2P G   A  14       2.780 -22.839 -13.570  1.00  0.00           O
ATOM    422  O5' G   A  14       1.045 -21.926 -12.023  1.00  0.00           O
ATOM    423  C5' G   A  14      -0.216 -21.352 -11.687  1.00  0.00           C
ATOM    424 1H5' G   A  14      -0.933 -21.982 -11.985  1.00  0.00           H
ATOM    425 2H5' G   A  14      -0.305 -20.488 -12.182  1.00  0.00           H
ATOM    426  C4' G   A  14      -0.302 -21.119 -10.195  1.00  0.00           C
ATOM    427  H4' G   A  14      -1.170 -20.638 -10.070  1.00  0.00           H
ATOM    428  O4' G   A  14      -0.241 -22.392  -9.503  1.00  0.00           O
ATOM    429  C1' G   A  14       0.352 -22.208  -8.229  1.00  0.00           C
ATOM    430  H1' G   A  14      -0.304 -22.451  -7.515  1.00  0.00           H
ATOM    431  N9  G   A  14       1.466 -23.142  -8.094  1.00  0.00           N
ATOM    432  C8  G   A  14       2.106 -23.825  -9.100  1.00  0.00           C
ATOM    433  H8  G   A  14       1.858 -23.742 -10.065  1.00  0.00           H
ATOM    434  N7  G   A  14       3.069 -24.592  -8.670  1.00  0.00           N
ATOM    435  C5  G   A  14       3.067 -24.405  -7.294  1.00  0.00           C
ATOM    436  C6  G   A  14       3.889 -24.973  -6.285  1.00  0.00           C
ATOM    437  O6  G   A  14       4.816 -25.783  -6.409  1.00  0.00           O
ATOM    438  N1  G   A  14       3.543 -24.506  -5.022  1.00  0.00           N
ATOM    439  H1  G   A  14       4.067 -24.851  -4.243  1.00  0.00           H
ATOM    440  C2  G   A  14       2.539 -23.609  -4.761  1.00  0.00           C
ATOM    441  N2  G   A  14       2.361 -23.279  -3.479  1.00  0.00           N
ATOM    442  H21 G   A  14       2.944 -23.682  -2.773  1.00  0.00           H
ATOM    443  H22 G   A  14       1.644 -22.629  -3.225  1.00  0.00           H
ATOM    444  N3  G   A  14       1.767 -23.072  -5.688  1.00  0.00           N
ATOM    445  C4  G   A  14       2.083 -23.512  -6.923  1.00  0.00           C
ATOM    446  C3' G   A  14       0.844 -20.330  -9.581  1.00  0.00           C
ATOM    447  H3' G   A  14       1.736 -20.461 -10.013  1.00  0.00           H
ATOM    448  C2' G   A  14       0.772 -20.741  -8.114  1.00  0.00           C
ATOM    449 1H2' G   A  14       1.589 -20.531  -7.576  1.00  0.00           H
ATOM    450  O2' G   A  14      -0.247 -20.036  -7.432  1.00  0.00           O
ATOM    451 2HO' G   A  14       0.012 -19.074  -7.348  1.00  0.00           H
ATOM    452  O3' G   A  14       0.674 -18.927  -9.762  1.00  0.00           O
ATOM    453  P   U   A  15       1.942 -17.945  -9.633  1.00  0.00           P
ATOM    454  O1P U   A  15       1.469 -16.569  -9.932  1.00  0.00           O
ATOM    455  O2P U   A  15       3.065 -18.521 -10.415  1.00  0.00           O
ATOM    456  O5' U   A  15       2.330 -18.012  -8.089  1.00  0.00           O
ATOM    457  C5' U   A  15       1.441 -17.521  -7.086  1.00  0.00           C
ATOM    458 1H5' U   A  15       0.657 -18.140  -7.036  1.00  0.00           H
ATOM    459 2H5' U   A  15       1.131 -16.612  -7.363  1.00  0.00           H
ATOM    460  C4' U   A  15       2.147 -17.454  -5.752  1.00  0.00           C
ATOM    461  H4' U   A  15       1.604 -16.817  -5.205  1.00  0.00           H
ATOM    462  O4' U   A  15       2.208 -18.792  -5.183  1.00  0.00           O
ATOM    463  C1' U   A  15       3.467 -18.992  -4.562  1.00  0.00           C
ATOM    464  H1' U   A  15       3.344 -19.340  -3.633  1.00  0.00           H
ATOM    465  N1  U   A  15       4.190 -20.037  -5.302  1.00  0.00           N
ATOM    466  C6  U   A  15       4.050 -20.174  -6.665  1.00  0.00           C
ATOM    467  H6  U   A  15       3.442 -19.547  -7.153  1.00  0.00           H
ATOM    468  C5  U   A  15       4.698 -21.115  -7.359  1.00  0.00           C
ATOM    469  H5  U   A  15       4.569 -21.184  -8.348  1.00  0.00           H
ATOM    470  C4  U   A  15       5.574 -22.022  -6.688  1.00  0.00           C
ATOM    471  O4  U   A  15       6.230 -22.920  -7.215  1.00  0.00           O
ATOM    472  N3  U   A  15       5.666 -21.828  -5.330  1.00  0.00           N
ATOM    473  H3  U   A  15       6.273 -22.448  -4.832  1.00  0.00           H
ATOM    474  C2  U   A  15       5.018 -20.879  -4.584  1.00  0.00           C
ATOM    475  O2  U   A  15       5.167 -20.793  -3.379  1.00  0.00           O
ATOM    476  C3' U   A  15       3.598 -16.995  -5.799  1.00  0.00           C
ATOM    477  H3' U   A  15       4.088 -17.197  -6.647  1.00  0.00           H
ATOM    478  C2' U   A  15       4.181 -17.642  -4.549  1.00  0.00           C
ATOM    479 1H2' U   A  15       5.179 -17.641  -4.493  1.00  0.00           H
ATOM    480  O2' U   A  15       3.800 -16.941  -3.380  1.00  0.00           O
ATOM    481 2HO' U   A  15       4.261 -16.054  -3.358  1.00  0.00           H
ATOM    482  O3' U   A  15       3.706 -15.575  -5.781  1.00  0.00           O
ATOM    483  P   A   A  16       5.015 -14.866  -6.389  1.00  0.00           P
ATOM    484  O1P A   A  16       4.794 -13.398  -6.331  1.00  0.00           O
ATOM    485  O2P A   A  16       5.333 -15.509  -7.689  1.00  0.00           O
ATOM    486  O5' A   A  16       6.173 -15.237  -5.357  1.00  0.00           O
ATOM    487  C5' A   A  16       6.083 -14.858  -3.985  1.00  0.00           C
ATOM    488 1H5' A   A  16       5.237 -15.240  -3.612  1.00  0.00           H
ATOM    489 2H5' A   A  16       6.046 -13.860  -3.941  1.00  0.00           H
ATOM    490  C4' A   A  16       7.278 -15.377  -3.220  1.00  0.00           C
ATOM    491  H4' A   A  16       7.212 -14.950  -2.318  1.00  0.00           H
ATOM    492  O4' A   A  16       7.213 -16.827  -3.171  1.00  0.00           O
ATOM    493  C1' A   A  16       8.517 -17.369  -3.281  1.00  0.00           C
ATOM    494  H1' A   A  16       8.698 -17.984  -2.514  1.00  0.00           H
ATOM    495  N9  A   A  16       8.572 -18.192  -4.489  1.00  0.00           N
ATOM    496  C8  A   A  16       7.810 -18.078  -5.626  1.00  0.00           C
ATOM    497  H8  A   A  16       7.104 -17.379  -5.743  1.00  0.00           H
ATOM    498  N7  A   A  16       8.094 -18.970  -6.544  1.00  0.00           N
ATOM    499  C5  A   A  16       9.113 -19.721  -5.974  1.00  0.00           C
ATOM    500  C6  A   A  16       9.852 -20.823  -6.441  1.00  0.00           C
ATOM    501  N6  A   A  16       9.671 -21.386  -7.636  1.00  0.00           N
ATOM    502  H61 A   A  16       8.976 -21.025  -8.259  1.00  0.00           H
ATOM    503  H62 A   A  16      10.230 -22.169  -7.910  1.00  0.00           H
ATOM    504  N1  A   A  16      10.796 -21.336  -5.624  1.00  0.00           N
ATOM    505  C2  A   A  16      10.979 -20.775  -4.422  1.00  0.00           C
ATOM    506  H2  A   A  16      11.690 -21.193  -3.857  1.00  0.00           H
ATOM    507  N3  A   A  16      10.349 -19.740  -3.872  1.00  0.00           N
ATOM    508  C4  A   A  16       9.417 -19.253  -4.709  1.00  0.00           C
ATOM    509  C3' A   A  16       8.636 -15.079  -3.841  1.00  0.00           C
ATOM    510  H3' A   A  16       8.644 -14.995  -4.837  1.00  0.00           H
ATOM    511  C2' A   A  16       9.505 -16.202  -3.288  1.00  0.00           C
ATOM    512 1H2' A   A  16      10.378 -16.334  -3.758  1.00  0.00           H
ATOM    513  O2' A   A  16       9.899 -15.936  -1.955  1.00  0.00           O
ATOM    514 2HO' A   A  16      10.546 -15.174  -1.945  1.00  0.00           H
ATOM    515  O3' A   A  16       9.113 -13.789  -3.466  1.00  0.00           O
ATOM    516  P   G   A  17      10.161 -13.017  -4.410  1.00  0.00           P
ATOM    517  O1P G   A  17      10.307 -11.641  -3.870  1.00  0.00           O
ATOM    518  O2P G   A  17       9.755 -13.209  -5.826  1.00  0.00           O
ATOM    519  O5' G   A  17      11.535 -13.789  -4.175  1.00  0.00           O
ATOM    520  C5' G   A  17      12.110 -13.889  -2.872  1.00  0.00           C
ATOM    521 1H5' G   A  17      11.473 -14.393  -2.289  1.00  0.00           H
ATOM    522 2H5' G   A  17      12.229 -12.963  -2.513  1.00  0.00           H
ATOM    523  C4' G   A  17      13.440 -14.604  -2.942  1.00  0.00           C
ATOM    524  H4' G   A  17      13.889 -14.400  -2.072  1.00  0.00           H
ATOM    525  O4' G   A  17      13.202 -16.020  -3.146  1.00  0.00           O
ATOM    526  C1' G   A  17      14.237 -16.566  -3.943  1.00  0.00           C
ATOM    527  H1' G   A  17      14.696 -17.301  -3.443  1.00  0.00           H
ATOM    528  N9  G   A  17      13.634 -17.186  -5.119  1.00  0.00           N
ATOM    529  C8  G   A  17      12.509 -16.775  -5.792  1.00  0.00           C
ATOM    530  H8  G   A  17      11.970 -15.975  -5.527  1.00  0.00           H
ATOM    531  N7  G   A  17      12.214 -17.533  -6.812  1.00  0.00           N
ATOM    532  C5  G   A  17      13.205 -18.506  -6.813  1.00  0.00           C
ATOM    533  C6  G   A  17      13.416 -19.607  -7.684  1.00  0.00           C
ATOM    534  O6  G   A  17      12.746 -19.958  -8.663  1.00  0.00           O
ATOM    535  N1  G   A  17      14.542 -20.337  -7.321  1.00  0.00           N
ATOM    536  H1  G   A  17      14.774 -21.135  -7.878  1.00  0.00           H
ATOM    537  C2  G   A  17      15.360 -20.048  -6.258  1.00  0.00           C
ATOM    538  N2  G   A  17      16.394 -20.869  -6.067  1.00  0.00           N
ATOM    539  H21 G   A  17      16.538 -21.644  -6.683  1.00  0.00           H
ATOM    540  H22 G   A  17      17.026 -20.710  -5.308  1.00  0.00           H
ATOM    541  N3  G   A  17      15.177 -19.028  -5.441  1.00  0.00           N
ATOM    542  C4  G   A  17      14.089 -18.304  -5.774  1.00  0.00           C
ATOM    543  C3' G   A  17      14.340 -14.207  -4.102  1.00  0.00           C
ATOM    544  H3' G   A  17      13.866 -13.909  -4.930  1.00  0.00           H
ATOM    545  C2' G   A  17      15.218 -15.441  -4.279  1.00  0.00           C
ATOM    546 1H2' G   A  17      15.702 -15.493  -5.153  1.00  0.00           H
ATOM    547  O2' G   A  17      16.268 -15.463  -3.330  1.00  0.00           O
ATOM    548 2HO' G   A  17      16.919 -14.732  -3.536  1.00  0.00           H
ATOM    549  O3' G   A  17      15.099 -13.039  -3.798  1.00  0.00           O
ATOM    550  P   U   A  18      15.708 -12.147  -4.991  1.00  0.00           P
ATOM    551  O1P U   A  18      16.234 -10.898  -4.383  1.00  0.00           O
ATOM    552  O2P U   A  18      14.701 -12.065  -6.079  1.00  0.00           O
ATOM    553  O5' U   A  18      16.945 -13.002  -5.519  1.00  0.00           O
ATOM    554  C5' U   A  18      18.044 -13.316  -4.664  1.00  0.00           C
ATOM    555 1H5' U   A  18      17.738 -14.002  -4.004  1.00  0.00           H
ATOM    556 2H5' U   A  18      18.309 -12.482  -4.179  1.00  0.00           H
ATOM    557  C4' U   A  18      19.203 -13.845  -5.477  1.00  0.00           C
ATOM    558  H4' U   A  18      20.023 -13.611  -4.955  1.00  0.00           H
ATOM    559  O4' U   A  18      19.030 -15.278  -5.651  1.00  0.00           O
ATOM    560  C1' U   A  18      19.398 -15.650  -6.966  1.00  0.00           C
ATOM    561  H1' U   A  18      20.063 -16.396  -6.935  1.00  0.00           H
ATOM    562  N1  U   A  18      18.206 -16.179  -7.645  1.00  0.00           N
ATOM    563  C6  U   A  18      16.974 -15.581  -7.499  1.00  0.00           C
ATOM    564  H6  U   A  18      16.898 -14.769  -6.920  1.00  0.00           H
ATOM    565  C5  U   A  18      15.877 -16.047  -8.103  1.00  0.00           C
ATOM    566  H5  U   A  18      15.000 -15.584  -7.973  1.00  0.00           H
ATOM    567  C4  U   A  18      15.956 -17.207  -8.934  1.00  0.00           C
ATOM    568  O4  U   A  18      15.017 -17.742  -9.523  1.00  0.00           O
ATOM    569  N3  U   A  18      17.215 -17.750  -9.040  1.00  0.00           N
ATOM    570  H3  U   A  18      17.304 -18.560  -9.620  1.00  0.00           H
ATOM    571  C2  U   A  18      18.362 -17.301  -8.437  1.00  0.00           C
ATOM    572  O2  U   A  18      19.434 -17.858  -8.595  1.00  0.00           O
ATOM    573  C3' U   A  18      19.317 -13.289  -6.891  1.00  0.00           C
ATOM    574  H3' U   A  18      18.458 -12.979  -7.299  1.00  0.00           H
ATOM    575  C2' U   A  18      20.004 -14.422  -7.646  1.00  0.00           C
ATOM    576 1H2' U   A  18      19.942 -14.366  -8.643  1.00  0.00           H
ATOM    577  O2' U   A  18      21.400 -14.420  -7.414  1.00  0.00           O
ATOM    578 2HO' U   A  18      21.810 -13.621  -7.854  1.00  0.00           H
ATOM    579  O3' U   A  18      20.080 -12.083  -6.916  1.00  0.00           O
ATOM    580  P   G   A  19      19.553 -10.814  -7.755  1.00  0.00           P
ATOM    581  O1P G   A  19      20.006  -9.603  -7.025  1.00  0.00           O
ATOM    582  O2P G   A  19      18.108 -10.991  -8.052  1.00  0.00           O
ATOM    583  O5' G   A  19      20.373 -10.887  -9.122  1.00  0.00           O
ATOM    584  C5' G   A  19      19.742 -11.254 -10.350  1.00  0.00           C
ATOM    585 1H5' G   A  19      19.654 -10.432 -10.913  1.00  0.00           H
ATOM    586 2H5' G   A  19      18.833 -11.612 -10.138  1.00  0.00           H
ATOM    587  C4' G   A  19      20.568 -12.299 -11.065  1.00  0.00           C
ATOM    588  H4' G   A  19      21.515 -11.993 -10.972  1.00  0.00           H
ATOM    589  O4' G   A  19      20.314 -13.590 -10.440  1.00  0.00           O
ATOM    590  C1' G   A  19      20.142 -14.581 -11.436  1.00  0.00           C
ATOM    591  H1' G   A  19      20.665 -15.403 -11.212  1.00  0.00           H
ATOM    592  N9  G   A  19      18.740 -14.992 -11.438  1.00  0.00           N
ATOM    593  C8  G   A  19      17.722 -14.459 -10.686  1.00  0.00           C
ATOM    594  H8  G   A  19      17.853 -13.713 -10.034  1.00  0.00           H
ATOM    595  N7  G   A  19      16.567 -15.024 -10.908  1.00  0.00           N
ATOM    596  C5  G   A  19      16.838 -15.992 -11.866  1.00  0.00           C
ATOM    597  C6  G   A  19      15.974 -16.921 -12.504  1.00  0.00           C
ATOM    598  O6  G   A  19      14.758 -17.078 -12.348  1.00  0.00           O
ATOM    599  N1  G   A  19      16.662 -17.718 -13.411  1.00  0.00           N
ATOM    600  H1  G   A  19      16.136 -18.403 -13.915  1.00  0.00           H
ATOM    601  C2  G   A  19      18.006 -17.638 -13.668  1.00  0.00           C
ATOM    602  N2  G   A  19      18.484 -18.503 -14.565  1.00  0.00           N
ATOM    603  H21 G   A  19      17.869 -19.158 -15.005  1.00  0.00           H
ATOM    604  H22 G   A  19      19.457 -18.496 -14.797  1.00  0.00           H
ATOM    605  N3  G   A  19      18.823 -16.776 -13.085  1.00  0.00           N
ATOM    606  C4  G   A  19      18.176 -15.988 -12.202  1.00  0.00           C
ATOM    607  C3' G   A  19      20.246 -12.506 -12.542  1.00  0.00           C
ATOM    608  H3' G   A  19      19.316 -12.260 -12.814  1.00  0.00           H
ATOM    609  C2' G   A  19      20.614 -13.969 -12.754  1.00  0.00           C
ATOM    610 1H2' G   A  19      20.280 -14.374 -13.605  1.00  0.00           H
ATOM    611  O2' G   A  19      22.016 -14.140 -12.853  1.00  0.00           O
ATOM    612 2HO' G   A  19      22.340 -13.744 -13.712  1.00  0.00           H
ATOM    613  O3' G   A  19      21.004 -11.633 -13.383  1.00  0.00           O
ATOM    614  P   A   A  20      20.338 -10.283 -13.957  1.00  0.00           P
ATOM    615  O1P A   A  20      21.311  -9.188 -13.709  1.00  0.00           O
ATOM    616  O2P A   A  20      18.957 -10.169 -13.420  1.00  0.00           O
ATOM    617  O5' A   A  20      20.243 -10.529 -15.531  1.00  0.00           O
ATOM    618  C5' A   A  20      20.847  -9.630 -16.470  1.00  0.00           C
ATOM    619 1H5' A   A  20      21.602  -9.162 -16.011  1.00  0.00           H
ATOM    620 2H5' A   A  20      20.158  -8.960 -16.746  1.00  0.00           H
ATOM    621  C4' A   A  20      21.354 -10.395 -17.677  1.00  0.00           C
ATOM    622  H4' A   A  20      22.343 -10.250 -17.690  1.00  0.00           H
ATOM    623  O4' A   A  20      20.987 -11.795 -17.514  1.00  0.00           O
ATOM    624  C1' A   A  20      20.361 -12.265 -18.690  1.00  0.00           C
ATOM    625  H1' A   A  20      20.667 -13.195 -18.895  1.00  0.00           H
ATOM    626  N9  A   A  20      18.920 -12.351 -18.455  1.00  0.00           N
ATOM    627  C8  A   A  20      18.181 -11.733 -17.476  1.00  0.00           C
ATOM    628  H8  A   A  20      18.585 -11.150 -16.771  1.00  0.00           H
ATOM    629  N7  A   A  20      16.895 -11.980 -17.553  1.00  0.00           N
ATOM    630  C5  A   A  20      16.782 -12.824 -18.651  1.00  0.00           C
ATOM    631  C6  A   A  20      15.677 -13.445 -19.260  1.00  0.00           C
ATOM    632  N6  A   A  20      14.421 -13.306 -18.836  1.00  0.00           N
ATOM    633  H61 A   A  20      14.222 -12.733 -18.041  1.00  0.00           H
ATOM    634  H62 A   A  20      13.677 -13.775 -19.313  1.00  0.00           H
ATOM    635  N1  A   A  20      15.910 -14.226 -20.336  1.00  0.00           N
ATOM    636  C2  A   A  20      17.170 -14.370 -20.762  1.00  0.00           C
ATOM    637  H2  A   A  20      17.287 -14.961 -21.560  1.00  0.00           H
ATOM    638  N3  A   A  20      18.289 -13.840 -20.276  1.00  0.00           N
ATOM    639  C4  A   A  20      18.023 -13.067 -19.209  1.00  0.00           C
ATOM    640  C3' A   A  20      20.772  -9.974 -19.028  1.00  0.00           C
ATOM    641  H3' A   A  20      19.903  -9.482 -18.972  1.00  0.00           H
ATOM    642  C2' A   A  20      20.728 -11.288 -19.801  1.00  0.00           C
ATOM    643 1H2' A   A  20      20.159 -11.281 -20.623  1.00  0.00           H
ATOM    644  O2' A   A  20      22.002 -11.637 -20.312  1.00  0.00           O
ATOM    645 2HO' A   A  20      22.254 -11.002 -21.042  1.00  0.00           H
ATOM    646  O3' A   A  20      21.586  -9.005 -19.693  1.00  0.00           O
ATOM    647  P   G   A  21      21.011  -7.527 -19.989  1.00  0.00           P
ATOM    648  O1P G   A  21      20.311  -7.064 -18.764  1.00  0.00           O
ATOM    649  O2P G   A  21      22.137  -6.727 -20.533  1.00  0.00           O
ATOM    650  O5' G   A  21      19.940  -7.726 -21.156  1.00  0.00           O
ATOM    651  C5' G   A  21      19.105  -6.643 -21.583  1.00  0.00           C
ATOM    652 1H5' G   A  21      19.644  -5.802 -21.545  1.00  0.00           H
ATOM    653 2H5' G   A  21      18.336  -6.575 -20.947  1.00  0.00           H
ATOM    654  C4' G   A  21      18.604  -6.883 -22.991  1.00  0.00           C
ATOM    655  H4' G   A  21      19.431  -6.833 -23.551  1.00  0.00           H
ATOM    656  O4' G   A  21      17.926  -8.168 -23.052  1.00  0.00           O
ATOM    657  C1' G   A  21      16.867  -8.103 -23.995  1.00  0.00           C
ATOM    658  H1' G   A  21      16.974  -8.823 -24.681  1.00  0.00           H
ATOM    659  N9  G   A  21      15.610  -8.377 -23.308  1.00  0.00           N
ATOM    660  C8  G   A  21      15.166  -7.817 -22.137  1.00  0.00           C
ATOM    661  H8  G   A  21      15.690  -7.143 -21.616  1.00  0.00           H
ATOM    662  N7  G   A  21      13.993  -8.251 -21.771  1.00  0.00           N
ATOM    663  C5  G   A  21      13.640  -9.157 -22.763  1.00  0.00           C
ATOM    664  C6  G   A  21      12.475  -9.951 -22.912  1.00  0.00           C
ATOM    665  O6  G   A  21      11.484 -10.015 -22.176  1.00  0.00           O
ATOM    666  N1  G   A  21      12.533 -10.729 -24.061  1.00  0.00           N
ATOM    667  H1  G   A  21      11.753 -11.325 -24.254  1.00  0.00           H
ATOM    668  C2  G   A  21      13.576 -10.744 -24.951  1.00  0.00           C
ATOM    669  N2  G   A  21      13.452 -11.563 -25.997  1.00  0.00           N
ATOM    670  H21 G   A  21      12.630 -12.123 -26.099  1.00  0.00           H
ATOM    671  H22 G   A  21      14.181 -11.616 -26.679  1.00  0.00           H
ATOM    672  N3  G   A  21      14.664 -10.010 -24.827  1.00  0.00           N
ATOM    673  C4  G   A  21      14.630  -9.246 -23.717  1.00  0.00           C
ATOM    674  C3' G   A  21      17.547  -5.912 -23.502  1.00  0.00           C
ATOM    675  H3' G   A  21      16.928  -5.561 -22.800  1.00  0.00           H
ATOM    676  C2' G   A  21      16.909  -6.715 -24.626  1.00  0.00           C
ATOM    677 1H2' G   A  21      16.057  -6.338 -24.990  1.00  0.00           H
ATOM    678  O2' G   A  21      17.747  -6.764 -25.768  1.00  0.00           O
ATOM    679 2HO' G   A  21      17.784  -5.860 -26.193  1.00  0.00           H
ATOM    680  O3' G   A  21      18.087  -4.682 -23.977  1.00  0.00           O
ATOM    681  P   U   A  22      17.120  -3.410 -24.182  1.00  0.00           P
ATOM    682  O1P U   A  22      17.796  -2.246 -23.555  1.00  0.00           O
ATOM    683  O2P U   A  22      15.745  -3.776 -23.758  1.00  0.00           O
ATOM    684  O5' U   A  22      17.107  -3.160 -25.758  1.00  0.00           O
ATOM    685  C5' U   A  22      17.340  -4.223 -26.685  1.00  0.00           C
ATOM    686 1H5' U   A  22      17.456  -5.068 -26.163  1.00  0.00           H
ATOM    687 2H5' U   A  22      18.183  -4.020 -27.183  1.00  0.00           H
ATOM    688  C4' U   A  22      16.177  -4.351 -27.647  1.00  0.00           C
ATOM    689  H4' U   A  22      16.603  -4.295 -28.550  1.00  0.00           H
ATOM    690  O4' U   A  22      15.490  -5.597 -27.393  1.00  0.00           O
ATOM    691  C1' U   A  22      14.165  -5.497 -27.875  1.00  0.00           C
ATOM    692  H1' U   A  22      14.085  -6.042 -28.709  1.00  0.00           H
ATOM    693  N1  U   A  22      13.255  -6.094 -26.888  1.00  0.00           N
ATOM    694  C6  U   A  22      13.462  -5.942 -25.536  1.00  0.00           C
ATOM    695  H6  U   A  22      14.260  -5.426 -25.225  1.00  0.00           H
ATOM    696  C5  U   A  22      12.634  -6.460 -24.623  1.00  0.00           C
ATOM    697  H5  U   A  22      12.820  -6.332 -23.649  1.00  0.00           H
ATOM    698  C4  U   A  22      11.482  -7.197 -25.041  1.00  0.00           C
ATOM    699  O4  U   A  22      10.633  -7.693 -24.302  1.00  0.00           O
ATOM    700  N3  U   A  22      11.340  -7.315 -26.404  1.00  0.00           N
ATOM    701  H3  U   A  22      10.544  -7.826 -26.727  1.00  0.00           H
ATOM    702  C2  U   A  22      12.173  -6.807 -27.367  1.00  0.00           C
ATOM    703  O2  U   A  22      11.967  -6.980 -28.555  1.00  0.00           O
ATOM    704  C3' U   A  22      15.068  -3.316 -27.520  1.00  0.00           C
ATOM    705  H3' U   A  22      14.925  -2.977 -26.590  1.00  0.00           H
ATOM    706  C2' U   A  22      13.865  -4.020 -28.150  1.00  0.00           C
ATOM    707 1H2' U   A  22      12.977  -3.669 -27.852  1.00  0.00           H
ATOM    708  O2' U   A  22      13.838  -3.830 -29.551  1.00  0.00           O
ATOM    709 2HO' U   A  22      13.643  -2.870 -29.754  1.00  0.00           H
ATOM    710  O3' U   A  22      15.384  -2.102 -28.202  1.00  0.00           O
ATOM    711  P   U   A  23      14.337  -0.875 -28.185  1.00  0.00           P
ATOM    712  O1P U   A  23      15.141   0.372 -28.155  1.00  0.00           O
ATOM    713  O2P U   A  23      13.324  -1.120 -27.127  1.00  0.00           O
ATOM    714  O5' U   A  23      13.605  -0.959 -29.600  1.00  0.00           O
ATOM    715  C5' U   A  23      14.354  -1.088 -30.808  1.00  0.00           C
ATOM    716 1H5' U   A  23      14.842  -1.960 -30.776  1.00  0.00           H
ATOM    717 2H5' U   A  23      15.015  -0.338 -30.842  1.00  0.00           H
ATOM    718  C4' U   A  23      13.435  -1.039 -32.012  1.00  0.00           C
ATOM    719  H4' U   A  23      14.004  -0.691 -32.757  1.00  0.00           H
ATOM    720  O4' U   A  23      12.921  -2.378 -32.254  1.00  0.00           O
ATOM    721  C1' U   A  23      11.557  -2.309 -32.630  1.00  0.00           C
ATOM    722  H1' U   A  23      11.407  -2.821 -33.476  1.00  0.00           H
ATOM    723  N1  U   A  23      10.759  -2.979 -31.594  1.00  0.00           N
ATOM    724  C6  U   A  23      11.134  -2.943 -30.270  1.00  0.00           C
ATOM    725  H6  U   A  23      11.962  -2.443 -30.017  1.00  0.00           H
ATOM    726  C5  U   A  23      10.431  -3.552 -29.311  1.00  0.00           C
ATOM    727  H5  U   A  23      10.736  -3.503 -28.360  1.00  0.00           H
ATOM    728  C4  U   A  23       9.243  -4.274 -29.644  1.00  0.00           C
ATOM    729  O4  U   A  23       8.517  -4.877 -28.853  1.00  0.00           O
ATOM    730  N3  U   A  23       8.925  -4.267 -30.983  1.00  0.00           N
ATOM    731  H3  U   A  23       8.099  -4.764 -31.248  1.00  0.00           H
ATOM    732  C2  U   A  23       9.618  -3.652 -31.993  1.00  0.00           C
ATOM    733  O2  U   A  23       9.246  -3.700 -33.154  1.00  0.00           O
ATOM    734  C3' U   A  23      12.194  -0.162 -31.880  1.00  0.00           C
ATOM    735  H3' U   A  23      11.863  -0.034 -30.945  1.00  0.00           H
ATOM    736  C2' U   A  23      11.207  -0.835 -32.828  1.00  0.00           C
ATOM    737 1H2' U   A  23      10.253  -0.562 -32.708  1.00  0.00           H
ATOM    738  O2' U   A  23      11.470  -0.492 -34.176  1.00  0.00           O
ATOM    739 2HO' U   A  23      11.246   0.471 -34.325  1.00  0.00           H
ATOM    740  O3' U   A  23      12.456   1.189 -32.258  1.00  0.00           O
ATOM    741  P   A   A  24      11.435   2.356 -31.823  1.00  0.00           P
ATOM    742  O1P A   A  24      12.231   3.413 -31.148  1.00  0.00           O
ATOM    743  O2P A   A  24      10.285   1.740 -31.113  1.00  0.00           O
ATOM    744  O5' A   A  24      10.896   2.948 -33.203  1.00  0.00           O
ATOM    745  C5' A   A  24      11.784   3.248 -34.281  1.00  0.00           C
ATOM    746 1H5' A   A  24      12.551   2.607 -34.240  1.00  0.00           H
ATOM    747 2H5' A   A  24      12.122   4.181 -34.155  1.00  0.00           H
ATOM    748  C4' A   A  24      11.060   3.122 -35.603  1.00  0.00           C
ATOM    749  H4' A   A  24      11.616   3.639 -36.254  1.00  0.00           H
ATOM    750  O4' A   A  24      10.944   1.710 -35.936  1.00  0.00           O
ATOM    751  C1' A   A  24       9.654   1.445 -36.457  1.00  0.00           C
ATOM    752  H1' A   A  24       9.722   0.902 -37.294  1.00  0.00           H
ATOM    753  N9  A   A  24       8.925   0.619 -35.496  1.00  0.00           N
ATOM    754  C8  A   A  24       8.804   0.804 -34.140  1.00  0.00           C
ATOM    755  H8  A   A  24       9.230   1.566 -33.653  1.00  0.00           H
ATOM    756  N7  A   A  24       8.079  -0.111 -33.544  1.00  0.00           N
ATOM    757  C5  A   A  24       7.697  -0.957 -34.577  1.00  0.00           C
ATOM    758  C6  A   A  24       6.919  -2.126 -34.605  1.00  0.00           C
ATOM    759  N6  A   A  24       6.358  -2.677 -33.526  1.00  0.00           N
ATOM    760  H61 A   A  24       6.481  -2.255 -32.628  1.00  0.00           H
ATOM    761  H62 A   A  24       5.815  -3.512 -33.616  1.00  0.00           H
ATOM    762  N1  A   A  24       6.732  -2.723 -35.800  1.00  0.00           N
ATOM    763  C2  A   A  24       7.292  -2.178 -36.887  1.00  0.00           C
ATOM    764  H2  A   A  24       7.119  -2.660 -37.746  1.00  0.00           H
ATOM    765  N3  A   A  24       8.045  -1.088 -36.987  1.00  0.00           N
ATOM    766  C4  A   A  24       8.212  -0.517 -35.783  1.00  0.00           C
ATOM    767  C3' A   A  24       9.626   3.640 -35.626  1.00  0.00           C
ATOM    768  H3' A   A  24       9.154   3.621 -34.745  1.00  0.00           H
ATOM    769  C2' A   A  24       8.994   2.795 -36.724  1.00  0.00           C
ATOM    770 1H2' A   A  24       7.996   2.829 -36.772  1.00  0.00           H
ATOM    771  O2' A   A  24       9.383   3.243 -38.009  1.00  0.00           O
ATOM    772 2HO' A   A  24       8.957   4.128 -38.197  1.00  0.00           H
ATOM    773  O3' A   A  24       9.555   5.033 -35.916  1.00  0.00           O
ATOM    774  P   U   A  25       8.225   5.858 -35.541  1.00  0.00           P
ATOM    775  O1P U   A  25       8.430   7.260 -35.983  1.00  0.00           O
ATOM    776  O2P U   A  25       7.891   5.578 -34.121  1.00  0.00           O
ATOM    777  O5' U   A  25       7.091   5.205 -36.452  1.00  0.00           O
ATOM    778  C5' U   A  25       7.123   5.340 -37.873  1.00  0.00           C
ATOM    779 1H5' U   A  25       8.043   5.104 -38.186  1.00  0.00           H
ATOM    780 2H5' U   A  25       6.929   6.295 -38.098  1.00  0.00           H
ATOM    781  C4' U   A  25       6.098   4.429 -38.511  1.00  0.00           C
ATOM    782  H4' U   A  25       6.198   4.607 -39.490  1.00  0.00           H
ATOM    783  O4' U   A  25       6.363   3.053 -38.138  1.00  0.00           O
ATOM    784  C1' U   A  25       5.151   2.318 -38.172  1.00  0.00           C
ATOM    785  H1' U   A  25       5.204   1.617 -38.883  1.00  0.00           H
ATOM    786  N1  U   A  25       4.998   1.606 -36.894  1.00  0.00           N
ATOM    787  C6  U   A  25       5.460   2.145 -35.714  1.00  0.00           C
ATOM    788  H6  U   A  25       5.912   3.037 -35.735  1.00  0.00           H
ATOM    789  C5  U   A  25       5.325   1.518 -34.541  1.00  0.00           C
ATOM    790  H5  U   A  25       5.673   1.942 -33.705  1.00  0.00           H
ATOM    791  C4  U   A  25       4.684   0.242 -34.482  1.00  0.00           C
ATOM    792  O4  U   A  25       4.487  -0.424 -33.465  1.00  0.00           O
ATOM    793  N3  U   A  25       4.251  -0.238 -35.695  1.00  0.00           N
ATOM    794  H3  U   A  25       3.801  -1.131 -35.686  1.00  0.00           H
ATOM    795  C2  U   A  25       4.369   0.375 -36.916  1.00  0.00           C
ATOM    796  O2  U   A  25       3.946  -0.136 -37.937  1.00  0.00           O
ATOM    797  C3' U   A  25       4.659   4.630 -38.067  1.00  0.00           C
ATOM    798  H3' U   A  25       4.535   4.894 -37.110  1.00  0.00           H
ATOM    799  C2' U   A  25       4.015   3.304 -38.460  1.00  0.00           C
ATOM    800 1H2' U   A  25       3.126   3.125 -38.040  1.00  0.00           H
ATOM    801  O2' U   A  25       3.722   3.264 -39.844  1.00  0.00           O
ATOM    802 2HO' U   A  25       2.981   3.904 -40.046  1.00  0.00           H
ATOM    803  O3' U   A  25       4.056   5.748 -38.714  1.00  0.00           O
ATOM    804  P   C   A  26       2.778   6.462 -38.046  1.00  0.00           P
ATOM    805  O1P C   A  26       2.499   7.695 -38.826  1.00  0.00           O
ATOM    806  O2P C   A  26       3.004   6.556 -36.581  1.00  0.00           O
ATOM    807  O5' C   A  26       1.587   5.434 -38.298  1.00  0.00           O
ATOM    808  C5' C   A  26       1.131   5.151 -39.619  1.00  0.00           C
ATOM    809 1H5' C   A  26       1.932   4.979 -40.193  1.00  0.00           H
ATOM    810 2H5' C   A  26       0.645   5.957 -39.958  1.00  0.00           H
ATOM    811  C4' C   A  26       0.217   3.947 -39.612  1.00  0.00           C
ATOM    812  H4' C   A  26      -0.062   3.858 -40.568  1.00  0.00           H
ATOM    813  O4' C   A  26       0.924   2.789 -39.100  1.00  0.00           O
ATOM    814  C1' C   A  26      -0.015   1.879 -38.551  1.00  0.00           C
ATOM    815  H1' C   A  26      -0.035   1.047 -39.105  1.00  0.00           H
ATOM    816  N1  C   A  26       0.444   1.480 -37.210  1.00  0.00           N
ATOM    817  C6  C   A  26       1.193   2.327 -36.442  1.00  0.00           C
ATOM    818  H6  C   A  26       1.433   3.231 -36.797  1.00  0.00           H
ATOM    819  C5  C   A  26       1.611   1.966 -35.221  1.00  0.00           C
ATOM    820  H5  C   A  26       2.162   2.581 -34.658  1.00  0.00           H
ATOM    821  C4  C   A  26       1.239   0.671 -34.757  1.00  0.00           C
ATOM    822  N4  C   A  26       1.623   0.254 -33.551  1.00  0.00           N
ATOM    823  H41 C   A  26       2.174   0.851 -32.968  1.00  0.00           H
ATOM    824  H42 C   A  26       1.360  -0.655 -33.229  1.00  0.00           H
ATOM    825  N3  C   A  26       0.507  -0.162 -35.498  1.00  0.00           N
ATOM    826  C2  C   A  26       0.096   0.214 -36.729  1.00  0.00           C
ATOM    827  O2  C   A  26      -0.584  -0.536 -37.444  1.00  0.00           O
ATOM    828  C3' C   A  26      -0.989   4.033 -38.692  1.00  0.00           C
ATOM    829  H3' C   A  26      -0.845   4.518 -37.830  1.00  0.00           H
ATOM    830  C2' C   A  26      -1.384   2.566 -38.546  1.00  0.00           C
ATOM    831 1H2' C   A  26      -2.000   2.369 -37.783  1.00  0.00           H
ATOM    832  O2' C   A  26      -2.116   2.116 -39.672  1.00  0.00           O
ATOM    833 2HO' C   A  26      -3.014   2.556 -39.683  1.00  0.00           H
ATOM    834  O3' C   A  26      -2.024   4.834 -39.255  1.00  0.00           O
ATOM    835  P   U   A  27      -3.004   5.671 -38.291  1.00  0.00           P
ATOM    836  O1P U   A  27      -3.556   6.794 -39.091  1.00  0.00           O
ATOM    837  O2P U   A  27      -2.295   5.958 -37.017  1.00  0.00           O
ATOM    838  O5' U   A  27      -4.191   4.657 -37.977  1.00  0.00           O
ATOM    839  C5' U   A  27      -4.950   4.067 -39.031  1.00  0.00           C
ATOM    840 1H5' U   A  27      -4.312   3.751 -39.733  1.00  0.00           H
ATOM    841 2H5' U   A  27      -5.547   4.771 -39.415  1.00  0.00           H
ATOM    842  C4' U   A  27      -5.768   2.912 -38.502  1.00  0.00           C
ATOM    843  H4' U   A  27      -6.318   2.612 -39.281  1.00  0.00           H
ATOM    844  O4' U   A  27      -4.873   1.883 -38.001  1.00  0.00           O
ATOM    845  C1' U   A  27      -5.461   1.249 -36.877  1.00  0.00           C
ATOM    846  H1' U   A  27      -5.530   0.265 -37.044  1.00  0.00           H
ATOM    847  N1  U   A  27      -4.566   1.420 -35.723  1.00  0.00           N
ATOM    848  C6  U   A  27      -3.715   2.498 -35.628  1.00  0.00           C
ATOM    849  H6  U   A  27      -3.703   3.170 -36.369  1.00  0.00           H
ATOM    850  C5  U   A  27      -2.904   2.679 -34.580  1.00  0.00           C
ATOM    851  H5  U   A  27      -2.300   3.475 -34.546  1.00  0.00           H
ATOM    852  C4  U   A  27      -2.901   1.732 -33.507  1.00  0.00           C
ATOM    853  O4  U   A  27      -2.219   1.796 -32.483  1.00  0.00           O
ATOM    854  N3  U   A  27      -3.770   0.680 -33.672  1.00  0.00           N
ATOM    855  H3  U   A  27      -3.789  -0.001 -32.940  1.00  0.00           H
ATOM    856  C2  U   A  27      -4.613   0.461 -34.729  1.00  0.00           C
ATOM    857  O2  U   A  27      -5.347  -0.509 -34.779  1.00  0.00           O
ATOM    858  C3' U   A  27      -6.662   3.233 -37.314  1.00  0.00           C
ATOM    859  H3' U   A  27      -6.325   3.947 -36.700  1.00  0.00           H
ATOM    860  C2' U   A  27      -6.844   1.866 -36.666  1.00  0.00           C
ATOM    861 1H2' U   A  27      -7.209   1.883 -35.735  1.00  0.00           H
ATOM    862  O2' U   A  27      -7.799   1.087 -37.363  1.00  0.00           O
ATOM    863 2HO' U   A  27      -8.709   1.480 -37.233  1.00  0.00           H
ATOM    864  O3' U   A  27      -7.896   3.814 -37.725  1.00  0.00           O
ATOM    865  P   C   A  28      -8.800   4.606 -36.656  1.00  0.00           P
ATOM    866  O1P C   A  28      -9.874   5.299 -37.411  1.00  0.00           O
ATOM    867  O2P C   A  28      -7.900   5.391 -35.771  1.00  0.00           O
ATOM    868  O5' C   A  28      -9.471   3.449 -35.789  1.00  0.00           O
ATOM    869  C5' C   A  28      -9.817   3.661 -34.422  1.00  0.00           C
ATOM    870 1H5' C   A  28     -10.628   4.246 -34.394  1.00  0.00           H
ATOM    871 2H5' C   A  28      -9.053   4.128 -33.977  1.00  0.00           H
ATOM    872  C4' C   A  28     -10.095   2.340 -33.745  1.00  0.00           C
ATOM    873  H4' C   A  28     -10.834   1.923 -34.274  1.00  0.00           H
ATOM    874  O4' C   A  28      -8.878   1.543 -33.747  1.00  0.00           O
ATOM    875  C1' C   A  28      -8.732   0.888 -32.499  1.00  0.00           C
ATOM    876  H1' C   A  28      -8.552  -0.085 -32.641  1.00  0.00           H
ATOM    877  N1  C   A  28      -7.545   1.436 -31.820  1.00  0.00           N
ATOM    878  C6  C   A  28      -6.883   2.520 -32.326  1.00  0.00           C
ATOM    879  H6  C   A  28      -7.207   2.943 -33.172  1.00  0.00           H
ATOM    880  C5  C   A  28      -5.808   3.024 -31.707  1.00  0.00           C
ATOM    881  H5  C   A  28      -5.322   3.818 -32.073  1.00  0.00           H
ATOM    882  C4  C   A  28      -5.383   2.385 -30.506  1.00  0.00           C
ATOM    883  N4  C   A  28      -4.319   2.839 -29.843  1.00  0.00           N
ATOM    884  H41 C   A  28      -3.815   3.631 -30.188  1.00  0.00           H
ATOM    885  H42 C   A  28      -4.025   2.387 -29.001  1.00  0.00           H
ATOM    886  N3  C   A  28      -6.019   1.325 -30.007  1.00  0.00           N
ATOM    887  C2  C   A  28      -7.103   0.827 -30.641  1.00  0.00           C
ATOM    888  O2  C   A  28      -7.717  -0.158 -30.208  1.00  0.00           O
ATOM    889  C3' C   A  28     -10.489   2.438 -32.278  1.00  0.00           C
ATOM    890  H3' C   A  28     -10.133   3.234 -31.789  1.00  0.00           H
ATOM    891  C2' C   A  28     -10.034   1.094 -31.725  1.00  0.00           C
ATOM    892 1H2' C   A  28      -9.999   1.030 -30.728  1.00  0.00           H
ATOM    893  O2' C   A  28     -10.940   0.064 -32.073  1.00  0.00           O
ATOM    894 2HO' C   A  28     -11.796   0.190 -31.572  1.00  0.00           H
ATOM    895  O3' C   A  28     -11.890   2.646 -32.121  1.00  0.00           O
ATOM    896  P   A   A  29     -12.421   3.903 -31.270  1.00  0.00           P
ATOM    897  O1P A   A  29     -13.893   3.973 -31.457  1.00  0.00           O
ATOM    898  O2P A   A  29     -11.583   5.082 -31.609  1.00  0.00           O
ATOM    899  O5' A   A  29     -12.126   3.497 -29.756  1.00  0.00           O
ATOM    900  C5' A   A  29     -13.014   2.643 -29.035  1.00  0.00           C
ATOM    901 1H5' A   A  29     -13.520   2.091 -29.698  1.00  0.00           H
ATOM    902 2H5' A   A  29     -13.653   3.219 -28.525  1.00  0.00           H
ATOM    903  C4' A   A  29     -12.235   1.754 -28.091  1.00  0.00           C
ATOM    904  H4' A   A  29     -12.820   0.957 -27.941  1.00  0.00           H
ATOM    905  O4' A   A  29     -10.962   1.411 -28.704  1.00  0.00           O
ATOM    906  C1' A   A  29      -9.932   1.460 -27.732  1.00  0.00           C
ATOM    907  H1' A   A  29      -9.380   0.627 -27.764  1.00  0.00           H
ATOM    908  N9  A   A  29      -9.028   2.558 -28.075  1.00  0.00           N
ATOM    909  C8  A   A  29      -9.147   3.447 -29.115  1.00  0.00           C
ATOM    910  H8  A   A  29      -9.904   3.426 -29.768  1.00  0.00           H
ATOM    911  N7  A   A  29      -8.176   4.326 -29.172  1.00  0.00           N
ATOM    912  C5  A   A  29      -7.364   3.994 -28.096  1.00  0.00           C
ATOM    913  C6  A   A  29      -6.169   4.550 -27.609  1.00  0.00           C
ATOM    914  N6  A   A  29      -5.562   5.598 -28.166  1.00  0.00           N
ATOM    915  H61 A   A  29      -5.957   6.032 -28.976  1.00  0.00           H
ATOM    916  H62 A   A  29      -4.712   5.950 -27.774  1.00  0.00           H
ATOM    917  N1  A   A  29      -5.613   3.984 -26.517  1.00  0.00           N
ATOM    918  C2  A   A  29      -6.226   2.931 -25.958  1.00  0.00           C
ATOM    919  H2  A   A  29      -5.773   2.549 -25.153  1.00  0.00           H
ATOM    920  N3  A   A  29      -7.351   2.322 -26.322  1.00  0.00           N
ATOM    921  C4  A   A  29      -7.877   2.908 -27.412  1.00  0.00           C
ATOM    922  C3' A   A  29     -11.863   2.387 -26.756  1.00  0.00           C
ATOM    923  H3' A   A  29     -11.760   3.382 -26.762  1.00  0.00           H
ATOM    924  C2' A   A  29     -10.606   1.619 -26.370  1.00  0.00           C
ATOM    925 1H2' A   A  29     -10.068   2.021 -25.629  1.00  0.00           H
ATOM    926  O2' A   A  29     -10.926   0.336 -25.865  1.00  0.00           O
ATOM    927 2HO' A   A  29     -11.368   0.430 -24.973  1.00  0.00           H
ATOM    928  O3' A   A  29     -12.909   2.240 -25.798  1.00  0.00           O
ATOM    929  P   A   A  30     -13.167   3.396 -24.708  1.00  0.00           P
ATOM    930  O1P A   A  30     -14.383   3.017 -23.945  1.00  0.00           O
ATOM    931  O2P A   A  30     -13.112   4.714 -25.392  1.00  0.00           O
ATOM    932  O5' A   A  30     -11.914   3.290 -23.728  1.00  0.00           O
ATOM    933  C5' A   A  30     -11.793   2.209 -22.804  1.00  0.00           C
ATOM    934 1H5' A   A  30     -11.747   1.357 -23.326  1.00  0.00           H
ATOM    935 2H5' A   A  30     -12.609   2.202 -22.226  1.00  0.00           H
ATOM    936  C4' A   A  30     -10.550   2.380 -21.962  1.00  0.00           C
ATOM    937  H4' A   A  30     -10.576   1.629 -21.302  1.00  0.00           H
ATOM    938  O4' A   A  30      -9.385   2.334 -22.830  1.00  0.00           O
ATOM    939  C1' A   A  30      -8.437   3.299 -22.411  1.00  0.00           C
ATOM    940  H1' A   A  30      -7.536   2.878 -22.302  1.00  0.00           H
ATOM    941  N9  A   A  30      -8.293   4.293 -23.476  1.00  0.00           N
ATOM    942  C8  A   A  30      -9.114   4.490 -24.559  1.00  0.00           C
ATOM    943  H8  A   A  30      -9.940   3.950 -24.724  1.00  0.00           H
ATOM    944  N7  A   A  30      -8.715   5.451 -25.356  1.00  0.00           N
ATOM    945  C5  A   A  30      -7.557   5.923 -24.755  1.00  0.00           C
ATOM    946  C6  A   A  30      -6.657   6.945 -25.106  1.00  0.00           C
ATOM    947  N6  A   A  30      -6.789   7.706 -26.192  1.00  0.00           N
ATOM    948  H61 A   A  30      -7.562   7.565 -26.810  1.00  0.00           H
ATOM    949  H62 A   A  30      -6.115   8.418 -26.388  1.00  0.00           H
ATOM    950  N1  A   A  30      -5.603   7.161 -24.290  1.00  0.00           N
ATOM    951  C2  A   A  30      -5.473   6.399 -23.197  1.00  0.00           C
ATOM    952  H2  A   A  30      -4.676   6.600 -22.627  1.00  0.00           H
ATOM    953  N3  A   A  30      -6.251   5.413 -22.760  1.00  0.00           N
ATOM    954  C4  A   A  30      -7.287   5.222 -23.593  1.00  0.00           C
ATOM    955  C3' A   A  30     -10.434   3.709 -21.229  1.00  0.00           C
ATOM    956  H3' A   A  30     -10.898   4.483 -21.660  1.00  0.00           H
ATOM    957  C2' A   A  30      -8.927   3.875 -21.083  1.00  0.00           C
ATOM    958 1H2' A   A  30      -8.619   4.793 -20.834  1.00  0.00           H
ATOM    959  O2' A   A  30      -8.427   3.075 -20.028  1.00  0.00           O
ATOM    960 2HO' A   A  30      -8.742   3.443 -19.153  1.00  0.00           H
ATOM    961  O3' A   A  30     -11.104   3.669 -19.972  1.00  0.00           O
ATOM    962  P   U   A  31     -11.807   4.996 -19.399  1.00  0.00           P
ATOM    963  O1P U   A  31     -12.412   4.647 -18.088  1.00  0.00           O
ATOM    964  O2P U   A  31     -12.659   5.576 -20.468  1.00  0.00           O
ATOM    965  O5' U   A  31     -10.592   5.994 -19.136  1.00  0.00           O
ATOM    966  C5' U   A  31      -9.640   5.737 -18.105  1.00  0.00           C
ATOM    967 1H5' U   A  31      -9.276   4.816 -18.241  1.00  0.00           H
ATOM    968 2H5' U   A  31     -10.114   5.782 -17.226  1.00  0.00           H
ATOM    969  C4' U   A  31      -8.527   6.759 -18.158  1.00  0.00           C
ATOM    970  H4' U   A  31      -7.968   6.583 -17.348  1.00  0.00           H
ATOM    971  O4' U   A  31      -7.795   6.588 -19.402  1.00  0.00           O
ATOM    972  C1' U   A  31      -7.459   7.855 -19.940  1.00  0.00           C
ATOM    973  H1' U   A  31      -6.481   7.892 -20.145  1.00  0.00           H
ATOM    974  N1  U   A  31      -8.161   8.016 -21.223  1.00  0.00           N
ATOM    975  C6  U   A  31      -9.316   7.318 -21.497  1.00  0.00           C
ATOM    976  H6  U   A  31      -9.681   6.698 -20.803  1.00  0.00           H
ATOM    977  C5  U   A  31      -9.966   7.440 -22.657  1.00  0.00           C
ATOM    978  H5  U   A  31     -10.800   6.913 -22.820  1.00  0.00           H
ATOM    979  C4  U   A  31      -9.471   8.322 -23.665  1.00  0.00           C
ATOM    980  O4  U   A  31      -9.976   8.513 -24.770  1.00  0.00           O
ATOM    981  N3  U   A  31      -8.318   8.992 -23.325  1.00  0.00           N
ATOM    982  H3  U   A  31      -7.949   9.620 -24.010  1.00  0.00           H
ATOM    983  C2  U   A  31      -7.621   8.891 -22.148  1.00  0.00           C
ATOM    984  O2  U   A  31      -6.604   9.530 -21.942  1.00  0.00           O
ATOM    985  C3' U   A  31      -8.977   8.214 -18.172  1.00  0.00           C
ATOM    986  H3' U   A  31      -9.882   8.380 -18.563  1.00  0.00           H
ATOM    987  C2' U   A  31      -7.833   8.908 -18.899  1.00  0.00           C
ATOM    988 1H2' U   A  31      -8.036   9.832 -19.223  1.00  0.00           H
ATOM    989  O2' U   A  31      -6.724   9.111 -18.043  1.00  0.00           O
ATOM    990 2HO' U   A  31      -6.955   9.799 -17.355  1.00  0.00           H
ATOM    991  O3' U   A  31      -9.167   8.717 -16.852  1.00  0.00           O
ATOM    992  P   U   A  32     -10.033  10.054 -16.622  1.00  0.00           P
ATOM    993  O1P U   A  32     -10.333  10.142 -15.171  1.00  0.00           O
ATOM    994  O2P U   A  32     -11.147  10.069 -17.604  1.00  0.00           O
ATOM    995  O5' U   A  32      -9.026  11.233 -16.995  1.00  0.00           O
ATOM    996  C5' U   A  32      -7.864  11.484 -16.206  1.00  0.00           C
ATOM    997 1H5' U   A  32      -7.230  10.721 -16.335  1.00  0.00           H
ATOM    998 2H5' U   A  32      -8.143  11.526 -15.247  1.00  0.00           H
ATOM    999  C4' U   A  32      -7.218  12.785 -16.626  1.00  0.00           C
ATOM   1000  H4' U   A  32      -6.682  13.070 -15.831  1.00  0.00           H
ATOM   1001  O4' U   A  32      -6.411  12.552 -17.815  1.00  0.00           O
ATOM   1002  C1' U   A  32      -6.551  13.645 -18.709  1.00  0.00           C
ATOM   1003  H1' U   A  32      -5.654  13.964 -19.014  1.00  0.00           H
ATOM   1004  N1  U   A  32      -7.253  13.177 -19.912  1.00  0.00           N
ATOM   1005  C6  U   A  32      -8.219  12.200 -19.838  1.00  0.00           C
ATOM   1006  H6  U   A  32      -8.438  11.805 -18.946  1.00  0.00           H
ATOM   1007  C5  U   A  32      -8.876  11.760 -20.916  1.00  0.00           C
ATOM   1008  H5  U   A  32      -9.571  11.047 -20.822  1.00  0.00           H
ATOM   1009  C4  U   A  32      -8.585  12.308 -22.202  1.00  0.00           C
ATOM   1010  O4  U   A  32      -9.110  11.978 -23.265  1.00  0.00           O
ATOM   1011  N3  U   A  32      -7.613  13.280 -22.203  1.00  0.00           N
ATOM   1012  H3  U   A  32      -7.390  13.686 -23.089  1.00  0.00           H
ATOM   1013  C2  U   A  32      -6.916  13.753 -21.122  1.00  0.00           C
ATOM   1014  O2  U   A  32      -6.064  14.617 -21.231  1.00  0.00           O
ATOM   1015  C3' U   A  32      -8.174  13.897 -17.036  1.00  0.00           C
ATOM   1016  H3' U   A  32      -9.042  13.596 -17.431  1.00  0.00           H
ATOM   1017  C2' U   A  32      -7.301  14.740 -17.954  1.00  0.00           C
ATOM   1018 1H2' U   A  32      -7.781  15.435 -18.489  1.00  0.00           H
ATOM   1019  O2' U   A  32      -6.368  15.505 -17.214  1.00  0.00           O
ATOM   1020 2HO' U   A  32      -6.849  16.226 -16.715  1.00  0.00           H
ATOM   1021  O3' U   A  32      -8.660  14.631 -15.917  1.00  0.00           O
ATOM   1022  P   G   A  33     -10.030  15.463 -16.046  1.00  0.00           P
ATOM   1023  O1P G   A  33     -10.230  16.188 -14.765  1.00  0.00           O
ATOM   1024  O2P G   A  33     -11.089  14.549 -16.544  1.00  0.00           O
ATOM   1025  O5' G   A  33      -9.723  16.538 -17.182  1.00  0.00           O
ATOM   1026  C5' G   A  33      -8.792  17.595 -16.957  1.00  0.00           C
ATOM   1027 1H5' G   A  33      -7.977  17.203 -16.530  1.00  0.00           H
ATOM   1028 2H5' G   A  33      -9.214  18.251 -16.331  1.00  0.00           H
ATOM   1029  C4' G   A  33      -8.433  18.268 -18.263  1.00  0.00           C
ATOM   1030  H4' G   A  33      -7.703  18.901 -18.008  1.00  0.00           H
ATOM   1031  O4' G   A  33      -8.029  17.273 -19.239  1.00  0.00           O
ATOM   1032  C1' G   A  33      -8.301  17.762 -20.543  1.00  0.00           C
ATOM   1033  H1' G   A  33      -7.446  17.864 -21.051  1.00  0.00           H
ATOM   1034  N9  G   A  33      -9.085  16.763 -21.263  1.00  0.00           N
ATOM   1035  C8  G   A  33      -9.665  15.629 -20.748  1.00  0.00           C
ATOM   1036  H8  G   A  33      -9.598  15.365 -19.786  1.00  0.00           H
ATOM   1037  N7  G   A  33     -10.312  14.931 -21.640  1.00  0.00           N
ATOM   1038  C5  G   A  33     -10.150  15.648 -22.819  1.00  0.00           C
ATOM   1039  C6  G   A  33     -10.628  15.386 -24.130  1.00  0.00           C
ATOM   1040  O6  G   A  33     -11.314  14.438 -24.526  1.00  0.00           O
ATOM   1041  N1  G   A  33     -10.230  16.372 -25.025  1.00  0.00           N
ATOM   1042  H1  G   A  33     -10.520  16.275 -25.977  1.00  0.00           H
ATOM   1043  C2  G   A  33      -9.471  17.468 -24.704  1.00  0.00           C
ATOM   1044  N2  G   A  33      -9.193  18.306 -25.707  1.00  0.00           N
ATOM   1045  H21 G   A  33      -9.535  18.115 -26.627  1.00  0.00           H
ATOM   1046  H22 G   A  33      -8.643  19.124 -25.537  1.00  0.00           H
ATOM   1047  N3  G   A  33      -9.018  17.725 -23.491  1.00  0.00           N
ATOM   1048  C4  G   A  33      -9.393  16.780 -22.602  1.00  0.00           C
ATOM   1049  C3' G   A  33      -9.562  18.996 -18.972  1.00  0.00           C
ATOM   1050  H3' G   A  33     -10.466  18.576 -18.890  1.00  0.00           H
ATOM   1051  C2' G   A  33      -9.023  19.103 -20.394  1.00  0.00           C
ATOM   1052 1H2' G   A  33      -9.700  19.346 -21.089  1.00  0.00           H
ATOM   1053  O2' G   A  33      -8.070  20.144 -20.502  1.00  0.00           O
ATOM   1054 2HO' G   A  33      -8.529  21.027 -20.406  1.00  0.00           H
ATOM   1055  O3' G   A  33      -9.826  20.269 -18.387  1.00  0.00           O
ATOM   1056  P   A   A  34     -11.266  20.958 -18.590  1.00  0.00           P
ATOM   1057  O1P A   A  34     -11.344  22.098 -17.641  1.00  0.00           O
ATOM   1058  O2P A   A  34     -12.309  19.902 -18.553  1.00  0.00           O
ATOM   1059  O5' A   A  34     -11.206  21.550 -20.069  1.00  0.00           O
ATOM   1060  C5' A   A  34     -10.332  22.631 -20.391  1.00  0.00           C
ATOM   1061 1H5' A   A  34      -9.412  22.388 -20.085  1.00  0.00           H
ATOM   1062 2H5' A   A  34     -10.645  23.441 -19.895  1.00  0.00           H
ATOM   1063  C4' A   A  34     -10.342  22.887 -21.880  1.00  0.00           C
ATOM   1064  H4' A   A  34      -9.661  23.608 -22.011  1.00  0.00           H
ATOM   1065  O4' A   A  34     -10.023  21.658 -22.584  1.00  0.00           O
ATOM   1066  C1' A   A  34     -10.704  21.634 -23.827  1.00  0.00           C
ATOM   1067  H1' A   A  34     -10.045  21.562 -24.575  1.00  0.00           H
ATOM   1068  N9  A   A  34     -11.522  20.422 -23.882  1.00  0.00           N
ATOM   1069  C8  A   A  34     -11.867  19.588 -22.847  1.00  0.00           C
ATOM   1070  H8  A   A  34     -11.577  19.741 -21.902  1.00  0.00           H
ATOM   1071  N7  A   A  34     -12.611  18.573 -23.212  1.00  0.00           N
ATOM   1072  C5  A   A  34     -12.771  18.752 -24.579  1.00  0.00           C
ATOM   1073  C6  A   A  34     -13.461  18.013 -25.556  1.00  0.00           C
ATOM   1074  N6  A   A  34     -14.147  16.899 -25.296  1.00  0.00           N
ATOM   1075  H61 A   A  34     -14.191  16.545 -24.362  1.00  0.00           H
ATOM   1076  H62 A   A  34     -14.618  16.418 -26.035  1.00  0.00           H
ATOM   1077  N1  A   A  34     -13.422  18.464 -26.828  1.00  0.00           N
ATOM   1078  C2  A   A  34     -12.734  19.584 -27.090  1.00  0.00           C
ATOM   1079  H2  A   A  34     -12.737  19.875 -28.047  1.00  0.00           H
ATOM   1080  N3  A   A  34     -12.048  20.364 -26.259  1.00  0.00           N
ATOM   1081  C4  A   A  34     -12.106  19.887 -25.004  1.00  0.00           C
ATOM   1082  C3' A   A  34     -11.681  23.303 -22.471  1.00  0.00           C
ATOM   1083  H3' A   A  34     -12.489  22.919 -22.025  1.00  0.00           H
ATOM   1084  C2' A   A  34     -11.515  22.926 -23.939  1.00  0.00           C
ATOM   1085 1H2' A   A  34     -12.361  22.897 -24.471  1.00  0.00           H
ATOM   1086  O2' A   A  34     -10.740  23.890 -24.627  1.00  0.00           O
ATOM   1087 2HO' A   A  34     -11.260  24.740 -24.707  1.00  0.00           H
ATOM   1088  O3' A   A  34     -11.926  24.695 -22.289  1.00  0.00           O
ATOM   1089  P   U   A  35     -13.430  25.218 -22.055  1.00  0.00           P
ATOM   1090  O1P U   A  35     -13.371  26.697 -21.928  1.00  0.00           O
ATOM   1091  O2P U   A  35     -14.043  24.412 -20.969  1.00  0.00           O
ATOM   1092  O5' U   A  35     -14.178  24.865 -23.417  1.00  0.00           O
ATOM   1093  C5' U   A  35     -13.805  25.488 -24.645  1.00  0.00           C
ATOM   1094 1H5' U   A  35     -12.816  25.392 -24.754  1.00  0.00           H
ATOM   1095 2H5' U   A  35     -14.041  26.458 -24.586  1.00  0.00           H
ATOM   1096  C4' U   A  35     -14.529  24.838 -25.801  1.00  0.00           C
ATOM   1097  H4' U   A  35     -14.311  25.404 -26.596  1.00  0.00           H
ATOM   1098  O4' U   A  35     -14.067  23.468 -25.936  1.00  0.00           O
ATOM   1099  C1' U   A  35     -15.148  22.633 -26.314  1.00  0.00           C
ATOM   1100  H1' U   A  35     -14.918  22.139 -27.153  1.00  0.00           H
ATOM   1101  N1  U   A  35     -15.336  21.615 -25.270  1.00  0.00           N
ATOM   1102  C6  U   A  35     -14.880  21.815 -23.987  1.00  0.00           C
ATOM   1103  H6  U   A  35     -14.419  22.675 -23.768  1.00  0.00           H
ATOM   1104  C5  U   A  35     -15.031  20.901 -23.024  1.00  0.00           C
ATOM   1105  H5  U   A  35     -14.683  21.082 -22.104  1.00  0.00           H
ATOM   1106  C4  U   A  35     -15.689  19.665 -23.308  1.00  0.00           C
ATOM   1107  O4  U   A  35     -15.874  18.745 -22.513  1.00  0.00           O
ATOM   1108  N3  U   A  35     -16.125  19.533 -24.607  1.00  0.00           N
ATOM   1109  H3  U   A  35     -16.594  18.680 -24.836  1.00  0.00           H
ATOM   1110  C2  U   A  35     -15.986  20.445 -25.621  1.00  0.00           C
ATOM   1111  O2  U   A  35     -16.406  20.233 -26.745  1.00  0.00           O
ATOM   1112  C3' U   A  35     -16.038  24.717 -25.642  1.00  0.00           C
ATOM   1113  H3' U   A  35     -16.366  24.640 -24.701  1.00  0.00           H
ATOM   1114  C2' U   A  35     -16.371  23.525 -26.531  1.00  0.00           C
ATOM   1115 1H2' U   A  35     -17.273  23.122 -26.376  1.00  0.00           H
ATOM   1116  O2' U   A  35     -16.421  23.897 -27.895  1.00  0.00           O
ATOM   1117 2HO' U   A  35     -17.217  24.482 -28.052  1.00  0.00           H
ATOM   1118  O3' U   A  35     -16.704  25.907 -26.057  1.00  0.00           O
ATOM   1119  P   U   A  36     -18.195  26.213 -25.535  1.00  0.00           P
ATOM   1120  O1P U   A  36     -18.429  27.670 -25.697  1.00  0.00           O
ATOM   1121  O2P U   A  36     -18.368  25.586 -24.200  1.00  0.00           O
ATOM   1122  O5' U   A  36     -19.131  25.439 -26.567  1.00  0.00           O
ATOM   1123  C5' U   A  36     -19.252  25.874 -27.921  1.00  0.00           C
ATOM   1124 1H5' U   A  36     -18.376  25.716 -28.377  1.00  0.00           H
ATOM   1125 2H5' U   A  36     -19.453  26.853 -27.916  1.00  0.00           H
ATOM   1126  C4' U   A  36     -20.356  25.111 -28.617  1.00  0.00           C
ATOM   1127  H4' U   A  36     -20.575  25.650 -29.430  1.00  0.00           H
ATOM   1128  O4' U   A  36     -19.875  23.774 -28.931  1.00  0.00           O
ATOM   1129  C1' U   A  36     -20.895  22.825 -28.674  1.00  0.00           C
ATOM   1130  H1' U   A  36     -21.008  22.220 -29.462  1.00  0.00           H
ATOM   1131  N1  U   A  36     -20.467  21.977 -27.552  1.00  0.00           N
ATOM   1132  C6  U   A  36     -19.726  22.492 -26.512  1.00  0.00           C
ATOM   1133  H6  U   A  36     -19.482  23.462 -26.528  1.00  0.00           H
ATOM   1134  C5  U   A  36     -19.321  21.742 -25.482  1.00  0.00           C
ATOM   1135  H5  U   A  36     -18.784  22.153 -24.745  1.00  0.00           H
ATOM   1136  C4  U   A  36     -19.655  20.354 -25.434  1.00  0.00           C
ATOM   1137  O4  U   A  36     -19.311  19.556 -24.563  1.00  0.00           O
ATOM   1138  N3  U   A  36     -20.401  19.909 -26.500  1.00  0.00           N
ATOM   1139  H3  U   A  36     -20.657  18.942 -26.491  1.00  0.00           H
ATOM   1140  C2  U   A  36     -20.832  20.645 -27.573  1.00  0.00           C
ATOM   1141  O2  U   A  36     -21.489  20.151 -28.472  1.00  0.00           O
ATOM   1142  C3' U   A  36     -21.615  24.883 -27.790  1.00  0.00           C
ATOM   1143  H3' U   A  36     -21.479  24.854 -26.800  1.00  0.00           H
ATOM   1144  C2' U   A  36     -22.179  23.604 -28.394  1.00  0.00           C
ATOM   1145 1H2' U   A  36     -22.890  23.152 -27.855  1.00  0.00           H
ATOM   1146  O2' U   A  36     -22.838  23.861 -29.620  1.00  0.00           O
ATOM   1147 2HO' U   A  36     -23.680  24.371 -29.445  1.00  0.00           H
ATOM   1148  O3' U   A  36     -22.520  25.979 -27.892  1.00  0.00           O
ATOM   1149  P   G   A  37     -23.518  26.305 -26.675  1.00  0.00           P
ATOM   1150  O1P G   A  37     -24.238  27.559 -27.017  1.00  0.00           O
ATOM   1151  O2P G   A  37     -22.750  26.223 -25.406  1.00  0.00           O
ATOM   1152  O5' G   A  37     -24.567  25.104 -26.702  1.00  0.00           O
ATOM   1153  C5' G   A  37     -25.655  25.099 -27.626  1.00  0.00           C
ATOM   1154 1H5' G   A  37     -25.316  25.435 -28.505  1.00  0.00           H
ATOM   1155 2H5' G   A  37     -26.358  25.720 -27.280  1.00  0.00           H
ATOM   1156  C4' G   A  37     -26.213  23.700 -27.775  1.00  0.00           C
ATOM   1157  H4' G   A  37     -26.742  23.734 -28.623  1.00  0.00           H
ATOM   1158  O4' G   A  37     -25.123  22.748 -27.816  1.00  0.00           O
ATOM   1159  C1' G   A  37     -25.569  21.502 -27.311  1.00  0.00           C
ATOM   1160  H1' G   A  37     -25.550  20.820 -28.042  1.00  0.00           H
ATOM   1161  N9  G   A  37     -24.620  21.045 -26.300  1.00  0.00           N
ATOM   1162  C8  G   A  37     -23.660  21.792 -25.663  1.00  0.00           C
ATOM   1163  H8  G   A  37     -23.512  22.765 -25.841  1.00  0.00           H
ATOM   1164  N7  G   A  37     -22.960  21.104 -24.802  1.00  0.00           N
ATOM   1165  C5  G   A  37     -23.493  19.824 -24.875  1.00  0.00           C
ATOM   1166  C6  G   A  37     -23.147  18.642 -24.171  1.00  0.00           C
ATOM   1167  O6  G   A  37     -22.269  18.483 -23.317  1.00  0.00           O
ATOM   1168  N1  G   A  37     -23.947  17.569 -24.547  1.00  0.00           N
ATOM   1169  H1  G   A  37     -23.781  16.690 -24.100  1.00  0.00           H
ATOM   1170  C2  G   A  37     -24.946  17.623 -25.484  1.00  0.00           C
ATOM   1171  N2  G   A  37     -25.602  16.483 -25.712  1.00  0.00           N
ATOM   1172  H21 G   A  37     -25.354  15.654 -25.210  1.00  0.00           H
ATOM   1173  H22 G   A  37     -26.342  16.458 -26.384  1.00  0.00           H
ATOM   1174  N3  G   A  37     -25.279  18.715 -26.149  1.00  0.00           N
ATOM   1175  C4  G   A  37     -24.518  19.771 -25.796  1.00  0.00           C
ATOM   1176  C3' G   A  37     -27.077  23.203 -26.625  1.00  0.00           C
ATOM   1177  H3' G   A  37     -26.827  23.551 -25.721  1.00  0.00           H
ATOM   1178  C2' G   A  37     -26.991  21.686 -26.773  1.00  0.00           C
ATOM   1179 1H2' G   A  37     -27.245  21.170 -25.955  1.00  0.00           H
ATOM   1180  O2' G   A  37     -27.902  21.215 -27.749  1.00  0.00           O
ATOM   1181 2HO' G   A  37     -28.837  21.328 -27.414  1.00  0.00           H
ATOM   1182  O3' G   A  37     -28.416  23.683 -26.731  1.00  0.00           O
ATOM   1183  P   U   A  38     -29.450  23.446 -25.520  1.00  0.00           P
ATOM   1184  O1P U   A  38     -29.939  22.048 -25.618  1.00  0.00           O
ATOM   1185  O2P U   A  38     -30.428  24.564 -25.521  1.00  0.00           O
ATOM   1186  O5' U   A  38     -28.550  23.558 -24.208  1.00  0.00           O
ATOM   1187  C5' U   A  38     -28.324  24.816 -23.570  1.00  0.00           C
ATOM   1188 1H5' U   A  38     -29.063  25.436 -23.834  1.00  0.00           H
ATOM   1189 2H5' U   A  38     -27.452  25.179 -23.898  1.00  0.00           H
ATOM   1190  C4' U   A  38     -28.292  24.641 -22.069  1.00  0.00           C
ATOM   1191  H4' U   A  38     -28.037  25.535 -21.700  1.00  0.00           H
ATOM   1192  O4' U   A  38     -29.608  24.206 -21.624  1.00  0.00           O
ATOM   1193  C1' U   A  38     -29.522  22.909 -21.065  1.00  0.00           C
ATOM   1194  H1' U   A  38     -29.583  22.952 -20.068  1.00  0.00           H
ATOM   1195  N1  U   A  38     -30.688  22.132 -21.511  1.00  0.00           N
ATOM   1196  C6  U   A  38     -31.382  22.477 -22.649  1.00  0.00           C
ATOM   1197  H6  U   A  38     -31.083  23.274 -23.173  1.00  0.00           H
ATOM   1198  C5  U   A  38     -32.441  21.785 -23.078  1.00  0.00           C
ATOM   1199  H5  U   A  38     -32.918  22.067 -23.910  1.00  0.00           H
ATOM   1200  C4  U   A  38     -32.892  20.642 -22.348  1.00  0.00           C
ATOM   1201  O4  U   A  38     -33.849  19.927 -22.642  1.00  0.00           O
ATOM   1202  N3  U   A  38     -32.156  20.355 -21.221  1.00  0.00           N
ATOM   1203  H3  U   A  38     -32.448  19.561 -20.687  1.00  0.00           H
ATOM   1204  C2  U   A  38     -31.065  21.040 -20.751  1.00  0.00           C
ATOM   1205  O2  U   A  38     -30.480  20.704 -19.737  1.00  0.00           O
ATOM   1206  C3' U   A  38     -27.320  23.582 -21.557  1.00  0.00           C
ATOM   1207  H3' U   A  38     -26.477  23.487 -22.086  1.00  0.00           H
ATOM   1208  C2' U   A  38     -28.181  22.326 -21.506  1.00  0.00           C
ATOM   1209 1H2' U   A  38     -28.170  21.763 -22.332  1.00  0.00           H
ATOM   1210  O2' U   A  38     -27.720  21.431 -20.512  1.00  0.00           O
ATOM   1211 2HO' U   A  38     -26.842  21.044 -20.793  1.00  0.00           H
ATOM   1212  O3' U   A  38     -26.795  23.926 -20.276  1.00  0.00           O
ATOM   1213  P   U   A  39     -25.548  24.937 -20.165  1.00  0.00           P
ATOM   1214  O1P U   A  39     -25.858  25.904 -19.081  1.00  0.00           O
ATOM   1215  O2P U   A  39     -25.224  25.440 -21.525  1.00  0.00           O
ATOM   1216  O5' U   A  39     -24.346  24.011 -19.677  1.00  0.00           O
ATOM   1217  C5' U   A  39     -24.166  23.706 -18.295  1.00  0.00           C
ATOM   1218 1H5' U   A  39     -25.062  23.492 -17.905  1.00  0.00           H
ATOM   1219 2H5' U   A  39     -23.792  24.517 -17.845  1.00  0.00           H
ATOM   1220  C4' U   A  39     -23.226  22.532 -18.137  1.00  0.00           C
ATOM   1221  H4' U   A  39     -23.060  22.451 -17.154  1.00  0.00           H
ATOM   1222  O4' U   A  39     -23.864  21.352 -18.701  1.00  0.00           O
ATOM   1223  C1' U   A  39     -23.113  20.883 -19.803  1.00  0.00           C
ATOM   1224  H1' U   A  39     -22.561  20.085 -19.561  1.00  0.00           H
ATOM   1225  N1  U   A  39     -24.055  20.405 -20.826  1.00  0.00           N
ATOM   1226  C6  U   A  39     -24.707  21.276 -21.670  1.00  0.00           C
ATOM   1227  H6  U   A  39     -24.525  22.256 -21.587  1.00  0.00           H
ATOM   1228  C5  U   A  39     -25.575  20.857 -22.596  1.00  0.00           C
ATOM   1229  H5  U   A  39     -26.027  21.519 -23.193  1.00  0.00           H
ATOM   1230  C4  U   A  39     -25.857  19.463 -22.733  1.00  0.00           C
ATOM   1231  O4  U   A  39     -26.654  18.959 -23.524  1.00  0.00           O
ATOM   1232  N3  U   A  39     -25.167  18.651 -21.864  1.00  0.00           N
ATOM   1233  H3  U   A  39     -25.339  17.669 -21.939  1.00  0.00           H
ATOM   1234  C2  U   A  39     -24.269  19.042 -20.906  1.00  0.00           C
ATOM   1235  O2  U   A  39     -23.707  18.239 -20.183  1.00  0.00           O
ATOM   1236  C3' U   A  39     -21.894  22.659 -18.875  1.00  0.00           C
ATOM   1237  H3' U   A  39     -21.519  23.586 -18.895  1.00  0.00           H
ATOM   1238  C2' U   A  39     -22.213  22.039 -20.230  1.00  0.00           C
ATOM   1239 1H2' U   A  39     -22.558  22.670 -20.924  1.00  0.00           H
ATOM   1240  O2' U   A  39     -21.050  21.511 -20.842  1.00  0.00           O
ATOM   1241 2HO' U   A  39     -20.453  22.261 -21.126  1.00  0.00           H
ATOM   1242  O3' U   A  39     -20.829  21.959 -18.226  1.00  0.00           O
ATOM   1243  P   C   A  40     -20.581  22.147 -16.646  1.00  0.00           P
ATOM   1244  O1P C   A  40     -21.137  23.466 -16.247  1.00  0.00           O
ATOM   1245  O2P C   A  40     -19.153  21.842 -16.370  1.00  0.00           O
ATOM   1246  O5' C   A  40     -21.469  21.003 -15.978  1.00  0.00           O
ATOM   1247  C5' C   A  40     -21.853  19.845 -16.720  1.00  0.00           C
ATOM   1248 1H5' C   A  40     -21.057  19.529 -17.237  1.00  0.00           H
ATOM   1249 2H5' C   A  40     -22.579  20.109 -17.355  1.00  0.00           H
ATOM   1250  C4' C   A  40     -22.338  18.762 -15.786  1.00  0.00           C
ATOM   1251  H4' C   A  40     -21.647  18.697 -15.066  1.00  0.00           H
ATOM   1252  O4' C   A  40     -23.647  19.138 -15.271  1.00  0.00           O
ATOM   1253  C1' C   A  40     -24.539  18.043 -15.382  1.00  0.00           C
ATOM   1254  H1' C   A  40     -25.084  17.947 -14.549  1.00  0.00           H
ATOM   1255  N1  C   A  40     -25.496  18.328 -16.466  1.00  0.00           N
ATOM   1256  C6  C   A  40     -25.439  19.507 -17.157  1.00  0.00           C
ATOM   1257  H6  C   A  40     -24.744  20.185 -16.917  1.00  0.00           H
ATOM   1258  C5  C   A  40     -26.298  19.769 -18.149  1.00  0.00           C
ATOM   1259  H5  C   A  40     -26.258  20.630 -18.657  1.00  0.00           H
ATOM   1260  C4  C   A  40     -27.271  18.775 -18.454  1.00  0.00           C
ATOM   1261  N4  C   A  40     -28.150  18.978 -19.434  1.00  0.00           N
ATOM   1262  H41 C   A  40     -28.128  19.830 -19.957  1.00  0.00           H
ATOM   1263  H42 C   A  40     -28.832  18.279 -19.646  1.00  0.00           H
ATOM   1264  N3  C   A  40     -27.339  17.623 -17.785  1.00  0.00           N
ATOM   1265  C2  C   A  40     -26.465  17.372 -16.784  1.00  0.00           C
ATOM   1266  O2  C   A  40     -26.502  16.315 -16.138  1.00  0.00           O
ATOM   1267  C3' C   A  40     -22.542  17.399 -16.439  1.00  0.00           C
ATOM   1268  H3' C   A  40     -22.703  17.414 -17.426  1.00  0.00           H
ATOM   1269  C2' C   A  40     -23.681  16.803 -15.622  1.00  0.00           C
ATOM   1270 1H2' C   A  40     -24.123  16.000 -16.020  1.00  0.00           H
ATOM   1271  O2' C   A  40     -23.218  16.318 -14.375  1.00  0.00           O
ATOM   1272 2HO' C   A  40     -22.655  15.505 -14.522  1.00  0.00           H
ATOM   1273  O3' C   A  40     -21.358  16.608 -16.380  1.00  0.00           O
ATOM   1274  P   A   A  41     -20.954  15.679 -17.629  1.00  0.00           P
ATOM   1275  O1P A   A  41     -19.694  14.980 -17.271  1.00  0.00           O
ATOM   1276  O2P A   A  41     -21.010  16.496 -18.869  1.00  0.00           O
ATOM   1277  O5' A   A  41     -22.117  14.593 -17.697  1.00  0.00           O
ATOM   1278  C5' A   A  41     -22.393  13.742 -16.585  1.00  0.00           C
ATOM   1279 1H5' A   A  41     -22.497  14.316 -15.773  1.00  0.00           H
ATOM   1280 2H5' A   A  41     -21.613  13.129 -16.462  1.00  0.00           H
ATOM   1281  C4' A   A  41     -23.654  12.948 -16.836  1.00  0.00           C
ATOM   1282  H4' A   A  41     -23.747  12.359 -16.034  1.00  0.00           H
ATOM   1283  O4' A   A  41     -24.767  13.861 -17.009  1.00  0.00           O
ATOM   1284  C1' A   A  41     -25.709  13.295 -17.903  1.00  0.00           C
ATOM   1285  H1' A   A  41     -26.583  13.170 -17.434  1.00  0.00           H
ATOM   1286  N9  A   A  41     -25.955  14.250 -18.983  1.00  0.00           N
ATOM   1287  C8  A   A  41     -25.339  15.457 -19.206  1.00  0.00           C
ATOM   1288  H8  A   A  41     -24.618  15.820 -18.616  1.00  0.00           H
ATOM   1289  N7  A   A  41     -25.784  16.090 -20.265  1.00  0.00           N
ATOM   1290  C5  A   A  41     -26.759  15.242 -20.774  1.00  0.00           C
ATOM   1291  C6  A   A  41     -27.609  15.336 -21.892  1.00  0.00           C
ATOM   1292  N6  A   A  41     -27.617  16.370 -22.734  1.00  0.00           N
ATOM   1293  H61 A   A  41     -26.994  17.138 -22.588  1.00  0.00           H
ATOM   1294  H62 A   A  41     -28.246  16.377 -23.511  1.00  0.00           H
ATOM   1295  N1  A   A  41     -28.464  14.317 -22.118  1.00  0.00           N
ATOM   1296  C2  A   A  41     -28.461  13.278 -21.273  1.00  0.00           C
ATOM   1297  H2  A   A  41     -29.114  12.551 -21.486  1.00  0.00           H
ATOM   1298  N3  A   A  41     -27.714  13.075 -20.191  1.00  0.00           N
ATOM   1299  C4  A   A  41     -26.874  14.106 -19.995  1.00  0.00           C
ATOM   1300  C3' A   A  41     -23.663  12.121 -18.112  1.00  0.00           C
ATOM   1301  H3' A   A  41     -23.136  12.501 -18.872  1.00  0.00           H
ATOM   1302  C2' A   A  41     -25.153  11.953 -18.388  1.00  0.00           C
ATOM   1303 1H2' A   A  41     -25.381  11.667 -19.319  1.00  0.00           H
ATOM   1304  O2' A   A  41     -25.705  10.921 -17.592  1.00  0.00           O
ATOM   1305 2HO' A   A  41     -25.350  10.038 -17.898  1.00  0.00           H
ATOM   1306  O3' A   A  41     -23.000  10.872 -17.934  1.00  0.00           O
ATOM   1307  P   C   A  42     -22.008  10.325 -19.075  1.00  0.00           P
ATOM   1308  O1P C   A  42     -21.735   8.895 -18.781  1.00  0.00           O
ATOM   1309  O2P C   A  42     -20.875  11.277 -19.202  1.00  0.00           O
ATOM   1310  O5' C   A  42     -22.872  10.405 -20.412  1.00  0.00           O
ATOM   1311  C5' C   A  42     -23.954   9.504 -20.644  1.00  0.00           C
ATOM   1312 1H5' C   A  42     -24.505   9.459 -19.811  1.00  0.00           H
ATOM   1313 2H5' C   A  42     -23.570   8.601 -20.838  1.00  0.00           H
ATOM   1314  C4' C   A  42     -24.793   9.983 -21.807  1.00  0.00           C
ATOM   1315  H4' C   A  42     -25.485   9.272 -21.936  1.00  0.00           H
ATOM   1316  O4' C   A  42     -25.364  11.281 -21.478  1.00  0.00           O
ATOM   1317  C1' C   A  42     -25.303  12.133 -22.610  1.00  0.00           C
ATOM   1318  H1' C   A  42     -26.190  12.565 -22.770  1.00  0.00           H
ATOM   1319  N1  C   A  42     -24.357  13.225 -22.320  1.00  0.00           N
ATOM   1320  C6  C   A  42     -23.383  13.072 -21.374  1.00  0.00           C
ATOM   1321  H6  C   A  42     -23.310  12.206 -20.879  1.00  0.00           H
ATOM   1322  C5  C   A  42     -22.525  14.061 -21.098  1.00  0.00           C
ATOM   1323  H5  C   A  42     -21.813  13.953 -20.404  1.00  0.00           H
ATOM   1324  C4  C   A  42     -22.665  15.274 -21.831  1.00  0.00           C
ATOM   1325  N4  C   A  42     -21.843  16.295 -21.596  1.00  0.00           N
ATOM   1326  H41 C   A  42     -21.126  16.211 -20.904  1.00  0.00           H
ATOM   1327  H42 C   A  42     -21.943  17.146 -22.112  1.00  0.00           H
ATOM   1328  N3  C   A  42     -23.608  15.432 -22.761  1.00  0.00           N
ATOM   1329  C2  C   A  42     -24.470  14.424 -23.028  1.00  0.00           C
ATOM   1330  O2  C   A  42     -25.357  14.536 -23.884  1.00  0.00           O
ATOM   1331  C3' C   A  42     -24.036  10.217 -23.108  1.00  0.00           C
ATOM   1332  H3' C   A  42     -23.072  10.464 -23.010  1.00  0.00           H
ATOM   1333  C2' C   A  42     -24.898  11.265 -23.799  1.00  0.00           C
ATOM   1334 1H2' C   A  42     -24.477  11.716 -24.586  1.00  0.00           H
ATOM   1335  O2' C   A  42     -26.063  10.686 -24.356  1.00  0.00           O
ATOM   1336 2HO' C   A  42     -25.811  10.114 -25.137  1.00  0.00           H
ATOM   1337  O3' C   A  42     -23.914   9.020 -23.870  1.00  0.00           O
ATOM   1338  P   A   A  43     -22.680   8.842 -24.887  1.00  0.00           P
ATOM   1339  O1P A   A  43     -22.772   7.473 -25.457  1.00  0.00           O
ATOM   1340  O2P A   A  43     -21.436   9.266 -24.196  1.00  0.00           O
ATOM   1341  O5' A   A  43     -22.986   9.887 -26.051  1.00  0.00           O
ATOM   1342  C5' A   A  43     -24.137   9.741 -26.881  1.00  0.00           C
ATOM   1343 1H5' A   A  43     -24.946   9.745 -26.293  1.00  0.00           H
ATOM   1344 2H5' A   A  43     -24.071   8.861 -27.351  1.00  0.00           H
ATOM   1345  C4' A   A  43     -24.206  10.871 -27.883  1.00  0.00           C
ATOM   1346  H4' A   A  43     -24.895  10.575 -28.545  1.00  0.00           H
ATOM   1347  O4' A   A  43     -24.555  12.103 -27.193  1.00  0.00           O
ATOM   1348  C1' A   A  43     -23.883  13.193 -27.802  1.00  0.00           C
ATOM   1349  H1' A   A  43     -24.541  13.901 -28.060  1.00  0.00           H
ATOM   1350  N9  A   A  43     -22.991  13.798 -26.813  1.00  0.00           N
ATOM   1351  C8  A   A  43     -22.441  13.217 -25.697  1.00  0.00           C
ATOM   1352  H8  A   A  43     -22.611  12.267 -25.436  1.00  0.00           H
ATOM   1353  N7  A   A  43     -21.673  14.024 -25.006  1.00  0.00           N
ATOM   1354  C5  A   A  43     -21.719  15.215 -25.716  1.00  0.00           C
ATOM   1355  C6  A   A  43     -21.111  16.464 -25.508  1.00  0.00           C
ATOM   1356  N6  A   A  43     -20.304  16.733 -24.482  1.00  0.00           N
ATOM   1357  H61 A   A  43     -20.102  16.025 -23.806  1.00  0.00           H
ATOM   1358  H62 A   A  43     -19.901  17.643 -24.388  1.00  0.00           H
ATOM   1359  N1  A   A  43     -21.364  17.442 -26.403  1.00  0.00           N
ATOM   1360  C2  A   A  43     -22.172  17.173 -27.436  1.00  0.00           C
ATOM   1361  H2  A   A  43     -22.326  17.932 -28.069  1.00  0.00           H
ATOM   1362  N3  A   A  43     -22.799  16.041 -27.740  1.00  0.00           N
ATOM   1363  C4  A   A  43     -22.528  15.090 -26.830  1.00  0.00           C
ATOM   1364  C3' A   A  43     -22.904  11.209 -28.593  1.00  0.00           C
ATOM   1365  H3' A   A  43     -22.071  11.057 -28.061  1.00  0.00           H
ATOM   1366  C2' A   A  43     -23.145  12.648 -29.025  1.00  0.00           C
ATOM   1367 1H2' A   A  43     -22.335  13.140 -29.344  1.00  0.00           H
ATOM   1368  O2' A   A  43     -24.010  12.715 -30.143  1.00  0.00           O
ATOM   1369 2HO' A   A  43     -23.539  12.361 -30.951  1.00  0.00           H
ATOM   1370  O3' A   A  43     -22.650  10.343 -29.695  1.00  0.00           O
ATOM   1371  P   G   A  44     -21.140  10.123 -30.203  1.00  0.00           P
ATOM   1372  O1P G   A  44     -21.190   9.148 -31.322  1.00  0.00           O
ATOM   1373  O2P G   A  44     -20.285   9.839 -29.022  1.00  0.00           O
ATOM   1374  O5' G   A  44     -20.721  11.542 -30.797  1.00  0.00           O
ATOM   1375  C5' G   A  44     -21.096  11.924 -32.121  1.00  0.00           C
ATOM   1376 1H5' G   A  44     -22.053  11.669 -32.257  1.00  0.00           H
ATOM   1377 2H5' G   A  44     -20.521  11.418 -32.764  1.00  0.00           H
ATOM   1378  C4' G   A  44     -20.915  13.414 -32.312  1.00  0.00           C
ATOM   1379  H4' G   A  44     -21.550  13.635 -33.052  1.00  0.00           H
ATOM   1380  O4' G   A  44     -21.201  14.111 -31.077  1.00  0.00           O
ATOM   1381  C1' G   A  44     -20.541  15.363 -31.093  1.00  0.00           C
ATOM   1382  H1' G   A  44     -21.216  16.093 -31.200  1.00  0.00           H
ATOM   1383  N9  G   A  44     -19.914  15.579 -29.792  1.00  0.00           N
ATOM   1384  C8  G   A  44     -19.900  14.720 -28.720  1.00  0.00           C
ATOM   1385  H8  G   A  44     -20.333  13.819 -28.731  1.00  0.00           H
ATOM   1386  N7  G   A  44     -19.264  15.200 -27.685  1.00  0.00           N
ATOM   1387  C5  G   A  44     -18.828  16.451 -28.102  1.00  0.00           C
ATOM   1388  C6  G   A  44     -18.081  17.445 -27.414  1.00  0.00           C
ATOM   1389  O6  G   A  44     -17.640  17.420 -26.259  1.00  0.00           O
ATOM   1390  N1  G   A  44     -17.860  18.561 -28.212  1.00  0.00           N
ATOM   1391  H1  G   A  44     -17.342  19.318 -27.813  1.00  0.00           H
ATOM   1392  C2  G   A  44     -18.296  18.706 -29.503  1.00  0.00           C
ATOM   1393  N2  G   A  44     -17.979  19.854 -30.107  1.00  0.00           N
ATOM   1394  H21 G   A  44     -17.452  20.548 -29.617  1.00  0.00           H
ATOM   1395  H22 G   A  44     -18.269  20.020 -31.050  1.00  0.00           H
ATOM   1396  N3  G   A  44     -18.991  17.792 -30.156  1.00  0.00           N
ATOM   1397  C4  G   A  44     -19.220  16.698 -29.401  1.00  0.00           C
ATOM   1398  C3' G   A  44     -19.504  13.878 -32.637  1.00  0.00           C
ATOM   1399  H3' G   A  44     -18.773  13.351 -32.205  1.00  0.00           H
ATOM   1400  C2' G   A  44     -19.545  15.358 -32.258  1.00  0.00           C
ATOM   1401 1H2' G   A  44     -18.650  15.775 -32.098  1.00  0.00           H
ATOM   1402  O2' G   A  44     -20.085  16.136 -33.311  1.00  0.00           O
ATOM   1403 2HO' G   A  44     -19.447  16.144 -34.081  1.00  0.00           H
ATOM   1404  O3' G   A  44     -19.189  13.682 -34.013  1.00  0.00           O
ATOM   1405  P   U   A  45     -17.651  13.575 -34.474  1.00  0.00           P
ATOM   1406  O1P U   A  45     -17.633  13.568 -35.959  1.00  0.00           O
ATOM   1407  O2P U   A  45     -17.019  12.457 -33.728  1.00  0.00           O
ATOM   1408  O5' U   A  45     -17.000  14.940 -33.970  1.00  0.00           O
ATOM   1409  C5' U   A  45     -17.283  16.178 -34.623  1.00  0.00           C
ATOM   1410 1H5' U   A  45     -18.148  16.528 -34.264  1.00  0.00           H
ATOM   1411 2H5' U   A  45     -17.376  15.999 -35.602  1.00  0.00           H
ATOM   1412  C4' U   A  45     -16.168  17.167 -34.371  1.00  0.00           C
ATOM   1413  H4' U   A  45     -16.168  17.766 -35.172  1.00  0.00           H
ATOM   1414  O4' U   A  45     -16.434  17.875 -33.131  1.00  0.00           O
ATOM   1415  C1' U   A  45     -15.217  18.111 -32.444  1.00  0.00           C
ATOM   1416  H1' U   A  45     -15.119  19.087 -32.249  1.00  0.00           H
ATOM   1417  N1  U   A  45     -15.282  17.430 -31.143  1.00  0.00           N
ATOM   1418  C6  U   A  45     -15.951  16.236 -30.995  1.00  0.00           C
ATOM   1419  H6  U   A  45     -16.400  15.833 -31.792  1.00  0.00           H
ATOM   1420  C5  U   A  45     -16.022  15.596 -29.824  1.00  0.00           C
ATOM   1421  H5  U   A  45     -16.518  14.731 -29.756  1.00  0.00           H
ATOM   1422  C4  U   A  45     -15.388  16.149 -28.668  1.00  0.00           C
ATOM   1423  O4  U   A  45     -15.368  15.648 -27.544  1.00  0.00           O
ATOM   1424  N3  U   A  45     -14.741  17.343 -28.886  1.00  0.00           N
ATOM   1425  H3  U   A  45     -14.290  17.756 -28.095  1.00  0.00           H
ATOM   1426  C2  U   A  45     -14.647  18.028 -30.069  1.00  0.00           C
ATOM   1427  O2  U   A  45     -14.048  19.084 -30.157  1.00  0.00           O
ATOM   1428  C3' U   A  45     -14.787  16.559 -34.171  1.00  0.00           C
ATOM   1429  H3' U   A  45     -14.770  15.641 -33.775  1.00  0.00           H
ATOM   1430  C2' U   A  45     -14.077  17.621 -33.339  1.00  0.00           C
ATOM   1431 1H2' U   A  45     -13.233  17.319 -32.895  1.00  0.00           H
ATOM   1432  O2' U   A  45     -13.640  18.699 -34.145  1.00  0.00           O
ATOM   1433 2HO' U   A  45     -12.894  18.392 -34.736  1.00  0.00           H
ATOM   1434  O3' U   A  45     -14.143  16.315 -35.418  1.00  0.00           O
ATOM   1435  P   C   A  46     -12.894  15.305 -35.488  1.00  0.00           P
ATOM   1436  O1P C   A  46     -12.625  15.036 -36.923  1.00  0.00           O
ATOM   1437  O2P C   A  46     -13.157  14.169 -34.566  1.00  0.00           O
ATOM   1438  O5' C   A  46     -11.680  16.160 -34.910  1.00  0.00           O
ATOM   1439  C5' C   A  46     -10.943  15.719 -33.770  1.00  0.00           C
ATOM   1440 1H5' C   A  46     -10.178  15.160 -34.091  1.00  0.00           H
ATOM   1441 2H5' C   A  46     -11.549  15.161 -33.204  1.00  0.00           H
ATOM   1442  C4' C   A  46     -10.437  16.908 -32.988  1.00  0.00           C
ATOM   1443  H4' C   A  46     -10.222  17.605 -33.673  1.00  0.00           H
ATOM   1444  O4' C   A  46     -11.471  17.334 -32.058  1.00  0.00           O
ATOM   1445  C1' C   A  46     -10.892  17.633 -30.799  1.00  0.00           C
ATOM   1446  H1' C   A  46     -11.220  18.517 -30.466  1.00  0.00           H
ATOM   1447  N1  C   A  46     -11.352  16.627 -29.825  1.00  0.00           N
ATOM   1448  C6  C   A  46     -12.143  15.583 -30.219  1.00  0.00           C
ATOM   1449  H6  C   A  46     -12.415  15.507 -31.178  1.00  0.00           H
ATOM   1450  C5  C   A  46     -12.559  14.662 -29.342  1.00  0.00           C
ATOM   1451  H5  C   A  46     -13.137  13.897 -29.627  1.00  0.00           H
ATOM   1452  C4  C   A  46     -12.147  14.813 -27.986  1.00  0.00           C
ATOM   1453  N4  C   A  46     -12.529  13.927 -27.068  1.00  0.00           N
ATOM   1454  H41 C   A  46     -13.106  13.153 -27.329  1.00  0.00           H
ATOM   1455  H42 C   A  46     -12.239  14.035 -26.117  1.00  0.00           H
ATOM   1456  N3  C   A  46     -11.378  15.828 -27.590  1.00  0.00           N
ATOM   1457  C2  C   A  46     -10.964  16.752 -28.487  1.00  0.00           C
ATOM   1458  O2  C   A  46     -10.251  17.708 -28.152  1.00  0.00           O
ATOM   1459  C3' C   A  46      -9.216  16.636 -32.119  1.00  0.00           C
ATOM   1460  H3' C   A  46      -9.105  15.691 -31.810  1.00  0.00           H
ATOM   1461  C2' C   A  46      -9.377  17.655 -30.998  1.00  0.00           C
ATOM   1462 1H2' C   A  46      -8.800  17.504 -30.195  1.00  0.00           H
ATOM   1463  O2' C   A  46      -8.991  18.949 -31.422  1.00  0.00           O
ATOM   1464 2HO' C   A  46      -8.000  18.974 -31.555  1.00  0.00           H
ATOM   1465  O3' C   A  46      -8.006  16.814 -32.852  1.00  0.00           O
ATOM   1466  P   A   A  47      -6.774  15.805 -32.623  1.00  0.00           P
ATOM   1467  O1P A   A  47      -5.921  15.875 -33.837  1.00  0.00           O
ATOM   1468  O2P A   A  47      -7.305  14.492 -32.176  1.00  0.00           O
ATOM   1469  O5' A   A  47      -5.966  16.456 -31.414  1.00  0.00           O
ATOM   1470  C5' A   A  47      -5.328  17.724 -31.558  1.00  0.00           C
ATOM   1471 1H5' A   A  47      -6.023  18.393 -31.823  1.00  0.00           H
ATOM   1472 2H5' A   A  47      -4.645  17.647 -32.284  1.00  0.00           H
ATOM   1473  C4' A   A  47      -4.673  18.130 -30.258  1.00  0.00           C
ATOM   1474  H4' A   A  47      -4.118  18.930 -30.486  1.00  0.00           H
ATOM   1475  O4' A   A  47      -5.712  18.415 -29.278  1.00  0.00           O
ATOM   1476  C1' A   A  47      -5.350  17.861 -28.025  1.00  0.00           C
ATOM   1477  H1' A   A  47      -5.488  18.529 -27.294  1.00  0.00           H
ATOM   1478  N9  A   A  47      -6.253  16.749 -27.733  1.00  0.00           N
ATOM   1479  C8  A   A  47      -7.077  16.078 -28.604  1.00  0.00           C
ATOM   1480  H8  A   A  47      -7.142  16.301 -29.577  1.00  0.00           H
ATOM   1481  N7  A   A  47      -7.770  15.118 -28.042  1.00  0.00           N
ATOM   1482  C5  A   A  47      -7.375  15.157 -26.712  1.00  0.00           C
ATOM   1483  C6  A   A  47      -7.743  14.391 -25.593  1.00  0.00           C
ATOM   1484  N6  A   A  47      -8.628  13.395 -25.635  1.00  0.00           N
ATOM   1485  H61 A   A  47      -9.072  13.157 -26.499  1.00  0.00           H
ATOM   1486  H62 A   A  47      -8.848  12.886 -24.803  1.00  0.00           H
ATOM   1487  N1  A   A  47      -7.162  14.688 -24.411  1.00  0.00           N
ATOM   1488  C2  A   A  47      -6.273  15.688 -24.367  1.00  0.00           C
ATOM   1489  H2  A   A  47      -5.874  15.867 -23.468  1.00  0.00           H
ATOM   1490  N3  A   A  47      -5.845  16.477 -25.348  1.00  0.00           N
ATOM   1491  C4  A   A  47      -6.441  16.156 -26.508  1.00  0.00           C
ATOM   1492  C3' A   A  47      -3.802  17.066 -29.600  1.00  0.00           C
ATOM   1493  H3' A   A  47      -4.048  16.119 -29.805  1.00  0.00           H
ATOM   1494  C2' A   A  47      -3.884  17.447 -28.128  1.00  0.00           C
ATOM   1495 1H2' A   A  47      -3.545  16.761 -27.485  1.00  0.00           H
ATOM   1496  O2' A   A  47      -3.071  18.569 -27.841  1.00  0.00           O
ATOM   1497 2HO' A   A  47      -2.108  18.308 -27.906  1.00  0.00           H
ATOM   1498  O3' A   A  47      -2.467  17.089 -30.096  1.00  0.00           O
ATOM   1499  P   G   A  48      -1.576  15.749 -30.054  1.00  0.00           P
ATOM   1500  O1P G   A  48      -0.277  16.067 -30.700  1.00  0.00           O
ATOM   1501  O2P G   A  48      -2.394  14.622 -30.569  1.00  0.00           O
ATOM   1502  O5' G   A  48      -1.313  15.509 -28.500  1.00  0.00           O
ATOM   1503  C5' G   A  48      -0.517  16.419 -27.743  1.00  0.00           C
ATOM   1504 1H5' G   A  48      -0.910  17.333 -27.846  1.00  0.00           H
ATOM   1505 2H5' G   A  48       0.408  16.409 -28.122  1.00  0.00           H
ATOM   1506  C4' G   A  48      -0.496  16.013 -26.285  1.00  0.00           C
ATOM   1507  H4' G   A  48       0.098  16.694 -25.857  1.00  0.00           H
ATOM   1508  O4' G   A  48      -1.847  16.004 -25.760  1.00  0.00           O
ATOM   1509  C1' G   A  48      -1.925  15.080 -24.688  1.00  0.00           C
ATOM   1510  H1' G   A  48      -2.129  15.565 -23.838  1.00  0.00           H
ATOM   1511  N9  G   A  48      -3.055  14.186 -24.928  1.00  0.00           N
ATOM   1512  C8  G   A  48      -3.777  14.051 -26.088  1.00  0.00           C
ATOM   1513  H8  G   A  48      -3.588  14.576 -26.918  1.00  0.00           H
ATOM   1514  N7  G   A  48      -4.735  13.169 -25.999  1.00  0.00           N
ATOM   1515  C5  G   A  48      -4.639  12.691 -24.699  1.00  0.00           C
ATOM   1516  C6  G   A  48      -5.410  11.713 -24.017  1.00  0.00           C
ATOM   1517  O6  G   A  48      -6.366  11.053 -24.438  1.00  0.00           O
ATOM   1518  N1  G   A  48      -4.970  11.534 -22.711  1.00  0.00           N
ATOM   1519  H1  G   A  48      -5.454  10.863 -22.149  1.00  0.00           H
ATOM   1520  C2  G   A  48      -3.924  12.206 -22.133  1.00  0.00           C
ATOM   1521  N2  G   A  48      -3.654  11.896 -20.862  1.00  0.00           N
ATOM   1522  H21 G   A  48      -4.203  11.208 -20.388  1.00  0.00           H
ATOM   1523  H22 G   A  48      -2.903  12.352 -20.385  1.00  0.00           H
ATOM   1524  N3  G   A  48      -3.196  13.117 -22.754  1.00  0.00           N
ATOM   1525  C4  G   A  48      -3.606  13.308 -24.025  1.00  0.00           C
ATOM   1526  C3' G   A  48      -0.004  14.606 -25.986  1.00  0.00           C
ATOM   1527  H3' G   A  48      -0.232  13.916 -26.673  1.00  0.00           H
ATOM   1528  C2' G   A  48      -0.580  14.354 -24.597  1.00  0.00           C
ATOM   1529 1H2' G   A  48      -0.590  13.396 -24.309  1.00  0.00           H
ATOM   1530  O2' G   A  48       0.205  14.984 -23.601  1.00  0.00           O
ATOM   1531 2HO' G   A  48       1.088  14.520 -23.530  1.00  0.00           H
ATOM   1532  O3' G   A  48       1.419  14.524 -26.007  1.00  0.00           O
ATOM   1533  P   U   A  49       2.133  13.113 -26.302  1.00  0.00           P
ATOM   1534  O1P U   A  49       3.589  13.295 -26.074  1.00  0.00           O
ATOM   1535  O2P U   A  49       1.653  12.610 -27.615  1.00  0.00           O
ATOM   1536  O5' U   A  49       1.570  12.147 -25.165  1.00  0.00           O
ATOM   1537  C5' U   A  49       1.907  12.349 -23.793  1.00  0.00           C
ATOM   1538 1H5' U   A  49       1.698  13.298 -23.559  1.00  0.00           H
ATOM   1539 2H5' U   A  49       2.888  12.188 -23.687  1.00  0.00           H
ATOM   1540  C4' U   A  49       1.118  11.402 -22.917  1.00  0.00           C
ATOM   1541  H4' U   A  49       1.417  11.611 -21.986  1.00  0.00           H
ATOM   1542  O4' U   A  49      -0.296  11.623 -23.128  1.00  0.00           O
ATOM   1543  C1' U   A  49      -1.001  10.425 -22.864  1.00  0.00           C
ATOM   1544  H1' U   A  49      -1.563  10.549 -22.046  1.00  0.00           H
ATOM   1545  N1  U   A  49      -1.928  10.173 -23.976  1.00  0.00           N
ATOM   1546  C6  U   A  49      -1.788  10.814 -25.188  1.00  0.00           C
ATOM   1547  H6  U   A  49      -1.033  11.458 -25.309  1.00  0.00           H
ATOM   1548  C5  U   A  49      -2.627  10.605 -26.208  1.00  0.00           C
ATOM   1549  H5  U   A  49      -2.497  11.094 -27.071  1.00  0.00           H
ATOM   1550  C4  U   A  49      -3.710   9.683 -26.065  1.00  0.00           C
ATOM   1551  O4  U   A  49      -4.539   9.398 -26.928  1.00  0.00           O
ATOM   1552  N3  U   A  49      -3.788   9.077 -24.832  1.00  0.00           N
ATOM   1553  H3  U   A  49      -4.536   8.426 -24.702  1.00  0.00           H
ATOM   1554  C2  U   A  49      -2.953   9.269 -23.764  1.00  0.00           C
ATOM   1555  O2  U   A  49      -3.111   8.682 -22.708  1.00  0.00           O
ATOM   1556  C3' U   A  49       1.297   9.922 -23.217  1.00  0.00           C
ATOM   1557  H3' U   A  49       1.479   9.701 -24.175  1.00  0.00           H
ATOM   1558  C2' U   A  49       0.020   9.303 -22.652  1.00  0.00           C
ATOM   1559 1H2' U   A  49      -0.201   8.400 -23.020  1.00  0.00           H
ATOM   1560  O2' U   A  49       0.132   9.067 -21.262  1.00  0.00           O
ATOM   1561 2HO' U   A  49       0.795   8.336 -21.100  1.00  0.00           H
ATOM   1562  O3' U   A  49       2.470   9.404 -22.594  1.00  0.00           O
ATOM   1563  P   U   A  50       3.140   8.049 -23.146  1.00  0.00           P
ATOM   1564  O1P U   A  50       4.508   7.972 -22.574  1.00  0.00           O
ATOM   1565  O2P U   A  50       2.957   7.989 -24.619  1.00  0.00           O
ATOM   1566  O5' U   A  50       2.269   6.888 -22.491  1.00  0.00           O
ATOM   1567  C5' U   A  50       2.574   5.517 -22.741  1.00  0.00           C
ATOM   1568 1H5' U   A  50       3.387   5.279 -22.209  1.00  0.00           H
ATOM   1569 2H5' U   A  50       2.773   5.417 -23.716  1.00  0.00           H
ATOM   1570  C4' U   A  50       1.409   4.638 -22.347  1.00  0.00           C
ATOM   1571  H4' U   A  50       1.634   4.314 -21.428  1.00  0.00           H
ATOM   1572  O4' U   A  50       0.182   5.413 -22.389  1.00  0.00           O
ATOM   1573  C1' U   A  50      -0.894   4.582 -22.788  1.00  0.00           C
ATOM   1574  H1' U   A  50      -1.597   4.573 -22.077  1.00  0.00           H
ATOM   1575  N1  U   A  50      -1.519   5.172 -23.981  1.00  0.00           N
ATOM   1576  C6  U   A  50      -0.949   6.241 -24.636  1.00  0.00           C
ATOM   1577  H6  U   A  50      -0.091   6.618 -24.288  1.00  0.00           H
ATOM   1578  C5  U   A  50      -1.503   6.792 -25.720  1.00  0.00           C
ATOM   1579  H5  U   A  50      -1.059   7.567 -26.169  1.00  0.00           H
ATOM   1580  C4  U   A  50      -2.729   6.274 -26.237  1.00  0.00           C
ATOM   1581  O4  U   A  50      -3.333   6.696 -27.222  1.00  0.00           O
ATOM   1582  N3  U   A  50      -3.243   5.208 -25.535  1.00  0.00           N
ATOM   1583  H3  U   A  50      -4.103   4.824 -25.872  1.00  0.00           H
ATOM   1584  C2  U   A  50      -2.703   4.616 -24.424  1.00  0.00           C
ATOM   1585  O2  U   A  50      -3.236   3.669 -23.875  1.00  0.00           O
ATOM   1586  C3' U   A  50       1.136   3.467 -23.279  1.00  0.00           C
ATOM   1587  H3' U   A  50       1.369   3.621 -24.239  1.00  0.00           H
ATOM   1588  C2' U   A  50      -0.337   3.174 -23.013  1.00  0.00           C
ATOM   1589 1H2' U   A  50      -0.787   2.603 -23.700  1.00  0.00           H
ATOM   1590  O2' U   A  50      -0.497   2.431 -21.819  1.00  0.00           O
ATOM   1591 2HO' U   A  50      -0.137   1.507 -21.950  1.00  0.00           H
ATOM   1592  O3' U   A  50       1.975   2.350 -22.986  1.00  0.00           O
ATOM   1593  P   A   A  51       2.370   1.314 -24.154  1.00  0.00           P
ATOM   1594  O1P A   A  51       3.851   1.217 -24.182  1.00  0.00           O
ATOM   1595  O2P A   A  51       1.637   1.688 -25.391  1.00  0.00           O
ATOM   1596  O5' A   A  51       1.791  -0.082 -23.646  1.00  0.00           O
ATOM   1597  C5' A   A  51       2.602  -1.256 -23.633  1.00  0.00           C
ATOM   1598 1H5' A   A  51       3.540  -0.984 -23.417  1.00  0.00           H
ATOM   1599 2H5' A   A  51       2.575  -1.662 -24.546  1.00  0.00           H
ATOM   1600  C4' A   A  51       2.086  -2.235 -22.604  1.00  0.00           C
ATOM   1601  H4' A   A  51       2.298  -3.144 -22.964  1.00  0.00           H
ATOM   1602  O4' A   A  51       2.749  -1.966 -21.338  1.00  0.00           O
ATOM   1603  C1' A   A  51       1.809  -1.483 -20.398  1.00  0.00           C
ATOM   1604  H1' A   A  51       1.629  -2.179 -19.703  1.00  0.00           H
ATOM   1605  N9  A   A  51       2.401  -0.346 -19.695  1.00  0.00           N
ATOM   1606  C8  A   A  51       3.126   0.693 -20.226  1.00  0.00           C
ATOM   1607  H8  A   A  51       3.339   0.770 -21.200  1.00  0.00           H
ATOM   1608  N7  A   A  51       3.513   1.575 -19.336  1.00  0.00           N
ATOM   1609  C5  A   A  51       3.010   1.082 -18.139  1.00  0.00           C
ATOM   1610  C6  A   A  51       3.074   1.558 -16.819  1.00  0.00           C
ATOM   1611  N6  A   A  51       3.691   2.687 -16.469  1.00  0.00           N
ATOM   1612  H61 A   A  51       4.142   3.247 -17.164  1.00  0.00           H
ATOM   1613  H62 A   A  51       3.703   2.974 -15.511  1.00  0.00           H
ATOM   1614  N1  A   A  51       2.472   0.826 -15.857  1.00  0.00           N
ATOM   1615  C2  A   A  51       1.848  -0.306 -16.210  1.00  0.00           C
ATOM   1616  H2  A   A  51       1.420  -0.811 -15.460  1.00  0.00           H
ATOM   1617  N3  A   A  51       1.716  -0.854 -17.415  1.00  0.00           N
ATOM   1618  C4  A   A  51       2.328  -0.102 -18.346  1.00  0.00           C
ATOM   1619  C3' A   A  51       0.593  -2.137 -22.308  1.00  0.00           C
ATOM   1620  H3' A   A  51       0.017  -1.907 -23.092  1.00  0.00           H
ATOM   1621  C2' A   A  51       0.538  -1.130 -21.166  1.00  0.00           C
ATOM   1622 1H2' A   A  51       0.412  -0.178 -21.443  1.00  0.00           H
ATOM   1623  O2' A   A  51      -0.577  -1.367 -20.327  1.00  0.00           O
ATOM   1624 2HO' A   A  51      -1.418  -1.140 -20.818  1.00  0.00           H
ATOM   1625  O3' A   A  51       0.046  -3.401 -21.941  1.00  0.00           O
ATOM   1626  P   C   A  52      -0.599  -4.350 -23.068  1.00  0.00           P
ATOM   1627  O1P C   A  52      -1.004  -5.618 -22.408  1.00  0.00           O
ATOM   1628  O2P C   A  52       0.330  -4.389 -24.225  1.00  0.00           O
ATOM   1629  O5' C   A  52      -1.920  -3.575 -23.515  1.00  0.00           O
ATOM   1630  C5' C   A  52      -3.012  -3.391 -22.614  1.00  0.00           C
ATOM   1631 1H5' C   A  52      -2.923  -2.485 -22.199  1.00  0.00           H
ATOM   1632 2H5' C   A  52      -2.949  -4.091 -21.903  1.00  0.00           H
ATOM   1633  C4' C   A  52      -4.326  -3.507 -23.355  1.00  0.00           C
ATOM   1634  H4' C   A  52      -4.925  -4.044 -22.761  1.00  0.00           H
ATOM   1635  O4' C   A  52      -4.829  -2.165 -23.601  1.00  0.00           O
ATOM   1636  C1' C   A  52      -5.257  -2.049 -24.944  1.00  0.00           C
ATOM   1637  H1' C   A  52      -6.146  -1.593 -24.986  1.00  0.00           H
ATOM   1638  N1  C   A  52      -4.308  -1.176 -25.659  1.00  0.00           N
ATOM   1639  C6  C   A  52      -2.969  -1.219 -25.382  1.00  0.00           C
ATOM   1640  H6  C   A  52      -2.630  -1.856 -24.690  1.00  0.00           H
ATOM   1641  C5  C   A  52      -2.105  -0.422 -26.023  1.00  0.00           C
ATOM   1642  H5  C   A  52      -1.126  -0.449 -25.821  1.00  0.00           H
ATOM   1643  C4  C   A  52      -2.634   0.466 -27.003  1.00  0.00           C
ATOM   1644  N4  C   A  52      -1.822   1.285 -27.673  1.00  0.00           N
ATOM   1645  H41 C   A  52      -0.839   1.277 -27.488  1.00  0.00           H
ATOM   1646  H42 C   A  52      -2.196   1.908 -28.361  1.00  0.00           H
ATOM   1647  N3  C   A  52      -3.937   0.514 -27.283  1.00  0.00           N
ATOM   1648  C2  C   A  52      -4.800  -0.296 -26.627  1.00  0.00           C
ATOM   1649  O2  C   A  52      -6.016  -0.279 -26.861  1.00  0.00           O
ATOM   1650  C3' C   A  52      -4.255  -4.175 -24.725  1.00  0.00           C
ATOM   1651  H3' C   A  52      -3.354  -4.160 -25.159  1.00  0.00           H
ATOM   1652  C2' C   A  52      -5.350  -3.464 -25.512  1.00  0.00           C
ATOM   1653 1H2' C   A  52      -5.299  -3.563 -26.506  1.00  0.00           H
ATOM   1654  O2' C   A  52      -6.623  -4.002 -25.206  1.00  0.00           O
ATOM   1655 2HO' C   A  52      -6.691  -4.929 -25.575  1.00  0.00           H
ATOM   1656  O3' C   A  52      -4.495  -5.578 -24.630  1.00  0.00           O
ATOM   1657  P   A   A  53      -3.306  -6.622 -24.924  1.00  0.00           P
ATOM   1658  O1P A   A  53      -3.358  -7.660 -23.862  1.00  0.00           O
ATOM   1659  O2P A   A  53      -2.044  -5.875 -25.157  1.00  0.00           O
ATOM   1660  O5' A   A  53      -3.727  -7.305 -26.301  1.00  0.00           O
ATOM   1661  C5' A   A  53      -5.091  -7.607 -26.588  1.00  0.00           C
ATOM   1662 1H5' A   A  53      -5.665  -6.980 -26.062  1.00  0.00           H
ATOM   1663 2H5' A   A  53      -5.269  -8.547 -26.296  1.00  0.00           H
ATOM   1664  C4' A   A  53      -5.358  -7.453 -28.068  1.00  0.00           C
ATOM   1665  H4' A   A  53      -6.083  -8.112 -28.269  1.00  0.00           H
ATOM   1666  O4' A   A  53      -5.742  -6.083 -28.338  1.00  0.00           O
ATOM   1667  C1' A   A  53      -5.309  -5.716 -29.635  1.00  0.00           C
ATOM   1668  H1' A   A  53      -6.096  -5.499 -30.212  1.00  0.00           H
ATOM   1669  N9  A   A  53      -4.539  -4.475 -29.521  1.00  0.00           N
ATOM   1670  C8  A   A  53      -3.727  -4.073 -28.489  1.00  0.00           C
ATOM   1671  H8  A   A  53      -3.558  -4.632 -27.677  1.00  0.00           H
ATOM   1672  N7  A   A  53      -3.193  -2.888 -28.667  1.00  0.00           N
ATOM   1673  C5  A   A  53      -3.682  -2.486 -29.904  1.00  0.00           C
ATOM   1674  C6  A   A  53      -3.491  -1.317 -30.670  1.00  0.00           C
ATOM   1675  N6  A   A  53      -2.739  -0.284 -30.285  1.00  0.00           N
ATOM   1676  H61 A   A  53      -2.268  -0.310 -29.403  1.00  0.00           H
ATOM   1677  H62 A   A  53      -2.646   0.516 -30.878  1.00  0.00           H
ATOM   1678  N1  A   A  53      -4.117  -1.242 -31.864  1.00  0.00           N
ATOM   1679  C2  A   A  53      -4.887  -2.268 -32.251  1.00  0.00           C
ATOM   1680  H2  A   A  53      -5.329  -2.160 -33.141  1.00  0.00           H
ATOM   1681  N3  A   A  53      -5.148  -3.410 -31.621  1.00  0.00           N
ATOM   1682  C4  A   A  53      -4.507  -3.458 -30.442  1.00  0.00           C
ATOM   1683  C3' A   A  53      -4.164  -7.691 -28.980  1.00  0.00           C
ATOM   1684  H3' A   A  53      -3.268  -7.460 -28.601  1.00  0.00           H
ATOM   1685  C2' A   A  53      -4.534  -6.896 -30.231  1.00  0.00           C
ATOM   1686 1H2' A   A  53      -3.765  -6.690 -30.836  1.00  0.00           H
ATOM   1687  O2' A   A  53      -5.419  -7.627 -31.063  1.00  0.00           O
ATOM   1688 2HO' A   A  53      -4.934  -8.404 -31.464  1.00  0.00           H
ATOM   1689  O3' A   A  53      -3.994  -9.084 -29.230  1.00  0.00           O
ATOM   1690  P   G   A  54      -2.566  -9.647 -29.710  1.00  0.00           P
ATOM   1691  O1P G   A  54      -2.610 -11.124 -29.556  1.00  0.00           O
ATOM   1692  O2P G   A  54      -1.486  -8.874 -29.044  1.00  0.00           O
ATOM   1693  O5' G   A  54      -2.531  -9.320 -31.268  1.00  0.00           O
ATOM   1694  C5' G   A  54      -3.431  -9.962 -32.167  1.00  0.00           C
ATOM   1695 1H5' G   A  54      -4.364  -9.779 -31.856  1.00  0.00           H
ATOM   1696 2H5' G   A  54      -3.255 -10.946 -32.132  1.00  0.00           H
ATOM   1697  C4' G   A  54      -3.230  -9.440 -33.569  1.00  0.00           C
ATOM   1698  H4' G   A  54      -3.844  -9.997 -34.128  1.00  0.00           H
ATOM   1699  O4' G   A  54      -3.538  -8.022 -33.606  1.00  0.00           O
ATOM   1700  C1' G   A  54      -2.737  -7.392 -34.592  1.00  0.00           C
ATOM   1701  H1' G   A  54      -3.323  -6.972 -35.285  1.00  0.00           H
ATOM   1702  N9  G   A  54      -1.998  -6.301 -33.963  1.00  0.00           N
ATOM   1703  C8  G   A  54      -1.507  -6.261 -32.681  1.00  0.00           C
ATOM   1704  H8  G   A  54      -1.621  -7.007 -32.024  1.00  0.00           H
ATOM   1705  N7  G   A  54      -0.877  -5.151 -32.406  1.00  0.00           N
ATOM   1706  C5  G   A  54      -0.959  -4.413 -33.579  1.00  0.00           C
ATOM   1707  C6  G   A  54      -0.459  -3.121 -33.891  1.00  0.00           C
ATOM   1708  O6  G   A  54       0.180  -2.345 -33.170  1.00  0.00           O
ATOM   1709  N1  G   A  54      -0.768  -2.755 -35.195  1.00  0.00           N
ATOM   1710  H1  G   A  54      -0.456  -1.858 -35.508  1.00  0.00           H
ATOM   1711  C2  G   A  54      -1.467  -3.528 -36.086  1.00  0.00           C
ATOM   1712  N2  G   A  54      -1.661  -3.000 -37.297  1.00  0.00           N
ATOM   1713  H21 G   A  54      -1.304  -2.090 -37.509  1.00  0.00           H
ATOM   1714  H22 G   A  54      -2.164  -3.514 -37.992  1.00  0.00           H
ATOM   1715  N3  G   A  54      -1.939  -4.730 -35.811  1.00  0.00           N
ATOM   1716  C4  G   A  54      -1.650  -5.108 -34.549  1.00  0.00           C
ATOM   1717  C3' G   A  54      -1.808  -9.508 -34.102  1.00  0.00           C
ATOM   1718  H3' G   A  54      -1.086  -9.389 -33.420  1.00  0.00           H
ATOM   1719  C2' G   A  54      -1.830  -8.459 -35.208  1.00  0.00           C
ATOM   1720 1H2' G   A  54      -0.931  -8.170 -35.538  1.00  0.00           H
ATOM   1721  O2' G   A  54      -2.452  -8.961 -36.376  1.00  0.00           O
ATOM   1722 2HO' G   A  54      -1.869  -9.660 -36.790  1.00  0.00           H
ATOM   1723  O3' G   A  54      -1.483 -10.809 -34.587  1.00  0.00           O
ATOM   1724  P   A   A  55       0.058 -11.258 -34.701  1.00  0.00           P
ATOM   1725  O1P A   A  55       0.073 -12.640 -35.247  1.00  0.00           O
ATOM   1726  O2P A   A  55       0.729 -10.976 -33.407  1.00  0.00           O
ATOM   1727  O5' A   A  55       0.665 -10.280 -35.803  1.00  0.00           O
ATOM   1728  C5' A   A  55       0.562 -10.585 -37.193  1.00  0.00           C
ATOM   1729 1H5' A   A  55      -0.380 -10.863 -37.379  1.00  0.00           H
ATOM   1730 2H5' A   A  55       1.179 -11.347 -37.389  1.00  0.00           H
ATOM   1731  C4' A   A  55       0.931  -9.379 -38.028  1.00  0.00           C
ATOM   1732  H4' A   A  55       0.505  -9.564 -38.914  1.00  0.00           H
ATOM   1733  O4' A   A  55       0.444  -8.171 -37.392  1.00  0.00           O
ATOM   1734  C1' A   A  55       1.262  -7.079 -37.775  1.00  0.00           C
ATOM   1735  H1' A   A  55       0.726  -6.432 -38.318  1.00  0.00           H
ATOM   1736  N9  A   A  55       1.671  -6.360 -36.570  1.00  0.00           N
ATOM   1737  C8  A   A  55       1.608  -6.782 -35.264  1.00  0.00           C
ATOM   1738  H8  A   A  55       1.251  -7.677 -34.996  1.00  0.00           H
ATOM   1739  N7  A   A  55       2.059  -5.903 -34.402  1.00  0.00           N
ATOM   1740  C5  A   A  55       2.444  -4.829 -35.193  1.00  0.00           C
ATOM   1741  C6  A   A  55       3.003  -3.576 -34.884  1.00  0.00           C
ATOM   1742  N6  A   A  55       3.286  -3.176 -33.644  1.00  0.00           N
ATOM   1743  H61 A   A  55       3.101  -3.780 -32.869  1.00  0.00           H
ATOM   1744  H62 A   A  55       3.683  -2.272 -33.489  1.00  0.00           H
ATOM   1745  N1  A   A  55       3.267  -2.736 -35.907  1.00  0.00           N
ATOM   1746  C2  A   A  55       2.985  -3.135 -37.153  1.00  0.00           C
ATOM   1747  H2  A   A  55       3.200  -2.476 -37.873  1.00  0.00           H
ATOM   1748  N3  A   A  55       2.459  -4.285 -37.570  1.00  0.00           N
ATOM   1749  C4  A   A  55       2.209  -5.097 -36.529  1.00  0.00           C
ATOM   1750  C3' A   A  55       2.419  -9.107 -38.186  1.00  0.00           C
ATOM   1751  H3' A   A  55       2.984  -9.339 -37.394  1.00  0.00           H
ATOM   1752  C2' A   A  55       2.440  -7.634 -38.584  1.00  0.00           C
ATOM   1753 1H2' A   A  55       3.325  -7.179 -38.482  1.00  0.00           H
ATOM   1754  O2' A   A  55       2.158  -7.477 -39.961  1.00  0.00           O
ATOM   1755 2HO' A   A  55       2.920  -7.836 -40.500  1.00  0.00           H
ATOM   1756  O3' A   A  55       3.006  -9.947 -39.179  1.00  0.00           O
ATOM   1757  P   U   A  56       4.127 -11.023 -38.759  1.00  0.00           P
ATOM   1758  O1P U   A  56       4.224 -12.011 -39.864  1.00  0.00           O
ATOM   1759  O2P U   A  56       3.836 -11.493 -37.380  1.00  0.00           O
ATOM   1760  O5' U   A  56       5.480 -10.180 -38.722  1.00  0.00           O
ATOM   1761  C5' U   A  56       6.223  -9.922 -39.914  1.00  0.00           C
ATOM   1762 1H5' U   A  56       5.589  -9.953 -40.687  1.00  0.00           H
ATOM   1763 2H5' U   A  56       6.907 -10.644 -40.015  1.00  0.00           H
ATOM   1764  C4' U   A  56       6.892  -8.567 -39.833  1.00  0.00           C
ATOM   1765  H4' U   A  56       7.007  -8.294 -40.788  1.00  0.00           H
ATOM   1766  O4' U   A  56       6.059  -7.667 -39.065  1.00  0.00           O
ATOM   1767  C1' U   A  56       6.869  -6.645 -38.518  1.00  0.00           C
ATOM   1768  H1' U   A  56       6.674  -5.789 -38.996  1.00  0.00           H
ATOM   1769  N1  U   A  56       6.489  -6.439 -37.113  1.00  0.00           N
ATOM   1770  C6  U   A  56       5.504  -7.186 -36.506  1.00  0.00           C
ATOM   1771  H6  U   A  56       5.043  -7.899 -37.035  1.00  0.00           H
ATOM   1772  C5  U   A  56       5.142  -6.991 -35.232  1.00  0.00           C
ATOM   1773  H5  U   A  56       4.426  -7.557 -34.823  1.00  0.00           H
ATOM   1774  C4  U   A  56       5.779  -5.973 -34.456  1.00  0.00           C
ATOM   1775  O4  U   A  56       5.491  -5.648 -33.304  1.00  0.00           O
ATOM   1776  N3  U   A  56       6.757  -5.280 -35.120  1.00  0.00           N
ATOM   1777  H3  U   A  56       7.227  -4.567 -34.600  1.00  0.00           H
ATOM   1778  C2  U   A  56       7.162  -5.456 -36.417  1.00  0.00           C
ATOM   1779  O2  U   A  56       8.057  -4.793 -36.909  1.00  0.00           O
ATOM   1780  C3' U   A  56       8.222  -8.519 -39.096  1.00  0.00           C
ATOM   1781  H3' U   A  56       8.305  -9.173 -38.344  1.00  0.00           H
ATOM   1782  C2' U   A  56       8.337  -7.048 -38.696  1.00  0.00           C
ATOM   1783 1H2' U   A  56       8.959  -6.874 -37.933  1.00  0.00           H
ATOM   1784  O2' U   A  56       8.884  -6.270 -39.744  1.00  0.00           O
ATOM   1785 2HO' U   A  56       9.844  -6.518 -39.877  1.00  0.00           H
ATOM   1786  O3' U   A  56       9.308  -8.929 -39.925  1.00  0.00           O
ATOM   1787  P   U   A  57      10.797  -8.993 -39.318  1.00  0.00           P
ATOM   1788  O1P U   A  57      11.629  -9.777 -40.267  1.00  0.00           O
ATOM   1789  O2P U   A  57      10.704  -9.423 -37.899  1.00  0.00           O
ATOM   1790  O5' U   A  57      11.299  -7.479 -39.340  1.00  0.00           O
ATOM   1791  C5' U   A  57      11.966  -6.937 -40.480  1.00  0.00           C
ATOM   1792 1H5' U   A  57      11.271  -6.587 -41.108  1.00  0.00           H
ATOM   1793 2H5' U   A  57      12.473  -7.676 -40.923  1.00  0.00           H
ATOM   1794  C4' U   A  57      12.906  -5.828 -40.060  1.00  0.00           C
ATOM   1795  H4' U   A  57      13.225  -5.425 -40.918  1.00  0.00           H
ATOM   1796  O4' U   A  57      12.185  -4.886 -39.218  1.00  0.00           O
ATOM   1797  C1' U   A  57      13.035  -4.425 -38.180  1.00  0.00           C
ATOM   1798  H1' U   A  57      13.045  -3.425 -38.165  1.00  0.00           H
ATOM   1799  N1  U   A  57      12.474  -4.857 -36.891  1.00  0.00           N
ATOM   1800  C6  U   A  57      11.363  -5.668 -36.828  1.00  0.00           C
ATOM   1801  H6  U   A  57      10.931  -5.961 -37.681  1.00  0.00           H
ATOM   1802  C5  U   A  57      10.842  -6.078 -35.668  1.00  0.00           C
ATOM   1803  H5  U   A  57      10.034  -6.667 -35.663  1.00  0.00           H
ATOM   1804  C4  U   A  57      11.439  -5.675 -34.434  1.00  0.00           C
ATOM   1805  O4  U   A  57      11.061  -5.998 -33.308  1.00  0.00           O
ATOM   1806  N3  U   A  57      12.543  -4.865 -34.569  1.00  0.00           N
ATOM   1807  H3  U   A  57      12.983  -4.566 -33.722  1.00  0.00           H
ATOM   1808  C2  U   A  57      13.105  -4.423 -35.739  1.00  0.00           C
ATOM   1809  O2  U   A  57      14.088  -3.703 -35.753  1.00  0.00           O
ATOM   1810  C3' U   A  57      14.094  -6.259 -39.210  1.00  0.00           C
ATOM   1811  H3' U   A  57      13.942  -7.063 -38.635  1.00  0.00           H
ATOM   1812  C2' U   A  57      14.432  -4.981 -38.453  1.00  0.00           C
ATOM   1813 1H2' U   A  57      15.050  -5.099 -37.676  1.00  0.00           H
ATOM   1814  O2' U   A  57      15.129  -4.061 -39.273  1.00  0.00           O
ATOM   1815 2HO' U   A  57      16.047  -4.411 -39.461  1.00  0.00           H
ATOM   1816  O3' U   A  57      15.180  -6.721 -40.009  1.00  0.00           O
ATOM   1817  P   G   A  58      16.381  -7.548 -39.327  1.00  0.00           P
ATOM   1818  O1P G   A  58      16.955  -8.435 -40.371  1.00  0.00           O
ATOM   1819  O2P G   A  58      15.889  -8.136 -38.055  1.00  0.00           O
ATOM   1820  O5' G   A  58      17.464  -6.434 -38.975  1.00  0.00           O
ATOM   1821  C5' G   A  58      18.050  -5.632 -39.998  1.00  0.00           C
ATOM   1822 1H5' G   A  58      17.355  -4.992 -40.326  1.00  0.00           H
ATOM   1823 2H5' G   A  58      18.326  -6.236 -40.745  1.00  0.00           H
ATOM   1824  C4' G   A  58      19.246  -4.882 -39.455  1.00  0.00           C
ATOM   1825  H4' G   A  58      19.756  -4.606 -40.270  1.00  0.00           H
ATOM   1826  O4' G   A  58      18.787  -3.764 -38.652  1.00  0.00           O
ATOM   1827  C1' G   A  58      19.722  -3.511 -37.617  1.00  0.00           C
ATOM   1828  H1' G   A  58      20.078  -2.580 -37.701  1.00  0.00           H
ATOM   1829  N9  G   A  58      19.023  -3.564 -36.337  1.00  0.00           N
ATOM   1830  C8  G   A  58      17.910  -4.307 -36.025  1.00  0.00           C
ATOM   1831  H8  G   A  58      17.449  -4.908 -36.678  1.00  0.00           H
ATOM   1832  N7  G   A  58      17.515  -4.149 -34.791  1.00  0.00           N
ATOM   1833  C5  G   A  58      18.422  -3.244 -34.255  1.00  0.00           C
ATOM   1834  C6  G   A  58      18.509  -2.685 -32.950  1.00  0.00           C
ATOM   1835  O6  G   A  58      17.778  -2.886 -31.973  1.00  0.00           O
ATOM   1836  N1  G   A  58      19.583  -1.809 -32.841  1.00  0.00           N
ATOM   1837  H1  G   A  58      19.726  -1.362 -31.958  1.00  0.00           H
ATOM   1838  C2  G   A  58      20.461  -1.510 -33.850  1.00  0.00           C
ATOM   1839  N2  G   A  58      21.432  -0.646 -33.551  1.00  0.00           N
ATOM   1840  H21 G   A  58      21.489  -0.256 -32.632  1.00  0.00           H
ATOM   1841  H22 G   A  58      22.103  -0.388 -34.246  1.00  0.00           H
ATOM   1842  N3  G   A  58      20.395  -2.021 -35.065  1.00  0.00           N
ATOM   1843  C4  G   A  58      19.358  -2.874 -35.197  1.00  0.00           C
ATOM   1844  C3' G   A  58      20.143  -5.660 -38.505  1.00  0.00           C
ATOM   1845  H3' G   A  58      19.680  -6.339 -37.935  1.00  0.00           H
ATOM   1846  C2' G   A  58      20.845  -4.543 -37.741  1.00  0.00           C
ATOM   1847 1H2' G   A  58      21.309  -4.827 -36.902  1.00  0.00           H
ATOM   1848  O2' G   A  58      21.892  -3.981 -38.509  1.00  0.00           O
ATOM   1849 2HO' G   A  58      22.634  -4.646 -38.598  1.00  0.00           H
ATOM   1850  O3' G   A  58      21.058  -6.499 -39.205  1.00  0.00           O
ATOM   1851  P   A   A  59      21.770  -7.720 -38.438  1.00  0.00           P
ATOM   1852  O1P A   A  59      22.635  -8.415 -39.425  1.00  0.00           O
ATOM   1853  O2P A   A  59      20.729  -8.487 -37.708  1.00  0.00           O
ATOM   1854  O5' A   A  59      22.710  -7.008 -37.366  1.00  0.00           O
ATOM   1855  C5' A   A  59      23.812  -6.198 -37.776  1.00  0.00           C
ATOM   1856 1H5' A   A  59      23.448  -5.348 -38.157  1.00  0.00           H
ATOM   1857 2H5' A   A  59      24.315  -6.693 -38.485  1.00  0.00           H
ATOM   1858  C4' A   A  59      24.712  -5.905 -36.598  1.00  0.00           C
ATOM   1859  H4' A   A  59      25.603  -5.706 -37.006  1.00  0.00           H
ATOM   1860  O4' A   A  59      24.161  -4.794 -35.841  1.00  0.00           O
ATOM   1861  C1' A   A  59      24.455  -4.966 -34.465  1.00  0.00           C
ATOM   1862  H1' A   A  59      24.977  -4.182 -34.127  1.00  0.00           H
ATOM   1863  N9  A   A  59      23.195  -4.972 -33.722  1.00  0.00           N
ATOM   1864  C8  A   A  59      22.015  -5.587 -34.065  1.00  0.00           C
ATOM   1865  H8  A   A  59      21.898  -6.116 -34.905  1.00  0.00           H
ATOM   1866  N7  A   A  59      21.056  -5.415 -33.187  1.00  0.00           N
ATOM   1867  C5  A   A  59      21.643  -4.634 -32.201  1.00  0.00           C
ATOM   1868  C6  A   A  59      21.151  -4.105 -30.993  1.00  0.00           C
ATOM   1869  N6  A   A  59      19.906  -4.289 -30.554  1.00  0.00           N
ATOM   1870  H61 A   A  59      19.261  -4.830 -31.093  1.00  0.00           H
ATOM   1871  H62 A   A  59      19.617  -3.886 -29.686  1.00  0.00           H
ATOM   1872  N1  A   A  59      21.997  -3.369 -30.240  1.00  0.00           N
ATOM   1873  C2  A   A  59      23.248  -3.181 -30.679  1.00  0.00           C
ATOM   1874  H2  A   A  59      23.832  -2.628 -30.085  1.00  0.00           H
ATOM   1875  N3  A   A  59      23.825  -3.625 -31.793  1.00  0.00           N
ATOM   1876  C4  A   A  59      22.959  -4.353 -32.518  1.00  0.00           C
ATOM   1877  C3' A   A  59      24.836  -7.019 -35.570  1.00  0.00           C
ATOM   1878  H3' A   A  59      24.026  -7.595 -35.459  1.00  0.00           H
ATOM   1879  C2' A   A  59      25.258  -6.260 -34.318  1.00  0.00           C
ATOM   1880 1H2' A   A  59      25.166  -6.770 -33.463  1.00  0.00           H
ATOM   1881  O2' A   A  59      26.637  -5.942 -34.349  1.00  0.00           O
ATOM   1882 2HO' A   A  59      27.175  -6.780 -34.254  1.00  0.00           H
ATOM   1883  O3' A   A  59      25.792  -7.999 -35.966  1.00  0.00           O
ATOM   1884  P   A   A  60      25.519  -9.553 -35.656  1.00  0.00           P
ATOM   1885  O1P A   A  60      26.603 -10.330 -36.311  1.00  0.00           O
ATOM   1886  O2P A   A  60      24.102  -9.852 -35.988  1.00  0.00           O
ATOM   1887  O5' A   A  60      25.692  -9.667 -34.075  1.00  0.00           O
ATOM   1888  C5' A   A  60      26.803 -10.356 -33.498  1.00  0.00           C
ATOM   1889 1H5' A   A  60      27.487 -10.495 -34.214  1.00  0.00           H
ATOM   1890 2H5' A   A  60      26.480 -11.243 -33.169  1.00  0.00           H
ATOM   1891  C4' A   A  60      27.389  -9.551 -32.358  1.00  0.00           C
ATOM   1892  H4' A   A  60      28.351  -9.442 -32.607  1.00  0.00           H
ATOM   1893  O4' A   A  60      26.681  -8.289 -32.231  1.00  0.00           O
ATOM   1894  C1' A   A  60      26.675  -7.885 -30.871  1.00  0.00           C
ATOM   1895  H1' A   A  60      27.124  -6.996 -30.779  1.00  0.00           H
ATOM   1896  N9  A   A  60      25.289  -7.687 -30.449  1.00  0.00           N
ATOM   1897  C8  A   A  60      24.144  -7.848 -31.190  1.00  0.00           C
ATOM   1898  H8  A   A  60      24.149  -8.140 -32.146  1.00  0.00           H
ATOM   1899  N7  A   A  60      23.044  -7.583 -30.528  1.00  0.00           N
ATOM   1900  C5  A   A  60      23.494  -7.226 -29.264  1.00  0.00           C
ATOM   1901  C6  A   A  60      22.820  -6.834 -28.094  1.00  0.00           C
ATOM   1902  N6  A   A  60      21.493  -6.734 -28.005  1.00  0.00           N
ATOM   1903  H61 A   A  60      20.921  -6.943 -28.798  1.00  0.00           H
ATOM   1904  H62 A   A  60      21.070  -6.450 -27.145  1.00  0.00           H
ATOM   1905  N1  A   A  60      23.566  -6.545 -27.003  1.00  0.00           N
ATOM   1906  C2  A   A  60      24.897  -6.653 -27.093  1.00  0.00           C
ATOM   1907  H2  A   A  60      25.402  -6.431 -26.259  1.00  0.00           H
ATOM   1908  N3  A   A  60      25.645  -7.014 -28.134  1.00  0.00           N
ATOM   1909  C4  A   A  60      24.873  -7.289 -29.201  1.00  0.00           C
ATOM   1910  C3' A   A  60      27.253 -10.170 -30.975  1.00  0.00           C
ATOM   1911  H3' A   A  60      26.425 -10.710 -30.826  1.00  0.00           H
ATOM   1912  C2' A   A  60      27.409  -8.958 -30.065  1.00  0.00           C
ATOM   1913 1H2' A   A  60      27.130  -9.101 -29.115  1.00  0.00           H
ATOM   1914  O2' A   A  60      28.767  -8.579 -29.941  1.00  0.00           O
ATOM   1915 2HO' A   A  60      29.260  -9.272 -29.415  1.00  0.00           H
ATOM   1916  O3' A   A  60      28.247 -11.163 -30.734  1.00  0.00           O
ATOM   1917  P   C   A  61      27.928 -12.384 -29.736  1.00  0.00           P
ATOM   1918  O1P C   A  61      29.214 -13.066 -29.443  1.00  0.00           O
ATOM   1919  O2P C   A  61      26.796 -13.164 -30.297  1.00  0.00           O
ATOM   1920  O5' C   A  61      27.427 -11.673 -28.401  1.00  0.00           O
ATOM   1921  C5' C   A  61      28.310 -10.867 -27.623  1.00  0.00           C
ATOM   1922 1H5' C   A  61      28.567 -10.070 -28.170  1.00  0.00           H
ATOM   1923 2H5' C   A  61      29.126 -11.408 -27.419  1.00  0.00           H
ATOM   1924  C4' C   A  61      27.632 -10.433 -26.345  1.00  0.00           C
ATOM   1925  H4' C   A  61      28.261  -9.760 -25.955  1.00  0.00           H
ATOM   1926  O4' C   A  61      26.321  -9.892 -26.639  1.00  0.00           O
ATOM   1927  C1' C   A  61      25.495 -10.038 -25.497  1.00  0.00           C
ATOM   1928  H1' C   A  61      25.306  -9.136 -25.108  1.00  0.00           H
ATOM   1929  N1  C   A  61      24.197 -10.592 -25.922  1.00  0.00           N
ATOM   1930  C6  C   A  61      24.055 -11.213 -27.133  1.00  0.00           C
ATOM   1931  H6  C   A  61      24.844 -11.291 -27.742  1.00  0.00           H
ATOM   1932  C5  C   A  61      22.874 -11.719 -27.516  1.00  0.00           C
ATOM   1933  H5  C   A  61      22.766 -12.173 -28.400  1.00  0.00           H
ATOM   1934  C4  C   A  61      21.778 -11.584 -26.613  1.00  0.00           C
ATOM   1935  N4  C   A  61      20.576 -12.068 -26.934  1.00  0.00           N
ATOM   1936  H41 C   A  61      20.440 -12.528 -27.811  1.00  0.00           H
ATOM   1937  H42 C   A  61      19.811 -11.970 -26.297  1.00  0.00           H
ATOM   1938  N3  C   A  61      21.907 -10.980 -25.432  1.00  0.00           N
ATOM   1939  C2  C   A  61      23.104 -10.473 -25.060  1.00  0.00           C
ATOM   1940  O2  C   A  61      23.260  -9.904 -23.972  1.00  0.00           O
ATOM   1941  C3' C   A  61      27.327 -11.544 -25.355  1.00  0.00           C
ATOM   1942  H3' C   A  61      27.086 -12.427 -25.758  1.00  0.00           H
ATOM   1943  C2' C   A  61      26.238 -10.920 -24.486  1.00  0.00           C
ATOM   1944 1H2' C   A  61      25.694 -11.572 -23.957  1.00  0.00           H
ATOM   1945  O2' C   A  61      26.802 -10.087 -23.492  1.00  0.00           O
ATOM   1946 2HO' C   A  61      27.291 -10.649 -22.824  1.00  0.00           H
ATOM   1947  O3' C   A  61      28.486 -11.904 -24.607  1.00  0.00           O
ATOM   1948  P   U   A  62      28.698 -13.431 -24.148  1.00  0.00           P
ATOM   1949  O1P U   A  62      30.033 -13.517 -23.503  1.00  0.00           O
ATOM   1950  O2P U   A  62      28.377 -14.319 -25.293  1.00  0.00           O
ATOM   1951  O5' U   A  62      27.589 -13.650 -23.025  1.00  0.00           O
ATOM   1952  C5' U   A  62      27.623 -12.913 -21.804  1.00  0.00           C
ATOM   1953 1H5' U   A  62      27.695 -11.941 -22.029  1.00  0.00           H
ATOM   1954 2H5' U   A  62      28.433 -13.198 -21.291  1.00  0.00           H
ATOM   1955  C4' U   A  62      26.371 -13.177 -21.002  1.00  0.00           C
ATOM   1956  H4' U   A  62      26.553 -12.804 -20.092  1.00  0.00           H
ATOM   1957  O4' U   A  62      25.249 -12.530 -21.662  1.00  0.00           O
ATOM   1958  C1' U   A  62      24.118 -13.382 -21.637  1.00  0.00           C
ATOM   1959  H1' U   A  62      23.322 -12.888 -21.288  1.00  0.00           H
ATOM   1960  N1  U   A  62      23.796 -13.761 -23.021  1.00  0.00           N
ATOM   1961  C6  U   A  62      24.768 -14.226 -23.878  1.00  0.00           C
ATOM   1962  H6  U   A  62      25.708 -14.301 -23.545  1.00  0.00           H
ATOM   1963  C5  U   A  62      24.500 -14.580 -25.138  1.00  0.00           C
ATOM   1964  H5  U   A  62      25.233 -14.914 -25.730  1.00  0.00           H
ATOM   1965  C4  U   A  62      23.165 -14.481 -25.640  1.00  0.00           C
ATOM   1966  O4  U   A  62      22.798 -14.766 -26.779  1.00  0.00           O
ATOM   1967  N3  U   A  62      22.245 -14.009 -24.733  1.00  0.00           N
ATOM   1968  H3  U   A  62      21.302 -13.929 -25.055  1.00  0.00           H
ATOM   1969  C2  U   A  62      22.482 -13.636 -23.435  1.00  0.00           C
ATOM   1970  O2  U   A  62      21.593 -13.225 -22.712  1.00  0.00           O
ATOM   1971  C3' U   A  62      25.971 -14.642 -20.890  1.00  0.00           C
ATOM   1972  H3' U   A  62      26.280 -15.231 -21.636  1.00  0.00           H
ATOM   1973  C2' U   A  62      24.456 -14.566 -20.731  1.00  0.00           C
ATOM   1974 1H2' U   A  62      23.967 -15.424 -20.889  1.00  0.00           H
ATOM   1975  O2' U   A  62      24.098 -14.237 -19.401  1.00  0.00           O
ATOM   1976 2HO' U   A  62      24.315 -15.005 -18.798  1.00  0.00           H
ATOM   1977  O3' U   A  62      26.606 -15.269 -19.779  1.00  0.00           O
ATOM   1978  P   C   A  63      26.815 -16.863 -19.773  1.00  0.00           P
ATOM   1979  O1P C   A  63      27.545 -17.211 -18.527  1.00  0.00           O
ATOM   1980  O2P C   A  63      27.375 -17.269 -21.088  1.00  0.00           O
ATOM   1981  O5' C   A  63      25.336 -17.447 -19.664  1.00  0.00           O
ATOM   1982  C5' C   A  63      24.613 -17.396 -18.435  1.00  0.00           C
ATOM   1983 1H5' C   A  63      25.006 -16.667 -17.875  1.00  0.00           H
ATOM   1984 2H5' C   A  63      24.730 -18.274 -17.970  1.00  0.00           H
ATOM   1985  C4' C   A  63      23.147 -17.129 -18.699  1.00  0.00           C
ATOM   1986  H4' C   A  63      23.034 -16.138 -18.625  1.00  0.00           H
ATOM   1987  O4' C   A  63      22.809 -17.626 -20.025  1.00  0.00           O
ATOM   1988  C1' C   A  63      21.891 -18.697 -19.917  1.00  0.00           C
ATOM   1989  H1' C   A  63      20.976 -18.402 -20.190  1.00  0.00           H
ATOM   1990  N1  C   A  63      22.289 -19.745 -20.871  1.00  0.00           N
ATOM   1991  C6  C   A  63      23.609 -20.042 -21.073  1.00  0.00           C
ATOM   1992  H6  C   A  63      24.309 -19.540 -20.566  1.00  0.00           H
ATOM   1993  C5  C   A  63      23.979 -20.994 -21.939  1.00  0.00           C
ATOM   1994  H5  C   A  63      24.943 -21.213 -22.090  1.00  0.00           H
ATOM   1995  C4  C   A  63      22.945 -21.683 -22.637  1.00  0.00           C
ATOM   1996  N4  C   A  63      23.250 -22.641 -23.512  1.00  0.00           N
ATOM   1997  H41 C   A  63      24.207 -22.878 -23.680  1.00  0.00           H
ATOM   1998  H42 C   A  63      22.522 -23.123 -24.000  1.00  0.00           H
ATOM   1999  N3  C   A  63      21.655 -21.402 -22.447  1.00  0.00           N
ATOM   2000  C2  C   A  63      21.296 -20.437 -21.570  1.00  0.00           C
ATOM   2001  O2  C   A  63      20.107 -20.149 -21.369  1.00  0.00           O
ATOM   2002  C3' C   A  63      22.186 -17.831 -17.747  1.00  0.00           C
ATOM   2003  H3' C   A  63      22.513 -17.930 -16.807  1.00  0.00           H
ATOM   2004  C2' C   A  63      21.901 -19.148 -18.459  1.00  0.00           C
ATOM   2005 1H2' C   A  63      22.502 -19.908 -18.212  1.00  0.00           H
ATOM   2006  O2' C   A  63      20.618 -19.642 -18.127  1.00  0.00           O
ATOM   2007 2HO' C   A  63      20.613 -19.941 -17.173  1.00  0.00           H
ATOM   2008  O3' C   A  63      21.003 -17.063 -17.539  1.00  0.00           O
ATOM   2009  P   C   A  64      20.706 -16.427 -16.091  1.00  0.00           P
ATOM   2010  O1P C   A  64      21.409 -15.122 -16.023  1.00  0.00           O
ATOM   2011  O2P C   A  64      20.990 -17.467 -15.069  1.00  0.00           O
ATOM   2012  O5' C   A  64      19.134 -16.161 -16.107  1.00  0.00           O
ATOM   2013  C5' C   A  64      18.605 -14.859 -15.852  1.00  0.00           C
ATOM   2014 1H5' C   A  64      19.197 -14.190 -16.301  1.00  0.00           H
ATOM   2015 2H5' C   A  64      18.618 -14.706 -14.864  1.00  0.00           H
ATOM   2016  C4' C   A  64      17.195 -14.753 -16.382  1.00  0.00           C
ATOM   2017  H4' C   A  64      17.009 -13.773 -16.448  1.00  0.00           H
ATOM   2018  O4' C   A  64      17.131 -15.414 -17.677  1.00  0.00           O
ATOM   2019  C1' C   A  64      15.987 -16.233 -17.720  1.00  0.00           C
ATOM   2020  H1' C   A  64      15.184 -15.742 -18.058  1.00  0.00           H
ATOM   2021  N1  C   A  64      16.213 -17.302 -18.707  1.00  0.00           N
ATOM   2022  C6  C   A  64      17.439 -17.894 -18.838  1.00  0.00           C
ATOM   2023  H6  C   A  64      18.190 -17.607 -18.243  1.00  0.00           H
ATOM   2024  C5  C   A  64      17.650 -18.852 -19.751  1.00  0.00           C
ATOM   2025  H5  C   A  64      18.545 -19.287 -19.850  1.00  0.00           H
ATOM   2026  C4  C   A  64      16.549 -19.226 -20.575  1.00  0.00           C
ATOM   2027  N4  C   A  64      16.698 -20.163 -21.510  1.00  0.00           N
ATOM   2028  H41 C   A  64      17.585 -20.607 -21.636  1.00  0.00           H
ATOM   2029  H42 C   A  64      15.923 -20.422 -22.086  1.00  0.00           H
ATOM   2030  N3  C   A  64      15.347 -18.662 -20.447  1.00  0.00           N
ATOM   2031  C2  C   A  64      15.148 -17.699 -19.521  1.00  0.00           C
ATOM   2032  O2  C   A  64      14.044 -17.156 -19.371  1.00  0.00           O
ATOM   2033  C3' C   A  64      16.120 -15.418 -15.520  1.00  0.00           C
ATOM   2034  H3' C   A  64      16.380 -15.563 -14.565  1.00  0.00           H
ATOM   2035  C2' C   A  64      15.784 -16.697 -16.284  1.00  0.00           C
ATOM   2036 1H2' C   A  64      16.270 -17.521 -15.991  1.00  0.00           H
ATOM   2037  O2' C   A  64      14.426 -17.052 -16.105  1.00  0.00           O
ATOM   2038 2HO' C   A  64      14.283 -17.358 -15.164  1.00  0.00           H
ATOM   2039  O3' C   A  64      14.977 -14.579 -15.377  1.00  0.00           O
ATOM   2040  P   U   A  65      15.026 -13.321 -14.376  1.00  0.00           P
ATOM   2041  O1P U   A  65      15.330 -12.117 -15.191  1.00  0.00           O
ATOM   2042  O2P U   A  65      15.901 -13.666 -13.229  1.00  0.00           O
ATOM   2043  O5' U   A  65      13.528 -13.202 -13.841  1.00  0.00           O
ATOM   2044  C5' U   A  65      12.682 -12.121 -14.236  1.00  0.00           C
ATOM   2045 1H5' U   A  65      13.116 -11.267 -13.948  1.00  0.00           H
ATOM   2046 2H5' U   A  65      11.806 -12.225 -13.765  1.00  0.00           H
ATOM   2047  C4' U   A  65      12.479 -12.131 -15.736  1.00  0.00           C
ATOM   2048  H4' U   A  65      13.180 -11.525 -16.111  1.00  0.00           H
ATOM   2049  O4' U   A  65      12.624 -13.498 -16.216  1.00  0.00           O
ATOM   2050  C1' U   A  65      11.462 -13.886 -16.914  1.00  0.00           C
ATOM   2051  H1' U   A  65      11.600 -13.808 -17.901  1.00  0.00           H
ATOM   2052  N1  U   A  65      11.219 -15.311 -16.647  1.00  0.00           N
ATOM   2053  C6  U   A  65      11.039 -15.774 -15.364  1.00  0.00           C
ATOM   2054  H6  U   A  65      11.079 -15.123 -14.606  1.00  0.00           H
ATOM   2055  C5  U   A  65      10.812 -17.064 -15.094  1.00  0.00           C
ATOM   2056  H5  U   A  65      10.685 -17.362 -14.148  1.00  0.00           H
ATOM   2057  C4  U   A  65      10.751 -18.017 -16.157  1.00  0.00           C
ATOM   2058  O4  U   A  65      10.536 -19.223 -16.036  1.00  0.00           O
ATOM   2059  N3  U   A  65      10.943 -17.487 -17.413  1.00  0.00           N
ATOM   2060  H3  U   A  65      10.909 -18.130 -18.178  1.00  0.00           H
ATOM   2061  C2  U   A  65      11.176 -16.173 -17.728  1.00  0.00           C
ATOM   2062  O2  U   A  65      11.332 -15.802 -18.876  1.00  0.00           O
ATOM   2063  C3' U   A  65      11.104 -11.662 -16.206  1.00  0.00           C
ATOM   2064  H3' U   A  65      10.641 -11.026 -15.589  1.00  0.00           H
ATOM   2065  C2' U   A  65      10.342 -12.963 -16.444  1.00  0.00           C
ATOM   2066 1H2' U   A  65       9.779 -13.274 -15.679  1.00  0.00           H
ATOM   2067  O2' U   A  65       9.404 -12.819 -17.495  1.00  0.00           O
ATOM   2068 2HO' U   A  65       8.663 -12.215 -17.200  1.00  0.00           H
ATOM   2069  O3' U   A  65      11.203 -10.869 -17.387  1.00  0.00           O
ATOM   2070  P   G   A  66      11.427  -9.279 -17.269  1.00  0.00           P
ATOM   2071  O1P G   A  66      10.939  -8.850 -15.932  1.00  0.00           O
ATOM   2072  O2P G   A  66      10.866  -8.644 -18.489  1.00  0.00           O
ATOM   2073  O5' G   A  66      13.012  -9.106 -17.293  1.00  0.00           O
ATOM   2074  C5' G   A  66      13.662  -8.415 -18.361  1.00  0.00           C
ATOM   2075 1H5' G   A  66      13.584  -7.433 -18.189  1.00  0.00           H
ATOM   2076 2H5' G   A  66      13.189  -8.643 -19.212  1.00  0.00           H
ATOM   2077  C4' G   A  66      15.116  -8.823 -18.440  1.00  0.00           C
ATOM   2078  H4' G   A  66      15.372  -9.038 -17.498  1.00  0.00           H
ATOM   2079  O4' G   A  66      15.239  -9.945 -19.336  1.00  0.00           O
ATOM   2080  C1' G   A  66      16.578 -10.027 -19.752  1.00  0.00           C
ATOM   2081  H1' G   A  66      17.074 -10.645 -19.142  1.00  0.00           H
ATOM   2082  N9  G   A  66      16.626 -10.648 -21.073  1.00  0.00           N
ATOM   2083  C8  G   A  66      15.614 -11.309 -21.725  1.00  0.00           C
ATOM   2084  H8  G   A  66      14.702 -11.439 -21.336  1.00  0.00           H
ATOM   2085  N7  G   A  66      15.962 -11.751 -22.904  1.00  0.00           N
ATOM   2086  C5  G   A  66      17.288 -11.360 -23.037  1.00  0.00           C
ATOM   2087  C6  G   A  66      18.210 -11.553 -24.107  1.00  0.00           C
ATOM   2088  O6  G   A  66      18.034 -12.126 -25.191  1.00  0.00           O
ATOM   2089  N1  G   A  66      19.450 -10.994 -23.819  1.00  0.00           N
ATOM   2090  H1  G   A  66      20.166 -11.077 -24.512  1.00  0.00           H
ATOM   2091  C2  G   A  66      19.766 -10.339 -22.660  1.00  0.00           C
ATOM   2092  N2  G   A  66      21.012  -9.877 -22.568  1.00  0.00           N
ATOM   2093  H21 G   A  66      21.654 -10.018 -23.321  1.00  0.00           H
ATOM   2094  H22 G   A  66      21.305  -9.389 -21.746  1.00  0.00           H
ATOM   2095  N3  G   A  66      18.925 -10.151 -21.660  1.00  0.00           N
ATOM   2096  C4  G   A  66      17.713 -10.683 -21.914  1.00  0.00           C
ATOM   2097  C3' G   A  66      16.062  -7.786 -19.040  1.00  0.00           C
ATOM   2098  H3' G   A  66      15.606  -7.135 -19.646  1.00  0.00           H
ATOM   2099  C2' G   A  66      17.170  -8.616 -19.707  1.00  0.00           C
ATOM   2100 1H2' G   A  66      17.498  -8.238 -20.573  1.00  0.00           H
ATOM   2101  O2' G   A  66      18.327  -8.661 -18.894  1.00  0.00           O
ATOM   2102 2HO' G   A  66      18.736  -7.750 -18.846  1.00  0.00           H
ATOM   2103  O3' G   A  66      16.599  -6.918 -18.043  1.00  0.00           O
ATOM   2104  P   U   A  67      16.729  -5.340 -18.338  1.00  0.00           P
ATOM   2105  O1P U   A  67      17.004  -4.676 -17.039  1.00  0.00           O
ATOM   2106  O2P U   A  67      15.557  -4.910 -19.145  1.00  0.00           O
ATOM   2107  O5' U   A  67      18.034  -5.202 -19.246  1.00  0.00           O
ATOM   2108  C5' U   A  67      18.276  -4.019 -20.014  1.00  0.00           C
ATOM   2109 1H5' U   A  67      17.651  -3.307 -19.694  1.00  0.00           H
ATOM   2110 2H5' U   A  67      18.082  -4.226 -20.973  1.00  0.00           H
ATOM   2111  C4' U   A  67      19.712  -3.571 -19.851  1.00  0.00           C
ATOM   2112  H4' U   A  67      19.833  -3.486 -18.862  1.00  0.00           H
ATOM   2113  O4' U   A  67      20.600  -4.548 -20.461  1.00  0.00           O
ATOM   2114  C1' U   A  67      21.736  -3.889 -21.000  1.00  0.00           C
ATOM   2115  H1' U   A  67      22.572  -4.262 -20.597  1.00  0.00           H
ATOM   2116  N1  U   A  67      21.798  -4.176 -22.441  1.00  0.00           N
ATOM   2117  C6  U   A  67      20.685  -4.043 -23.232  1.00  0.00           C
ATOM   2118  H6  U   A  67      19.822  -3.771 -22.806  1.00  0.00           H
ATOM   2119  C5  U   A  67      20.711  -4.262 -24.545  1.00  0.00           C
ATOM   2120  H5  U   A  67      19.876  -4.157 -25.084  1.00  0.00           H
ATOM   2121  C4  U   A  67      21.926  -4.645 -25.184  1.00  0.00           C
ATOM   2122  O4  U   A  67      22.105  -4.712 -26.395  1.00  0.00           O
ATOM   2123  N3  U   A  67      22.999  -4.790 -24.335  1.00  0.00           N
ATOM   2124  H3  U   A  67      23.861  -5.083 -24.749  1.00  0.00           H
ATOM   2125  C2  U   A  67      23.011  -4.575 -22.979  1.00  0.00           C
ATOM   2126  O2  U   A  67      24.017  -4.725 -22.308  1.00  0.00           O
ATOM   2127  C3' U   A  67      20.080  -2.273 -20.555  1.00  0.00           C
ATOM   2128  H3' U   A  67      19.594  -2.093 -21.410  1.00  0.00           H
ATOM   2129  C2' U   A  67      21.593  -2.399 -20.685  1.00  0.00           C
ATOM   2130 1H2' U   A  67      22.026  -1.748 -21.309  1.00  0.00           H
ATOM   2131  O2' U   A  67      22.236  -2.129 -19.452  1.00  0.00           O
ATOM   2132 2HO' U   A  67      22.148  -1.156 -19.236  1.00  0.00           H
ATOM   2133  O3' U   A  67      19.689  -1.128 -19.802  1.00  0.00           O
ATOM   2134  P   U   A  68      19.040   0.138 -20.554  1.00  0.00           P
ATOM   2135  O1P U   A  68      19.086   1.282 -19.608  1.00  0.00           O
ATOM   2136  O2P U   A  68      17.740  -0.277 -21.139  1.00  0.00           O
ATOM   2137  O5' U   A  68      20.052   0.442 -21.748  1.00  0.00           O
ATOM   2138  C5' U   A  68      21.387   0.866 -21.483  1.00  0.00           C
ATOM   2139 1H5' U   A  68      21.841   0.146 -20.958  1.00  0.00           H
ATOM   2140 2H5' U   A  68      21.343   1.701 -20.935  1.00  0.00           H
ATOM   2141  C4' U   A  68      22.127   1.122 -22.777  1.00  0.00           C
ATOM   2142  H4' U   A  68      22.962   1.576 -22.466  1.00  0.00           H
ATOM   2143  O4' U   A  68      22.353  -0.122 -23.486  1.00  0.00           O
ATOM   2144  C1' U   A  68      22.581   0.171 -24.854  1.00  0.00           C
ATOM   2145  H1' U   A  68      23.542  -0.001 -25.072  1.00  0.00           H
ATOM   2146  N1  U   A  68      21.795  -0.757 -25.680  1.00  0.00           N
ATOM   2147  C6  U   A  68      20.478  -1.031 -25.391  1.00  0.00           C
ATOM   2148  H6  U   A  68      20.060  -0.600 -24.591  1.00  0.00           H
ATOM   2149  C5  U   A  68      19.738  -1.853 -26.142  1.00  0.00           C
ATOM   2150  H5  U   A  68      18.782  -2.024 -25.903  1.00  0.00           H
ATOM   2151  C4  U   A  68      20.312  -2.488 -27.286  1.00  0.00           C
ATOM   2152  O4  U   A  68      19.736  -3.264 -28.048  1.00  0.00           O
ATOM   2153  N3  U   A  68      21.631  -2.175 -27.513  1.00  0.00           N
ATOM   2154  H3  U   A  68      22.061  -2.605 -28.307  1.00  0.00           H
ATOM   2155  C2  U   A  68      22.421  -1.337 -26.769  1.00  0.00           C
ATOM   2156  O2  U   A  68      23.586  -1.127 -27.054  1.00  0.00           O
ATOM   2157  C3' U   A  68      21.401   1.948 -23.824  1.00  0.00           C
ATOM   2158  H3' U   A  68      20.417   1.784 -23.893  1.00  0.00           H
ATOM   2159  C2' U   A  68      22.210   1.640 -25.081  1.00  0.00           C
ATOM   2160 1H2' U   A  68      21.761   1.879 -25.942  1.00  0.00           H
ATOM   2161  O2' U   A  68      23.403   2.399 -25.118  1.00  0.00           O
ATOM   2162 2HO' U   A  68      23.181   3.363 -25.266  1.00  0.00           H
ATOM   2163  O3' U   A  68      21.396   3.337 -23.506  1.00  0.00           O
ATOM   2164  P   C   A  69      20.391   4.329 -24.279  1.00  0.00           P
ATOM   2165  O1P C   A  69      20.745   5.713 -23.874  1.00  0.00           O
ATOM   2166  O2P C   A  69      19.003   3.840 -24.084  1.00  0.00           O
ATOM   2167  O5' C   A  69      20.774   4.148 -25.816  1.00  0.00           O
ATOM   2168  C5' C   A  69      22.039   4.583 -26.308  1.00  0.00           C
ATOM   2169 1H5' C   A  69      22.751   4.100 -25.799  1.00  0.00           H
ATOM   2170 2H5' C   A  69      22.115   5.565 -26.137  1.00  0.00           H
ATOM   2171  C4' C   A  69      22.160   4.294 -27.788  1.00  0.00           C
ATOM   2172  H4' C   A  69      23.013   4.748 -28.046  1.00  0.00           H
ATOM   2173  O4' C   A  69      22.168   2.863 -28.012  1.00  0.00           O
ATOM   2174  C1' C   A  69      21.718   2.600 -29.329  1.00  0.00           C
ATOM   2175  H1' C   A  69      22.480   2.247 -29.872  1.00  0.00           H
ATOM   2176  N1  C   A  69      20.705   1.532 -29.279  1.00  0.00           N
ATOM   2177  C6  C   A  69      19.892   1.381 -28.190  1.00  0.00           C
ATOM   2178  H6  C   A  69      19.994   1.998 -27.410  1.00  0.00           H
ATOM   2179  C5  C   A  69      18.960   0.418 -28.152  1.00  0.00           C
ATOM   2180  H5  C   A  69      18.363   0.304 -27.358  1.00  0.00           H
ATOM   2181  C4  C   A  69      18.853  -0.437 -29.289  1.00  0.00           C
ATOM   2182  N4  C   A  69      17.943  -1.411 -29.317  1.00  0.00           N
ATOM   2183  H41 C   A  69      17.330  -1.546 -28.538  1.00  0.00           H
ATOM   2184  H42 C   A  69      17.873  -2.007 -30.117  1.00  0.00           H
ATOM   2185  N3  C   A  69      19.646  -0.300 -30.352  1.00  0.00           N
ATOM   2186  C2  C   A  69      20.582   0.675 -30.375  1.00  0.00           C
ATOM   2187  O2  C   A  69      21.337   0.828 -31.344  1.00  0.00           O
ATOM   2188  C3' C   A  69      21.008   4.763 -28.661  1.00  0.00           C
ATOM   2189  H3' C   A  69      20.104   4.713 -28.237  1.00  0.00           H
ATOM   2190  C2' C   A  69      21.187   3.912 -29.916  1.00  0.00           C
ATOM   2191 1H2' C   A  69      20.383   3.862 -30.509  1.00  0.00           H
ATOM   2192  O2' C   A  69      22.179   4.456 -30.766  1.00  0.00           O
ATOM   2193 2HO' C   A  69      21.848   5.314 -31.158  1.00  0.00           H
ATOM   2194  O3' C   A  69      21.081   6.160 -28.938  1.00  0.00           O
ATOM   2195  P   U   A  70      19.810   6.917 -29.570  1.00  0.00           P
ATOM   2196  O1P U   A  70      20.097   8.374 -29.536  1.00  0.00           O
ATOM   2197  O2P U   A  70      18.583   6.397 -28.914  1.00  0.00           O
ATOM   2198  O5' U   A  70      19.795   6.446 -31.093  1.00  0.00           O
ATOM   2199  C5' U   A  70      20.483   7.187 -32.101  1.00  0.00           C
ATOM   2200 1H5' U   A  70      21.411   7.366 -31.775  1.00  0.00           H
ATOM   2201 2H5' U   A  70      20.002   8.054 -32.231  1.00  0.00           H
ATOM   2202  C4' U   A  70      20.519   6.404 -33.395  1.00  0.00           C
ATOM   2203  H4' U   A  70      21.250   6.839 -33.920  1.00  0.00           H
ATOM   2204  O4' U   A  70      20.762   5.004 -33.111  1.00  0.00           O
ATOM   2205  C1' U   A  70      20.188   4.211 -34.136  1.00  0.00           C
ATOM   2206  H1' U   A  70      20.912   3.730 -34.630  1.00  0.00           H
ATOM   2207  N1  U   A  70      19.348   3.177 -33.514  1.00  0.00           N
ATOM   2208  C6  U   A  70      18.627   3.433 -32.369  1.00  0.00           C
ATOM   2209  H6  U   A  70      18.683   4.342 -31.956  1.00  0.00           H
ATOM   2210  C5  U   A  70      17.855   2.508 -31.790  1.00  0.00           C
ATOM   2211  H5  U   A  70      17.346   2.731 -30.959  1.00  0.00           H
ATOM   2212  C4  U   A  70      17.757   1.200 -32.358  1.00  0.00           C
ATOM   2213  O4  U   A  70      17.091   0.266 -31.912  1.00  0.00           O
ATOM   2214  N3  U   A  70      18.501   1.014 -33.499  1.00  0.00           N
ATOM   2215  H3  U   A  70      18.451   0.109 -33.921  1.00  0.00           H
ATOM   2216  C2  U   A  70      19.304   1.935 -34.121  1.00  0.00           C
ATOM   2217  O2  U   A  70      19.928   1.668 -35.132  1.00  0.00           O
ATOM   2218  C3' U   A  70      19.224   6.374 -34.192  1.00  0.00           C
ATOM   2219  H3' U   A  70      18.385   6.381 -33.647  1.00  0.00           H
ATOM   2220  C2' U   A  70      19.414   5.142 -35.073  1.00  0.00           C
ATOM   2221 1H2' U   A  70      18.576   4.791 -35.491  1.00  0.00           H
ATOM   2222  O2' U   A  70      20.232   5.429 -36.191  1.00  0.00           O
ATOM   2223 2HO' U   A  70      19.742   6.037 -36.815  1.00  0.00           H
ATOM   2224  O3' U   A  70      19.039   7.565 -34.952  1.00  0.00           O
ATOM   2225  P   A   A  71      17.706   7.752 -35.833  1.00  0.00           P
ATOM   2226  O1P A   A  71      17.547   9.206 -36.094  1.00  0.00           O
ATOM   2227  O2P A   A  71      16.603   6.999 -35.184  1.00  0.00           O
ATOM   2228  O5' A   A  71      18.050   7.033 -37.213  1.00  0.00           O
ATOM   2229  C5' A   A  71      18.974   7.615 -38.131  1.00  0.00           C
ATOM   2230 1H5' A   A  71      19.847   7.735 -37.658  1.00  0.00           H
ATOM   2231 2H5' A   A  71      18.618   8.508 -38.405  1.00  0.00           H
ATOM   2232  C4' A   A  71      19.146   6.722 -39.338  1.00  0.00           C
ATOM   2233  H4' A   A  71      19.725   7.253 -39.956  1.00  0.00           H
ATOM   2234  O4' A   A  71      19.740   5.463 -38.929  1.00  0.00           O
ATOM   2235  C1' A   A  71      19.293   4.429 -39.788  1.00  0.00           C
ATOM   2236  H1' A   A  71      20.072   4.025 -40.267  1.00  0.00           H
ATOM   2237  N9  A   A  71      18.720   3.362 -38.967  1.00  0.00           N
ATOM   2238  C8  A   A  71      18.035   3.478 -37.783  1.00  0.00           C
ATOM   2239  H8  A   A  71      17.850   4.356 -37.343  1.00  0.00           H
ATOM   2240  N7  A   A  71      17.646   2.329 -37.283  1.00  0.00           N
ATOM   2241  C5  A   A  71      18.107   1.394 -38.200  1.00  0.00           C
ATOM   2242  C6  A   A  71      18.019  -0.010 -38.249  1.00  0.00           C
ATOM   2243  N6  A   A  71      17.413  -0.750 -37.319  1.00  0.00           N
ATOM   2244  H61 A   A  71      16.987  -0.309 -36.529  1.00  0.00           H
ATOM   2245  H62 A   A  71      17.385  -1.745 -37.412  1.00  0.00           H
ATOM   2246  N1  A   A  71      18.583  -0.636 -39.303  1.00  0.00           N
ATOM   2247  C2  A   A  71      19.192   0.103 -40.239  1.00  0.00           C
ATOM   2248  H2  A   A  71      19.592  -0.411 -40.998  1.00  0.00           H
ATOM   2249  N3  A   A  71      19.341   1.424 -40.304  1.00  0.00           N
ATOM   2250  C4  A   A  71      18.769   2.017 -39.243  1.00  0.00           C
ATOM   2251  C3' A   A  71      17.862   6.298 -40.034  1.00  0.00           C
ATOM   2252  H3' A   A  71      17.066   6.179 -39.441  1.00  0.00           H
ATOM   2253  C2' A   A  71      18.301   5.042 -40.780  1.00  0.00           C
ATOM   2254 1H2' A   A  71      17.554   4.464 -41.109  1.00  0.00           H
ATOM   2255  O2' A   A  71      19.002   5.369 -41.965  1.00  0.00           O
ATOM   2256 2HO' A   A  71      18.369   5.772 -42.626  1.00  0.00           H
ATOM   2257  O3' A   A  71      17.377   7.315 -40.907  1.00  0.00           O
ATOM   2258  P   C   A  72      15.830   7.320 -41.350  1.00  0.00           P
ATOM   2259  O1P C   A  72      15.528   8.675 -41.876  1.00  0.00           O
ATOM   2260  O2P C   A  72      15.012   6.765 -40.240  1.00  0.00           O
ATOM   2261  O5' C   A  72      15.777   6.293 -42.567  1.00  0.00           O
ATOM   2262  C5' C   A  72      16.535   6.522 -43.754  1.00  0.00           C
ATOM   2263 1H5' C   A  72      17.444   6.842 -43.486  1.00  0.00           H
ATOM   2264 2H5' C   A  72      16.074   7.234 -44.284  1.00  0.00           H
ATOM   2265  C4' C   A  72      16.640   5.247 -44.559  1.00  0.00           C
ATOM   2266  H4' C   A  72      17.158   5.506 -45.374  1.00  0.00           H
ATOM   2267  O4' C   A  72      17.295   4.228 -43.762  1.00  0.00           O
ATOM   2268  C1' C   A  72      16.811   2.951 -44.140  1.00  0.00           C
ATOM   2269  H1' C   A  72      17.563   2.409 -44.516  1.00  0.00           H
ATOM   2270  N1  C   A  72      16.348   2.250 -42.932  1.00  0.00           N
ATOM   2271  C6  C   A  72      15.666   2.917 -41.953  1.00  0.00           C
ATOM   2272  H6  C   A  72      15.484   3.895 -42.059  1.00  0.00           H
ATOM   2273  C5  C   A  72      15.237   2.282 -40.854  1.00  0.00           C
ATOM   2274  H5  C   A  72      14.737   2.766 -40.136  1.00  0.00           H
ATOM   2275  C4  C   A  72      15.522   0.889 -40.748  1.00  0.00           C
ATOM   2276  N4  C   A  72      15.122   0.201 -39.678  1.00  0.00           N
ATOM   2277  H41 C   A  72      14.620   0.662 -38.946  1.00  0.00           H
ATOM   2278  H42 C   A  72      15.324  -0.776 -39.608  1.00  0.00           H
ATOM   2279  N3  C   A  72      16.187   0.229 -41.697  1.00  0.00           N
ATOM   2280  C2  C   A  72      16.614   0.882 -42.801  1.00  0.00           C
ATOM   2281  O2  C   A  72      17.234   0.300 -43.703  1.00  0.00           O
ATOM   2282  C3' C   A  72      15.317   4.605 -44.944  1.00  0.00           C
ATOM   2283  H3' C   A  72      14.572   4.732 -44.290  1.00  0.00           H
ATOM   2284  C2' C   A  72      15.712   3.152 -45.187  1.00  0.00           C
ATOM   2285 1H2' C   A  72      14.950   2.505 -45.191  1.00  0.00           H
ATOM   2286  O2' C   A  72      16.283   2.982 -46.470  1.00  0.00           O
ATOM   2287 2HO' C   A  72      15.578   3.110 -47.168  1.00  0.00           H
ATOM   2288  O3' C   A  72      14.754   5.219 -46.100  1.00  0.00           O
ATOM   2289  P   A   A  73      13.237   4.892 -46.521  1.00  0.00           P
ATOM   2290  O1P A   A  73      12.664   6.132 -47.102  1.00  0.00           O
ATOM   2291  O2P A   A  73      12.556   4.237 -45.375  1.00  0.00           O
ATOM   2292  O5' A   A  73      13.386   3.818 -47.689  1.00  0.00           O
ATOM   2293  C5' A   A  73      14.188   4.089 -48.837  1.00  0.00           C
ATOM   2294 1H5' A   A  73      15.082   4.409 -48.523  1.00  0.00           H
ATOM   2295 2H5' A   A  73      13.741   4.812 -49.365  1.00  0.00           H
ATOM   2296  C4' A   A  73      14.339   2.841 -49.674  1.00  0.00           C
ATOM   2297  H4' A   A  73      14.621   3.166 -50.577  1.00  0.00           H
ATOM   2298  O4' A   A  73      15.322   1.970 -49.050  1.00  0.00           O
ATOM   2299  C1' A   A  73      14.908   0.620 -49.168  1.00  0.00           C
ATOM   2300  H1' A   A  73      15.642   0.067 -49.561  1.00  0.00           H
ATOM   2301  N9  A   A  73      14.671   0.093 -47.824  1.00  0.00           N
ATOM   2302  C8  A   A  73      14.167   0.762 -46.736  1.00  0.00           C
ATOM   2303  H8  A   A  73      13.900   1.725 -46.762  1.00  0.00           H
ATOM   2304  N7  A   A  73      14.068   0.020 -45.659  1.00  0.00           N
ATOM   2305  C5  A   A  73      14.539  -1.220 -46.065  1.00  0.00           C
ATOM   2306  C6  A   A  73      14.693  -2.443 -45.387  1.00  0.00           C
ATOM   2307  N6  A   A  73      14.382  -2.623 -44.103  1.00  0.00           N
ATOM   2308  H61 A   A  73      14.016  -1.863 -43.566  1.00  0.00           H
ATOM   2309  H62 A   A  73      14.515  -3.518 -43.677  1.00  0.00           H
ATOM   2310  N1  A   A  73      15.188  -3.489 -46.083  1.00  0.00           N
ATOM   2311  C2  A   A  73      15.506  -3.309 -47.371  1.00  0.00           C
ATOM   2312  H2  A   A  73      15.867  -4.115 -47.840  1.00  0.00           H
ATOM   2313  N3  A   A  73      15.410  -2.209 -48.117  1.00  0.00           N
ATOM   2314  C4  A   A  73      14.913  -1.190 -47.396  1.00  0.00           C
ATOM   2315  C3' A   A  73      13.088   1.981 -49.792  1.00  0.00           C
ATOM   2316  H3' A   A  73      12.456   2.027 -49.018  1.00  0.00           H
ATOM   2317  C2' A   A  73      13.668   0.598 -50.061  1.00  0.00           C
ATOM   2318 1H2' A   A  73      13.026  -0.161 -49.952  1.00  0.00           H
ATOM   2319  O2' A   A  73      14.087   0.469 -51.406  1.00  0.00           O
ATOM   2320 2HO' A   A  73      13.286   0.453 -52.005  1.00  0.00           H
ATOM   2321  O3' A   A  73      12.238   2.433 -50.842  1.00  0.00           O
ATOM   2322  P   C   A  74      10.677   2.043 -50.834  1.00  0.00           P
ATOM   2323  O1P C   A  74       9.962   3.063 -51.642  1.00  0.00           O
ATOM   2324  O2P C   A  74      10.252   1.787 -49.434  1.00  0.00           O
ATOM   2325  O5' C   A  74      10.624   0.662 -51.627  1.00  0.00           O
ATOM   2326  C5' C   A  74      11.162   0.549 -52.943  1.00  0.00           C
ATOM   2327 1H5' C   A  74      12.043   1.022 -52.960  1.00  0.00           H
ATOM   2328 2H5' C   A  74      10.531   0.997 -53.576  1.00  0.00           H
ATOM   2329  C4' C   A  74      11.337  -0.905 -53.312  1.00  0.00           C
ATOM   2330  H4' C   A  74      11.568  -0.896 -54.285  1.00  0.00           H
ATOM   2331  O4' C   A  74      12.377  -1.484 -52.482  1.00  0.00           O
ATOM   2332  C1' C   A  74      12.079  -2.844 -52.227  1.00  0.00           C
ATOM   2333  H1' C   A  74      12.817  -3.419 -52.580  1.00  0.00           H
ATOM   2334  N1  C   A  74      12.043  -3.047 -50.770  1.00  0.00           N
ATOM   2335  C6  C   A  74      11.445  -2.132 -49.949  1.00  0.00           C
ATOM   2336  H6  C   A  74      11.027  -1.315 -50.346  1.00  0.00           H
ATOM   2337  C5  C   A  74      11.410  -2.312 -48.622  1.00  0.00           C
ATOM   2338  H5  C   A  74      10.975  -1.644 -48.018  1.00  0.00           H
ATOM   2339  C4  C   A  74      12.018  -3.494 -48.105  1.00  0.00           C
ATOM   2340  N4  C   A  74      12.012  -3.733 -46.795  1.00  0.00           N
ATOM   2341  H41 C   A  74      11.580  -3.083 -46.170  1.00  0.00           H
ATOM   2342  H42 C   A  74      12.439  -4.563 -46.436  1.00  0.00           H
ATOM   2343  N3  C   A  74      12.605  -4.391 -48.897  1.00  0.00           N
ATOM   2344  C2  C   A  74      12.633  -4.195 -50.234  1.00  0.00           C
ATOM   2345  O2  C   A  74      13.167  -5.009 -51.001  1.00  0.00           O
ATOM   2346  C3' C   A  74      10.128  -1.793 -53.061  1.00  0.00           C
ATOM   2347  H3' C   A  74       9.545  -1.518 -52.296  1.00  0.00           H
ATOM   2348  C2' C   A  74      10.756  -3.175 -52.921  1.00  0.00           C
ATOM   2349 1H2' C   A  74      10.169  -3.863 -52.495  1.00  0.00           H
ATOM   2350  O2' C   A  74      11.043  -3.737 -54.187  1.00  0.00           O
ATOM   2351 2HO' C   A  74      10.188  -3.959 -54.655  1.00  0.00           H
ATOM   2352  O3' C   A  74       9.195  -1.725 -54.136  1.00  0.00           O
ATOM   2353  P   U   A  75       7.697  -2.277 -53.931  1.00  0.00           P
ATOM   2354  O1P U   A  75       6.830  -1.573 -54.910  1.00  0.00           O
ATOM   2355  O2P U   A  75       7.366  -2.222 -52.484  1.00  0.00           O
ATOM   2356  O5' U   A  75       7.788  -3.809 -54.360  1.00  0.00           O
ATOM   2357  C5' U   A  75       8.303  -4.186 -55.635  1.00  0.00           C
ATOM   2358 1H5' U   A  75       9.218  -3.793 -55.729  1.00  0.00           H
ATOM   2359 2H5' U   A  75       7.702  -3.805 -56.338  1.00  0.00           H
ATOM   2360  C4' U   A  75       8.361  -5.691 -55.749  1.00  0.00           C
ATOM   2361  H4' U   A  75       8.413  -5.878 -56.730  1.00  0.00           H
ATOM   2362  O4' U   A  75       9.519  -6.173 -55.016  1.00  0.00           O
ATOM   2363  C1' U   A  75       9.203  -7.395 -54.371  1.00  0.00           C
ATOM   2364  H1' U   A  75       9.862  -8.098 -54.637  1.00  0.00           H
ATOM   2365  N1  U   A  75       9.352  -7.207 -52.920  1.00  0.00           N
ATOM   2366  C6  U   A  75       8.987  -6.027 -52.312  1.00  0.00           C
ATOM   2367  H6  U   A  75       8.614  -5.290 -52.875  1.00  0.00           H
ATOM   2368  C5  U   A  75       9.114  -5.832 -50.996  1.00  0.00           C
ATOM   2369  H5  U   A  75       8.837  -4.961 -50.591  1.00  0.00           H
ATOM   2370  C4  U   A  75       9.646  -6.868 -50.168  1.00  0.00           C
ATOM   2371  O4  U   A  75       9.810  -6.807 -48.949  1.00  0.00           O
ATOM   2372  N3  U   A  75       9.989  -8.019 -50.839  1.00  0.00           N
ATOM   2373  H3  U   A  75      10.364  -8.763 -50.286  1.00  0.00           H
ATOM   2374  C2  U   A  75       9.872  -8.257 -52.184  1.00  0.00           C
ATOM   2375  O2  U   A  75      10.203  -9.317 -52.684  1.00  0.00           O
ATOM   2376  C3' U   A  75       7.183  -6.436 -55.138  1.00  0.00           C
ATOM   2377  H3' U   A  75       6.733  -5.972 -54.375  1.00  0.00           H
ATOM   2378  C2' U   A  75       7.789  -7.792 -54.794  1.00  0.00           C
ATOM   2379 1H2' U   A  75       7.252  -8.345 -54.157  1.00  0.00           H
ATOM   2380  O2' U   A  75       7.878  -8.621 -55.936  1.00  0.00           O
ATOM   2381 2HO' U   A  75       6.959  -8.890 -56.225  1.00  0.00           H
ATOM   2382  O3' U   A  75       6.097  -6.544 -56.054  1.00  0.00           O
ATOM   2383  P   U   A  76       4.656  -7.035 -55.533  1.00  0.00           P
ATOM   2384  O1P U   A  76       3.635  -6.450 -56.439  1.00  0.00           O
ATOM   2385  O2P U   A  76       4.569  -6.786 -54.072  1.00  0.00           O
ATOM   2386  O5' U   A  76       4.680  -8.612 -55.764  1.00  0.00           O
ATOM   2387  C5' U   A  76       4.986  -9.164 -57.044  1.00  0.00           C
ATOM   2388 1H5' U   A  76       5.863  -8.787 -57.344  1.00  0.00           H
ATOM   2389 2H5' U   A  76       4.268  -8.886 -57.682  1.00  0.00           H
ATOM   2390  C4' U   A  76       5.061 -10.670 -56.958  1.00  0.00           C
ATOM   2391  H4' U   A  76       4.907 -10.991 -57.893  1.00  0.00           H
ATOM   2392  O4' U   A  76       6.361 -11.047 -56.432  1.00  0.00           O
ATOM   2393  C1' U   A  76       6.226 -12.174 -55.583  1.00  0.00           C
ATOM   2394  H1' U   A  76       6.834 -12.906 -55.891  1.00  0.00           H
ATOM   2395  N1  U   A  76       6.674 -11.796 -54.234  1.00  0.00           N
ATOM   2396  C6  U   A  76       6.328 -10.584 -53.681  1.00  0.00           C
ATOM   2397  H6  U   A  76       5.764  -9.954 -54.214  1.00  0.00           H
ATOM   2398  C5  U   A  76       6.720 -10.220 -52.456  1.00  0.00           C
ATOM   2399  H5  U   A  76       6.446  -9.332 -52.087  1.00  0.00           H
ATOM   2400  C4  U   A  76       7.530 -11.099 -51.673  1.00  0.00           C
ATOM   2401  O4  U   A  76       7.945 -10.880 -50.535  1.00  0.00           O
ATOM   2402  N3  U   A  76       7.840 -12.291 -52.287  1.00  0.00           N
ATOM   2403  H3  U   A  76       8.408 -12.927 -51.764  1.00  0.00           H
ATOM   2404  C2  U   A  76       7.455 -12.701 -53.537  1.00  0.00           C
ATOM   2405  O2  U   A  76       7.780 -13.783 -53.990  1.00  0.00           O
ATOM   2406  C3' U   A  76       4.065 -11.323 -56.010  1.00  0.00           C
ATOM   2407  H3' U   A  76       3.783 -10.762 -55.232  1.00  0.00           H
ATOM   2408  C2' U   A  76       4.766 -12.624 -55.639  1.00  0.00           C
ATOM   2409 1H2' U   A  76       4.392 -13.093 -54.839  1.00  0.00           H
ATOM   2410  O2' U   A  76       4.633 -13.591 -56.663  1.00  0.00           O
ATOM   2411 2HO' U   A  76       3.682 -13.896 -56.712  1.00  0.00           H
ATOM   2412  O3' U   A  76       2.806 -11.545 -56.641  1.00  0.00           O
ATOM   2413  P   C   A  77       1.490 -11.768 -55.742  1.00  0.00           P
ATOM   2414  O1P C   A  77       0.320 -11.359 -56.561  1.00  0.00           O
ATOM   2415  O2P C   A  77       1.709 -11.141 -54.414  1.00  0.00           O
ATOM   2416  O5' C   A  77       1.424 -13.347 -55.538  1.00  0.00           O
ATOM   2417  C5' C   A  77       1.497 -14.237 -56.651  1.00  0.00           C
ATOM   2418 1H5' C   A  77       2.311 -14.003 -57.183  1.00  0.00           H
ATOM   2419 2H5' C   A  77       0.681 -14.100 -57.212  1.00  0.00           H
ATOM   2420  C4' C   A  77       1.574 -15.668 -56.171  1.00  0.00           C
ATOM   2421  H4' C   A  77       1.277 -16.220 -56.950  1.00  0.00           H
ATOM   2422  O4' C   A  77       2.937 -15.949 -55.756  1.00  0.00           O
ATOM   2423  C1' C   A  77       2.928 -16.816 -54.636  1.00  0.00           C
ATOM   2424  H1' C   A  77       3.460 -17.637 -54.843  1.00  0.00           H
ATOM   2425  N1  C   A  77       3.609 -16.140 -53.520  1.00  0.00           N
ATOM   2426  C6  C   A  77       3.466 -14.795 -53.323  1.00  0.00           C
ATOM   2427  H6  C   A  77       2.887 -14.266 -53.943  1.00  0.00           H
ATOM   2428  C5  C   A  77       4.089 -14.175 -52.313  1.00  0.00           C
ATOM   2429  H5  C   A  77       3.989 -13.191 -52.167  1.00  0.00           H
ATOM   2430  C4  C   A  77       4.900 -14.972 -51.454  1.00  0.00           C
ATOM   2431  N4  C   A  77       5.545 -14.413 -50.431  1.00  0.00           N
ATOM   2432  H41 C   A  77       5.461 -13.431 -50.264  1.00  0.00           H
ATOM   2433  H42 C   A  77       6.113 -14.976 -49.831  1.00  0.00           H
ATOM   2434  N3  C   A  77       5.043 -16.285 -51.636  1.00  0.00           N
ATOM   2435  C2  C   A  77       4.409 -16.898 -52.660  1.00  0.00           C
ATOM   2436  O2  C   A  77       4.516 -18.117 -52.857  1.00  0.00           O
ATOM   2437  C3' C   A  77       0.729 -15.998 -54.948  1.00  0.00           C
ATOM   2438  H3' C   A  77       0.567 -15.234 -54.323  1.00  0.00           H
ATOM   2439  C2' C   A  77       1.473 -17.178 -54.335  1.00  0.00           C
ATOM   2440 1H2' C   A  77       1.231 -17.379 -53.386  1.00  0.00           H
ATOM   2441  O2' C   A  77       1.165 -18.385 -55.005  1.00  0.00           O
ATOM   2442 2HO' C   A  77       0.215 -18.637 -54.819  1.00  0.00           H
ATOM   2443  O3' C   A  77      -0.609 -16.332 -55.307  1.00  0.00           O
ATOM   2444  P   C   A  78      -1.729 -16.491 -54.162  1.00  0.00           P
ATOM   2445  O1P C   A  78      -3.052 -16.330 -54.816  1.00  0.00           O
ATOM   2446  O2P C   A  78      -1.364 -15.614 -53.020  1.00  0.00           O
ATOM   2447  O5' C   A  78      -1.588 -18.006 -53.688  1.00  0.00           O
ATOM   2448  C5' C   A  78      -1.741 -19.083 -54.611  1.00  0.00           C
ATOM   2449 1H5' C   A  78      -0.962 -19.067 -55.238  1.00  0.00           H
ATOM   2450 2H5' C   A  78      -2.586 -18.933 -55.125  1.00  0.00           H
ATOM   2451  C4' C   A  78      -1.798 -20.402 -53.873  1.00  0.00           C
ATOM   2452  H4' C   A  78      -2.399 -20.982 -54.422  1.00  0.00           H
ATOM   2453  O4' C   A  78      -0.449 -20.928 -53.752  1.00  0.00           O
ATOM   2454  C1' C   A  78      -0.287 -21.548 -52.487  1.00  0.00           C
ATOM   2455  H1' C   A  78       0.048 -22.483 -52.606  1.00  0.00           H
ATOM   2456  N1  C   A  78       0.755 -20.822 -51.743  1.00  0.00           N
ATOM   2457  C6  C   A  78       0.948 -19.482 -51.933  1.00  0.00           C
ATOM   2458  H6  C   A  78       0.372 -18.990 -52.586  1.00  0.00           H
ATOM   2459  C5  C   A  78       1.896 -18.817 -51.259  1.00  0.00           C
ATOM   2460  H5  C   A  78       2.038 -17.836 -51.394  1.00  0.00           H
ATOM   2461  C4  C   A  78       2.694 -19.561 -50.343  1.00  0.00           C
ATOM   2462  N4  C   A  78       3.659 -18.957 -49.651  1.00  0.00           N
ATOM   2463  H41 C   A  78       3.825 -17.979 -49.774  1.00  0.00           H
ATOM   2464  H42 C   A  78       4.217 -19.482 -49.009  1.00  0.00           H
ATOM   2465  N3  C   A  78       2.512 -20.868 -50.148  1.00  0.00           N
ATOM   2466  C2  C   A  78       1.550 -21.526 -50.833  1.00  0.00           C
ATOM   2467  O2  C   A  78       1.352 -22.740 -50.676  1.00  0.00           O
ATOM   2468  C3' C   A  78      -2.313 -20.335 -52.442  1.00  0.00           C
ATOM   2469  H3' C   A  78      -2.156 -19.467 -51.971  1.00  0.00           H
ATOM   2470  C2' C   A  78      -1.650 -21.545 -51.795  1.00  0.00           C
ATOM   2471 1H2' C   A  78      -1.666 -21.550 -50.795  1.00  0.00           H
ATOM   2472  O2' C   A  78      -2.324 -22.743 -52.130  1.00  0.00           O
ATOM   2473 2HO' C   A  78      -3.219 -22.757 -51.685  1.00  0.00           H
ATOM   2474  O3' C   A  78      -3.735 -20.405 -52.389  1.00  0.00           O
ATOM   2475  P   C   A  79      -4.510 -19.940 -51.058  1.00  0.00           P
ATOM   2476  O1P C   A  79      -5.896 -19.585 -51.454  1.00  0.00           O
ATOM   2477  O2P C   A  79      -3.672 -18.942 -50.344  1.00  0.00           O
ATOM   2478  O5' C   A  79      -4.571 -21.260 -50.167  1.00  0.00           O
ATOM   2479  C5' C   A  79      -5.208 -22.443 -50.648  1.00  0.00           C
ATOM   2480 1H5' C   A  79      -4.774 -22.700 -51.511  1.00  0.00           H
ATOM   2481 2H5' C   A  79      -6.172 -22.233 -50.810  1.00  0.00           H
ATOM   2482  C4' C   A  79      -5.073 -23.558 -49.636  1.00  0.00           C
ATOM   2483  H4' C   A  79      -5.789 -24.213 -49.877  1.00  0.00           H
ATOM   2484  O4' C   A  79      -3.735 -24.115 -49.725  1.00  0.00           O
ATOM   2485  C1' C   A  79      -3.281 -24.479 -48.434  1.00  0.00           C
ATOM   2486  H1' C   A  79      -3.018 -25.444 -48.429  1.00  0.00           H
ATOM   2487  N1  C   A  79      -2.064 -23.709 -48.134  1.00  0.00           N
ATOM   2488  C6  C   A  79      -1.941 -22.408 -48.535  1.00  0.00           C
ATOM   2489  H6  C   A  79      -2.691 -21.974 -49.034  1.00  0.00           H
ATOM   2490  C5  C   A  79      -0.833 -21.705 -48.271  1.00  0.00           C
ATOM   2491  H5  C   A  79      -0.739 -20.754 -48.564  1.00  0.00           H
ATOM   2492  C4  C   A  79       0.208 -22.365 -47.556  1.00  0.00           C
ATOM   2493  N4  C   A  79       1.336 -21.719 -47.266  1.00  0.00           N
ATOM   2494  H41 C   A  79       1.455 -20.768 -47.550  1.00  0.00           H
ATOM   2495  H42 C   A  79       2.064 -22.185 -46.764  1.00  0.00           H
ATOM   2496  N3  C   A  79       0.097 -23.632 -47.157  1.00  0.00           N
ATOM   2497  C2  C   A  79      -1.028 -24.330 -47.430  1.00  0.00           C
ATOM   2498  O2  C   A  79      -1.167 -25.508 -47.071  1.00  0.00           O
ATOM   2499  C3' C   A  79      -5.213 -23.143 -48.177  1.00  0.00           C
ATOM   2500  H3' C   A  79      -4.933 -22.206 -47.969  1.00  0.00           H
ATOM   2501  C2' C   A  79      -4.423 -24.224 -47.450  1.00  0.00           C
ATOM   2502 1H2' C   A  79      -4.182 -24.006 -46.504  1.00  0.00           H
ATOM   2503  O2' C   A  79      -5.178 -25.414 -47.320  1.00  0.00           O
ATOM   2504 2HO' C   A  79      -5.930 -25.263 -46.678  1.00  0.00           H
ATOM   2505  O3' C   A  79      -6.578 -23.101 -47.767  1.00  0.00           O
ATOM   2506  P   C   A  80      -6.977 -22.373 -46.389  1.00  0.00           P
ATOM   2507  O1P C   A  80      -8.446 -22.158 -46.409  1.00  0.00           O
ATOM   2508  O2P C   A  80      -6.069 -21.214 -46.189  1.00  0.00           O
ATOM   2509  O5' C   A  80      -6.648 -23.458 -45.269  1.00  0.00           O
ATOM   2510  C5' C   A  80      -7.321 -24.716 -45.242  1.00  0.00           C
ATOM   2511 1H5' C   A  80      -7.003 -25.255 -46.022  1.00  0.00           H
ATOM   2512 2H5' C   A  80      -8.302 -24.545 -45.332  1.00  0.00           H
ATOM   2513  C4' C   A  80      -7.028 -25.439 -43.947  1.00  0.00           C
ATOM   2514  H4' C   A  80      -7.847 -25.981 -43.760  1.00  0.00           H
ATOM   2515  O4' C   A  80      -5.834 -26.250 -44.122  1.00  0.00           O
ATOM   2516  C1' C   A  80      -5.049 -26.209 -42.942  1.00  0.00           C
ATOM   2517  H1' C   A  80      -4.847 -27.139 -42.634  1.00  0.00           H
ATOM   2518  N1  C   A  80      -3.755 -25.586 -43.265  1.00  0.00           N
ATOM   2519  C6  C   A  80      -3.683 -24.534 -44.134  1.00  0.00           C
ATOM   2520  H6  C   A  80      -4.521 -24.185 -44.554  1.00  0.00           H
ATOM   2521  C5  C   A  80      -2.510 -23.963 -44.433  1.00  0.00           C
ATOM   2522  H5  C   A  80      -2.454 -23.191 -45.067  1.00  0.00           H
ATOM   2523  C4  C   A  80      -1.343 -24.498 -43.813  1.00  0.00           C
ATOM   2524  N4  C   A  80      -0.145 -23.977 -44.078  1.00  0.00           N
ATOM   2525  H41 C   A  80      -0.063 -23.209 -44.713  1.00  0.00           H
ATOM   2526  H42 C   A  80       0.672 -24.354 -43.642  1.00  0.00           H
ATOM   2527  N3  C   A  80      -1.402 -25.523 -42.962  1.00  0.00           N
ATOM   2528  C2  C   A  80      -2.594 -26.088 -42.667  1.00  0.00           C
ATOM   2529  O2  C   A  80      -2.687 -27.040 -41.879  1.00  0.00           O
ATOM   2530  C3' C   A  80      -6.713 -24.546 -42.755  1.00  0.00           C
ATOM   2531  H3' C   A  80      -6.303 -23.662 -42.979  1.00  0.00           H
ATOM   2532  C2' C   A  80      -5.849 -25.450 -41.884  1.00  0.00           C
ATOM   2533 1H2' C   A  80      -5.340 -24.982 -41.162  1.00  0.00           H
ATOM   2534  O2' C   A  80      -6.636 -26.378 -41.163  1.00  0.00           O
ATOM   2535 2HO' C   A  80      -7.166 -25.895 -40.466  1.00  0.00           H
ATOM   2536  O3' C   A  80      -7.898 -24.121 -42.087  1.00  0.00           O
ATOM   2537  P   C   A  81      -7.833 -22.896 -41.046  1.00  0.00           P
ATOM   2538  O1P C   A  81      -9.218 -22.390 -40.871  1.00  0.00           O
ATOM   2539  O2P C   A  81      -6.760 -21.964 -41.478  1.00  0.00           O
ATOM   2540  O5' C   A  81      -7.376 -23.577 -39.680  1.00  0.00           O
ATOM   2541  C5' C   A  81      -8.148 -24.617 -39.084  1.00  0.00           C
ATOM   2542 1H5' C   A  81      -8.209 -25.371 -39.738  1.00  0.00           H
ATOM   2543 2H5' C   A  81      -9.064 -24.258 -38.903  1.00  0.00           H
ATOM   2544  C4' C   A  81      -7.499 -25.081 -37.800  1.00  0.00           C
ATOM   2545  H4' C   A  81      -8.248 -25.472 -37.265  1.00  0.00           H
ATOM   2546  O4' C   A  81      -6.454 -26.041 -38.115  1.00  0.00           O
ATOM   2547  C1' C   A  81      -5.371 -25.883 -37.213  1.00  0.00           C
ATOM   2548  H1' C   A  81      -5.177 -26.752 -36.758  1.00  0.00           H
ATOM   2549  N1  C   A  81      -4.167 -25.537 -37.986  1.00  0.00           N
ATOM   2550  C6  C   A  81      -4.239 -24.685 -39.052  1.00  0.00           C
ATOM   2551  H6  C   A  81      -5.121 -24.290 -39.307  1.00  0.00           H
ATOM   2552  C5  C   A  81      -3.148 -24.371 -39.761  1.00  0.00           C
ATOM   2553  H5  C   A  81      -3.198 -23.748 -40.542  1.00  0.00           H
ATOM   2554  C4  C   A  81      -1.912 -24.959 -39.360  1.00  0.00           C
ATOM   2555  N4  C   A  81      -0.792 -24.690 -40.030  1.00  0.00           N
ATOM   2556  H41 C   A  81      -0.816 -24.074 -40.817  1.00  0.00           H
ATOM   2557  H42 C   A  81       0.073 -25.104 -39.746  1.00  0.00           H
ATOM   2558  N3  C   A  81      -1.830 -25.788 -38.318  1.00  0.00           N
ATOM   2559  C2  C   A  81      -2.940 -26.096 -37.611  1.00  0.00           C
ATOM   2560  O2  C   A  81      -2.901 -26.860 -36.636  1.00  0.00           O
ATOM   2561  C3' C   A  81      -6.782 -24.004 -36.997  1.00  0.00           C
ATOM   2562  H3' C   A  81      -6.392 -23.256 -37.534  1.00  0.00           H
ATOM   2563  C2' C   A  81      -5.772 -24.815 -36.195  1.00  0.00           C
ATOM   2564 1H2' C   A  81      -5.043 -24.280 -35.767  1.00  0.00           H
ATOM   2565  O2' C   A  81      -6.386 -25.455 -35.093  1.00  0.00           O
ATOM   2566 2HO' C   A  81      -6.655 -24.769 -34.417  1.00  0.00           H
ATOM   2567  O3' C   A  81      -7.680 -23.277 -36.163  1.00  0.00           O
ATOM   2568  P   C   A  82      -7.220 -21.871 -35.529  1.00  0.00           P
ATOM   2569  O1P C   A  82      -8.447 -21.170 -35.075  1.00  0.00           O
ATOM   2570  O2P C   A  82      -6.303 -21.200 -36.487  1.00  0.00           O
ATOM   2571  O5' C   A  82      -6.377 -22.285 -34.241  1.00  0.00           O
ATOM   2572  C5' C   A  82      -6.929 -23.150 -33.250  1.00  0.00           C
ATOM   2573 1H5' C   A  82      -7.165 -24.016 -33.691  1.00  0.00           H
ATOM   2574 2H5' C   A  82      -7.759 -22.722 -32.892  1.00  0.00           H
ATOM   2575  C4' C   A  82      -5.930 -23.378 -32.138  1.00  0.00           C
ATOM   2576  H4' C   A  82      -6.492 -23.543 -31.328  1.00  0.00           H
ATOM   2577  O4' C   A  82      -5.072 -24.497 -32.490  1.00  0.00           O
ATOM   2578  C1' C   A  82      -3.769 -24.280 -31.973  1.00  0.00           C
ATOM   2579  H1' C   A  82      -3.509 -25.039 -31.376  1.00  0.00           H
ATOM   2580  N1  C   A  82      -2.814 -24.286 -33.093  1.00  0.00           N
ATOM   2581  C6  C   A  82      -3.130 -23.699 -34.286  1.00  0.00           C
ATOM   2582  H6  C   A  82      -4.019 -23.254 -34.395  1.00  0.00           H
ATOM   2583  C5  C   A  82      -2.269 -23.709 -35.312  1.00  0.00           C
ATOM   2584  H5  C   A  82      -2.498 -23.282 -36.187  1.00  0.00           H
ATOM   2585  C4  C   A  82      -1.013 -24.353 -35.108  1.00  0.00           C
ATOM   2586  N4  C   A  82      -0.117 -24.403 -36.093  1.00  0.00           N
ATOM   2587  H41 C   A  82      -0.324 -23.988 -36.979  1.00  0.00           H
ATOM   2588  H42 C   A  82       0.763 -24.855 -35.946  1.00  0.00           H
ATOM   2589  N3  C   A  82      -0.693 -24.925 -33.946  1.00  0.00           N
ATOM   2590  C2  C   A  82      -1.573 -24.907 -32.919  1.00  0.00           C
ATOM   2591  O2  C   A  82      -1.307 -25.425 -31.824  1.00  0.00           O
ATOM   2592  C3' C   A  82      -4.953 -22.241 -31.879  1.00  0.00           C
ATOM   2593  H3' C   A  82      -4.701 -21.698 -32.680  1.00  0.00           H
ATOM   2594  C2' C   A  82      -3.796 -22.961 -31.198  1.00  0.00           C
ATOM   2595 1H2' C   A  82      -2.947 -22.436 -31.137  1.00  0.00           H
ATOM   2596  O2' C   A  82      -4.093 -23.244 -29.844  1.00  0.00           O
ATOM   2597 2HO' C   A  82      -4.115 -22.391 -29.322  1.00  0.00           H
ATOM   2598  O3' C   A  82      -5.524 -21.228 -31.057  1.00  0.00           O
ATOM   2599  P   U   A  83      -4.828 -19.780 -30.976  1.00  0.00           P
ATOM   2600  O1P U   A  83      -5.792 -18.861 -30.319  1.00  0.00           O
ATOM   2601  O2P U   A  83      -4.288 -19.440 -32.318  1.00  0.00           O
ATOM   2602  O5' U   A  83      -3.597 -19.998 -29.987  1.00  0.00           O
ATOM   2603  C5' U   A  83      -3.801 -20.445 -28.647  1.00  0.00           C
ATOM   2604 1H5' U   A  83      -4.367 -21.269 -28.677  1.00  0.00           H
ATOM   2605 2H5' U   A  83      -4.286 -19.725 -28.150  1.00  0.00           H
ATOM   2606  C4' U   A  83      -2.474 -20.740 -27.987  1.00  0.00           C
ATOM   2607  H4' U   A  83      -2.688 -20.842 -27.016  1.00  0.00           H
ATOM   2608  O4' U   A  83      -1.907 -21.937 -28.579  1.00  0.00           O
ATOM   2609  C1' U   A  83      -0.493 -21.838 -28.591  1.00  0.00           C
ATOM   2610  H1' U   A  83      -0.097 -22.588 -28.061  1.00  0.00           H
ATOM   2611  N1  U   A  83      -0.026 -22.016 -29.973  1.00  0.00           N
ATOM   2612  C6  U   A  83      -0.660 -21.399 -31.027  1.00  0.00           C
ATOM   2613  H6  U   A  83      -1.450 -20.815 -30.839  1.00  0.00           H
ATOM   2614  C5  U   A  83      -0.258 -21.552 -32.293  1.00  0.00           C
ATOM   2615  H5  U   A  83      -0.746 -21.087 -33.032  1.00  0.00           H
ATOM   2616  C4  U   A  83       0.869 -22.379 -32.591  1.00  0.00           C
ATOM   2617  O4  U   A  83       1.333 -22.595 -33.711  1.00  0.00           O
ATOM   2618  N3  U   A  83       1.456 -22.964 -31.492  1.00  0.00           N
ATOM   2619  H3  U   A  83       2.247 -23.550 -31.668  1.00  0.00           H
ATOM   2620  C2  U   A  83       1.074 -22.830 -30.182  1.00  0.00           C
ATOM   2621  O2  U   A  83       1.667 -23.389 -29.277  1.00  0.00           O
ATOM   2622  C3' U   A  83      -1.395 -19.686 -28.182  1.00  0.00           C
ATOM   2623  H3' U   A  83      -1.441 -19.177 -29.041  1.00  0.00           H
ATOM   2624  C2' U   A  83      -0.113 -20.488 -27.979  1.00  0.00           C
ATOM   2625 1H2' U   A  83       0.720 -20.048 -28.313  1.00  0.00           H
ATOM   2626  O2' U   A  83       0.150 -20.679 -26.603  1.00  0.00           O
ATOM   2627 2HO' U   A  83       0.400 -19.805 -26.187  1.00  0.00           H
ATOM   2628  O3' U   A  83      -1.527 -18.623 -27.242  1.00  0.00           O
ATOM   2629  P   U   A  84      -0.736 -17.243 -27.480  1.00  0.00           P
ATOM   2630  O1P U   A  84      -1.401 -16.209 -26.645  1.00  0.00           O
ATOM   2631  O2P U   A  84      -0.591 -17.024 -28.942  1.00  0.00           O
ATOM   2632  O5' U   A  84       0.711 -17.519 -26.874  1.00  0.00           O
ATOM   2633  C5' U   A  84       0.877 -17.835 -25.494  1.00  0.00           C
ATOM   2634 1H5' U   A  84       0.210 -18.541 -25.256  1.00  0.00           H
ATOM   2635 2H5' U   A  84       0.692 -17.008 -24.963  1.00  0.00           H
ATOM   2636  C4' U   A  84       2.283 -18.327 -25.234  1.00  0.00           C
ATOM   2637  H4' U   A  84       2.352 -18.389 -24.238  1.00  0.00           H
ATOM   2638  O4' U   A  84       2.474 -19.602 -25.899  1.00  0.00           O
ATOM   2639  C1' U   A  84       3.817 -19.714 -26.337  1.00  0.00           C
ATOM   2640  H1' U   A  84       4.252 -20.513 -25.921  1.00  0.00           H
ATOM   2641  N1  U   A  84       3.803 -19.958 -27.787  1.00  0.00           N
ATOM   2642  C6  U   A  84       3.088 -19.147 -28.635  1.00  0.00           C
ATOM   2643  H6  U   A  84       2.579 -18.377 -28.251  1.00  0.00           H
ATOM   2644  C5  U   A  84       3.049 -19.351 -29.953  1.00  0.00           C
ATOM   2645  H5  U   A  84       2.516 -18.739 -30.537  1.00  0.00           H
ATOM   2646  C4  U   A  84       3.768 -20.442 -30.531  1.00  0.00           C
ATOM   2647  O4  U   A  84       3.794 -20.740 -31.725  1.00  0.00           O
ATOM   2648  N3  U   A  84       4.467 -21.209 -29.629  1.00  0.00           N
ATOM   2649  H3  U   A  84       4.985 -21.978 -30.003  1.00  0.00           H
ATOM   2650  C2  U   A  84       4.529 -21.032 -28.271  1.00  0.00           C
ATOM   2651  O2  U   A  84       5.177 -21.771 -27.555  1.00  0.00           O
ATOM   2652  C3' U   A  84       3.396 -17.452 -25.785  1.00  0.00           C
ATOM   2653  H3' U   A  84       3.178 -16.949 -26.621  1.00  0.00           H
ATOM   2654  C2' U   A  84       4.551 -18.437 -25.921  1.00  0.00           C
ATOM   2655 1H2' U   A  84       5.306 -18.130 -26.500  1.00  0.00           H
ATOM   2656  O2' U   A  84       5.171 -18.661 -24.669  1.00  0.00           O
ATOM   2657 2HO' U   A  84       5.655 -17.834 -24.384  1.00  0.00           H
ATOM   2658  O3' U   A  84       3.694 -16.377 -24.896  1.00  0.00           O
ATOM   2659  P   C   A  85       3.998 -14.911 -25.483  1.00  0.00           P
ATOM   2660  O1P C   A  85       3.176 -14.717 -26.707  1.00  0.00           O
ATOM   2661  O2P C   A  85       3.878 -13.947 -24.362  1.00  0.00           O
ATOM   2662  O5' C   A  85       5.532 -14.980 -25.907  1.00  0.00           O
ATOM   2663  C5' C   A  85       5.915 -15.414 -27.209  1.00  0.00           C
ATOM   2664 1H5' C   A  85       5.715 -14.676 -27.853  1.00  0.00           H
ATOM   2665 2H5' C   A  85       5.366 -16.217 -27.442  1.00  0.00           H
ATOM   2666  C4' C   A  85       7.387 -15.754 -27.234  1.00  0.00           C
ATOM   2667  H4' C   A  85       7.505 -16.362 -28.019  1.00  0.00           H
ATOM   2668  O4' C   A  85       8.139 -14.513 -27.345  1.00  0.00           O
ATOM   2669  C1' C   A  85       9.254 -14.549 -26.476  1.00  0.00           C
ATOM   2670  H1' C   A  85      10.077 -14.261 -26.966  1.00  0.00           H
ATOM   2671  N1  C   A  85       9.043 -13.567 -25.402  1.00  0.00           N
ATOM   2672  C6  C   A  85       7.864 -13.519 -24.711  1.00  0.00           C
ATOM   2673  H6  C   A  85       7.125 -14.148 -24.953  1.00  0.00           H
ATOM   2674  C5  C   A  85       7.683 -12.643 -23.715  1.00  0.00           C
ATOM   2675  H5  C   A  85       6.824 -12.607 -23.204  1.00  0.00           H
ATOM   2676  C4  C   A  85       8.763 -11.764 -23.411  1.00  0.00           C
ATOM   2677  N4  C   A  85       8.652 -10.878 -22.423  1.00  0.00           N
ATOM   2678  H41 C   A  85       7.808 -10.827 -21.890  1.00  0.00           H
ATOM   2679  H42 C   A  85       9.413 -10.264 -22.214  1.00  0.00           H
ATOM   2680  N3  C   A  85       9.910 -11.796 -24.090  1.00  0.00           N
ATOM   2681  C2  C   A  85      10.074 -12.686 -25.092  1.00  0.00           C
ATOM   2682  O2  C   A  85      11.122 -12.741 -25.747  1.00  0.00           O
ATOM   2683  C3' C   A  85       7.932 -16.430 -25.980  1.00  0.00           C
ATOM   2684  H3' C   A  85       7.425 -16.239 -25.140  1.00  0.00           H
ATOM   2685  C2' C   A  85       9.388 -15.984 -25.972  1.00  0.00           C
ATOM   2686 1H2' C   A  85       9.877 -16.132 -25.113  1.00  0.00           H
ATOM   2687  O2' C   A  85      10.158 -16.725 -26.900  1.00  0.00           O
ATOM   2688 2HO' C   A  85      10.252 -17.667 -26.578  1.00  0.00           H
ATOM   2689  O3' C   A  85       7.805 -17.848 -26.034  1.00  0.00           O
ATOM   2690  P   U   A  86       8.168 -18.729 -24.737  1.00  0.00           P
ATOM   2691  O1P U   A  86       7.782 -20.135 -25.021  1.00  0.00           O
ATOM   2692  O2P U   A  86       7.615 -18.043 -23.541  1.00  0.00           O
ATOM   2693  O5' U   A  86       9.758 -18.648 -24.646  1.00  0.00           O
ATOM   2694  C5' U   A  86      10.585 -19.643 -25.250  1.00  0.00           C
ATOM   2695 1H5' U   A  86      10.676 -19.423 -26.221  1.00  0.00           H
ATOM   2696 2H5' U   A  86      10.129 -20.527 -25.150  1.00  0.00           H
ATOM   2697  C4' U   A  86      11.944 -19.671 -24.585  1.00  0.00           C
ATOM   2698  H4' U   A  86      12.453 -20.356 -25.106  1.00  0.00           H
ATOM   2699  O4' U   A  86      12.537 -18.347 -24.628  1.00  0.00           O
ATOM   2700  C1' U   A  86      13.411 -18.188 -23.522  1.00  0.00           C
ATOM   2701  H1' U   A  86      14.344 -18.056 -23.856  1.00  0.00           H
ATOM   2702  N1  U   A  86      13.041 -16.962 -22.799  1.00  0.00           N
ATOM   2703  C6  U   A  86      11.722 -16.630 -22.587  1.00  0.00           C
ATOM   2704  H6  U   A  86      11.009 -17.227 -22.955  1.00  0.00           H
ATOM   2705  C5  U   A  86      11.361 -15.538 -21.907  1.00  0.00           C
ATOM   2706  H5  U   A  86      10.392 -15.332 -21.770  1.00  0.00           H
ATOM   2707  C4  U   A  86      12.358 -14.664 -21.375  1.00  0.00           C
ATOM   2708  O4  U   A  86      12.150 -13.629 -20.741  1.00  0.00           O
ATOM   2709  N3  U   A  86      13.654 -15.049 -21.630  1.00  0.00           N
ATOM   2710  H3  U   A  86      14.375 -14.456 -21.271  1.00  0.00           H
ATOM   2711  C2  U   A  86      14.063 -16.158 -22.324  1.00  0.00           C
ATOM   2712  O2  U   A  86      15.241 -16.406 -22.506  1.00  0.00           O
ATOM   2713  C3' U   A  86      11.953 -20.003 -23.101  1.00  0.00           C
ATOM   2714  H3' U   A  86      11.162 -19.673 -22.585  1.00  0.00           H
ATOM   2715  C2' U   A  86      13.301 -19.446 -22.655  1.00  0.00           C
ATOM   2716 1H2' U   A  86      13.412 -19.337 -21.667  1.00  0.00           H
ATOM   2717  O2' U   A  86      14.354 -20.329 -22.996  1.00  0.00           O
ATOM   2718 2HO' U   A  86      14.292 -21.155 -22.435  1.00  0.00           H
ATOM   2719  O3' U   A  86      11.841 -21.404 -22.863  1.00  0.00           O
ATOM   2720  P   C   A  87      11.473 -21.938 -21.390  1.00  0.00           P
ATOM   2721  O1P C   A  87      10.981 -23.332 -21.537  1.00  0.00           O
ATOM   2722  O2P C   A  87      10.616 -20.925 -20.722  1.00  0.00           O
ATOM   2723  O5' C   A  87      12.875 -21.983 -20.632  1.00  0.00           O
ATOM   2724  C5' C   A  87      13.583 -23.211 -20.468  1.00  0.00           C
ATOM   2725 1H5' C   A  87      13.715 -23.615 -21.373  1.00  0.00           H
ATOM   2726 2H5' C   A  87      13.020 -23.820 -19.910  1.00  0.00           H
ATOM   2727  C4' C   A  87      14.919 -22.964 -19.799  1.00  0.00           C
ATOM   2728  H4' C   A  87      15.587 -23.160 -20.517  1.00  0.00           H
ATOM   2729  O4' C   A  87      14.986 -21.599 -19.310  1.00  0.00           O
ATOM   2730  C1' C   A  87      15.834 -21.545 -18.174  1.00  0.00           C
ATOM   2731  H1' C   A  87      16.624 -20.964 -18.369  1.00  0.00           H
ATOM   2732  N1  C   A  87      15.102 -20.896 -17.073  1.00  0.00           N
ATOM   2733  C6  C   A  87      13.749 -21.042 -16.947  1.00  0.00           C
ATOM   2734  H6  C   A  87      13.251 -21.600 -17.610  1.00  0.00           H
ATOM   2735  C5  C   A  87      13.079 -20.450 -15.950  1.00  0.00           C
ATOM   2736  H5  C   A  87      12.089 -20.556 -15.855  1.00  0.00           H
ATOM   2737  C4  C   A  87      13.832 -19.663 -15.030  1.00  0.00           C
ATOM   2738  N4  C   A  87      13.219 -19.044 -14.019  1.00  0.00           N
ATOM   2739  H41 C   A  87      12.229 -19.132 -13.905  1.00  0.00           H
ATOM   2740  H42 C   A  87      13.749 -18.493 -13.375  1.00  0.00           H
ATOM   2741  N3  C   A  87      15.153 -19.515 -15.141  1.00  0.00           N
ATOM   2742  C2  C   A  87      15.816 -20.122 -16.151  1.00  0.00           C
ATOM   2743  O2  C   A  87      17.043 -20.011 -16.282  1.00  0.00           O
ATOM   2744  C3' C   A  87      15.195 -23.791 -18.553  1.00  0.00           C
ATOM   2745  H3' C   A  87      14.396 -24.000 -17.990  1.00  0.00           H
ATOM   2746  C2' C   A  87      16.278 -22.975 -17.858  1.00  0.00           C
ATOM   2747 1H2' C   A  87      16.434 -23.210 -16.899  1.00  0.00           H
ATOM   2748  O2' C   A  87      17.543 -23.195 -18.455  1.00  0.00           O
ATOM   2749 2HO' C   A  87      17.847 -24.127 -18.257  1.00  0.00           H
ATOM   2750  O3' C   A  87      15.628 -25.110 -18.876  1.00  0.00           O
ATOM   2751  P   A   A  88      15.440 -26.296 -17.806  1.00  0.00           P
ATOM   2752  O1P A   A  88      16.000 -27.531 -18.411  1.00  0.00           O
ATOM   2753  O2P A   A  88      14.031 -26.284 -17.337  1.00  0.00           O
ATOM   2754  O5' A   A  88      16.376 -25.870 -16.589  1.00  0.00           O
ATOM   2755  C5' A   A  88      17.770 -25.633 -16.782  1.00  0.00           C
ATOM   2756 1H5' A   A  88      17.870 -24.807 -17.337  1.00  0.00           H
ATOM   2757 2H5' A   A  88      18.152 -26.415 -17.275  1.00  0.00           H
ATOM   2758  C4' A   A  88      18.462 -25.460 -15.449  1.00  0.00           C
ATOM   2759  H4' A   A  88      19.343 -25.915 -15.576  1.00  0.00           H
ATOM   2760  O4' A   A  88      18.569 -24.046 -15.137  1.00  0.00           O
ATOM   2761  C1' A   A  88      18.549 -23.873 -13.729  1.00  0.00           C
ATOM   2762  H1' A   A  88      19.395 -23.431 -13.430  1.00  0.00           H
ATOM   2763  N9  A   A  88      17.462 -22.956 -13.386  1.00  0.00           N
ATOM   2764  C8  A   A  88      16.186 -22.937 -13.891  1.00  0.00           C
ATOM   2765  H8  A   A  88      15.865 -23.576 -14.590  1.00  0.00           H
ATOM   2766  N7  A   A  88      15.427 -22.002 -13.371  1.00  0.00           N
ATOM   2767  C5  A   A  88      16.261 -21.360 -12.467  1.00  0.00           C
ATOM   2768  C6  A   A  88      16.057 -20.278 -11.592  1.00  0.00           C
ATOM   2769  N6  A   A  88      14.899 -19.627 -11.476  1.00  0.00           N
ATOM   2770  H61 A   A  88      14.113 -19.902 -12.030  1.00  0.00           H
ATOM   2771  H62 A   A  88      14.816 -18.864 -10.835  1.00  0.00           H
ATOM   2772  N1  A   A  88      17.098 -19.882 -10.828  1.00  0.00           N
ATOM   2773  C2  A   A  88      18.260 -20.538 -10.940  1.00  0.00           C
ATOM   2774  H2  A   A  88      18.998 -20.206 -10.352  1.00  0.00           H
ATOM   2775  N3  A   A  88      18.574 -21.568 -11.722  1.00  0.00           N
ATOM   2776  C4  A   A  88      17.519 -21.935 -12.469  1.00  0.00           C
ATOM   2777  C3' A   A  88      17.735 -26.024 -14.239  1.00  0.00           C
ATOM   2778  H3' A   A  88      16.737 -25.973 -14.271  1.00  0.00           H
ATOM   2779  C2' A   A  88      18.390 -25.258 -13.098  1.00  0.00           C
ATOM   2780 1H2' A   A  88      17.920 -25.319 -12.217  1.00  0.00           H
ATOM   2781  O2' A   A  88      19.676 -25.774 -12.807  1.00  0.00           O
ATOM   2782 2HO' A   A  88      19.586 -26.680 -12.394  1.00  0.00           H
ATOM   2783  O3' A   A  88      17.900 -27.433 -14.121  1.00  0.00           O
ATOM   2784  P   C   A  89      16.805 -28.299 -13.322  1.00  0.00           P
ATOM   2785  O1P C   A  89      17.238 -29.718 -13.373  1.00  0.00           O
ATOM   2786  O2P C   A  89      15.456 -27.925 -13.817  1.00  0.00           O
ATOM   2787  O5' C   A  89      16.939 -27.791 -11.817  1.00  0.00           O
ATOM   2788  C5' C   A  89      18.164 -27.939 -11.102  1.00  0.00           C
ATOM   2789 1H5' C   A  89      18.910 -27.653 -11.703  1.00  0.00           H
ATOM   2790 2H5' C   A  89      18.273 -28.906 -10.872  1.00  0.00           H
ATOM   2791  C4' C   A  89      18.144 -27.096  -9.847  1.00  0.00           C
ATOM   2792  H4' C   A  89      19.036 -27.272  -9.431  1.00  0.00           H
ATOM   2793  O4' C   A  89      17.923 -25.706 -10.190  1.00  0.00           O
ATOM   2794  C1' C   A  89      17.331 -25.045  -9.084  1.00  0.00           C
ATOM   2795  H1' C   A  89      17.974 -24.372  -8.718  1.00  0.00           H
ATOM   2796  N1  C   A  89      16.157 -24.292  -9.556  1.00  0.00           N
ATOM   2797  C6  C   A  89      15.436 -24.714 -10.638  1.00  0.00           C
ATOM   2798  H6  C   A  89      15.715 -25.543 -11.123  1.00  0.00           H
ATOM   2799  C5  C   A  89      14.360 -24.034 -11.059  1.00  0.00           C
ATOM   2800  H5  C   A  89      13.829 -24.339 -11.849  1.00  0.00           H
ATOM   2801  C4  C   A  89      14.003 -22.859 -10.336  1.00  0.00           C
ATOM   2802  N4  C   A  89      12.943 -22.140 -10.702  1.00  0.00           N
ATOM   2803  H41 C   A  89      12.393 -22.424 -11.488  1.00  0.00           H
ATOM   2804  H42 C   A  89      12.697 -21.316 -10.191  1.00  0.00           H
ATOM   2805  N3  C   A  89      14.703 -22.439  -9.282  1.00  0.00           N
ATOM   2806  C2  C   A  89      15.785 -23.135  -8.871  1.00  0.00           C
ATOM   2807  O2  C   A  89      16.459 -22.773  -7.898  1.00  0.00           O
ATOM   2808  C3' C   A  89      17.018 -27.382  -8.867  1.00  0.00           C
ATOM   2809  H3' C   A  89      16.145 -27.642  -9.279  1.00  0.00           H
ATOM   2810  C2' C   A  89      16.988 -26.105  -8.033  1.00  0.00           C
ATOM   2811 1H2' C   A  89      16.157 -25.974  -7.493  1.00  0.00           H
ATOM   2812  O2' C   A  89      18.007 -26.107  -7.052  1.00  0.00           O
ATOM   2813 2HO' C   A  89      17.799 -26.795  -6.356  1.00  0.00           H
ATOM   2814  O3' C   A  89      17.278 -28.542  -8.081  1.00  0.00           O
ATOM   2815  P   U   A  90      16.054 -29.341  -7.409  1.00  0.00           P
ATOM   2816  O1P U   A  90      16.596 -30.619  -6.880  1.00  0.00           O
ATOM   2817  O2P U   A  90      14.924 -29.367  -8.373  1.00  0.00           O
ATOM   2818  O5' U   A  90      15.630 -28.429  -6.173  1.00  0.00           O
ATOM   2819  C5' U   A  90      16.455 -28.333  -5.013  1.00  0.00           C
ATOM   2820 1H5' U   A  90      17.350 -27.989  -5.297  1.00  0.00           H
ATOM   2821 2H5' U   A  90      16.557 -29.250  -4.628  1.00  0.00           H
ATOM   2822  C4' U   A  90      15.829 -27.402  -4.000  1.00  0.00           C
ATOM   2823  H4' U   A  90      16.415 -27.478  -3.194  1.00  0.00           H
ATOM   2824  O4' U   A  90      15.779 -26.060  -4.551  1.00  0.00           O
ATOM   2825  C1' U   A  90      14.629 -25.389  -4.065  1.00  0.00           C
ATOM   2826  H1' U   A  90      14.905 -24.559  -3.580  1.00  0.00           H
ATOM   2827  N1  U   A  90      13.821 -24.956  -5.214  1.00  0.00           N
ATOM   2828  C6  U   A  90      13.779 -25.692  -6.377  1.00  0.00           C
ATOM   2829  H6  U   A  90      14.317 -26.533  -6.435  1.00  0.00           H
ATOM   2830  C5  U   A  90      13.045 -25.322  -7.431  1.00  0.00           C
ATOM   2831  H5  U   A  90      13.041 -25.883  -8.259  1.00  0.00           H
ATOM   2832  C4  U   A  90      12.266 -24.125  -7.375  1.00  0.00           C
ATOM   2833  O4  U   A  90      11.546 -23.685  -8.272  1.00  0.00           O
ATOM   2834  N3  U   A  90      12.357 -23.439  -6.187  1.00  0.00           N
ATOM   2835  H3  U   A  90      11.824 -22.595  -6.118  1.00  0.00           H
ATOM   2836  C2  U   A  90      13.098 -23.785  -5.087  1.00  0.00           C
ATOM   2837  O2  U   A  90      13.111 -23.103  -4.078  1.00  0.00           O
ATOM   2838  C3' U   A  90      14.382 -27.700  -3.634  1.00  0.00           C
ATOM   2839  H3' U   A  90      13.828 -28.105  -4.361  1.00  0.00           H
ATOM   2840  C2' U   A  90      13.888 -26.349  -3.131  1.00  0.00           C
ATOM   2841 1H2' U   A  90      12.894 -26.260  -3.066  1.00  0.00           H
ATOM   2842  O2' U   A  90      14.314 -26.106  -1.803  1.00  0.00           O
ATOM   2843 2HO' U   A  90      13.837 -26.727  -1.181  1.00  0.00           H
ATOM   2844  O3' U   A  90      14.289 -28.721  -2.643  1.00  0.00           O
ATOM   2845  P   A   A  91      12.915 -29.539  -2.464  1.00  0.00           P
ATOM   2846  O1P A   A  91      13.239 -30.795  -1.740  1.00  0.00           O
ATOM   2847  O2P A   A  91      12.229 -29.609  -3.780  1.00  0.00           O
ATOM   2848  O5' A   A  91      12.039 -28.621  -1.499  1.00  0.00           O
ATOM   2849  C5' A   A  91      12.386 -28.459  -0.125  1.00  0.00           C
ATOM   2850 1H5' A   A  91      13.354 -28.214  -0.076  1.00  0.00           H
ATOM   2851 2H5' A   A  91      12.240 -29.334   0.337  1.00  0.00           H
ATOM   2852  C4' A   A  91      11.535 -27.379   0.505  1.00  0.00           C
ATOM   2853  H4' A   A  91      11.900 -27.268   1.429  1.00  0.00           H
ATOM   2854  O4' A   A  91      11.635 -26.170  -0.297  1.00  0.00           O
ATOM   2855  C1' A   A  91      10.369 -25.536  -0.366  1.00  0.00           C
ATOM   2856  H1' A   A  91      10.450 -24.572  -0.114  1.00  0.00           H
ATOM   2857  N9  A   A  91       9.920 -25.555  -1.757  1.00  0.00           N
ATOM   2858  C8  A   A  91      10.331 -26.394  -2.764  1.00  0.00           C
ATOM   2859  H8  A   A  91      11.012 -27.114  -2.631  1.00  0.00           H
ATOM   2860  N7  A   A  91       9.748 -26.163  -3.915  1.00  0.00           N
ATOM   2861  C5  A   A  91       8.894 -25.102  -3.649  1.00  0.00           C
ATOM   2862  C6  A   A  91       7.993 -24.387  -4.456  1.00  0.00           C
ATOM   2863  N6  A   A  91       7.794 -24.643  -5.750  1.00  0.00           N
ATOM   2864  H61 A   A  91       8.301 -25.380  -6.198  1.00  0.00           H
ATOM   2865  H62 A   A  91       7.138 -24.098  -6.272  1.00  0.00           H
ATOM   2866  N1  A   A  91       7.293 -23.386  -3.881  1.00  0.00           N
ATOM   2867  C2  A   A  91       7.491 -23.130  -2.582  1.00  0.00           C
ATOM   2868  H2  A   A  91       6.948 -22.380  -2.206  1.00  0.00           H
ATOM   2869  N3  A   A  91       8.307 -23.731  -1.720  1.00  0.00           N
ATOM   2870  C4  A   A  91       8.988 -24.719  -2.323  1.00  0.00           C
ATOM   2871  C3' A   A  91      10.042 -27.673   0.566  1.00  0.00           C
ATOM   2872  H3' A   A  91       9.691 -28.270  -0.155  1.00  0.00           H
ATOM   2873  C2' A   A  91       9.435 -26.277   0.591  1.00  0.00           C
ATOM   2874 1H2' A   A  91       8.452 -26.236   0.412  1.00  0.00           H
ATOM   2875  O2' A   A  91       9.544 -25.690   1.873  1.00  0.00           O
ATOM   2876 2HO' A   A  91       8.937 -26.166   2.510  1.00  0.00           H
ATOM   2877  O3' A   A  91       9.701 -28.437   1.720  1.00  0.00           O
ATOM   2878  P   C   A  92       8.490 -29.494   1.652  1.00  0.00           P
ATOM   2879  O1P C   A  92       8.468 -30.227   2.943  1.00  0.00           O
ATOM   2880  O2P C   A  92       8.599 -30.253   0.380  1.00  0.00           O
ATOM   2881  O5' C   A  92       7.186 -28.581   1.574  1.00  0.00           O
ATOM   2882  C5' C   A  92       6.797 -27.758   2.673  1.00  0.00           C
ATOM   2883 1H5' C   A  92       7.605 -27.263   2.993  1.00  0.00           H
ATOM   2884 2H5' C   A  92       6.460 -28.353   3.403  1.00  0.00           H
ATOM   2885  C4' C   A  92       5.721 -26.789   2.242  1.00  0.00           C
ATOM   2886  H4' C   A  92       5.506 -26.261   3.064  1.00  0.00           H
ATOM   2887  O4' C   A  92       6.226 -25.968   1.156  1.00  0.00           O
ATOM   2888  C1' C   A  92       5.181 -25.696   0.239  1.00  0.00           C
ATOM   2889  H1' C   A  92       5.077 -24.708   0.128  1.00  0.00           H
ATOM   2890  N1  C   A  92       5.568 -26.228  -1.078  1.00  0.00           N
ATOM   2891  C6  C   A  92       6.487 -27.235  -1.187  1.00  0.00           C
ATOM   2892  H6  C   A  92       6.897 -27.618  -0.359  1.00  0.00           H
ATOM   2893  C5  C   A  92       6.847 -27.716  -2.383  1.00  0.00           C
ATOM   2894  H5  C   A  92       7.522 -28.449  -2.466  1.00  0.00           H
ATOM   2895  C4  C   A  92       6.231 -27.142  -3.533  1.00  0.00           C
ATOM   2896  N4  C   A  92       6.544 -27.581  -4.750  1.00  0.00           N
ATOM   2897  H41 C   A  92       7.213 -28.316  -4.860  1.00  0.00           H
ATOM   2898  H42 C   A  92       6.110 -27.176  -5.555  1.00  0.00           H
ATOM   2899  N3  C   A  92       5.332 -26.162  -3.437  1.00  0.00           N
ATOM   2900  C2  C   A  92       4.981 -25.685  -2.223  1.00  0.00           C
ATOM   2901  O2  C   A  92       4.149 -24.775  -2.098  1.00  0.00           O
ATOM   2902  C3' C   A  92       4.460 -27.425   1.676  1.00  0.00           C
ATOM   2903  H3' C   A  92       4.587 -28.300   1.209  1.00  0.00           H
ATOM   2904  C2' C   A  92       3.898 -26.313   0.798  1.00  0.00           C
ATOM   2905 1H2' C   A  92       3.196 -26.602   0.146  1.00  0.00           H
ATOM   2906  O2' C   A  92       3.230 -25.334   1.572  1.00  0.00           O
ATOM   2907 2HO' C   A  92       2.387 -25.722   1.945  1.00  0.00           H
ATOM   2908  O3' C   A  92       3.563 -27.814   2.713  1.00  0.00           O
ATOM   2909  P   U   A  93       2.770 -29.209   2.607  1.00  0.00           P
ATOM   2910  O1P U   A  93       2.221 -29.512   3.953  1.00  0.00           O
ATOM   2911  O2P U   A  93       3.645 -30.201   1.932  1.00  0.00           O
ATOM   2912  O5' U   A  93       1.550 -28.884   1.634  1.00  0.00           O
ATOM   2913  C5' U   A  93       0.559 -27.923   1.993  1.00  0.00           C
ATOM   2914 1H5' U   A  93       1.024 -27.126   2.379  1.00  0.00           H
ATOM   2915 2H5' U   A  93      -0.033 -28.332   2.688  1.00  0.00           H
ATOM   2916  C4' U   A  93      -0.248 -27.527   0.778  1.00  0.00           C
ATOM   2917  H4' U   A  93      -0.990 -26.955   1.128  1.00  0.00           H
ATOM   2918  O4' U   A  93       0.623 -26.823  -0.149  1.00  0.00           O
ATOM   2919  C1' U   A  93       0.335 -27.223  -1.476  1.00  0.00           C
ATOM   2920  H1' U   A  93       0.184 -26.418  -2.050  1.00  0.00           H
ATOM   2921  N1  U   A  93       1.517 -27.905  -2.022  1.00  0.00           N
ATOM   2922  C6  U   A  93       2.363 -28.629  -1.212  1.00  0.00           C
ATOM   2923  H6  U   A  93       2.160 -28.690  -0.235  1.00  0.00           H
ATOM   2924  C5  U   A  93       3.445 -29.253  -1.685  1.00  0.00           C
ATOM   2925  H5  U   A  93       4.037 -29.766  -1.064  1.00  0.00           H
ATOM   2926  C4  U   A  93       3.757 -29.188  -3.078  1.00  0.00           C
ATOM   2927  O4  U   A  93       4.724 -29.714  -3.627  1.00  0.00           O
ATOM   2928  N3  U   A  93       2.870 -28.452  -3.830  1.00  0.00           N
ATOM   2929  H3  U   A  93       3.060 -28.389  -4.810  1.00  0.00           H
ATOM   2930  C2  U   A  93       1.753 -27.795  -3.380  1.00  0.00           C
ATOM   2931  O2  U   A  93       1.028 -27.163  -4.128  1.00  0.00           O
ATOM   2932  C3' U   A  93      -0.824 -28.684  -0.029  1.00  0.00           C
ATOM   2933  H3' U   A  93      -0.315 -29.543   0.036  1.00  0.00           H
ATOM   2934  C2' U   A  93      -0.918 -28.097  -1.433  1.00  0.00           C
ATOM   2935 1H2' U   A  93      -1.042 -28.764  -2.168  1.00  0.00           H
ATOM   2936  O2' U   A  93      -2.057 -27.267  -1.563  1.00  0.00           O
ATOM   2937 2HO' U   A  93      -2.884 -27.829  -1.536  1.00  0.00           H
ATOM   2938  O3' U   A  93      -2.099 -29.089   0.467  1.00  0.00           O
ATOM   2939  P   G   A  94      -2.282 -30.551   1.120  1.00  0.00           P
ATOM   2940  O1P G   A  94      -3.051 -30.377   2.379  1.00  0.00           O
ATOM   2941  O2P G   A  94      -0.965 -31.238   1.156  1.00  0.00           O
ATOM   2942  O5' G   A  94      -3.213 -31.326   0.084  1.00  0.00           O
ATOM   2943  C5' G   A  94      -2.927 -31.324  -1.313  1.00  0.00           C
ATOM   2944 1H5' G   A  94      -2.362 -32.124  -1.516  1.00  0.00           H
ATOM   2945 2H5' G   A  94      -2.414 -30.492  -1.524  1.00  0.00           H
ATOM   2946  C4' G   A  94      -4.213 -31.369  -2.106  1.00  0.00           C
ATOM   2947  H4' G   A  94      -4.853 -30.808  -1.581  1.00  0.00           H
ATOM   2948  O4' G   A  94      -3.966 -30.864  -3.438  1.00  0.00           O
ATOM   2949  C1' G   A  94      -3.717 -31.947  -4.313  1.00  0.00           C
ATOM   2950  H1' G   A  94      -4.307 -31.884  -5.118  1.00  0.00           H
ATOM   2951  N9  G   A  94      -2.348 -31.817  -4.801  1.00  0.00           N
ATOM   2952  C8  G   A  94      -1.234 -32.487  -4.353  1.00  0.00           C
ATOM   2953  H8  G   A  94      -1.258 -33.166  -3.619  1.00  0.00           H
ATOM   2954  N7  G   A  94      -0.142 -32.148  -4.981  1.00  0.00           N
ATOM   2955  C5  G   A  94      -0.559 -31.195  -5.901  1.00  0.00           C
ATOM   2956  C6  G   A  94       0.179 -30.462  -6.865  1.00  0.00           C
ATOM   2957  O6  G   A  94       1.391 -30.506  -7.104  1.00  0.00           O
ATOM   2958  N1  G   A  94      -0.639 -29.606  -7.592  1.00  0.00           N
ATOM   2959  H1  G   A  94      -0.208 -29.048  -8.301  1.00  0.00           H
ATOM   2960  C2  G   A  94      -1.990 -29.466  -7.413  1.00  0.00           C
ATOM   2961  N2  G   A  94      -2.601 -28.588  -8.210  1.00  0.00           N
ATOM   2962  H21 G   A  94      -2.073 -28.078  -8.889  1.00  0.00           H
ATOM   2963  H22 G   A  94      -3.587 -28.440  -8.129  1.00  0.00           H
ATOM   2964  N3  G   A  94      -2.691 -30.139  -6.519  1.00  0.00           N
ATOM   2965  C4  G   A  94      -1.918 -30.981  -5.803  1.00  0.00           C
ATOM   2966  C3' G   A  94      -4.792 -32.754  -2.349  1.00  0.00           C
ATOM   2967  H3' G   A  94      -4.776 -33.366  -1.559  1.00  0.00           H
ATOM   2968  C2' G   A  94      -3.996 -33.250  -3.554  1.00  0.00           C
ATOM   2969 1H2' G   A  94      -3.210 -33.826  -3.331  1.00  0.00           H
ATOM   2970  O2' G   A  94      -4.792 -34.086  -4.373  1.00  0.00           O
ATOM   2971 2HO' G   A  94      -4.983 -34.941  -3.891  1.00  0.00           H
ATOM   2972  O3' G   A  94      -6.192 -32.693  -2.613  1.00  0.00           O
ATOM   2973  P   C   A  95      -7.227 -32.492  -1.398  1.00  0.00           P
ATOM   2974  O1P C   A  95      -7.044 -33.638  -0.469  1.00  0.00           O
ATOM   2975  O2P C   A  95      -8.569 -32.226  -1.976  1.00  0.00           O
ATOM   2976  O5' C   A  95      -6.725 -31.165  -0.671  1.00  0.00           O
ATOM   2977  C5' C   A  95      -6.069 -31.220   0.597  1.00  0.00           C
ATOM   2978 1H5' C   A  95      -5.167 -31.630   0.462  1.00  0.00           H
ATOM   2979 2H5' C   A  95      -6.612 -31.801   1.203  1.00  0.00           H
ATOM   2980  C4' C   A  95      -5.936 -29.830   1.178  1.00  0.00           C
ATOM   2981  H4' C   A  95      -5.526 -29.952   2.082  1.00  0.00           H
ATOM   2982  O4' C   A  95      -5.099 -29.030   0.295  1.00  0.00           O
ATOM   2983  C1' C   A  95      -5.710 -27.776   0.054  1.00  0.00           C
ATOM   2984  H1' C   A  95      -5.054 -27.026   0.139  1.00  0.00           H
ATOM   2985  N1  C   A  95      -6.155 -27.755  -1.355  1.00  0.00           N
ATOM   2986  C6  C   A  95      -5.424 -28.399  -2.313  1.00  0.00           C
ATOM   2987  H6  C   A  95      -4.583 -28.874  -2.052  1.00  0.00           H
ATOM   2988  C5  C   A  95      -5.811 -28.407  -3.594  1.00  0.00           C
ATOM   2989  H5  C   A  95      -5.277 -28.881  -4.295  1.00  0.00           H
ATOM   2990  C4  C   A  95      -7.012 -27.715  -3.921  1.00  0.00           C
ATOM   2991  N4  C   A  95      -7.454 -27.696  -5.181  1.00  0.00           N
ATOM   2992  H41 C   A  95      -6.941 -28.168  -5.898  1.00  0.00           H
ATOM   2993  H42 C   A  95      -8.298 -27.209  -5.408  1.00  0.00           H
ATOM   2994  N3  C   A  95      -7.732 -27.074  -2.999  1.00  0.00           N
ATOM   2995  C2  C   A  95      -7.331 -27.071  -1.707  1.00  0.00           C
ATOM   2996  O2  C   A  95      -7.974 -26.480  -0.830  1.00  0.00           O
ATOM   2997  C3' C   A  95      -7.244 -29.060   1.309  1.00  0.00           C
ATOM   2998  H3' C   A  95      -7.980 -29.364   0.704  1.00  0.00           H
ATOM   2999  C2' C   A  95      -6.812 -27.614   1.101  1.00  0.00           C
ATOM   3000 1H2' C   A  95      -7.553 -26.974   0.897  1.00  0.00           H
ATOM   3001  O2' C   A  95      -6.242 -27.078   2.281  1.00  0.00           O
ATOM   3002 2HO' C   A  95      -6.954 -26.967   2.974  1.00  0.00           H
ATOM   3003  O3' C   A  95      -7.839 -29.264   2.588  1.00  0.00           O
ATOM   3004  P   A   A  96      -9.432 -29.132   2.760  1.00  0.00           P
ATOM   3005  O1P A   A  96      -9.963 -30.504   2.963  1.00  0.00           O
ATOM   3006  O2P A   A  96      -9.968 -28.295   1.658  1.00  0.00           O
ATOM   3007  O5' A   A  96      -9.608 -28.332   4.127  1.00  0.00           O
ATOM   3008  C5' A   A  96     -10.905 -28.009   4.630  1.00  0.00           C
ATOM   3009 1H5' A   A  96     -11.079 -28.581   5.431  1.00  0.00           H
ATOM   3010 2H5' A   A  96     -11.576 -28.219   3.918  1.00  0.00           H
ATOM   3011  C4' A   A  96     -10.969 -26.545   5.002  1.00  0.00           C
ATOM   3012  H4' A   A  96     -10.900 -26.041   4.141  1.00  0.00           H
ATOM   3013  O4' A   A  96     -12.228 -26.302   5.692  1.00  0.00           O
ATOM   3014  C1' A   A  96     -11.973 -25.812   6.992  1.00  0.00           C
ATOM   3015  H1' A   A  96     -12.103 -24.821   7.031  1.00  0.00           H
ATOM   3016  N9  A   A  96     -12.969 -26.375   7.903  1.00  0.00           N
ATOM   3017  C8  A   A  96     -13.263 -27.699   8.117  1.00  0.00           C
ATOM   3018  H8  A   A  96     -12.798 -28.446   7.641  1.00  0.00           H
ATOM   3019  N7  A   A  96     -14.210 -27.894   9.003  1.00  0.00           N
ATOM   3020  C5  A   A  96     -14.564 -26.611   9.399  1.00  0.00           C
ATOM   3021  C6  A   A  96     -15.512 -26.131  10.320  1.00  0.00           C
ATOM   3022  N6  A   A  96     -16.312 -26.919  11.039  1.00  0.00           N
ATOM   3023  H61 A   A  96     -16.257 -27.912  10.939  1.00  0.00           H
ATOM   3024  H62 A   A  96     -16.967 -26.517  11.679  1.00  0.00           H
ATOM   3025  N1  A   A  96     -15.612 -24.794  10.480  1.00  0.00           N
ATOM   3026  C2  A   A  96     -14.810 -24.001   9.758  1.00  0.00           C
ATOM   3027  H2  A   A  96     -14.925 -23.020   9.914  1.00  0.00           H
ATOM   3028  N3  A   A  96     -13.882 -24.331   8.863  1.00  0.00           N
ATOM   3029  C4  A   A  96     -13.808 -25.667   8.729  1.00  0.00           C
ATOM   3030  C3' A   A  96      -9.876 -26.068   5.955  1.00  0.00           C
ATOM   3031  H3' A   A  96      -9.000 -26.542   5.869  1.00  0.00           H
ATOM   3032  C2' A   A  96     -10.534 -26.195   7.325  1.00  0.00           C
ATOM   3033 1H2' A   A  96     -10.382 -27.063   7.797  1.00  0.00           H
ATOM   3034  O2' A   A  96     -10.008 -25.248   8.236  1.00  0.00           O
ATOM   3035 2HO' A   A  96      -9.064 -25.490   8.461  1.00  0.00           H
ATOM   3036  O3' A   A  96      -9.487 -24.727   5.671  1.00  0.00           O
ATOM   3037  P   C   A  97      -8.243 -24.446   4.691  1.00  0.00           P
ATOM   3038  O1P C   A  97      -8.290 -23.008   4.321  1.00  0.00           O
ATOM   3039  O2P C   A  97      -8.240 -25.478   3.623  1.00  0.00           O
ATOM   3040  O5' C   A  97      -6.966 -24.675   5.617  1.00  0.00           O
ATOM   3041  C5' C   A  97      -5.705 -25.032   5.055  1.00  0.00           C
ATOM   3042 1H5' C   A  97      -5.446 -24.325   4.397  1.00  0.00           H
ATOM   3043 2H5' C   A  97      -5.812 -25.905   4.580  1.00  0.00           H
ATOM   3044  C4' C   A  97      -4.665 -25.147   6.144  1.00  0.00           C
ATOM   3045  H4' C   A  97      -4.834 -24.379   6.762  1.00  0.00           H
ATOM   3046  O4' C   A  97      -4.823 -26.438   6.799  1.00  0.00           O
ATOM   3047  C1' C   A  97      -3.659 -27.218   6.609  1.00  0.00           C
ATOM   3048  H1' C   A  97      -3.105 -27.235   7.441  1.00  0.00           H
ATOM   3049  N1  C   A  97      -4.071 -28.610   6.365  1.00  0.00           N
ATOM   3050  C6  C   A  97      -4.853 -28.932   5.291  1.00  0.00           C
ATOM   3051  H6  C   A  97      -5.146 -28.212   4.662  1.00  0.00           H
ATOM   3052  C5  C   A  97      -5.234 -30.197   5.067  1.00  0.00           C
ATOM   3053  H5  C   A  97      -5.806 -30.437   4.283  1.00  0.00           H
ATOM   3054  C4  C   A  97      -4.791 -31.187   5.991  1.00  0.00           C
ATOM   3055  N4  C   A  97      -5.137 -32.463   5.824  1.00  0.00           N
ATOM   3056  H41 C   A  97      -5.709 -32.728   5.048  1.00  0.00           H
ATOM   3057  H42 C   A  97      -4.824 -33.155   6.475  1.00  0.00           H
ATOM   3058  N3  C   A  97      -4.027 -30.883   7.041  1.00  0.00           N
ATOM   3059  C2  C   A  97      -3.651 -29.603   7.254  1.00  0.00           C
ATOM   3060  O2  C   A  97      -2.942 -29.283   8.219  1.00  0.00           O
ATOM   3061  C3' C   A  97      -3.217 -25.108   5.664  1.00  0.00           C
ATOM   3062  H3' C   A  97      -3.047 -24.529   4.866  1.00  0.00           H
ATOM   3063  C2' C   A  97      -2.885 -26.581   5.458  1.00  0.00           C
ATOM   3064 1H2' C   A  97      -3.049 -26.933   4.537  1.00  0.00           H
ATOM   3065  O2' C   A  97      -1.504 -26.826   5.646  1.00  0.00           O
ATOM   3066 2HO' C   A  97      -0.987 -26.412   4.897  1.00  0.00           H
ATOM   3067  O3' C   A  97      -2.364 -24.494   6.627  1.00  0.00           O
ATOM   3068  P   U   A  98      -1.995 -22.934   6.490  1.00  0.00           P
ATOM   3069  O1P U   A  98      -0.965 -22.630   7.516  1.00  0.00           O
ATOM   3070  O2P U   A  98      -3.259 -22.156   6.467  1.00  0.00           O
ATOM   3071  O5' U   A  98      -1.316 -22.825   5.051  1.00  0.00           O
ATOM   3072  C5' U   A  98       0.052 -23.179   4.853  1.00  0.00           C
ATOM   3073 1H5' U   A  98       0.146 -24.161   5.019  1.00  0.00           H
ATOM   3074 2H5' U   A  98       0.603 -22.674   5.518  1.00  0.00           H
ATOM   3075  C4' U   A  98       0.481 -22.838   3.445  1.00  0.00           C
ATOM   3076  H4' U   A  98       1.467 -22.681   3.502  1.00  0.00           H
ATOM   3077  O4' U   A  98       0.131 -23.945   2.567  1.00  0.00           O
ATOM   3078  C1' U   A  98      -0.404 -23.446   1.353  1.00  0.00           C
ATOM   3079  H1' U   A  98       0.039 -23.882   0.570  1.00  0.00           H
ATOM   3080  N1  U   A  98      -1.823 -23.825   1.283  1.00  0.00           N
ATOM   3081  C6  U   A  98      -2.387 -24.653   2.228  1.00  0.00           C
ATOM   3082  H6  U   A  98      -1.812 -25.003   2.967  1.00  0.00           H
ATOM   3083  C5  U   A  98      -3.675 -25.005   2.193  1.00  0.00           C
ATOM   3084  H5  U   A  98      -4.047 -25.611   2.897  1.00  0.00           H
ATOM   3085  C4  U   A  98      -4.522 -24.517   1.151  1.00  0.00           C
ATOM   3086  O4  U   A  98      -5.723 -24.747   1.027  1.00  0.00           O
ATOM   3087  N3  U   A  98      -3.896 -23.701   0.239  1.00  0.00           N
ATOM   3088  H3  U   A  98      -4.463 -23.345  -0.504  1.00  0.00           H
ATOM   3089  C2  U   A  98      -2.579 -23.322   0.237  1.00  0.00           C
ATOM   3090  O2  U   A  98      -2.119 -22.598  -0.627  1.00  0.00           O
ATOM   3091  C3' U   A  98      -0.200 -21.622   2.831  1.00  0.00           C
ATOM   3092  H3' U   A  98      -1.109 -21.412   3.191  1.00  0.00           H
ATOM   3093  C2' U   A  98      -0.161 -21.937   1.341  1.00  0.00           C
ATOM   3094 1H2' U   A  98      -0.757 -21.373   0.769  1.00  0.00           H
ATOM   3095  O2' U   A  98       1.122 -21.690   0.799  1.00  0.00           O
ATOM   3096 2HO' U   A  98       1.294 -20.705   0.785  1.00  0.00           H
ATOM   3097  O3' U   A  98       0.491 -20.417   3.149  1.00  0.00           O
ATOM   3098  P   U   A  99      -0.272 -19.005   3.047  1.00  0.00           P
ATOM   3099  O1P U   A  99       0.569 -17.996   3.740  1.00  0.00           O
ATOM   3100  O2P U   A  99      -1.684 -19.195   3.467  1.00  0.00           O
ATOM   3101  O5' U   A  99      -0.261 -18.671   1.489  1.00  0.00           O
ATOM   3102  C5' U   A  99       0.960 -18.394   0.805  1.00  0.00           C
ATOM   3103 1H5' U   A  99       1.595 -19.144   0.988  1.00  0.00           H
ATOM   3104 2H5' U   A  99       1.335 -17.543   1.172  1.00  0.00           H
ATOM   3105  C4' U   A  99       0.709 -18.264  -0.680  1.00  0.00           C
ATOM   3106  H4' U   A  99       1.607 -18.070  -1.075  1.00  0.00           H
ATOM   3107  O4' U   A  99       0.118 -19.499  -1.171  1.00  0.00           O
ATOM   3108  C1' U   A  99      -0.849 -19.204  -2.166  1.00  0.00           C
ATOM   3109  H1' U   A  99      -0.656 -19.722  -2.999  1.00  0.00           H
ATOM   3110  N1  U   A  99      -2.162 -19.662  -1.688  1.00  0.00           N
ATOM   3111  C6  U   A  99      -2.537 -19.511  -0.371  1.00  0.00           C
ATOM   3112  H6  U   A  99      -1.896 -19.085   0.267  1.00  0.00           H
ATOM   3113  C5  U   A  99      -3.728 -19.915   0.083  1.00  0.00           C
ATOM   3114  H5  U   A  99      -3.965 -19.787   1.046  1.00  0.00           H
ATOM   3115  C4  U   A  99      -4.663 -20.529  -0.807  1.00  0.00           C
ATOM   3116  O4  U   A  99      -5.774 -20.963  -0.503  1.00  0.00           O
ATOM   3117  N3  U   A  99      -4.225 -20.647  -2.105  1.00  0.00           N
ATOM   3118  H3  U   A  99      -4.859 -21.069  -2.753  1.00  0.00           H
ATOM   3119  C2  U   A  99      -3.012 -20.249  -2.608  1.00  0.00           C
ATOM   3120  O2  U   A  99      -2.715 -20.407  -3.777  1.00  0.00           O
ATOM   3121  C3' U   A  99      -0.287 -17.187  -1.086  1.00  0.00           C
ATOM   3122  H3' U   A  99      -1.005 -16.989  -0.419  1.00  0.00           H
ATOM   3123  C2' U   A  99      -0.782 -17.700  -2.432  1.00  0.00           C
ATOM   3124 1H2' U   A  99      -1.604 -17.252  -2.784  1.00  0.00           H
ATOM   3125  O2' U   A  99       0.169 -17.460  -3.454  1.00  0.00           O
ATOM   3126 2HO' U   A  99       0.221 -16.478  -3.637  1.00  0.00           H
ATOM   3127  O3' U   A  99       0.326 -15.905  -1.182  1.00  0.00           O
ATOM   3128  P   G   A 100      -0.581 -14.579  -1.106  1.00  0.00           P
ATOM   3129  O1P G   A 100       0.308 -13.414  -1.352  1.00  0.00           O
ATOM   3130  O2P G   A 100      -1.384 -14.636   0.142  1.00  0.00           O
ATOM   3131  O5' G   A 100      -1.574 -14.713  -2.345  1.00  0.00           O
ATOM   3132  C5' G   A 100      -1.084 -14.694  -3.684  1.00  0.00           C
ATOM   3133 1H5' G   A 100      -0.399 -15.417  -3.774  1.00  0.00           H
ATOM   3134 2H5' G   A 100      -0.654 -13.805  -3.844  1.00  0.00           H
ATOM   3135  C4' G   A 100      -2.218 -14.917  -4.659  1.00  0.00           C
ATOM   3136  H4' G   A 100      -1.776 -14.853  -5.554  1.00  0.00           H
ATOM   3137  O4' G   A 100      -2.841 -16.200  -4.401  1.00  0.00           O
ATOM   3138  C1' G   A 100      -4.182 -16.165  -4.860  1.00  0.00           C
ATOM   3139  H1' G   A 100      -4.288 -16.793  -5.631  1.00  0.00           H
ATOM   3140  N9  G   A 100      -5.052 -16.668  -3.801  1.00  0.00           N
ATOM   3141  C8  G   A 100      -4.718 -16.904  -2.490  1.00  0.00           C
ATOM   3142  H8  G   A 100      -3.801 -16.753  -2.120  1.00  0.00           H
ATOM   3143  N7  G   A 100      -5.717 -17.345  -1.775  1.00  0.00           N
ATOM   3144  C5  G   A 100      -6.776 -17.407  -2.671  1.00  0.00           C
ATOM   3145  C6  G   A 100      -8.124 -17.811  -2.479  1.00  0.00           C
ATOM   3146  O6  G   A 100      -8.671 -18.210  -1.444  1.00  0.00           O
ATOM   3147  N1  G   A 100      -8.858 -17.716  -3.657  1.00  0.00           N
ATOM   3148  H1  G   A 100      -9.823 -17.977  -3.622  1.00  0.00           H
ATOM   3149  C2  G   A 100      -8.361 -17.292  -4.862  1.00  0.00           C
ATOM   3150  N2  G   A 100      -9.223 -17.272  -5.881  1.00  0.00           N
ATOM   3151  H21 G   A 100     -10.171 -17.557  -5.740  1.00  0.00           H
ATOM   3152  H22 G   A 100      -8.921 -16.972  -6.786  1.00  0.00           H
ATOM   3153  N3  G   A 100      -7.112 -16.914  -5.056  1.00  0.00           N
ATOM   3154  C4  G   A 100      -6.380 -16.995  -3.926  1.00  0.00           C
ATOM   3155  C3' G   A 100      -3.388 -13.952  -4.559  1.00  0.00           C
ATOM   3156  H3' G   A 100      -3.608 -13.638  -3.636  1.00  0.00           H
ATOM   3157  C2' G   A 100      -4.500 -14.722  -5.266  1.00  0.00           C
ATOM   3158 1H2' G   A 100      -5.425 -14.386  -5.090  1.00  0.00           H
ATOM   3159  O2' G   A 100      -4.386 -14.609  -6.672  1.00  0.00           O
ATOM   3160 2HO' G   A 100      -4.592 -13.670  -6.949  1.00  0.00           H
ATOM   3161  O3' G   A 100      -3.105 -12.704  -5.183  1.00  0.00           O
ATOM   3162  P   A   A 101      -3.934 -11.392  -4.760  1.00  0.00           P
ATOM   3163  O1P A   A 101      -3.416 -10.267  -5.578  1.00  0.00           O
ATOM   3164  O2P A   A 101      -3.929 -11.284  -3.278  1.00  0.00           O
ATOM   3165  O5' A   A 101      -5.424 -11.709  -5.233  1.00  0.00           O
ATOM   3166  C5' A   A 101      -5.945 -11.161  -6.444  1.00  0.00           C
ATOM   3167 1H5' A   A 101      -5.199 -11.114  -7.108  1.00  0.00           H
ATOM   3168 2H5' A   A 101      -6.276 -10.238  -6.248  1.00  0.00           H
ATOM   3169  C4' A   A 101      -7.070 -12.025  -6.973  1.00  0.00           C
ATOM   3170  H4' A   A 101      -6.877 -12.115  -7.950  1.00  0.00           H
ATOM   3171  O4' A   A 101      -7.076 -13.298  -6.275  1.00  0.00           O
ATOM   3172  C1' A   A 101      -8.406 -13.776  -6.171  1.00  0.00           C
ATOM   3173  H1' A   A 101      -8.485 -14.660  -6.631  1.00  0.00           H
ATOM   3174  N9  A   A 101      -8.699 -14.020  -4.758  1.00  0.00           N
ATOM   3175  C8  A   A 101      -7.844 -13.914  -3.689  1.00  0.00           C
ATOM   3176  H8  A   A 101      -6.887 -13.639  -3.780  1.00  0.00           H
ATOM   3177  N7  A   A 101      -8.399 -14.207  -2.538  1.00  0.00           N
ATOM   3178  C5  A   A 101      -9.708 -14.525  -2.871  1.00  0.00           C
ATOM   3179  C6  A   A 101     -10.812 -14.919  -2.095  1.00  0.00           C
ATOM   3180  N6  A   A 101     -10.770 -15.072  -0.771  1.00  0.00           N
ATOM   3181  H61 A   A 101      -9.918 -14.904  -0.275  1.00  0.00           H
ATOM   3182  H62 A   A 101     -11.590 -15.355  -0.274  1.00  0.00           H
ATOM   3183  N1  A   A 101     -11.977 -15.155  -2.736  1.00  0.00           N
ATOM   3184  C2  A   A 101     -12.019 -15.002  -4.066  1.00  0.00           C
ATOM   3185  H2  A   A 101     -12.905 -15.188  -4.491  1.00  0.00           H
ATOM   3186  N3  A   A 101     -11.051 -14.638  -4.903  1.00  0.00           N
ATOM   3187  C4  A   A 101      -9.907 -14.410  -4.234  1.00  0.00           C
ATOM   3188  C3' A   A 101      -8.475 -11.482  -6.751  1.00  0.00           C
ATOM   3189  H3' A   A 101      -8.600 -10.936  -5.922  1.00  0.00           H
ATOM   3190  C2' A   A 101      -9.330 -12.743  -6.821  1.00  0.00           C
ATOM   3191 1H2' A   A 101     -10.254 -12.649  -6.449  1.00  0.00           H
ATOM   3192  O2' A   A 101      -9.564 -13.128  -8.163  1.00  0.00           O
ATOM   3193 2HO' A   A 101     -10.167 -12.461  -8.601  1.00  0.00           H
ATOM   3194  O3' A   A 101      -8.830 -10.529  -7.751  1.00  0.00           O
ATOM   3195  P   C   A 102      -9.592  -9.174  -7.333  1.00  0.00           P
ATOM   3196  O1P C   A 102      -9.619  -8.293  -8.529  1.00  0.00           O
ATOM   3197  O2P C   A 102      -8.996  -8.673  -6.068  1.00  0.00           O
ATOM   3198  O5' C   A 102     -11.083  -9.647  -7.029  1.00  0.00           O
ATOM   3199  C5' C   A 102     -11.948 -10.077  -8.080  1.00  0.00           C
ATOM   3200 1H5' C   A 102     -11.514 -10.850  -8.544  1.00  0.00           H
ATOM   3201 2H5' C   A 102     -12.056  -9.320  -8.724  1.00  0.00           H
ATOM   3202  C4' C   A 102     -13.288 -10.485  -7.517  1.00  0.00           C
ATOM   3203  H4' C   A 102     -13.880 -10.616  -8.312  1.00  0.00           H
ATOM   3204  O4' C   A 102     -13.114 -11.695  -6.733  1.00  0.00           O
ATOM   3205  C1' C   A 102     -13.940 -11.644  -5.584  1.00  0.00           C
ATOM   3206  H1' C   A 102     -14.522 -12.456  -5.555  1.00  0.00           H
ATOM   3207  N1  C   A 102     -13.082 -11.697  -4.390  1.00  0.00           N
ATOM   3208  C6  C   A 102     -11.745 -11.421  -4.472  1.00  0.00           C
ATOM   3209  H6  C   A 102     -11.348 -11.171  -5.355  1.00  0.00           H
ATOM   3210  C5  C   A 102     -10.959 -11.480  -3.389  1.00  0.00           C
ATOM   3211  H5  C   A 102      -9.980 -11.284  -3.446  1.00  0.00           H
ATOM   3212  C4  C   A 102     -11.574 -11.834  -2.152  1.00  0.00           C
ATOM   3213  N4  C   A 102     -10.848 -11.909  -1.038  1.00  0.00           N
ATOM   3214  H41 C   A 102      -9.867 -11.717  -1.067  1.00  0.00           H
ATOM   3215  H42 C   A 102     -11.284 -12.158  -0.173  1.00  0.00           H
ATOM   3216  N3  C   A 102     -12.877 -12.100  -2.062  1.00  0.00           N
ATOM   3217  C2  C   A 102     -13.656 -12.039  -3.163  1.00  0.00           C
ATOM   3218  O2  C   A 102     -14.871 -12.279  -3.113  1.00  0.00           O
ATOM   3219  C3' C   A 102     -13.923  -9.488  -6.558  1.00  0.00           C
ATOM   3220  H3' C   A 102     -13.277  -8.905  -6.065  1.00  0.00           H
ATOM   3221  C2' C   A 102     -14.789 -10.375  -5.671  1.00  0.00           C
ATOM   3222 1H2' C   A 102     -15.083  -9.956  -4.812  1.00  0.00           H
ATOM   3223  O2' C   A 102     -16.013 -10.692  -6.306  1.00  0.00           O
ATOM   3224 2HO' C   A 102     -16.578  -9.870  -6.369  1.00  0.00           H
ATOM   3225  O3' C   A 102     -14.696  -8.511  -7.252  1.00  0.00           O
ATOM   3226  P   U   A 103     -14.221  -6.974  -7.275  1.00  0.00           P
ATOM   3227  O1P U   A 103     -13.977  -6.621  -8.696  1.00  0.00           O
ATOM   3228  O2P U   A 103     -13.138  -6.779  -6.276  1.00  0.00           O
ATOM   3229  O5' U   A 103     -15.509  -6.169  -6.791  1.00  0.00           O
ATOM   3230  C5' U   A 103     -15.691  -5.817  -5.419  1.00  0.00           C
ATOM   3231 1H5' U   A 103     -16.028  -4.876  -5.382  1.00  0.00           H
ATOM   3232 2H5' U   A 103     -14.802  -5.871  -4.964  1.00  0.00           H
ATOM   3233  C4' U   A 103     -16.677  -6.758  -4.765  1.00  0.00           C
ATOM   3234  H4' U   A 103     -17.446  -6.841  -5.398  1.00  0.00           H
ATOM   3235  O4' U   A 103     -16.016  -8.033  -4.535  1.00  0.00           O
ATOM   3236  C1' U   A 103     -16.180  -8.424  -3.186  1.00  0.00           C
ATOM   3237  H1' U   A 103     -16.373  -9.403  -3.119  1.00  0.00           H
ATOM   3238  N1  U   A 103     -14.901  -8.219  -2.487  1.00  0.00           N
ATOM   3239  C6  U   A 103     -13.776  -7.817  -3.172  1.00  0.00           C
ATOM   3240  H6  U   A 103     -13.843  -7.660  -4.157  1.00  0.00           H
ATOM   3241  C5  U   A 103     -12.599  -7.629  -2.569  1.00  0.00           C
ATOM   3242  H5  U   A 103     -11.805  -7.336  -3.102  1.00  0.00           H
ATOM   3243  C4  U   A 103     -12.474  -7.846  -1.164  1.00  0.00           C
ATOM   3244  O4  U   A 103     -11.449  -7.705  -0.498  1.00  0.00           O
ATOM   3245  N3  U   A 103     -13.634  -8.244  -0.541  1.00  0.00           N
ATOM   3246  H3  U   A 103     -13.578  -8.401   0.445  1.00  0.00           H
ATOM   3247  C2  U   A 103     -14.858  -8.449  -1.122  1.00  0.00           C
ATOM   3248  O2  U   A 103     -15.829  -8.808  -0.475  1.00  0.00           O
ATOM   3249  C3' U   A 103     -17.182  -6.301  -3.401  1.00  0.00           C
ATOM   3250  H3' U   A 103     -16.610  -5.621  -2.942  1.00  0.00           H
ATOM   3251  C2' U   A 103     -17.345  -7.608  -2.632  1.00  0.00           C
ATOM   3252 1H2' U   A 103     -17.415  -7.513  -1.639  1.00  0.00           H
ATOM   3253  O2' U   A 103     -18.556  -8.258  -2.973  1.00  0.00           O
ATOM   3254 2HO' U   A 103     -19.328  -7.733  -2.615  1.00  0.00           H
ATOM   3255  O3' U   A 103     -18.409  -5.588  -3.515  1.00  0.00           O
ATOM   3256  P   A   A 104     -18.889  -4.632  -2.316  1.00  0.00           P
ATOM   3257  O1P A   A 104     -20.374  -4.589  -2.343  1.00  0.00           O
ATOM   3258  O2P A   A 104     -18.119  -3.366  -2.404  1.00  0.00           O
ATOM   3259  O5' A   A 104     -18.418  -5.404  -1.003  1.00  0.00           O
ATOM   3260  C5' A   A 104     -19.355  -6.063  -0.151  1.00  0.00           C
ATOM   3261 1H5' A   A 104     -19.080  -7.021  -0.067  1.00  0.00           H
ATOM   3262 2H5' A   A 104     -20.257  -6.011  -0.580  1.00  0.00           H
ATOM   3263  C4' A   A 104     -19.377  -5.400   1.205  1.00  0.00           C
ATOM   3264  H4' A   A 104     -20.193  -5.741   1.671  1.00  0.00           H
ATOM   3265  O4' A   A 104     -18.154  -5.757   1.905  1.00  0.00           O
ATOM   3266  C1' A   A 104     -17.372  -4.602   2.128  1.00  0.00           C
ATOM   3267  H1' A   A 104     -17.409  -4.340   3.092  1.00  0.00           H
ATOM   3268  N9  A   A 104     -15.975  -4.933   1.849  1.00  0.00           N
ATOM   3269  C8  A   A 104     -15.319  -4.898   0.643  1.00  0.00           C
ATOM   3270  H8  A   A 104     -15.763  -4.632  -0.213  1.00  0.00           H
ATOM   3271  N7  A   A 104     -14.057  -5.246   0.717  1.00  0.00           N
ATOM   3272  C5  A   A 104     -13.870  -5.532   2.063  1.00  0.00           C
ATOM   3273  C6  A   A 104     -12.747  -5.959   2.793  1.00  0.00           C
ATOM   3274  N6  A   A 104     -11.549  -6.181   2.250  1.00  0.00           N
ATOM   3275  H61 A   A 104     -11.412  -6.044   1.269  1.00  0.00           H
ATOM   3276  H62 A   A 104     -10.788  -6.484   2.824  1.00  0.00           H
ATOM   3277  N1  A   A 104     -12.898  -6.154   4.120  1.00  0.00           N
ATOM   3278  C2  A   A 104     -14.100  -5.931   4.668  1.00  0.00           C
ATOM   3279  H2  A   A 104     -14.157  -6.090   5.654  1.00  0.00           H
ATOM   3280  N3  A   A 104     -15.228  -5.529   4.089  1.00  0.00           N
ATOM   3281  C4  A   A 104     -15.043  -5.345   2.770  1.00  0.00           C
ATOM   3282  C3' A   A 104     -19.411  -3.874   1.169  1.00  0.00           C
ATOM   3283  H3' A   A 104     -19.893  -3.481   0.386  1.00  0.00           H
ATOM   3284  C2' A   A 104     -17.934  -3.493   1.241  1.00  0.00           C
ATOM   3285 1H2' A   A 104     -17.495  -3.343   0.355  1.00  0.00           H
ATOM   3286  O2' A   A 104     -17.747  -2.252   1.895  1.00  0.00           O
ATOM   3287 2HO' A   A 104     -18.111  -1.516   1.324  1.00  0.00           H
ATOM   3288  O3' A   A 104     -20.209  -3.311   2.221  1.00  0.00           O
ATOM   3289  P   G   A 105     -19.959  -3.727   3.760  1.00  0.00           P
ATOM   3290  O1P G   A 105     -19.858  -5.205   3.846  1.00  0.00           O
ATOM   3291  O2P G   A 105     -20.980  -3.019   4.575  1.00  0.00           O
ATOM   3292  O5' G   A 105     -18.531  -3.109   4.108  1.00  0.00           O
ATOM   3293  C5' G   A 105     -18.404  -1.814   4.697  1.00  0.00           C
ATOM   3294 1H5' G   A 105     -19.319  -1.491   4.938  1.00  0.00           H
ATOM   3295 2H5' G   A 105     -18.003  -1.201   4.016  1.00  0.00           H
ATOM   3296  C4' G   A 105     -17.527  -1.885   5.927  1.00  0.00           C
ATOM   3297  H4' G   A 105     -18.159  -2.065   6.681  1.00  0.00           H
ATOM   3298  O4' G   A 105     -16.538  -2.928   5.745  1.00  0.00           O
ATOM   3299  C1' G   A 105     -15.360  -2.592   6.454  1.00  0.00           C
ATOM   3300  H1' G   A 105     -15.196  -3.267   7.173  1.00  0.00           H
ATOM   3301  N9  G   A 105     -14.229  -2.690   5.537  1.00  0.00           N
ATOM   3302  C8  G   A 105     -14.215  -2.393   4.196  1.00  0.00           C
ATOM   3303  H8  G   A 105     -15.017  -2.065   3.697  1.00  0.00           H
ATOM   3304  N7  G   A 105     -13.050  -2.582   3.639  1.00  0.00           N
ATOM   3305  C5  G   A 105     -12.244  -3.032   4.677  1.00  0.00           C
ATOM   3306  C6  G   A 105     -10.874  -3.403   4.687  1.00  0.00           C
ATOM   3307  O6  G   A 105     -10.069  -3.409   3.750  1.00  0.00           O
ATOM   3308  N1  G   A 105     -10.461  -3.798   5.955  1.00  0.00           N
ATOM   3309  H1  G   A 105      -9.507  -4.078   6.063  1.00  0.00           H
ATOM   3310  C2  G   A 105     -11.260  -3.833   7.068  1.00  0.00           C
ATOM   3311  N2  G   A 105     -10.681  -4.245   8.197  1.00  0.00           N
ATOM   3312  H21 G   A 105      -9.716  -4.507   8.197  1.00  0.00           H
ATOM   3313  H22 G   A 105     -11.212  -4.292   9.043  1.00  0.00           H
ATOM   3314  N3  G   A 105     -12.534  -3.490   7.075  1.00  0.00           N
ATOM   3315  C4  G   A 105     -12.959  -3.103   5.855  1.00  0.00           C
ATOM   3316  C3' G   A 105     -16.695  -0.644   6.214  1.00  0.00           C
ATOM   3317  H3' G   A 105     -16.411  -0.124   5.408  1.00  0.00           H
ATOM   3318  C2' G   A 105     -15.546  -1.196   7.055  1.00  0.00           C
ATOM   3319 1H2' G   A 105     -14.739  -0.608   7.106  1.00  0.00           H
ATOM   3320  O2' G   A 105     -15.927  -1.331   8.412  1.00  0.00           O
ATOM   3321 2HO' G   A 105     -16.051  -0.424   8.815  1.00  0.00           H
ATOM   3322  O3' G   A 105     -17.453   0.343   6.909  1.00  0.00           O
ATOM   3323  P   U   A 106     -16.809   1.788   7.201  1.00  0.00           P
ATOM   3324  O1P U   A 106     -17.841   2.603   7.891  1.00  0.00           O
ATOM   3325  O2P U   A 106     -16.195   2.293   5.945  1.00  0.00           O
ATOM   3326  O5' U   A 106     -15.640   1.487   8.243  1.00  0.00           O
ATOM   3327  C5' U   A 106     -14.578   2.418   8.447  1.00  0.00           C
ATOM   3328 1H5' U   A 106     -14.883   3.094   9.118  1.00  0.00           H
ATOM   3329 2H5' U   A 106     -14.392   2.873   7.576  1.00  0.00           H
ATOM   3330  C4' U   A 106     -13.343   1.701   8.943  1.00  0.00           C
ATOM   3331  H4' U   A 106     -13.552   1.453   9.889  1.00  0.00           H
ATOM   3332  O4' U   A 106     -13.088   0.545   8.096  1.00  0.00           O
ATOM   3333  C1' U   A 106     -11.694   0.410   7.875  1.00  0.00           C
ATOM   3334  H1' U   A 106     -11.399  -0.522   8.088  1.00  0.00           H
ATOM   3335  N1  U   A 106     -11.431   0.613   6.442  1.00  0.00           N
ATOM   3336  C6  U   A 106     -12.385   1.157   5.612  1.00  0.00           C
ATOM   3337  H6  U   A 106     -13.273   1.408   5.998  1.00  0.00           H
ATOM   3338  C5  U   A 106     -12.168   1.361   4.311  1.00  0.00           C
ATOM   3339  H5  U   A 106     -12.886   1.760   3.741  1.00  0.00           H
ATOM   3340  C4  U   A 106     -10.910   1.010   3.732  1.00  0.00           C
ATOM   3341  O4  U   A 106     -10.585   1.175   2.557  1.00  0.00           O
ATOM   3342  N3  U   A 106     -10.004   0.467   4.614  1.00  0.00           N
ATOM   3343  H3  U   A 106      -9.115   0.209   4.237  1.00  0.00           H
ATOM   3344  C2  U   A 106     -10.189   0.242   5.954  1.00  0.00           C
ATOM   3345  O2  U   A 106      -9.320  -0.247   6.655  1.00  0.00           O
ATOM   3346  C3' U   A 106     -12.053   2.508   8.882  1.00  0.00           C
ATOM   3347  H3' U   A 106     -12.013   3.202   8.163  1.00  0.00           H
ATOM   3348  C2' U   A 106     -10.990   1.422   8.778  1.00  0.00           C
ATOM   3349 1H2' U   A 106     -10.082   1.739   8.505  1.00  0.00           H
ATOM   3350  O2' U   A 106     -10.746   0.817  10.034  1.00  0.00           O
ATOM   3351 2HO' U   A 106     -10.285   1.470  10.635  1.00  0.00           H
ATOM   3352  O3' U   A 106     -11.888   3.324  10.040  1.00  0.00           O
ATOM   3353  P   C   A 107     -11.903   4.927   9.903  1.00  0.00           P
ATOM   3354  O1P C   A 107     -12.538   5.467  11.133  1.00  0.00           O
ATOM   3355  O2P C   A 107     -12.458   5.290   8.573  1.00  0.00           O
ATOM   3356  O5' C   A 107     -10.361   5.329   9.926  1.00  0.00           O
ATOM   3357  C5' C   A 107      -9.580   5.174  11.110  1.00  0.00           C
ATOM   3358 1H5' C   A 107     -10.079   4.573  11.734  1.00  0.00           H
ATOM   3359 2H5' C   A 107      -9.472   6.075  11.530  1.00  0.00           H
ATOM   3360  C4' C   A 107      -8.230   4.582  10.774  1.00  0.00           C
ATOM   3361  H4' C   A 107      -7.867   4.283  11.656  1.00  0.00           H
ATOM   3362  O4' C   A 107      -8.395   3.503   9.822  1.00  0.00           O
ATOM   3363  C1' C   A 107      -7.200   3.357   9.076  1.00  0.00           C
ATOM   3364  H1' C   A 107      -6.760   2.496   9.331  1.00  0.00           H
ATOM   3365  N1  C   A 107      -7.545   3.251   7.648  1.00  0.00           N
ATOM   3366  C6  C   A 107      -8.759   3.671   7.180  1.00  0.00           C
ATOM   3367  H6  C   A 107      -9.427   4.054   7.819  1.00  0.00           H
ATOM   3368  C5  C   A 107      -9.069   3.578   5.879  1.00  0.00           C
ATOM   3369  H5  C   A 107      -9.955   3.885   5.532  1.00  0.00           H
ATOM   3370  C4  C   A 107      -8.084   3.024   5.009  1.00  0.00           C
ATOM   3371  N4  C   A 107      -8.330   2.903   3.705  1.00  0.00           N
ATOM   3372  H41 C   A 107      -9.209   3.201   3.332  1.00  0.00           H
ATOM   3373  H42 C   A 107      -7.636   2.514   3.099  1.00  0.00           H
ATOM   3374  N3  C   A 107      -6.899   2.611   5.457  1.00  0.00           N
ATOM   3375  C2  C   A 107      -6.602   2.711   6.771  1.00  0.00           C
ATOM   3376  O2  C   A 107      -5.511   2.336   7.221  1.00  0.00           O
ATOM   3377  C3' C   A 107      -7.257   5.516  10.073  1.00  0.00           C
ATOM   3378  H3' C   A 107      -7.678   6.187   9.463  1.00  0.00           H
ATOM   3379  C2' C   A 107      -6.290   4.549   9.393  1.00  0.00           C
ATOM   3380 1H2' C   A 107      -5.767   4.942   8.637  1.00  0.00           H
ATOM   3381  O2' C   A 107      -5.285   4.119  10.291  1.00  0.00           O
ATOM   3382 2HO' C   A 107      -4.682   4.886  10.508  1.00  0.00           H
ATOM   3383  O3' C   A 107      -6.597   6.375  10.999  1.00  0.00           O
ATOM   3384  P   U   A 108      -6.164   7.857  10.547  1.00  0.00           P
ATOM   3385  O1P U   A 108      -6.121   7.883   9.062  1.00  0.00           O
ATOM   3386  O2P U   A 108      -4.957   8.242  11.322  1.00  0.00           O
ATOM   3387  O5' U   A 108      -7.380   8.771  11.020  1.00  0.00           O
ATOM   3388  C5' U   A 108      -7.178  10.137  11.380  1.00  0.00           C
ATOM   3389 1H5' U   A 108      -6.595  10.558  10.685  1.00  0.00           H
ATOM   3390 2H5' U   A 108      -6.712  10.160  12.265  1.00  0.00           H
ATOM   3391  C4' U   A 108      -8.504  10.856  11.463  1.00  0.00           C
ATOM   3392  H4' U   A 108      -8.341  11.680  12.005  1.00  0.00           H
ATOM   3393  O4' U   A 108      -8.940  11.160  10.109  1.00  0.00           O
ATOM   3394  C1' U   A 108     -10.273  10.730   9.920  1.00  0.00           C
ATOM   3395  H1' U   A 108     -10.794  11.435   9.439  1.00  0.00           H
ATOM   3396  N1  U   A 108     -10.262   9.552   9.038  1.00  0.00           N
ATOM   3397  C6  U   A 108      -9.084   9.037   8.545  1.00  0.00           C
ATOM   3398  H6  U   A 108      -8.222   9.476   8.799  1.00  0.00           H
ATOM   3399  C5  U   A 108      -9.051   7.972   7.740  1.00  0.00           C
ATOM   3400  H5  U   A 108      -8.175   7.628   7.403  1.00  0.00           H
ATOM   3401  C4  U   A 108     -10.266   7.324   7.359  1.00  0.00           C
ATOM   3402  O4  U   A 108     -10.363   6.344   6.620  1.00  0.00           O
ATOM   3403  N3  U   A 108     -11.405   7.888   7.887  1.00  0.00           N
ATOM   3404  H3  U   A 108     -12.272   7.456   7.639  1.00  0.00           H
ATOM   3405  C2  U   A 108     -11.479   8.978   8.716  1.00  0.00           C
ATOM   3406  O2  U   A 108     -12.543   9.402   9.132  1.00  0.00           O
ATOM   3407  C3' U   A 108      -9.636  10.047  12.095  1.00  0.00           C
ATOM   3408  H3' U   A 108      -9.482   9.059  12.103  1.00  0.00           H
ATOM   3409  C2' U   A 108     -10.872  10.469  11.301  1.00  0.00           C
ATOM   3410 1H2' U   A 108     -11.638   9.832  11.381  1.00  0.00           H
ATOM   3411  O2' U   A 108     -11.442  11.682  11.756  1.00  0.00           O
ATOM   3412 2HO' U   A 108     -11.844  11.543  12.661  1.00  0.00           H
ATOM   3413  O3' U   A 108      -9.758  10.264  13.510  1.00  0.00           O
ATOM   3414  P   U   A 109      -9.931  11.753  14.114  1.00  0.00           P
ATOM   3415  O1P U   A 109      -9.740  12.786  13.066  1.00  0.00           O
ATOM   3416  O2P U   A 109      -9.111  11.812  15.351  1.00  0.00           O
ATOM   3417  O5' U   A 109     -11.464  11.805  14.550  1.00  0.00           O
ATOM   3418  C5' U   A 109     -11.866  12.501  15.730  1.00  0.00           C
ATOM   3419 1H5' U   A 109     -11.450  13.410  15.709  1.00  0.00           H
ATOM   3420 2H5' U   A 109     -11.521  11.995  16.520  1.00  0.00           H
ATOM   3421  C4' U   A 109     -13.374  12.611  15.791  1.00  0.00           C
ATOM   3422  H4' U   A 109     -13.542  13.208  16.576  1.00  0.00           H
ATOM   3423  O4' U   A 109     -13.874  13.145  14.542  1.00  0.00           O
ATOM   3424  C1' U   A 109     -15.208  12.707  14.350  1.00  0.00           C
ATOM   3425  H1' U   A 109     -15.830  13.487  14.421  1.00  0.00           H
ATOM   3426  N1  U   A 109     -15.336  12.196  12.978  1.00  0.00           N
ATOM   3427  C6  U   A 109     -14.304  11.522  12.367  1.00  0.00           C
ATOM   3428  H6  U   A 109     -13.454  11.380  12.874  1.00  0.00           H
ATOM   3429  C5  U   A 109     -14.397  11.050  11.119  1.00  0.00           C
ATOM   3430  H5  U   A 109     -13.624  10.567  10.708  1.00  0.00           H
ATOM   3431  C4  U   A 109     -15.601  11.236  10.372  1.00  0.00           C
ATOM   3432  O4  U   A 109     -15.808  10.845   9.224  1.00  0.00           O
ATOM   3433  N3  U   A 109     -16.591  11.916  11.043  1.00  0.00           N
ATOM   3434  H3  U   A 109     -17.447  12.062  10.546  1.00  0.00           H
ATOM   3435  C2  U   A 109     -16.532  12.415  12.318  1.00  0.00           C
ATOM   3436  O2  U   A 109     -17.469  13.007  12.823  1.00  0.00           O
ATOM   3437  C3' U   A 109     -14.132  11.301  15.936  1.00  0.00           C
ATOM   3438  H3' U   A 109     -13.715  10.512  15.485  1.00  0.00           H
ATOM   3439  C2' U   A 109     -15.525  11.666  15.429  1.00  0.00           C
ATOM   3440 1H2' U   A 109     -16.092  10.886  15.164  1.00  0.00           H
ATOM   3441  O2' U   A 109     -16.289  12.291  16.443  1.00  0.00           O
ATOM   3442 2HO' U   A 109     -16.505  11.624  17.156  1.00  0.00           H
ATOM   3443  O3' U   A 109     -14.146  10.853  17.290  1.00  0.00           O
ATOM   3444  P   U   A 110     -14.517   9.323  17.623  1.00  0.00           P
ATOM   3445  O1P U   A 110     -14.227   9.104  19.063  1.00  0.00           O
ATOM   3446  O2P U   A 110     -13.874   8.453  16.605  1.00  0.00           O
ATOM   3447  O5' U   A 110     -16.098   9.258  17.426  1.00  0.00           O
ATOM   3448  C5' U   A 110     -16.713   8.177  16.724  1.00  0.00           C
ATOM   3449 1H5' U   A 110     -17.101   7.548  17.398  1.00  0.00           H
ATOM   3450 2H5' U   A 110     -16.006   7.706  16.197  1.00  0.00           H
ATOM   3451  C4' U   A 110     -17.794   8.702  15.808  1.00  0.00           C
ATOM   3452  H4' U   A 110     -18.396   9.243  16.395  1.00  0.00           H
ATOM   3453  O4' U   A 110     -17.165   9.476  14.753  1.00  0.00           O
ATOM   3454  C1' U   A 110     -17.861   9.284  13.535  1.00  0.00           C
ATOM   3455  H1' U   A 110     -18.158  10.167  13.172  1.00  0.00           H
ATOM   3456  N1  U   A 110     -16.924   8.719  12.551  1.00  0.00           N
ATOM   3457  C6  U   A 110     -15.701   8.215  12.934  1.00  0.00           C
ATOM   3458  H6  U   A 110     -15.452   8.237  13.902  1.00  0.00           H
ATOM   3459  C5  U   A 110     -14.835   7.697  12.058  1.00  0.00           C
ATOM   3460  H5  U   A 110     -13.956   7.342  12.375  1.00  0.00           H
ATOM   3461  C4  U   A 110     -15.165   7.650  10.668  1.00  0.00           C
ATOM   3462  O4  U   A 110     -14.458   7.192   9.771  1.00  0.00           O
ATOM   3463  N3  U   A 110     -16.400   8.170  10.355  1.00  0.00           N
ATOM   3464  H3  U   A 110     -16.659   8.152   9.389  1.00  0.00           H
ATOM   3465  C2  U   A 110     -17.314   8.710  11.224  1.00  0.00           C
ATOM   3466  O2  U   A 110     -18.385   9.146  10.845  1.00  0.00           O
ATOM   3467  C3' U   A 110     -18.601   7.641  15.066  1.00  0.00           C
ATOM   3468  H3' U   A 110     -18.089   6.796  14.911  1.00  0.00           H
ATOM   3469  C2' U   A 110     -19.068   8.389  13.822  1.00  0.00           C
ATOM   3470 1H2' U   A 110     -19.405   7.802  13.085  1.00  0.00           H
ATOM   3471  O2' U   A 110     -20.181   9.220  14.093  1.00  0.00           O
ATOM   3472 2HO' U   A 110     -20.982   8.653  14.284  1.00  0.00           H
ATOM   3473  O3' U   A 110     -19.711   7.102  15.801  1.00  0.00           O
ATOM   3474  P   U   A 111     -20.249   7.830  17.135  1.00  0.00           P
ATOM   3475  O1P U   A 111     -20.625   9.223  16.788  1.00  0.00           O
ATOM   3476  O2P U   A 111     -19.279   7.581  18.232  1.00  0.00           O
ATOM   3477  O5' U   A 111     -21.596   7.046  17.470  1.00  0.00           O
ATOM   3478  C5' U   A 111     -21.825   6.481  18.762  1.00  0.00           C
ATOM   3479 1H5' U   A 111     -22.737   6.758  19.065  1.00  0.00           H
ATOM   3480 2H5' U   A 111     -21.139   6.850  19.389  1.00  0.00           H
ATOM   3481  C4' U   A 111     -21.725   4.974  18.697  1.00  0.00           C
ATOM   3482  H4' U   A 111     -21.670   4.669  19.648  1.00  0.00           H
ATOM   3483  O4' U   A 111     -22.896   4.462  18.005  1.00  0.00           O
ATOM   3484  C1' U   A 111     -22.518   3.408  17.139  1.00  0.00           C
ATOM   3485  H1' U   A 111     -23.092   2.606  17.306  1.00  0.00           H
ATOM   3486  N1  U   A 111     -22.782   3.830  15.755  1.00  0.00           N
ATOM   3487  C6  U   A 111     -22.595   5.135  15.357  1.00  0.00           C
ATOM   3488  H6  U   A 111     -22.272   5.802  16.028  1.00  0.00           H
ATOM   3489  C5  U   A 111     -22.830   5.541  14.106  1.00  0.00           C
ATOM   3490  H5  U   A 111     -22.683   6.498  13.855  1.00  0.00           H
ATOM   3491  C4  U   A 111     -23.292   4.609  13.126  1.00  0.00           C
ATOM   3492  O4  U   A 111     -23.545   4.863  11.949  1.00  0.00           O
ATOM   3493  N3  U   A 111     -23.458   3.325  13.591  1.00  0.00           N
ATOM   3494  H3  U   A 111     -23.782   2.649  12.929  1.00  0.00           H
ATOM   3495  C2  U   A 111     -23.227   2.871  14.864  1.00  0.00           C
ATOM   3496  O2  U   A 111     -23.404   1.707  15.176  1.00  0.00           O
ATOM   3497  C3' U   A 111     -20.536   4.431  17.915  1.00  0.00           C
ATOM   3498  H3' U   A 111     -20.189   5.038  17.200  1.00  0.00           H
ATOM   3499  C2' U   A 111     -21.050   3.085  17.417  1.00  0.00           C
ATOM   3500 1H2' U   A 111     -20.517   2.675  16.677  1.00  0.00           H
ATOM   3501  O2' U   A 111     -20.986   2.102  18.434  1.00  0.00           O
ATOM   3502 2HO' U   A 111     -20.029   1.882  18.625  1.00  0.00           H
ATOM   3503  O3' U   A 111     -19.367   4.301  18.731  1.00  0.00           O
ATOM   3504  H3T U   A 111     -18.614   3.943  18.180  1.00  0.00           H
CONECT   63   62
CONECT   38   37
CONECT   39   37
CONECT   65   64
CONECT   43   42   44   45   62
CONECT   54   52   55   58
CONECT   62   43   60   63   64
CONECT   60   66   40   61   62
CONECT   59   45   49   58
CONECT   40   37   41   42   60
CONECT   49   48   50   59
CONECT   37   36   38   39   40
CONECT   50   49   51   52
CONECT   46   45   47   48
CONECT   53   52
CONECT   44   43
CONECT   56   55
CONECT   57   55
CONECT   61   60
CONECT   41   40
CONECT   47   46
CONECT   52   50   53   54
CONECT   55   54   56   57
CONECT   58   54   59
CONECT   48   46   49
CONECT   45   43   46   59
CONECT   34   33
CONECT   64   62   65
CONECT   35   33
CONECT   66   67   60
CONECT   42   40   43
CONECT   36   33   37
CONECT   51   50
CONECT   33   34   35   32   36
CONECT   94   93
CONECT   72   71
CONECT   73   71
CONECT   96   95
CONECT   77   76   78   79   93
CONECT   89   79   88   90
CONECT   93   77   91   94   95
CONECT   91   74   92   93   97
CONECT   84   82   85   88
CONECT   74   71   75   76   91
CONECT   82   80   83   84
CONECT   71   70   72   73   74
CONECT   80   79   81   82
CONECT   78   77
CONECT   92   91
CONECT   75   74
CONECT   86   85
CONECT   87   85
CONECT   83   82
CONECT   81   80
CONECT   79   77   80   89
CONECT   88   84   89
CONECT   85   84   86   87
CONECT   68   67
CONECT   90   89
CONECT   95   93   96
CONECT   69   67
CONECT   97   91   98
CONECT   76   74   77
CONECT   70   67   71
CONECT   67   66   68   69   70
CONECT  124  123
CONECT  103  102
CONECT  104  102
CONECT  126  125
CONECT  108  107  109  110  123
CONECT  119  110  117  120
CONECT  123  108  121  124  125
CONECT  121  105  122  123  127
CONECT  115  113  116  117
CONECT  105  102  106  107  121
CONECT  113  111  114  115
CONECT  102  101  103  104  105
CONECT  111  110  112  113
CONECT  109  108
CONECT  118  117
CONECT  122  121
CONECT  106  105
CONECT  114  113
CONECT  112  111
CONECT  110  108  111  119
CONECT  117  115  118  119
CONECT   99   98
CONECT  120  119
CONECT  125  123  126
CONECT  100   98
CONECT  127  121  128
CONECT  116  115
CONECT  107  105  108
CONECT  101   98  102
CONECT   98   97   99  100  101
CONECT  158  157
CONECT  133  132
CONECT  134  132
CONECT  160  159
CONECT  138  137  139  140  157
CONECT  149  147  150  153
CONECT  157  138  155  158  159
CONECT  155  135  156  157  161
CONECT  154  140  144  153
CONECT  135  132  136  137  155
CONECT  144  143  145  154
CONECT  132  131  133  134  135
CONECT  145  144  146  147
CONECT  141  140  142  143
CONECT  148  147
CONECT  139  138
CONECT  151  150
CONECT  152  150
CONECT  156  155
CONECT  136  135
CONECT  142  141
CONECT  147  145  148  149
CONECT  150  149  151  152
CONECT  153  149  154
CONECT  143  141  144
CONECT  140  138  141  154
CONECT  129  128
CONECT  159  157  160
CONECT  130  128
CONECT  161  155  162
CONECT  137  135  138
CONECT  131  132  128
CONECT  146  145
CONECT  128  130  131  127  129
CONECT  192  191
CONECT  167  166
CONECT  168  166
CONECT  194  193
CONECT  172  171  173  174  191
CONECT  183  181  184  187
CONECT  191  172  189  192  193
CONECT  189  169  190  191  195
CONECT  188  174  178  187
CONECT  169  166  170  171  189
CONECT  178  177  179  188
CONECT  166  165  167  168  169
CONECT  179  178  180  181
CONECT  175  174  176  177
CONECT  182  181
CONECT  173  172
CONECT  185  184
CONECT  186  184
CONECT  190  189
CONECT  170  169
CONECT  176  175
CONECT  181  179  182  183
CONECT  184  183  185  186
CONECT  187  183  188
CONECT  177  175  178
CONECT  174  172  175  188
CONECT  163  162
CONECT  193  191  194
CONECT  164  162
CONECT  195  189  196
CONECT  171  169  172
CONECT  165  162  166
CONECT  180  179
CONECT  162  161  163  164  165
CONECT  222  221
CONECT  201  200
CONECT  202  200
CONECT  224  223
CONECT  206  205  207  208  221
CONECT  217  208  215  218
CONECT  221  206  219  222  223
CONECT  219  203  220  221  225
CONECT  213  211  214  215
CONECT  203  200  204  205  219
CONECT  211  209  212  213
CONECT  200  199  201  202  203
CONECT  209  208  210  211
CONECT  207  206
CONECT  216  215
CONECT  220  219
CONECT  204  203
CONECT  212  211
CONECT  210  209
CONECT  208  206  209  217
CONECT  215  213  216  217
CONECT  197  196
CONECT  218  217
CONECT  223  221  224
CONECT  198  196
CONECT  225  219  226
CONECT  214  213
CONECT  205  203  206
CONECT  199  196  200
CONECT  196  195  197  198  199
CONECT  253  252
CONECT  231  230
CONECT  232  230
CONECT  255  254
CONECT  236  235  237  238  252
CONECT  248  238  247  249
CONECT  252  236  250  253  254
CONECT  250  233  251  252  256
CONECT  243  241  244  247
CONECT  233  230  234  235  250
CONECT  241  239  242  243
CONECT  230  229  231  232  233
CONECT  239  238  240  241
CONECT  237  236
CONECT  251  250
CONECT  234  233
CONECT  245  244
CONECT  246  244
CONECT  242  241
CONECT  240  239
CONECT  238  236  239  248
CONECT  247  243  248
CONECT  244  243  245  246
CONECT  227  226
CONECT  249  248
CONECT  254  252  255
CONECT  228  226
CONECT  256  250  257
CONECT  235  233  236
CONECT  229  226  230
CONECT  226  225  227  228  229
CONECT  284  283
CONECT  262  261
CONECT  263  261
CONECT  286  285
CONECT  267  266  268  269  283
CONECT  279  269  278  280
CONECT  283  267  281  284  285
CONECT  281  264  282  283  287
CONECT  274  272  275  278
CONECT  264  261  265  266  281
CONECT  272  270  273  274
CONECT  261  260  262  263  264
CONECT  270  269  271  272
CONECT  268  267
CONECT  282  281
CONECT  265  264
CONECT  276  275
CONECT  277  275
CONECT  273  272
CONECT  271  270
CONECT  269  267  270  279
CONECT  278  274  279
CONECT  275  274  276  277
CONECT  258  257
CONECT  280  279
CONECT  285  283  286
CONECT  259  257
CONECT  287  281  288
CONECT  266  264  267
CONECT  260  261  257
CONECT  257  258  259  260  256
CONECT  318  317
CONECT  293  292
CONECT  294  292
CONECT  320  319
CONECT  298  297  299  300  317
CONECT  309  307  310  313
CONECT  317  298  315  318  319
CONECT  315  295  316  317  321
CONECT  314  300  304  313
CONECT  295  292  296  297  315
CONECT  304  303  305  314
CONECT  292  291  293  294  295
CONECT  305  304  306  307
CONECT  301  300  302  303
CONECT  308  307
CONECT  299  298
CONECT  311  310
CONECT  312  310
CONECT  316  315
CONECT  296  295
CONECT  302  301
CONECT  307  305  308  309
CONECT  310  309  311  312
CONECT  313  309  314
CONECT  303  301  304
CONECT  300  298  301  314
CONECT  289  288
CONECT  319  317  320
CONECT  290  288
CONECT  321  315  322
CONECT  297  295  298
CONECT  291  288  292
CONECT  306  305
CONECT  288  287  289  290  291
CONECT  351  350
CONECT  327  326
CONECT  328  326
CONECT  353  352
CONECT  332  331  333  334  350
CONECT  344  343  345  346
CONECT  350  332  348  351  352
CONECT  348  329  349  350  354
CONECT  347  334  338  346
CONECT  329  326  330  331  348
CONECT  338  337  339  347
CONECT  326  325  327  328  329
CONECT  339  338  340  343
CONECT  335  334  336  337
CONECT  333  332
CONECT  345  344
CONECT  349  348
CONECT  330  329
CONECT  341  340
CONECT  342  340
CONECT  336  335
CONECT  343  339  344
CONECT  346  344  347
CONECT  340  339  341  342
CONECT  337  335  338
CONECT  334  332  335  347
CONECT  323  322
CONECT  352  350  353
CONECT  324  322
CONECT  354  348  355
CONECT  331  329  332
CONECT  325  322  326
CONECT  322  321  323  324  325
CONECT  381  380
CONECT  360  359
CONECT  361  359
CONECT  383  382
CONECT  365  364  366  367  380
CONECT  376  367  374  377
CONECT  380  365  378  381  382
CONECT  378  362  379  380  384
CONECT  372  370  373  374
CONECT  362  359  363  364  378
CONECT  370  368  371  372
CONECT  359  358  360  361  362
CONECT  368  367  369  370
CONECT  366  365
CONECT  375  374
CONECT  379  378
CONECT  363  362
CONECT  371  370
CONECT  369  368
CONECT  367  365  368  376
CONECT  374  372  375  376
CONECT  356  355
CONECT  377  376
CONECT  382  380  383
CONECT  357  355
CONECT  384  378  385
CONECT  373  372
CONECT  364  362  365
CONECT  358  355  359
CONECT  355  354  356  357  358
CONECT  415  414
CONECT  390  389
CONECT  391  389
CONECT  417  416
CONECT  395  394  396  397  414
CONECT  406  404  407  410
CONECT  414  395  412  415  416
CONECT  412  392  413  414  418
CONECT  411  397  401  410
CONECT  392  389  393  394  412
CONECT  401  400  402  411
CONECT  389  388  390  391  392
CONECT  402  401  403  404
CONECT  398  397  399  400
CONECT  405  404
CONECT  396  395
CONECT  408  407
CONECT  409  407
CONECT  413  412
CONECT  393  392
CONECT  399  398
CONECT  404  402  405  406
CONECT  407  406  408  409
CONECT  410  406  411
CONECT  400  398  401
CONECT  397  395  398  411
CONECT  386  385
CONECT  416  414  417
CONECT  387  385
CONECT  418  412  419
CONECT  394  392  395
CONECT  388  385  389
CONECT  403  402
CONECT  385  384  386  387  388
CONECT  449  448
CONECT  424  423
CONECT  425  423
CONECT  451  450
CONECT  429  428  430  431  448
CONECT  440  438  441  444
CONECT  448  429  446  449  450
CONECT  446  426  447  448  452
CONECT  445  431  435  444
CONECT  426  423  427  428  446
CONECT  435  434  436  445
CONECT  423  422  424  425  426
CONECT  436  435  437  438
CONECT  432  431  433  434
CONECT  439  438
CONECT  430  429
CONECT  442  441
CONECT  443  441
CONECT  447  446
CONECT  427  426
CONECT  433  432
CONECT  438  436  439  440
CONECT  441  440  442  443
CONECT  444  440  445
CONECT  434  432  435
CONECT  431  429  432  445
CONECT  420  419
CONECT  450  448  451
CONECT  421  419
CONECT  452  446  453
CONECT  428  426  429
CONECT  422  419  423
CONECT  437  436
CONECT  419  418  420  421  422
CONECT  479  478
CONECT  458  457
CONECT  459  457
CONECT  481  480
CONECT  463  462  464  465  478
CONECT  474  465  472  475
CONECT  478  463  476  479  480
CONECT  476  460  477  478  482
CONECT  470  468  471  472
CONECT  460  457  461  462  476
CONECT  468  466  469  470
CONECT  457  456  458  459  460
CONECT  466  465  467  468
CONECT  464  463
CONECT  473  472
CONECT  477  476
CONECT  461  460
CONECT  469  468
CONECT  467  466
CONECT  465  463  466  474
CONECT  472  470  473  474
CONECT  454  453
CONECT  475  474
CONECT  480  478  481
CONECT  455  453
CONECT  482  476  483
CONECT  471  470
CONECT  462  460  463
CONECT  456  453  457
CONECT  453  452  454  455  456
CONECT  512  511
CONECT  488  487
CONECT  489  487
CONECT  514  513
CONECT  493  492  494  495  511
CONECT  505  504  506  507
CONECT  511  493  509  512  513
CONECT  509  515  490  510  511
CONECT  508  495  499  507
CONECT  490  487  491  492  509
CONECT  499  498  500  508
CONECT  487  486  488  489  490
CONECT  500  499  501  504
CONECT  496  495  497  498
CONECT  494  493
CONECT  506  505
CONECT  510  509
CONECT  491  490
CONECT  502  501
CONECT  503  501
CONECT  497  496
CONECT  504  500  505
CONECT  507  505  508
CONECT  501  500  502  503
CONECT  498  496  499
CONECT  495  493  496  508
CONECT  484  483
CONECT  513  514  511
CONECT  485  483
CONECT  515  516  509
CONECT  492  490  493
CONECT  486  483  487
CONECT  483  482  484  485  486
CONECT  546  545
CONECT  521  520
CONECT  522  520
CONECT  548  547
CONECT  526  525  527  528  545
CONECT  537  535  538  541
CONECT  545  526  543  546  547
CONECT  543  523  544  545  549
CONECT  542  528  532  541
CONECT  523  520  524  525  543
CONECT  532  531  533  542
CONECT  520  519  521  522  523
CONECT  533  532  534  535
CONECT  529  528  530  531
CONECT  536  535
CONECT  527  526
CONECT  539  538
CONECT  540  538
CONECT  544  543
CONECT  524  523
CONECT  530  529
CONECT  535  533  536  537
CONECT  538  537  539  540
CONECT  541  537  542
CONECT  531  529  532
CONECT  528  526  529  542
CONECT  517  516
CONECT  547  545  548
CONECT  518  516
CONECT  549  543  550
CONECT  525  523  526
CONECT  519  516  520
CONECT  534  533
CONECT  516  515  517  518  519
CONECT  576  575
CONECT  555  554
CONECT  556  554
CONECT  578  577
CONECT  560  559  561  562  575
CONECT  571  562  569  572
CONECT  575  560  573  576  577
CONECT  573  557  574  575  579
CONECT  567  565  568  569
CONECT  557  554  558  559  573
CONECT  565  563  566  567
CONECT  554  553  555  556  557
CONECT  563  562  564  565
CONECT  561  560
CONECT  570  569
CONECT  574  573
CONECT  558  557
CONECT  566  565
CONECT  564  563
CONECT  562  560  563  571
CONECT  569  567  570  571
CONECT  551  550
CONECT  572  571
CONECT  577  575  578
CONECT  552  550
CONECT  579  573  580
CONECT  568  567
CONECT  559  557  560
CONECT  553  550  554
CONECT  550  549  551  552  553
CONECT  610  609
CONECT  585  584
CONECT  586  584
CONECT  612  611
CONECT  590  589  591  592  609
CONECT  601  599  602  605
CONECT  609  590  607  610  611
CONECT  607  587  608  609  613
CONECT  606  592  596  605
CONECT  587  584  588  589  607
CONECT  596  595  597  606
CONECT  584  583  585  586  587
CONECT  597  596  598  599
CONECT  593  592  594  595
CONECT  600  599
CONECT  591  590
CONECT  603  602
CONECT  604  602
CONECT  608  607
CONECT  588  587
CONECT  594  593
CONECT  599  597  600  601
CONECT  602  601  603  604
CONECT  605  601  606
CONECT  595  593  596
CONECT  592  590  593  606
CONECT  581  580
CONECT  611  609  612
CONECT  582  580
CONECT  613  607  614
CONECT  589  587  590
CONECT  583  580  584
CONECT  598  597
CONECT  580  579  581  582  583
CONECT  643  642
CONECT  619  618
CONECT  620  618
CONECT  645  644
CONECT  624  623  625  626  642
CONECT  636  635  637  638
CONECT  642  624  640  643  644
CONECT  640  621  641  642  646
CONECT  639  626  630  638
CONECT  621  618  622  623  640
CONECT  630  629  631  639
CONECT  618  617  619  620  621
CONECT  631  630  632  635
CONECT  627  626  628  629
CONECT  625  624
CONECT  637  636
CONECT  641  640
CONECT  622  621
CONECT  633  632
CONECT  634  632
CONECT  628  627
CONECT  635  631  636
CONECT  638  636  639
CONECT  632  631  633  634
CONECT  629  627  630
CONECT  626  624  627  639
CONECT  615  614
CONECT  644  642  645
CONECT  616  614
CONECT  646  640  647
CONECT  623  621  624
CONECT  617  614  618
CONECT  614  613  615  616  617
CONECT  677  676
CONECT  652  651
CONECT  653  651
CONECT  679  678
CONECT  657  656  658  659  676
CONECT  668  666  669  672
CONECT  676  657  674  677  678
CONECT  674  654  675  676  680
CONECT  673  659  663  672
CONECT  654  651  655  656  674
CONECT  663  662  664  673
CONECT  651  650  652  653  654
CONECT  664  663  665  666
CONECT  660  659  661  662
CONECT  667  666
CONECT  658  657
CONECT  670  669
CONECT  671  669
CONECT  675  674
CONECT  655  654
CONECT  661  660
CONECT  666  664  667  668
CONECT  669  668  670  671
CONECT  672  668  673
CONECT  662  660  663
CONECT  659  657  660  673
CONECT  648  647
CONECT  678  676  679
CONECT  649  647
CONECT  680  674  681
CONECT  656  654  657
CONECT  650  647  651
CONECT  665  664
CONECT  647  646  648  649  650
CONECT  707  706
CONECT  686  685
CONECT  687  685
CONECT  709  708
CONECT  691  690  692  693  706
CONECT  702  693  700  703
CONECT  706  691  704  707  708
CONECT  704  688  705  706  710
CONECT  698  696  699  700
CONECT  688  685  689  690  704
CONECT  696  694  697  698
CONECT  685  684  686  687  688
CONECT  694  693  695  696
CONECT  692  691
CONECT  701  700
CONECT  705  704
CONECT  689  688
CONECT  697  696
CONECT  695  694
CONECT  693  691  694  702
CONECT  700  698  701  702
CONECT  682  681
CONECT  703  702
CONECT  708  706  709
CONECT  683  681
CONECT  710  704  711
CONECT  699  698
CONECT  690  688  691
CONECT  684  681  685
CONECT  681  680  682  683  684
CONECT  737  736
CONECT  716  715
CONECT  717  715
CONECT  739  738
CONECT  721  720  722  723  736
CONECT  732  723  730  733
CONECT  736  721  734  737  738
CONECT  734  718  735  736  740
CONECT  728  726  729  730
CONECT  718  715  719  720  734
CONECT  726  724  727  728
CONECT  715  714  716  717  718
CONECT  724  723  725  726
CONECT  722  721
CONECT  731  730
CONECT  735  734
CONECT  719  718
CONECT  727  726
CONECT  725  724
CONECT  723  721  724  732
CONECT  730  728  731  732
CONECT  712  711
CONECT  733  732
CONECT  738  736  739
CONECT  713  711
CONECT  740  734  741
CONECT  729  728
CONECT  720  718  721
CONECT  714  711  715
CONECT  711  710  712  713  714
CONECT  770  769
CONECT  746  745
CONECT  747  745
CONECT  772  771
CONECT  751  750  752  753  769
CONECT  763  762  764  765
CONECT  769  751  767  770  771
CONECT  767  748  768  769  773
CONECT  766  753  757  765
CONECT  748  745  749  750  767
CONECT  757  756  758  766
CONECT  745  744  746  747  748
CONECT  758  757  759  762
CONECT  754  753  755  756
CONECT  752  751
CONECT  764  763
CONECT  768  767
CONECT  749  748
CONECT  760  759
CONECT  761  759
CONECT  755  754
CONECT  762  758  763
CONECT  765  763  766
CONECT  759  758  760  761
CONECT  756  754  757
CONECT  753  751  754  766
CONECT  742  741
CONECT  771  769  772
CONECT  743  741
CONECT  773  767  774
CONECT  750  748  751
CONECT  744  741  745
CONECT  741  740  742  743  744
CONECT  800  799
CONECT  779  778
CONECT  780  778
CONECT  802  801
CONECT  784  783  785  786  799
CONECT  795  786  793  796
CONECT  799  784  797  800  801
CONECT  797  781  798  799  803
CONECT  791  789  792  793
CONECT  781  778  782  783  797
CONECT  789  787  790  791
CONECT  778  777  779  780  781
CONECT  787  786  788  789
CONECT  785  784
CONECT  794  793
CONECT  798  797
CONECT  782  781
CONECT  790  789
CONECT  788  787
CONECT  786  784  787  795
CONECT  793  791  794  795
CONECT  775  774
CONECT  796  795
CONECT  801  799  802
CONECT  776  774
CONECT  803  797  804
CONECT  792  791
CONECT  783  781  784
CONECT  777  774  778
CONECT  774  773  775  776  777
CONECT  831  830
CONECT  809  808
CONECT  810  808
CONECT  833  832
CONECT  814  813  815  816  830
CONECT  826  816  825  827
CONECT  830  814  828  831  832
CONECT  828  811  829  830  834
CONECT  821  819  822  825
CONECT  811  808  812  813  828
CONECT  819  817  820  821
CONECT  808  807  809  810  811
CONECT  817  816  818  819
CONECT  815  814
CONECT  829  828
CONECT  812  811
CONECT  823  822
CONECT  824  822
CONECT  820  819
CONECT  818  817
CONECT  816  814  817  826
CONECT  825  821  826
CONECT  822  821  823  824
CONECT  805  804
CONECT  827  826
CONECT  832  830  833
CONECT  806  804
CONECT  834  828  835
CONECT  813  811  814
CONECT  807  804  808
CONECT  804  803  805  806  807
CONECT  861  860
CONECT  840  839
CONECT  841  839
CONECT  863  862
CONECT  845  844  846  847  860
CONECT  856  847  854  857
CONECT  860  845  858  861  862
CONECT  858  842  859  860  864
CONECT  852  850  853  854
CONECT  842  839  843  844  858
CONECT  850  848  851  852
CONECT  839  838  840  841  842
CONECT  848  847  849  850
CONECT  846  845
CONECT  855  854
CONECT  859  858
CONECT  843  842
CONECT  851  850
CONECT  849  848
CONECT  847  845  848  856
CONECT  854  852  855  856
CONECT  836  835
CONECT  857  856
CONECT  862  860  863
CONECT  837  835
CONECT  864  858  865
CONECT  853  852
CONECT  844  842  845
CONECT  838  835  839
CONECT  835  834  836  837  838
CONECT  892  891
CONECT  870  869
CONECT  871  869
CONECT  894  893
CONECT  875  874  876  877  891
CONECT  887  877  886  888
CONECT  891  875  889  892  893
CONECT  889  872  890  891  895
CONECT  882  880  883  886
CONECT  872  869  873  874  889
CONECT  880  878  881  882
CONECT  869  868  870  871  872
CONECT  878  877  879  880
CONECT  876  875
CONECT  890  889
CONECT  873  872
CONECT  884  883
CONECT  885  883
CONECT  881  880
CONECT  879  878
CONECT  877  875  878  887
CONECT  886  882  887
CONECT  883  882  884  885
CONECT  866  865
CONECT  888  887
CONECT  893  891  894
CONECT  867  865
CONECT  895  889  896
CONECT  874  872  875
CONECT  868  865  869
CONECT  865  864  866  867  868
CONECT  925  924
CONECT  901  900
CONECT  902  900
CONECT  927  926
CONECT  906  905  907  908  924
CONECT  918  917  919  920
CONECT  924  906  922  925  926
CONECT  922  903  923  924  928
CONECT  921  908  912  920
CONECT  903  900  904  905  922
CONECT  912  911  913  921
CONECT  900  899  901  902  903
CONECT  913  912  914  917
CONECT  909  908  910  911
CONECT  907  906
CONECT  919  918
CONECT  923  922
CONECT  904  903
CONECT  915  914
CONECT  916  914
CONECT  910  909
CONECT  917  913  918
CONECT  920  918  921
CONECT  914  913  915  916
CONECT  911  909  912
CONECT  908  906  909  921
CONECT  897  896
CONECT  926  924  927
CONECT  898  896
CONECT  928  922  929
CONECT  905  903  906
CONECT  899  896  900
CONECT  896  895  897  898  899
CONECT  958  957
CONECT  934  933
CONECT  935  933
CONECT  960  959
CONECT  939  938  940  941  957
CONECT  951  950  952  953
CONECT  957  939  955  958  959
CONECT  955  936  956  957  961
CONECT  954  941  945  953
CONECT  936  933  937  938  955
CONECT  945  944  946  954
CONECT  933  932  934  935  936
CONECT  946  945  947  950
CONECT  942  941  943  944
CONECT  940  939
CONECT  952  951
CONECT  956  955
CONECT  937  936
CONECT  948  947
CONECT  949  947
CONECT  943  942
CONECT  950  946  951
CONECT  953  951  954
CONECT  947  946  948  949
CONECT  944  942  945
CONECT  941  939  942  954
CONECT  930  929
CONECT  959  957  960
CONECT  931  929
CONECT  961  955  962
CONECT  938  936  939
CONECT  932  929  933
CONECT  929  928  930  931  932
CONECT  988  987
CONECT  967  966
CONECT  968  966
CONECT  990  989
CONECT  972  971  973  974  987
CONECT  983  974  981  984
CONECT  987  972  985  988  989
CONECT  985  969  986  987  991
CONECT  979  977  980  981
CONECT  969  966  970  971  985
CONECT  977  975  978  979
CONECT  966  965  967  968  969
CONECT  975  974  976  977
CONECT  973  972
CONECT  982  981
CONECT  986  985
CONECT  970  969
CONECT  978  977
CONECT  976  975
CONECT  974  972  975  983
CONECT  981  979  982  983
CONECT  963  962
CONECT  984  983
CONECT  989  987  990
CONECT  964  962
CONECT  991  985  992
CONECT  980  979
CONECT  971  969  972
CONECT  965  962  966
CONECT  962  961  963  964  965
CONECT 1018 1017
CONECT  997  996
CONECT  998  996
CONECT 1020 1019
CONECT 1002 1001 1003 1004 1017
CONECT 1013 1004 1011 1014
CONECT 1017 1002 1015 1018 1019
CONECT 1015  999 1016 1017 1021
CONECT 1009 1007 1010 1011
CONECT  999  996 1000 1001 1015
CONECT 1007 1005 1008 1009
CONECT  996  995  997  998  999
CONECT 1005 1004 1006 1007
CONECT 1003 1002
CONECT 1012 1011
CONECT 1016 1015
CONECT 1000  999
CONECT 1008 1007
CONECT 1006 1005
CONECT 1004 1002 1005 1013
CONECT 1011 1009 1012 1013
CONECT  993  992
CONECT 1014 1013
CONECT 1019 1017 1020
CONECT  994  992
CONECT 1021 1015 1022
CONECT 1010 1009
CONECT 1001  999 1002
CONECT  995  992  996
CONECT  992  991  993  994  995
CONECT 1052 1051
CONECT 1027 1026
CONECT 1028 1026
CONECT 1054 1053
CONECT 1032 1031 1033 1034 1051
CONECT 1043 1041 1044 1047
CONECT 1051 1032 1049 1052 1053
CONECT 1049 1029 1050 1051 1055
CONECT 1048 1034 1038 1047
CONECT 1029 1026 1030 1031 1049
CONECT 1038 1037 1039 1048
CONECT 1026 1027 1028 1029 1025
CONECT 1039 1038 1040 1041
CONECT 1035 1034 1036 1037
CONECT 1042 1041
CONECT 1033 1032
CONECT 1045 1044
CONECT 1046 1044
CONECT 1050 1049
CONECT 1030 1029
CONECT 1036 1035
CONECT 1041 1039 1042 1043
CONECT 1044 1043 1045 1046
CONECT 1047 1043 1048
CONECT 1037 1035 1038
CONECT 1034 1032 1035 1048
CONECT 1023 1022
CONECT 1053 1051 1054
CONECT 1024 1022
CONECT 1055 1049 1056
CONECT 1031 1029 1032
CONECT 1025 1026 1022
CONECT 1040 1039
CONECT 1022 1021 1023 1024 1025
CONECT 1085 1084
CONECT 1061 1060
CONECT 1062 1060
CONECT 1087 1086
CONECT 1066 1065 1067 1068 1084
CONECT 1078 1077 1079 1080
CONECT 1084 1066 1082 1085 1086
CONECT 1082 1063 1083 1084 1088
CONECT 1081 1068 1072 1080
CONECT 1063 1060 1064 1065 1082
CONECT 1072 1071 1073 1081
CONECT 1060 1059 1061 1062 1063
CONECT 1073 1072 1074 1077
CONECT 1069 1068 1070 1071
CONECT 1067 1066
CONECT 1079 1078
CONECT 1083 1082
CONECT 1064 1063
CONECT 1075 1074
CONECT 1076 1074
CONECT 1070 1069
CONECT 1077 1073 1078
CONECT 1080 1078 1081
CONECT 1074 1073 1075 1076
CONECT 1071 1069 1072
CONECT 1068 1066 1069 1081
CONECT 1057 1056
CONECT 1086 1084 1087
CONECT 1058 1056
CONECT 1088 1082 1089
CONECT 1065 1063 1066
CONECT 1059 1056 1060
CONECT 1056 1055 1057 1058 1059
CONECT 1115 1114
CONECT 1094 1093
CONECT 1095 1093
CONECT 1117 1116
CONECT 1099 1098 1100 1101 1114
CONECT 1110 1101 1108 1111
CONECT 1114 1099 1112 1115 1116
CONECT 1112 1096 1113 1114 1118
CONECT 1106 1104 1107 1108
CONECT 1096 1093 1097 1098 1112
CONECT 1104 1102 1105 1106
CONECT 1093 1092 1094 1095 1096
CONECT 1102 1101 1103 1104
CONECT 1100 1099
CONECT 1109 1108
CONECT 1113 1112
CONECT 1097 1096
CONECT 1105 1104
CONECT 1103 1102
CONECT 1101 1099 1102 1110
CONECT 1108 1106 1109 1110
CONECT 1090 1089
CONECT 1111 1110
CONECT 1116 1114 1117
CONECT 1091 1089
CONECT 1118 1112 1119
CONECT 1107 1106
CONECT 1098 1096 1099
CONECT 1092 1089 1093
CONECT 1089 1088 1090 1091 1092
CONECT 1145 1144
CONECT 1124 1123
CONECT 1125 1123
CONECT 1147 1146
CONECT 1129 1128 1130 1131 1144
CONECT 1140 1131 1138 1141
CONECT 1144 1129 1142 1145 1146
CONECT 1142 1126 1143 1144 1148
CONECT 1136 1134 1137 1138
CONECT 1126 1123 1127 1128 1142
CONECT 1134 1132 1135 1136
CONECT 1123 1122 1124 1125 1126
CONECT 1132 1131 1133 1134
CONECT 1130 1129
CONECT 1139 1138
CONECT 1143 1142
CONECT 1127 1126
CONECT 1135 1134
CONECT 1133 1132
CONECT 1131 1129 1132 1140
CONECT 1138 1136 1139 1140
CONECT 1120 1119
CONECT 1141 1140
CONECT 1146 1144 1147
CONECT 1121 1119
CONECT 1148 1142 1149
CONECT 1137 1136
CONECT 1128 1126 1129
CONECT 1122 1119 1123
CONECT 1119 1118 1120 1121 1122
CONECT 1179 1178
CONECT 1154 1153
CONECT 1155 1153
CONECT 1181 1180
CONECT 1159 1158 1160 1161 1178
CONECT 1170 1168 1171 1174
CONECT 1178 1159 1176 1179 1180
CONECT 1176 1156 1177 1178 1182
CONECT 1175 1161 1165 1174
CONECT 1156 1153 1157 1158 1176
CONECT 1165 1164 1166 1175
CONECT 1153 1152 1154 1155 1156
CONECT 1166 1165 1167 1168
CONECT 1162 1161 1163 1164
CONECT 1169 1168
CONECT 1160 1159
CONECT 1172 1171
CONECT 1173 1171
CONECT 1177 1176
CONECT 1157 1156
CONECT 1163 1162
CONECT 1168 1166 1169 1170
CONECT 1171 1170 1172 1173
CONECT 1174 1170 1175
CONECT 1164 1162 1165
CONECT 1161 1159 1162 1175
CONECT 1150 1149
CONECT 1180 1178 1181
CONECT 1151 1149
CONECT 1182 1176 1183
CONECT 1158 1156 1159
CONECT 1152 1149 1153
CONECT 1167 1166
CONECT 1149 1148 1150 1151 1152
CONECT 1209 1208
CONECT 1188 1187
CONECT 1189 1187
CONECT 1211 1210
CONECT 1193 1192 1194 1195 1208
CONECT 1204 1195 1202 1205
CONECT 1208 1193 1206 1209 1210
CONECT 1206 1190 1207 1208 1212
CONECT 1200 1198 1201 1202
CONECT 1190 1187 1191 1192 1206
CONECT 1198 1196 1199 1200
CONECT 1187 1186 1188 1189 1190
CONECT 1196 1195 1197 1198
CONECT 1194 1193
CONECT 1203 1202
CONECT 1207 1206
CONECT 1191 1190
CONECT 1199 1198
CONECT 1197 1196
CONECT 1195 1193 1196 1204
CONECT 1202 1200 1203 1204
CONECT 1184 1183
CONECT 1205 1204
CONECT 1210 1208 1211
CONECT 1185 1183
CONECT 1212 1206 1213
CONECT 1201 1200
CONECT 1192 1190 1193
CONECT 1186 1183 1187
CONECT 1183 1182 1184 1185 1186
CONECT 1239 1238
CONECT 1218 1217
CONECT 1219 1217
CONECT 1241 1240
CONECT 1223 1222 1224 1225 1238
CONECT 1234 1225 1232 1235
CONECT 1238 1223 1236 1239 1240
CONECT 1236 1220 1237 1238 1242
CONECT 1230 1228 1231 1232
CONECT 1220 1217 1221 1222 1236
CONECT 1228 1226 1229 1230
CONECT 1217 1216 1218 1219 1220
CONECT 1226 1225 1227 1228
CONECT 1224 1223
CONECT 1233 1232
CONECT 1237 1236
CONECT 1221 1220
CONECT 1229 1228
CONECT 1227 1226
CONECT 1225 1223 1226 1234
CONECT 1232 1230 1233 1234
CONECT 1214 1213
CONECT 1235 1234
CONECT 1240 1238 1241
CONECT 1215 1213
CONECT 1242 1236 1243
CONECT 1231 1230
CONECT 1222 1220 1223
CONECT 1216 1213 1217
CONECT 1213 1212 1214 1215 1216
CONECT 1270 1269
CONECT 1248 1247
CONECT 1249 1247
CONECT 1272 1271
CONECT 1253 1252 1254 1255 1269
CONECT 1265 1255 1264 1266
CONECT 1269 1253 1267 1270 1271
CONECT 1267 1250 1268 1269 1273
CONECT 1260 1258 1261 1264
CONECT 1250 1247 1251 1252 1267
CONECT 1258 1256 1259 1260
CONECT 1247 1246 1248 1249 1250
CONECT 1256 1255 1257 1258
CONECT 1254 1253
CONECT 1268 1267
CONECT 1251 1250
CONECT 1262 1261
CONECT 1263 1261
CONECT 1259 1258
CONECT 1257 1256
CONECT 1255 1253 1256 1265
CONECT 1264 1260 1265
CONECT 1261 1260 1262 1263
CONECT 1244 1243
CONECT 1266 1265
CONECT 1271 1269 1272
CONECT 1245 1243
CONECT 1273 1267 1274
CONECT 1252 1250 1253
CONECT 1246 1243 1247
CONECT 1243 1242 1244 1245 1246
CONECT 1303 1302
CONECT 1279 1278
CONECT 1280 1278
CONECT 1305 1304
CONECT 1284 1283 1285 1286 1302
CONECT 1296 1295 1297 1298
CONECT 1302 1284 1300 1303 1304
CONECT 1300 1281 1301 1302 1306
CONECT 1299 1286 1290 1298
CONECT 1281 1278 1282 1283 1300
CONECT 1290 1289 1291 1299
CONECT 1278 1277 1279 1280 1281
CONECT 1291 1290 1292 1295
CONECT 1287 1286 1288 1289
CONECT 1285 1284
CONECT 1297 1296
CONECT 1301 1300
CONECT 1282 1281
CONECT 1293 1292
CONECT 1294 1292
CONECT 1288 1287
CONECT 1295 1291 1296
CONECT 1298 1296 1299
CONECT 1292 1291 1293 1294
CONECT 1289 1287 1290
CONECT 1286 1284 1287 1299
CONECT 1275 1274
CONECT 1304 1302 1305
CONECT 1276 1274
CONECT 1306 1300 1307
CONECT 1283 1281 1284
CONECT 1277 1274 1278
CONECT 1274 1273 1275 1276 1277
CONECT 1334 1333
CONECT 1312 1311
CONECT 1313 1311
CONECT 1336 1335
CONECT 1317 1316 1318 1319 1333
CONECT 1329 1319 1328 1330
CONECT 1333 1317 1331 1334 1335
CONECT 1331 1314 1332 1333 1337
CONECT 1324 1322 1325 1328
CONECT 1314 1311 1315 1316 1331
CONECT 1322 1320 1323 1324
CONECT 1311 1310 1312 1313 1314
CONECT 1320 1319 1321 1322
CONECT 1318 1317
CONECT 1332 1331
CONECT 1315 1314
CONECT 1326 1325
CONECT 1327 1325
CONECT 1323 1322
CONECT 1321 1320
CONECT 1319 1317 1320 1329
CONECT 1328 1324 1329
CONECT 1325 1324 1326 1327
CONECT 1308 1307
CONECT 1330 1329
CONECT 1335 1333 1336
CONECT 1309 1307
CONECT 1337 1331 1338
CONECT 1316 1314 1317
CONECT 1310 1307 1311
CONECT 1307 1306 1308 1309 1310
CONECT 1367 1366
CONECT 1343 1342
CONECT 1344 1342
CONECT 1369 1368
CONECT 1348 1347 1349 1350 1366
CONECT 1360 1359 1361 1362
CONECT 1366 1348 1364 1367 1368
CONECT 1364 1345 1365 1366 1370
CONECT 1363 1350 1354 1362
CONECT 1345 1342 1346 1347 1364
CONECT 1354 1353 1355 1363
CONECT 1342 1341 1343 1344 1345
CONECT 1355 1354 1356 1359
CONECT 1351 1350 1352 1353
CONECT 1349 1348
CONECT 1361 1360
CONECT 1365 1364
CONECT 1346 1345
CONECT 1357 1356
CONECT 1358 1356
CONECT 1352 1351
CONECT 1359 1355 1360
CONECT 1362 1360 1363
CONECT 1356 1355 1357 1358
CONECT 1353 1351 1354
CONECT 1350 1348 1351 1363
CONECT 1339 1338
CONECT 1368 1366 1369
CONECT 1340 1338
CONECT 1370 1364 1371
CONECT 1347 1345 1348
CONECT 1341 1338 1342
CONECT 1338 1337 1339 1340 1341
CONECT 1401 1400
CONECT 1376 1375
CONECT 1377 1375
CONECT 1403 1402
CONECT 1381 1380 1382 1383 1400
CONECT 1392 1390 1393 1396
CONECT 1400 1381 1398 1401 1402
CONECT 1398 1378 1399 1400 1404
CONECT 1397 1383 1387 1396
CONECT 1378 1375 1379 1380 1398
CONECT 1387 1386 1388 1397
CONECT 1375 1374 1376 1377 1378
CONECT 1388 1387 1389 1390
CONECT 1384 1383 1385 1386
CONECT 1391 1390
CONECT 1382 1381
CONECT 1394 1393
CONECT 1395 1393
CONECT 1399 1398
CONECT 1379 1378
CONECT 1385 1384
CONECT 1390 1388 1391 1392
CONECT 1393 1392 1394 1395
CONECT 1396 1392 1397
CONECT 1386 1384 1387
CONECT 1383 1381 1384 1397
CONECT 1372 1371
CONECT 1402 1400 1403
CONECT 1373 1371
CONECT 1404 1398 1405
CONECT 1380 1378 1381
CONECT 1374 1371 1375
CONECT 1389 1388
CONECT 1371 1370 1372 1373 1374
CONECT 1431 1430
CONECT 1410 1409
CONECT 1411 1409
CONECT 1433 1432
CONECT 1415 1414 1416 1417 1430
CONECT 1426 1417 1424 1427
CONECT 1430 1415 1428 1431 1432
CONECT 1428 1412 1429 1430 1434
CONECT 1422 1420 1423 1424
CONECT 1412 1409 1413 1414 1428
CONECT 1420 1418 1421 1422
CONECT 1409 1408 1410 1411 1412
CONECT 1418 1417 1419 1420
CONECT 1416 1415
CONECT 1425 1424
CONECT 1429 1428
CONECT 1413 1412
CONECT 1421 1420
CONECT 1419 1418
CONECT 1417 1415 1418 1426
CONECT 1424 1422 1425 1426
CONECT 1406 1405
CONECT 1427 1426
CONECT 1432 1430 1433
CONECT 1407 1405
CONECT 1434 1428 1435
CONECT 1423 1422
CONECT 1414 1412 1415
CONECT 1408 1405 1409
CONECT 1405 1404 1406 1407 1408
CONECT 1462 1461
CONECT 1440 1439
CONECT 1441 1439
CONECT 1464 1463
CONECT 1445 1444 1446 1447 1461
CONECT 1457 1447 1456 1458
CONECT 1461 1445 1459 1462 1463
CONECT 1459 1442 1460 1461 1465
CONECT 1452 1450 1453 1456
CONECT 1442 1439 1443 1444 1459
CONECT 1450 1448 1451 1452
CONECT 1439 1438 1440 1441 1442
CONECT 1448 1447 1449 1450
CONECT 1446 1445
CONECT 1460 1459
CONECT 1443 1442
CONECT 1454 1453
CONECT 1455 1453
CONECT 1451 1450
CONECT 1449 1448
CONECT 1447 1445 1448 1457
CONECT 1456 1452 1457
CONECT 1453 1452 1454 1455
CONECT 1436 1435
CONECT 1458 1457
CONECT 1463 1461 1464
CONECT 1437 1435
CONECT 1465 1459 1466
CONECT 1444 1442 1445
CONECT 1438 1435 1439
CONECT 1435 1434 1436 1437 1438
CONECT 1495 1494
CONECT 1471 1470
CONECT 1472 1470
CONECT 1497 1496
CONECT 1476 1475 1477 1478 1494
CONECT 1488 1487 1489 1490
CONECT 1494 1476 1492 1495 1496
CONECT 1492 1473 1493 1494 1498
CONECT 1491 1478 1482 1490
CONECT 1473 1470 1474 1475 1492
CONECT 1482 1481 1483 1491
CONECT 1470 1469 1471 1472 1473
CONECT 1483 1482 1484 1487
CONECT 1479 1478 1480 1481
CONECT 1477 1476
CONECT 1489 1488
CONECT 1493 1492
CONECT 1474 1473
CONECT 1485 1484
CONECT 1486 1484
CONECT 1480 1479
CONECT 1487 1483 1488
CONECT 1490 1488 1491
CONECT 1484 1483 1485 1486
CONECT 1481 1479 1482
CONECT 1478 1476 1479 1491
CONECT 1467 1466
CONECT 1496 1494 1497
CONECT 1468 1466
CONECT 1498 1492 1499
CONECT 1475 1473 1476
CONECT 1469 1466 1470
CONECT 1466 1465 1467 1468 1469
CONECT 1529 1528
CONECT 1504 1503
CONECT 1505 1503
CONECT 1531 1530
CONECT 1509 1508 1510 1511 1528
CONECT 1520 1518 1521 1524
CONECT 1528 1509 1526 1529 1530
CONECT 1526 1506 1527 1528 1532
CONECT 1525 1511 1515 1524
CONECT 1506 1503 1507 1508 1526
CONECT 1515 1514 1516 1525
CONECT 1503 1502 1504 1505 1506
CONECT 1516 1515 1517 1518
CONECT 1512 1511 1513 1514
CONECT 1519 1518
CONECT 1510 1509
CONECT 1522 1521
CONECT 1523 1521
CONECT 1527 1526
CONECT 1507 1506
CONECT 1513 1512
CONECT 1518 1516 1519 1520
CONECT 1521 1520 1522 1523
CONECT 1524 1520 1525
CONECT 1514 1512 1515
CONECT 1511 1509 1512 1525
CONECT 1500 1499
CONECT 1530 1528 1531
CONECT 1501 1499
CONECT 1532 1526 1533
CONECT 1508 1506 1509
CONECT 1502 1499 1503
CONECT 1517 1516
CONECT 1499 1498 1500 1501 1502
CONECT 1559 1558
CONECT 1538 1537
CONECT 1539 1537
CONECT 1561 1560
CONECT 1543 1542 1544 1545 1558
CONECT 1554 1545 1552 1555
CONECT 1558 1543 1556 1559 1560
CONECT 1556 1540 1557 1558 1562
CONECT 1550 1548 1551 1552
CONECT 1540 1537 1541 1542 1556
CONECT 1548 1546 1549 1550
CONECT 1537 1536 1538 1539 1540
CONECT 1546 1545 1547 1548
CONECT 1544 1543
CONECT 1553 1552
CONECT 1557 1556
CONECT 1541 1540
CONECT 1549 1548
CONECT 1547 1546
CONECT 1545 1543 1546 1554
CONECT 1552 1550 1553 1554
CONECT 1534 1533
CONECT 1555 1554
CONECT 1560 1558 1561
CONECT 1535 1533
CONECT 1562 1556 1563
CONECT 1551 1550
CONECT 1542 1540 1543
CONECT 1536 1533 1537
CONECT 1533 1532 1534 1535 1536
CONECT 1589 1588
CONECT 1568 1567
CONECT 1569 1567
CONECT 1591 1590
CONECT 1573 1572 1574 1575 1588
CONECT 1584 1575 1582 1585
CONECT 1588 1573 1586 1589 1590
CONECT 1586 1570 1587 1588 1592
CONECT 1580 1578 1581 1582
CONECT 1570 1567 1571 1572 1586
CONECT 1578 1576 1579 1580
CONECT 1567 1566 1568 1569 1570
CONECT 1576 1575 1577 1578
CONECT 1574 1573
CONECT 1583 1582
CONECT 1587 1586
CONECT 1571 1570
CONECT 1579 1578
CONECT 1577 1576
CONECT 1575 1573 1576 1584
CONECT 1582 1580 1583 1584
CONECT 1564 1563
CONECT 1585 1584
CONECT 1590 1588 1591
CONECT 1565 1563
CONECT 1592 1586 1593
CONECT 1581 1580
CONECT 1572 1570 1573
CONECT 1566 1563 1567
CONECT 1563 1562 1564 1565 1566
CONECT 1622 1621
CONECT 1598 1597
CONECT 1599 1597
CONECT 1624 1623
CONECT 1603 1602 1604 1605 1621
CONECT 1615 1614 1616 1617
CONECT 1621 1603 1619 1622 1623
CONECT 1619 1600 1620 1621 1625
CONECT 1618 1605 1609 1617
CONECT 1600 1597 1601 1602 1619
CONECT 1609 1608 1610 1618
CONECT 1597 1596 1598 1599 1600
CONECT 1610 1609 1611 1614
CONECT 1606 1605 1607 1608
CONECT 1604 1603
CONECT 1616 1615
CONECT 1620 1619
CONECT 1601 1600
CONECT 1612 1611
CONECT 1613 1611
CONECT 1607 1606
CONECT 1614 1610 1615
CONECT 1617 1615 1618
CONECT 1611 1610 1612 1613
CONECT 1608 1606 1609
CONECT 1605 1603 1606 1618
CONECT 1594 1593
CONECT 1623 1621 1624
CONECT 1595 1593
CONECT 1625 1619 1626
CONECT 1602 1600 1603
CONECT 1596 1593 1597
CONECT 1593 1592 1594 1595 1596
CONECT 1653 1652
CONECT 1631 1630
CONECT 1632 1630
CONECT 1655 1654
CONECT 1636 1635 1637 1638 1652
CONECT 1648 1638 1647 1649
CONECT 1652 1636 1650 1653 1654
CONECT 1650 1633 1651 1652 1656
CONECT 1643 1641 1644 1647
CONECT 1633 1630 1634 1635 1650
CONECT 1641 1639 1642 1643
CONECT 1630 1629 1631 1632 1633
CONECT 1639 1638 1640 1641
CONECT 1637 1636
CONECT 1651 1650
CONECT 1634 1633
CONECT 1645 1644
CONECT 1646 1644
CONECT 1642 1641
CONECT 1640 1639
CONECT 1638 1636 1639 1648
CONECT 1647 1643 1648
CONECT 1644 1643 1645 1646
CONECT 1627 1626
CONECT 1649 1648
CONECT 1654 1652 1655
CONECT 1628 1626
CONECT 1656 1650 1657
CONECT 1635 1633 1636
CONECT 1629 1626 1630
CONECT 1626 1625 1627 1628 1629
CONECT 1686 1685
CONECT 1662 1661
CONECT 1663 1661
CONECT 1688 1687
CONECT 1667 1666 1668 1669 1685
CONECT 1679 1678 1680 1681
CONECT 1685 1667 1683 1686 1687
CONECT 1683 1664 1684 1685 1689
CONECT 1682 1669 1673 1681
CONECT 1664 1661 1665 1666 1683
CONECT 1673 1672 1674 1682
CONECT 1661 1660 1662 1663 1664
CONECT 1674 1673 1675 1678
CONECT 1670 1669 1671 1672
CONECT 1668 1667
CONECT 1680 1679
CONECT 1684 1683
CONECT 1665 1664
CONECT 1676 1675
CONECT 1677 1675
CONECT 1671 1670
CONECT 1678 1674 1679
CONECT 1681 1679 1682
CONECT 1675 1674 1676 1677
CONECT 1672 1670 1673
CONECT 1669 1667 1670 1682
CONECT 1658 1657
CONECT 1687 1685 1688
CONECT 1659 1657
CONECT 1689 1683 1690
CONECT 1666 1664 1667
CONECT 1660 1657 1661
CONECT 1657 1656 1658 1659 1660
CONECT 1720 1719
CONECT 1695 1694
CONECT 1696 1694
CONECT 1722 1721
CONECT 1700 1699 1701 1702 1719
CONECT 1711 1709 1712 1715
CONECT 1719 1700 1717 1720 1721
CONECT 1717 1697 1718 1719 1723
CONECT 1716 1702 1706 1715
CONECT 1697 1694 1698 1699 1717
CONECT 1706 1705 1707 1716
CONECT 1694 1693 1695 1696 1697
CONECT 1707 1706 1708 1709
CONECT 1703 1702 1704 1705
CONECT 1710 1709
CONECT 1701 1700
CONECT 1713 1712
CONECT 1714 1712
CONECT 1718 1717
CONECT 1698 1697
CONECT 1704 1703
CONECT 1709 1707 1710 1711
CONECT 1712 1711 1713 1714
CONECT 1715 1711 1716
CONECT 1705 1703 1706
CONECT 1702 1700 1703 1716
CONECT 1691 1690
CONECT 1721 1719 1722
CONECT 1692 1690
CONECT 1723 1717 1724
CONECT 1699 1697 1700
CONECT 1693 1690 1694
CONECT 1708 1707
CONECT 1690 1689 1691 1692 1693
CONECT 1753 1752
CONECT 1729 1728
CONECT 1730 1728
CONECT 1755 1754
CONECT 1734 1733 1735 1736 1752
CONECT 1746 1745 1747 1748
CONECT 1752 1734 1750 1753 1754
CONECT 1750 1731 1751 1752 1756
CONECT 1749 1736 1740 1748
CONECT 1731 1728 1732 1733 1750
CONECT 1740 1739 1741 1749
CONECT 1728 1727 1729 1730 1731
CONECT 1741 1740 1742 1745
CONECT 1737 1736 1738 1739
CONECT 1735 1734
CONECT 1747 1746
CONECT 1751 1750
CONECT 1732 1731
CONECT 1743 1742
CONECT 1744 1742
CONECT 1738 1737
CONECT 1745 1741 1746
CONECT 1748 1746 1749
CONECT 1742 1741 1743 1744
CONECT 1739 1737 1740
CONECT 1736 1734 1737 1749
CONECT 1725 1724
CONECT 1754 1752 1755
CONECT 1726 1724
CONECT 1756 1750 1757
CONECT 1733 1731 1734
CONECT 1727 1724 1728
CONECT 1724 1723 1725 1726 1727
CONECT 1783 1782
CONECT 1762 1761
CONECT 1763 1761
CONECT 1785 1784
CONECT 1767 1766 1768 1769 1782
CONECT 1778 1769 1776 1779
CONECT 1782 1767 1780 1783 1784
CONECT 1780 1764 1781 1782 1786
CONECT 1774 1772 1775 1776
CONECT 1764 1761 1765 1766 1780
CONECT 1772 1770 1773 1774
CONECT 1761 1760 1762 1763 1764
CONECT 1770 1769 1771 1772
CONECT 1768 1767
CONECT 1777 1776
CONECT 1781 1780
CONECT 1765 1764
CONECT 1773 1772
CONECT 1771 1770
CONECT 1769 1767 1770 1778
CONECT 1776 1774 1777 1778
CONECT 1758 1757
CONECT 1779 1778
CONECT 1784 1782 1785
CONECT 1759 1757
CONECT 1786 1780 1787
CONECT 1775 1774
CONECT 1766 1764 1767
CONECT 1760 1757 1761
CONECT 1757 1756 1758 1759 1760
CONECT 1813 1812
CONECT 1792 1791
CONECT 1793 1791
CONECT 1815 1814
CONECT 1797 1796 1798 1799 1812
CONECT 1808 1799 1806 1809
CONECT 1812 1797 1810 1813 1814
CONECT 1810 1794 1811 1812 1816
CONECT 1804 1802 1805 1806
CONECT 1794 1791 1795 1796 1810
CONECT 1802 1800 1803 1804
CONECT 1791 1790 1792 1793 1794
CONECT 1800 1799 1801 1802
CONECT 1798 1797
CONECT 1807 1806
CONECT 1811 1810
CONECT 1795 1794
CONECT 1803 1802
CONECT 1801 1800
CONECT 1799 1797 1800 1808
CONECT 1806 1804 1807 1808
CONECT 1788 1787
CONECT 1809 1808
CONECT 1814 1812 1815
CONECT 1789 1787
CONECT 1816 1810 1817
CONECT 1805 1804
CONECT 1796 1794 1797
CONECT 1790 1787 1791
CONECT 1787 1786 1788 1789 1790
CONECT 1847 1846
CONECT 1822 1821
CONECT 1823 1821
CONECT 1849 1848
CONECT 1827 1826 1828 1829 1846
CONECT 1838 1836 1839 1842
CONECT 1846 1827 1844 1847 1848
CONECT 1844 1824 1845 1846 1850
CONECT 1843 1829 1833 1842
CONECT 1824 1821 1825 1826 1844
CONECT 1833 1832 1834 1843
CONECT 1821 1820 1822 1823 1824
CONECT 1834 1833 1835 1836
CONECT 1830 1829 1831 1832
CONECT 1837 1836
CONECT 1828 1827
CONECT 1840 1839
CONECT 1841 1839
CONECT 1845 1844
CONECT 1825 1824
CONECT 1831 1830
CONECT 1836 1834 1837 1838
CONECT 1839 1838 1840 1841
CONECT 1842 1838 1843
CONECT 1832 1830 1833
CONECT 1829 1827 1830 1843
CONECT 1818 1817
CONECT 1848 1846 1849
CONECT 1819 1817
CONECT 1850 1844 1851
CONECT 1826 1824 1827
CONECT 1820 1817 1821
CONECT 1835 1834
CONECT 1817 1816 1818 1819 1820
CONECT 1880 1879
CONECT 1856 1855
CONECT 1857 1855
CONECT 1882 1881
CONECT 1861 1860 1862 1863 1879
CONECT 1873 1872 1874 1875
CONECT 1879 1861 1877 1880 1881
CONECT 1877 1858 1878 1879 1883
CONECT 1876 1863 1867 1875
CONECT 1858 1855 1859 1860 1877
CONECT 1867 1866 1868 1876
CONECT 1855 1854 1856 1857 1858
CONECT 1868 1867 1869 1872
CONECT 1864 1863 1865 1866
CONECT 1862 1861
CONECT 1874 1873
CONECT 1878 1877
CONECT 1859 1858
CONECT 1870 1869
CONECT 1871 1869
CONECT 1865 1864
CONECT 1872 1868 1873
CONECT 1875 1873 1876
CONECT 1869 1868 1870 1871
CONECT 1866 1864 1867
CONECT 1863 1861 1864 1876
CONECT 1852 1851
CONECT 1881 1879 1882
CONECT 1853 1851
CONECT 1883 1877 1884
CONECT 1860 1858 1861
CONECT 1854 1851 1855
CONECT 1851 1850 1852 1853 1854
CONECT 1913 1912
CONECT 1889 1888
CONECT 1890 1888
CONECT 1915 1914
CONECT 1894 1893 1895 1896 1912
CONECT 1906 1905 1907 1908
CONECT 1912 1894 1910 1913 1914
CONECT 1910 1891 1911 1912 1916
CONECT 1909 1896 1900 1908
CONECT 1891 1888 1892 1893 1910
CONECT 1900 1899 1901 1909
CONECT 1888 1887 1889 1890 1891
CONECT 1901 1900 1902 1905
CONECT 1897 1896 1898 1899
CONECT 1895 1894
CONECT 1907 1906
CONECT 1911 1910
CONECT 1892 1891
CONECT 1903 1902
CONECT 1904 1902
CONECT 1898 1897
CONECT 1905 1901 1906
CONECT 1908 1906 1909
CONECT 1902 1901 1903 1904
CONECT 1899 1897 1900
CONECT 1896 1894 1897 1909
CONECT 1885 1884
CONECT 1914 1912 1915
CONECT 1886 1884
CONECT 1916 1910 1917
CONECT 1893 1891 1894
CONECT 1887 1884 1888
CONECT 1884 1883 1885 1886 1887
CONECT 1944 1943
CONECT 1922 1921
CONECT 1923 1921
CONECT 1946 1945
CONECT 1927 1926 1928 1929 1943
CONECT 1939 1929 1938 1940
CONECT 1943 1927 1941 1944 1945
CONECT 1941 1924 1942 1943 1947
CONECT 1934 1932 1935 1938
CONECT 1924 1921 1925 1926 1941
CONECT 1932 1930 1933 1934
CONECT 1921 1920 1922 1923 1924
CONECT 1930 1929 1931 1932
CONECT 1928 1927
CONECT 1942 1941
CONECT 1925 1924
CONECT 1936 1935
CONECT 1937 1935
CONECT 1933 1932
CONECT 1931 1930
CONECT 1929 1927 1930 1939
CONECT 1938 1934 1939
CONECT 1935 1934 1936 1937
CONECT 1918 1917
CONECT 1940 1939
CONECT 1945 1943 1946
CONECT 1919 1917
CONECT 1947 1941 1948
CONECT 1926 1924 1927
CONECT 1920 1917 1921
CONECT 1917 1916 1918 1919 1920
CONECT 1974 1973
CONECT 1953 1952
CONECT 1954 1952
CONECT 1976 1975
CONECT 1958 1957 1959 1960 1973
CONECT 1969 1960 1967 1970
CONECT 1973 1958 1971 1974 1975
CONECT 1971 1955 1972 1973 1977
CONECT 1965 1963 1966 1967
CONECT 1955 1952 1956 1957 1971
CONECT 1963 1961 1964 1965
CONECT 1952 1951 1953 1954 1955
CONECT 1961 1960 1962 1963
CONECT 1959 1958
CONECT 1968 1967
CONECT 1972 1971
CONECT 1956 1955
CONECT 1964 1963
CONECT 1962 1961
CONECT 1960 1958 1961 1969
CONECT 1967 1965 1968 1969
CONECT 1949 1948
CONECT 1970 1969
CONECT 1975 1973 1976
CONECT 1950 1948
CONECT 1977 1971 1978
CONECT 1966 1965
CONECT 1957 1955 1958
CONECT 1951 1948 1952
CONECT 1948 1947 1949 1950 1951
CONECT 2005 2004
CONECT 1983 1982
CONECT 1984 1982
CONECT 2007 2006
CONECT 1988 1987 1989 1990 2004
CONECT 2000 1990 1999 2001
CONECT 2004 1988 2002 2005 2006
CONECT 2002 1985 2003 2004 2008
CONECT 1995 1993 1996 1999
CONECT 1985 1982 1986 1987 2002
CONECT 1993 1991 1994 1995
CONECT 1982 1981 1983 1984 1985
CONECT 1991 1990 1992 1993
CONECT 1989 1988
CONECT 2003 2002
CONECT 1986 1985
CONECT 1997 1996
CONECT 1998 1996
CONECT 1994 1993
CONECT 1992 1991
CONECT 1990 1988 1991 2000
CONECT 1999 1995 2000
CONECT 1996 1995 1997 1998
CONECT 1979 1978
CONECT 2001 2000
CONECT 2006 2004 2007
CONECT 1980 1978
CONECT 2008 2002 2009
CONECT 1987 1985 1988
CONECT 1981 1978 1982
CONECT 1978 1977 1979 1980 1981
CONECT 2036 2035
CONECT 2014 2013
CONECT 2015 2013
CONECT 2038 2037
CONECT 2019 2018 2020 2021 2035
CONECT 2031 2021 2030 2032
CONECT 2035 2019 2033 2036 2037
CONECT 2033 2016 2034 2035 2039
CONECT 2026 2024 2027 2030
CONECT 2016 2013 2017 2018 2033
CONECT 2024 2022 2025 2026
CONECT 2013 2012 2014 2015 2016
CONECT 2022 2021 2023 2024
CONECT 2020 2019
CONECT 2034 2033
CONECT 2017 2016
CONECT 2028 2027
CONECT 2029 2027
CONECT 2025 2024
CONECT 2023 2022
CONECT 2021 2019 2022 2031
CONECT 2030 2026 2031
CONECT 2027 2026 2028 2029
CONECT 2010 2009
CONECT 2032 2031
CONECT 2037 2035 2038
CONECT 2011 2009
CONECT 2039 2040 2033
CONECT 2018 2016 2019
CONECT 2012 2009 2013
CONECT 2009 2008 2010 2011 2012
CONECT 2066 2065
CONECT 2045 2044
CONECT 2046 2044
CONECT 2068 2067
CONECT 2050 2051 2052 2065 2049
CONECT 2061 2052 2059 2062
CONECT 2065 2050 2063 2066 2067
CONECT 2063 2064 2065 2069 2047
CONECT 2057 2055 2058 2059
CONECT 2047 2063 2044 2048 2049
CONECT 2055 2053 2056 2057
CONECT 2044 2043 2045 2046 2047
CONECT 2053 2052 2054 2055
CONECT 2051 2050
CONECT 2060 2059
CONECT 2064 2063
CONECT 2048 2047
CONECT 2056 2055
CONECT 2054 2053
CONECT 2052 2050 2053 2061
CONECT 2059 2057 2060 2061
CONECT 2041 2040
CONECT 2062 2061
CONECT 2067 2065 2068
CONECT 2042 2040
CONECT 2069 2063 2070
CONECT 2058 2057
CONECT 2049 2050 2047
CONECT 2043 2040 2044
CONECT 2040 2039 2041 2042 2043
CONECT 2100 2099
CONECT 2075 2074
CONECT 2076 2074
CONECT 2102 2101
CONECT 2080 2079 2081 2082 2099
CONECT 2091 2089 2092 2095
CONECT 2099 2080 2097 2100 2101
CONECT 2097 2077 2098 2099 2103
CONECT 2096 2082 2086 2095
CONECT 2077 2074 2078 2079 2097
CONECT 2086 2085 2087 2096
CONECT 2074 2073 2075 2076 2077
CONECT 2087 2086 2088 2089
CONECT 2083 2082 2084 2085
CONECT 2090 2089
CONECT 2081 2080
CONECT 2093 2092
CONECT 2094 2092
CONECT 2098 2097
CONECT 2078 2077
CONECT 2084 2083
CONECT 2089 2087 2090 2091
CONECT 2092 2091 2093 2094
CONECT 2095 2091 2096
CONECT 2085 2083 2086
CONECT 2082 2080 2083 2096
CONECT 2071 2070
CONECT 2101 2099 2102
CONECT 2072 2070
CONECT 2103 2097 2104
CONECT 2079 2077 2080
CONECT 2073 2070 2074
CONECT 2088 2087
CONECT 2070 2069 2071 2072 2073
CONECT 2130 2129
CONECT 2109 2108
CONECT 2110 2108
CONECT 2132 2131
CONECT 2114 2113 2115 2116 2129
CONECT 2125 2116 2123 2126
CONECT 2129 2114 2127 2130 2131
CONECT 2127 2111 2128 2129 2133
CONECT 2121 2119 2122 2123
CONECT 2111 2108 2112 2113 2127
CONECT 2119 2117 2120 2121
CONECT 2108 2107 2109 2110 2111
CONECT 2117 2116 2118 2119
CONECT 2115 2114
CONECT 2124 2123
CONECT 2128 2127
CONECT 2112 2111
CONECT 2120 2119
CONECT 2118 2117
CONECT 2116 2114 2117 2125
CONECT 2123 2121 2124 2125
CONECT 2105 2104
CONECT 2126 2125
CONECT 2131 2129 2132
CONECT 2106 2104
CONECT 2133 2127 2134
CONECT 2122 2121
CONECT 2113 2111 2114
CONECT 2107 2104 2108
CONECT 2104 2103 2105 2106 2107
CONECT 2160 2159
CONECT 2139 2138
CONECT 2140 2138
CONECT 2162 2161
CONECT 2144 2143 2145 2146 2159
CONECT 2155 2146 2153 2156
CONECT 2159 2144 2157 2160 2161
CONECT 2157 2141 2158 2159 2163
CONECT 2151 2149 2152 2153
CONECT 2141 2138 2142 2143 2157
CONECT 2149 2147 2150 2151
CONECT 2138 2137 2139 2140 2141
CONECT 2147 2146 2148 2149
CONECT 2145 2144
CONECT 2154 2153
CONECT 2158 2157
CONECT 2142 2141
CONECT 2150 2149
CONECT 2148 2147
CONECT 2146 2144 2147 2155
CONECT 2153 2151 2154 2155
CONECT 2135 2134
CONECT 2156 2155
CONECT 2161 2159 2162
CONECT 2136 2134
CONECT 2163 2157 2164
CONECT 2152 2151
CONECT 2143 2141 2144
CONECT 2137 2134 2138
CONECT 2134 2133 2135 2136 2137
CONECT 2191 2190
CONECT 2169 2168
CONECT 2170 2168
CONECT 2193 2192
CONECT 2174 2173 2175 2176 2190
CONECT 2186 2176 2185 2187
CONECT 2190 2174 2188 2191 2192
CONECT 2188 2171 2189 2190 2194
CONECT 2181 2179 2182 2185
CONECT 2171 2168 2172 2173 2188
CONECT 2179 2177 2180 2181
CONECT 2168 2167 2169 2170 2171
CONECT 2177 2176 2178 2179
CONECT 2175 2174
CONECT 2189 2188
CONECT 2172 2171
CONECT 2183 2182
CONECT 2184 2182
CONECT 2180 2179
CONECT 2178 2177
CONECT 2176 2174 2177 2186
CONECT 2185 2181 2186
CONECT 2182 2181 2183 2184
CONECT 2165 2164
CONECT 2187 2186
CONECT 2192 2190 2193
CONECT 2166 2164
CONECT 2194 2188 2195
CONECT 2173 2171 2174
CONECT 2167 2164 2168
CONECT 2164 2163 2165 2166 2167
CONECT 2221 2220
CONECT 2200 2199
CONECT 2201 2199
CONECT 2223 2222
CONECT 2205 2204 2206 2207 2220
CONECT 2216 2207 2214 2217
CONECT 2220 2205 2218 2221 2222
CONECT 2218 2202 2219 2220 2224
CONECT 2212 2210 2213 2214
CONECT 2202 2199 2203 2204 2218
CONECT 2210 2208 2211 2212
CONECT 2199 2198 2200 2201 2202
CONECT 2208 2207 2209 2210
CONECT 2206 2205
CONECT 2215 2214
CONECT 2219 2218
CONECT 2203 2202
CONECT 2211 2210
CONECT 2209 2208
CONECT 2207 2205 2208 2216
CONECT 2214 2212 2215 2216
CONECT 2196 2195
CONECT 2217 2216
CONECT 2222 2220 2223
CONECT 2197 2195
CONECT 2224 2218 2225
CONECT 2213 2212
CONECT 2204 2202 2205
CONECT 2198 2195 2199
CONECT 2195 2194 2196 2197 2198
CONECT 2254 2253
CONECT 2230 2229
CONECT 2231 2229
CONECT 2256 2255
CONECT 2235 2234 2236 2237 2253
CONECT 2247 2246 2248 2249
CONECT 2253 2235 2251 2254 2255
CONECT 2251 2232 2252 2253 2257
CONECT 2250 2237 2241 2249
CONECT 2232 2229 2233 2234 2251
CONECT 2241 2240 2242 2250
CONECT 2229 2228 2230 2231 2232
CONECT 2242 2241 2243 2246
CONECT 2238 2237 2239 2240
CONECT 2236 2235
CONECT 2248 2247
CONECT 2252 2251
CONECT 2233 2232
CONECT 2244 2243
CONECT 2245 2243
CONECT 2239 2238
CONECT 2246 2242 2247
CONECT 2249 2247 2250
CONECT 2243 2242 2244 2245
CONECT 2240 2238 2241
CONECT 2237 2235 2238 2250
CONECT 2226 2225
CONECT 2255 2253 2256
CONECT 2227 2225
CONECT 2257 2251 2258
CONECT 2234 2232 2235
CONECT 2228 2225 2229
CONECT 2225 2224 2226 2227 2228
CONECT 2285 2284
CONECT 2263 2262
CONECT 2264 2262
CONECT 2287 2286
CONECT 2268 2267 2269 2270 2284
CONECT 2280 2270 2279 2281
CONECT 2284 2268 2282 2285 2286
CONECT 2282 2265 2283 2284 2288
CONECT 2275 2273 2276 2279
CONECT 2265 2262 2266 2267 2282
CONECT 2273 2271 2274 2275
CONECT 2262 2261 2263 2264 2265
CONECT 2271 2270 2272 2273
CONECT 2269 2268
CONECT 2283 2282
CONECT 2266 2265
CONECT 2277 2276
CONECT 2278 2276
CONECT 2274 2273
CONECT 2272 2271
CONECT 2270 2268 2271 2280
CONECT 2279 2275 2280
CONECT 2276 2275 2277 2278
CONECT 2259 2258
CONECT 2281 2280
CONECT 2286 2284 2287
CONECT 2260 2258
CONECT 2288 2282 2289
CONECT 2267 2265 2268
CONECT 2261 2258 2262
CONECT 2258 2257 2259 2260 2261
CONECT 2318 2317
CONECT 2294 2293
CONECT 2295 2293
CONECT 2320 2319
CONECT 2299 2298 2300 2301 2317
CONECT 2311 2310 2312 2313
CONECT 2317 2299 2315 2318 2319
CONECT 2315 2296 2316 2317 2321
CONECT 2314 2301 2305 2313
CONECT 2296 2293 2297 2298 2315
CONECT 2305 2304 2306 2314
CONECT 2293 2292 2294 2295 2296
CONECT 2306 2305 2307 2310
CONECT 2302 2301 2303 2304
CONECT 2300 2299
CONECT 2312 2311
CONECT 2316 2315
CONECT 2297 2296
CONECT 2308 2307
CONECT 2309 2307
CONECT 2303 2302
CONECT 2310 2306 2311
CONECT 2313 2311 2314
CONECT 2307 2306 2308 2309
CONECT 2304 2302 2305
CONECT 2301 2299 2302 2314
CONECT 2290 2289
CONECT 2319 2317 2320
CONECT 2291 2289
CONECT 2321 2315 2322
CONECT 2298 2296 2299
CONECT 2292 2289 2293
CONECT 2289 2288 2290 2291 2292
CONECT 2349 2348
CONECT 2327 2326
CONECT 2328 2326
CONECT 2351 2350
CONECT 2332 2331 2333 2334 2348
CONECT 2344 2334 2343 2345
CONECT 2348 2332 2346 2349 2350
CONECT 2346 2329 2347 2348 2352
CONECT 2339 2337 2340 2343
CONECT 2329 2326 2330 2331 2346
CONECT 2337 2335 2338 2339
CONECT 2326 2325 2327 2328 2329
CONECT 2335 2334 2336 2337
CONECT 2333 2332
CONECT 2347 2346
CONECT 2330 2329
CONECT 2341 2340
CONECT 2342 2340
CONECT 2338 2337
CONECT 2336 2335
CONECT 2334 2332 2335 2344
CONECT 2343 2339 2344
CONECT 2340 2339 2341 2342
CONECT 2323 2322
CONECT 2345 2344
CONECT 2350 2348 2351
CONECT 2324 2322
CONECT 2352 2346 2353
CONECT 2331 2329 2332
CONECT 2325 2322 2326
CONECT 2322 2321 2323 2324 2325
CONECT 2379 2378
CONECT 2358 2357
CONECT 2359 2357
CONECT 2381 2380
CONECT 2363 2362 2364 2365 2378
CONECT 2374 2365 2372 2375
CONECT 2378 2363 2376 2379 2380
CONECT 2376 2360 2377 2378 2382
CONECT 2370 2368 2371 2372
CONECT 2360 2357 2361 2362 2376
CONECT 2368 2366 2369 2370
CONECT 2357 2356 2358 2359 2360
CONECT 2366 2365 2367 2368
CONECT 2364 2363
CONECT 2373 2372
CONECT 2377 2376
CONECT 2361 2360
CONECT 2369 2368
CONECT 2367 2366
CONECT 2365 2363 2366 2374
CONECT 2372 2370 2373 2374
CONECT 2354 2353
CONECT 2375 2374
CONECT 2380 2378 2381
CONECT 2355 2353
CONECT 2382 2376 2383
CONECT 2371 2370
CONECT 2362 2360 2363
CONECT 2356 2353 2357
CONECT 2353 2352 2354 2355 2356
CONECT 2409 2408
CONECT 2388 2387
CONECT 2389 2387
CONECT 2411 2410
CONECT 2393 2392 2394 2395 2408
CONECT 2404 2395 2402 2405
CONECT 2408 2393 2406 2409 2410
CONECT 2406 2390 2407 2408 2412
CONECT 2400 2398 2401 2402
CONECT 2390 2387 2391 2392 2406
CONECT 2398 2396 2399 2400
CONECT 2387 2386 2388 2389 2390
CONECT 2396 2395 2397 2398
CONECT 2394 2393
CONECT 2403 2402
CONECT 2407 2406
CONECT 2391 2390
CONECT 2399 2398
CONECT 2397 2396
CONECT 2395 2393 2396 2404
CONECT 2402 2400 2403 2404
CONECT 2384 2383
CONECT 2405 2404
CONECT 2410 2408 2411
CONECT 2385 2383
CONECT 2412 2406 2413
CONECT 2401 2400
CONECT 2392 2390 2393
CONECT 2386 2383 2387
CONECT 2383 2382 2384 2385 2386
CONECT 2440 2439
CONECT 2418 2417
CONECT 2419 2417
CONECT 2442 2441
CONECT 2423 2422 2424 2425 2439
CONECT 2435 2425 2434 2436
CONECT 2439 2423 2437 2440 2441
CONECT 2437 2420 2438 2439 2443
CONECT 2430 2428 2431 2434
CONECT 2420 2417 2421 2422 2437
CONECT 2428 2426 2429 2430
CONECT 2417 2416 2418 2419 2420
CONECT 2426 2425 2427 2428
CONECT 2424 2423
CONECT 2438 2437
CONECT 2421 2420
CONECT 2432 2431
CONECT 2433 2431
CONECT 2429 2428
CONECT 2427 2426
CONECT 2425 2423 2426 2435
CONECT 2434 2430 2435
CONECT 2431 2430 2432 2433
CONECT 2414 2413
CONECT 2436 2435
CONECT 2441 2439 2442
CONECT 2415 2413
CONECT 2443 2437 2444
CONECT 2422 2420 2423
CONECT 2416 2413 2417
CONECT 2413 2412 2414 2415 2416
CONECT 2471 2470
CONECT 2449 2448
CONECT 2450 2448
CONECT 2473 2472
CONECT 2454 2453 2455 2456 2470
CONECT 2466 2456 2465 2467
CONECT 2470 2454 2468 2471 2472
CONECT 2468 2451 2469 2470 2474
CONECT 2461 2459 2462 2465
CONECT 2451 2448 2452 2453 2468
CONECT 2459 2457 2460 2461
CONECT 2448 2447 2449 2450 2451
CONECT 2457 2456 2458 2459
CONECT 2455 2454
CONECT 2469 2468
CONECT 2452 2451
CONECT 2463 2462
CONECT 2464 2462
CONECT 2460 2459
CONECT 2458 2457
CONECT 2456 2454 2457 2466
CONECT 2465 2461 2466
CONECT 2462 2461 2463 2464
CONECT 2445 2444
CONECT 2467 2466
CONECT 2472 2470 2473
CONECT 2446 2444
CONECT 2474 2468 2475
CONECT 2453 2451 2454
CONECT 2447 2444 2448
CONECT 2444 2443 2445 2446 2447
CONECT 2502 2501
CONECT 2480 2479
CONECT 2481 2479
CONECT 2504 2503
CONECT 2485 2484 2486 2487 2501
CONECT 2497 2487 2496 2498
CONECT 2501 2485 2499 2502 2503
CONECT 2499 2482 2500 2501 2505
CONECT 2492 2490 2493 2496
CONECT 2482 2479 2483 2484 2499
CONECT 2490 2488 2491 2492
CONECT 2479 2478 2480 2481 2482
CONECT 2488 2487 2489 2490
CONECT 2486 2485
CONECT 2500 2499
CONECT 2483 2482
CONECT 2494 2493
CONECT 2495 2493
CONECT 2491 2490
CONECT 2489 2488
CONECT 2487 2485 2488 2497
CONECT 2496 2492 2497
CONECT 2493 2492 2494 2495
CONECT 2476 2475
CONECT 2498 2497
CONECT 2503 2501 2504
CONECT 2477 2475
CONECT 2505 2499 2506
CONECT 2484 2482 2485
CONECT 2478 2475 2479
CONECT 2475 2474 2476 2477 2478
CONECT 2533 2532
CONECT 2511 2510
CONECT 2512 2510
CONECT 2535 2534
CONECT 2516 2515 2517 2518 2532
CONECT 2528 2518 2527 2529
CONECT 2532 2516 2530 2533 2534
CONECT 2530 2513 2531 2532 2536
CONECT 2523 2521 2524 2527
CONECT 2513 2510 2514 2515 2530
CONECT 2521 2519 2522 2523
CONECT 2510 2509 2511 2512 2513
CONECT 2519 2518 2520 2521
CONECT 2517 2516
CONECT 2531 2530
CONECT 2514 2513
CONECT 2525 2524
CONECT 2526 2524
CONECT 2522 2521
CONECT 2520 2519
CONECT 2518 2516 2519 2528
CONECT 2527 2523 2528
CONECT 2524 2523 2525 2526
CONECT 2507 2506
CONECT 2529 2528
CONECT 2534 2532 2535
CONECT 2508 2506
CONECT 2536 2530 2537
CONECT 2515 2513 2516
CONECT 2509 2506 2510
CONECT 2506 2505 2507 2508 2509
CONECT 2564 2563
CONECT 2542 2541
CONECT 2543 2541
CONECT 2566 2565
CONECT 2547 2546 2548 2549 2563
CONECT 2559 2549 2558 2560
CONECT 2563 2547 2561 2564 2565
CONECT 2561 2544 2562 2563 2567
CONECT 2554 2552 2555 2558
CONECT 2544 2541 2545 2546 2561
CONECT 2552 2550 2553 2554
CONECT 2541 2540 2542 2543 2544
CONECT 2550 2549 2551 2552
CONECT 2548 2547
CONECT 2562 2561
CONECT 2545 2544
CONECT 2556 2555
CONECT 2557 2555
CONECT 2553 2552
CONECT 2551 2550
CONECT 2549 2547 2550 2559
CONECT 2558 2554 2559
CONECT 2555 2554 2556 2557
CONECT 2538 2537
CONECT 2560 2559
CONECT 2565 2563 2566
CONECT 2539 2537
CONECT 2567 2561 2568
CONECT 2546 2544 2547
CONECT 2540 2537 2541
CONECT 2537 2536 2538 2539 2540
CONECT 2595 2594
CONECT 2573 2572
CONECT 2574 2572
CONECT 2597 2596
CONECT 2578 2577 2579 2580 2594
CONECT 2590 2580 2589 2591
CONECT 2594 2578 2592 2595 2596
CONECT 2592 2575 2593 2594 2598
CONECT 2585 2583 2586 2589
CONECT 2575 2572 2576 2577 2592
CONECT 2583 2581 2584 2585
CONECT 2572 2571 2573 2574 2575
CONECT 2581 2580 2582 2583
CONECT 2579 2578
CONECT 2593 2592
CONECT 2576 2575
CONECT 2587 2586
CONECT 2588 2586
CONECT 2584 2583
CONECT 2582 2581
CONECT 2580 2578 2581 2590
CONECT 2589 2585 2590
CONECT 2586 2585 2587 2588
CONECT 2569 2568
CONECT 2591 2590
CONECT 2596 2594 2597
CONECT 2570 2568
CONECT 2598 2592 2599
CONECT 2577 2575 2578
CONECT 2571 2568 2572
CONECT 2568 2567 2569 2570 2571
CONECT 2625 2624
CONECT 2604 2603
CONECT 2605 2603
CONECT 2627 2626
CONECT 2609 2608 2610 2611 2624
CONECT 2620 2611 2618 2621
CONECT 2624 2609 2622 2625 2626
CONECT 2622 2606 2623 2624 2628
CONECT 2616 2614 2617 2618
CONECT 2606 2603 2607 2608 2622
CONECT 2614 2612 2615 2616
CONECT 2603 2602 2604 2605 2606
CONECT 2612 2611 2613 2614
CONECT 2610 2609
CONECT 2619 2618
CONECT 2623 2622
CONECT 2607 2606
CONECT 2615 2614
CONECT 2613 2612
CONECT 2611 2609 2612 2620
CONECT 2618 2616 2619 2620
CONECT 2600 2599
CONECT 2621 2620
CONECT 2626 2624 2627
CONECT 2601 2599
CONECT 2628 2622 2629
CONECT 2617 2616
CONECT 2608 2606 2609
CONECT 2602 2599 2603
CONECT 2599 2598 2600 2601 2602
CONECT 2655 2654
CONECT 2634 2633
CONECT 2635 2633
CONECT 2657 2656
CONECT 2639 2638 2640 2641 2654
CONECT 2650 2641 2648 2651
CONECT 2654 2639 2652 2655 2656
CONECT 2652 2636 2653 2654 2658
CONECT 2646 2644 2647 2648
CONECT 2636 2633 2637 2638 2652
CONECT 2644 2642 2645 2646
CONECT 2633 2632 2634 2635 2636
CONECT 2642 2641 2643 2644
CONECT 2640 2639
CONECT 2649 2648
CONECT 2653 2652
CONECT 2637 2636
CONECT 2645 2644
CONECT 2643 2642
CONECT 2641 2639 2642 2650
CONECT 2648 2646 2649 2650
CONECT 2630 2629
CONECT 2651 2650
CONECT 2656 2654 2657
CONECT 2631 2629
CONECT 2658 2652 2659
CONECT 2647 2646
CONECT 2638 2636 2639
CONECT 2632 2629 2633
CONECT 2629 2628 2630 2631 2632
CONECT 2686 2685
CONECT 2664 2663
CONECT 2665 2663
CONECT 2688 2687
CONECT 2669 2668 2670 2671 2685
CONECT 2681 2671 2680 2682
CONECT 2685 2669 2683 2686 2687
CONECT 2683 2666 2684 2685 2689
CONECT 2676 2674 2677 2680
CONECT 2666 2663 2667 2668 2683
CONECT 2674 2672 2675 2676
CONECT 2663 2662 2664 2665 2666
CONECT 2672 2671 2673 2674
CONECT 2670 2669
CONECT 2684 2683
CONECT 2667 2666
CONECT 2678 2677
CONECT 2679 2677
CONECT 2675 2674
CONECT 2673 2672
CONECT 2671 2669 2672 2681
CONECT 2680 2676 2681
CONECT 2677 2676 2678 2679
CONECT 2660 2659
CONECT 2682 2681
CONECT 2687 2685 2688
CONECT 2661 2659
CONECT 2689 2683 2690
CONECT 2668 2666 2669
CONECT 2662 2659 2663
CONECT 2659 2658 2660 2661 2662
CONECT 2716 2715
CONECT 2695 2694
CONECT 2696 2694
CONECT 2718 2717
CONECT 2700 2699 2701 2702 2715
CONECT 2711 2702 2709 2712
CONECT 2715 2700 2713 2716 2717
CONECT 2713 2697 2714 2715 2719
CONECT 2707 2705 2708 2709
CONECT 2697 2694 2698 2699 2713
CONECT 2705 2703 2706 2707
CONECT 2694 2693 2695 2696 2697
CONECT 2703 2702 2704 2705
CONECT 2701 2700
CONECT 2710 2709
CONECT 2714 2713
CONECT 2698 2697
CONECT 2706 2705
CONECT 2704 2703
CONECT 2702 2700 2703 2711
CONECT 2709 2707 2710 2711
CONECT 2691 2690
CONECT 2712 2711
CONECT 2717 2715 2718
CONECT 2692 2690
CONECT 2719 2713 2720
CONECT 2708 2707
CONECT 2699 2697 2700
CONECT 2693 2690 2694
CONECT 2690 2689 2691 2692 2693
CONECT 2747 2746
CONECT 2725 2724
CONECT 2726 2724
CONECT 2749 2748
CONECT 2730 2729 2731 2732 2746
CONECT 2742 2732 2741 2743
CONECT 2746 2730 2744 2747 2748
CONECT 2744 2727 2745 2746 2750
CONECT 2737 2735 2738 2741
CONECT 2727 2724 2728 2729 2744
CONECT 2735 2733 2736 2737
CONECT 2724 2723 2725 2726 2727
CONECT 2733 2732 2734 2735
CONECT 2731 2730
CONECT 2745 2744
CONECT 2728 2727
CONECT 2739 2738
CONECT 2740 2738
CONECT 2736 2735
CONECT 2734 2733
CONECT 2732 2730 2733 2742
CONECT 2741 2737 2742
CONECT 2738 2737 2739 2740
CONECT 2721 2720
CONECT 2743 2742
CONECT 2748 2746 2749
CONECT 2722 2720
CONECT 2750 2744 2751
CONECT 2729 2727 2730
CONECT 2723 2720 2724
CONECT 2720 2719 2721 2722 2723
CONECT 2780 2779
CONECT 2756 2755
CONECT 2757 2755
CONECT 2782 2781
CONECT 2761 2760 2762 2763 2779
CONECT 2773 2772 2774 2775
CONECT 2779 2761 2777 2780 2781
CONECT 2777 2758 2778 2779 2783
CONECT 2776 2763 2767 2775
CONECT 2758 2755 2759 2760 2777
CONECT 2767 2766 2768 2776
CONECT 2755 2754 2756 2757 2758
CONECT 2768 2767 2769 2772
CONECT 2764 2763 2765 2766
CONECT 2762 2761
CONECT 2774 2773
CONECT 2778 2777
CONECT 2759 2758
CONECT 2770 2769
CONECT 2771 2769
CONECT 2765 2764
CONECT 2772 2768 2773
CONECT 2775 2773 2776
CONECT 2769 2768 2770 2771
CONECT 2766 2764 2767
CONECT 2763 2761 2764 2776
CONECT 2752 2751
CONECT 2781 2779 2782
CONECT 2753 2751
CONECT 2783 2777 2784
CONECT 2760 2758 2761
CONECT 2754 2751 2755
CONECT 2751 2750 2752 2753 2754
CONECT 2811 2810
CONECT 2789 2788
CONECT 2790 2788
CONECT 2813 2812
CONECT 2794 2793 2795 2796 2810
CONECT 2806 2796 2805 2807
CONECT 2810 2794 2808 2811 2812
CONECT 2808 2791 2809 2810 2814
CONECT 2801 2799 2802 2805
CONECT 2791 2788 2792 2793 2808
CONECT 2799 2797 2800 2801
CONECT 2788 2787 2789 2790 2791
CONECT 2797 2796 2798 2799
CONECT 2795 2794
CONECT 2809 2808
CONECT 2792 2791
CONECT 2803 2802
CONECT 2804 2802
CONECT 2800 2799
CONECT 2798 2797
CONECT 2796 2794 2797 2806
CONECT 2805 2801 2806
CONECT 2802 2801 2803 2804
CONECT 2785 2784
CONECT 2807 2806
CONECT 2812 2810 2813
CONECT 2786 2784
CONECT 2814 2808 2815
CONECT 2793 2791 2794
CONECT 2787 2784 2788
CONECT 2784 2783 2785 2786 2787
CONECT 2841 2840
CONECT 2820 2819
CONECT 2821 2819
CONECT 2843 2842
CONECT 2825 2824 2826 2827 2840
CONECT 2836 2827 2834 2837
CONECT 2840 2825 2838 2841 2842
CONECT 2838 2822 2839 2840 2844
CONECT 2832 2830 2833 2834
CONECT 2822 2819 2823 2824 2838
CONECT 2830 2828 2831 2832
CONECT 2819 2818 2820 2821 2822
CONECT 2828 2827 2829 2830
CONECT 2826 2825
CONECT 2835 2834
CONECT 2839 2838
CONECT 2823 2822
CONECT 2831 2830
CONECT 2829 2828
CONECT 2827 2825 2828 2836
CONECT 2834 2832 2835 2836
CONECT 2816 2815
CONECT 2837 2836
CONECT 2842 2840 2843
CONECT 2817 2815
CONECT 2844 2838 2845
CONECT 2833 2832
CONECT 2824 2822 2825
CONECT 2818 2815 2819
CONECT 2815 2814 2816 2817 2818
CONECT 2874 2873
CONECT 2850 2849
CONECT 2851 2849
CONECT 2876 2875
CONECT 2855 2854 2856 2857 2873
CONECT 2867 2866 2868 2869
CONECT 2873 2855 2871 2874 2875
CONECT 2871 2852 2872 2873 2877
CONECT 2870 2857 2861 2869
CONECT 2852 2849 2853 2854 2871
CONECT 2861 2860 2862 2870
CONECT 2849 2848 2850 2851 2852
CONECT 2862 2861 2863 2866
CONECT 2858 2857 2859 2860
CONECT 2856 2855
CONECT 2868 2867
CONECT 2872 2871
CONECT 2853 2852
CONECT 2864 2863
CONECT 2865 2863
CONECT 2859 2858
CONECT 2866 2862 2867
CONECT 2869 2867 2870
CONECT 2863 2862 2864 2865
CONECT 2860 2858 2861
CONECT 2857 2855 2858 2870
CONECT 2846 2845
CONECT 2875 2873 2876
CONECT 2847 2845
CONECT 2877 2871 2878
CONECT 2854 2852 2855
CONECT 2848 2845 2849
CONECT 2845 2844 2846 2847 2848
CONECT 2905 2904
CONECT 2883 2882
CONECT 2884 2882
CONECT 2907 2906
CONECT 2888 2887 2889 2890 2904
CONECT 2900 2890 2899 2901
CONECT 2904 2888 2902 2905 2906
CONECT 2902 2885 2903 2904 2908
CONECT 2895 2893 2896 2899
CONECT 2885 2882 2886 2887 2902
CONECT 2893 2891 2894 2895
CONECT 2882 2881 2883 2884 2885
CONECT 2891 2890 2892 2893
CONECT 2889 2888
CONECT 2903 2902
CONECT 2886 2885
CONECT 2897 2896
CONECT 2898 2896
CONECT 2894 2893
CONECT 2892 2891
CONECT 2890 2888 2891 2900
CONECT 2899 2895 2900
CONECT 2896 2895 2897 2898
CONECT 2879 2878
CONECT 2901 2900
CONECT 2906 2904 2907
CONECT 2880 2878
CONECT 2908 2902 2909
CONECT 2887 2885 2888
CONECT 2881 2878 2882
CONECT 2878 2877 2879 2880 2881
CONECT 2935 2934
CONECT 2914 2913
CONECT 2915 2913
CONECT 2937 2936
CONECT 2919 2918 2920 2921 2934
CONECT 2930 2921 2928 2931
CONECT 2934 2919 2932 2935 2936
CONECT 2932 2916 2933 2934 2938
CONECT 2926 2924 2927 2928
CONECT 2916 2913 2917 2918 2932
CONECT 2924 2922 2925 2926
CONECT 2913 2912 2914 2915 2916
CONECT 2922 2921 2923 2924
CONECT 2920 2919
CONECT 2929 2928
CONECT 2933 2932
CONECT 2917 2916
CONECT 2925 2924
CONECT 2923 2922
CONECT 2921 2919 2922 2930
CONECT 2928 2926 2929 2930
CONECT 2910 2909
CONECT 2931 2930
CONECT 2936 2934 2937
CONECT 2911 2909
CONECT 2938 2932 2939
CONECT 2927 2926
CONECT 2918 2916 2919
CONECT 2912 2909 2913
CONECT 2909 2908 2910 2911 2912
CONECT 2969 2968
CONECT 2944 2943
CONECT 2945 2943
CONECT 2971 2970
CONECT 2949 2948 2950 2951 2968
CONECT 2960 2958 2961 2964
CONECT 2968 2949 2966 2969 2970
CONECT 2966 2946 2967 2968 2972
CONECT 2965 2951 2955 2964
CONECT 2946 2943 2947 2948 2966
CONECT 2955 2954 2956 2965
CONECT 2943 2942 2944 2945 2946
CONECT 2956 2955 2957 2958
CONECT 2952 2951 2953 2954
CONECT 2959 2958
CONECT 2950 2949
CONECT 2962 2961
CONECT 2963 2961
CONECT 2967 2966
CONECT 2947 2946
CONECT 2953 2952
CONECT 2958 2956 2959 2960
CONECT 2961 2960 2962 2963
CONECT 2964 2960 2965
CONECT 2954 2952 2955
CONECT 2951 2949 2952 2965
CONECT 2940 2939
CONECT 2970 2968 2971
CONECT 2941 2939
CONECT 2972 2966 2973
CONECT 2948 2946 2949
CONECT 2942 2939 2943
CONECT 2957 2956
CONECT 2939 2938 2940 2941 2942
CONECT 3000 2999
CONECT 2978 2977
CONECT 2979 2977
CONECT 3002 3001
CONECT 2983 2982 2984 2985 2999
CONECT 2995 2985 2994 2996
CONECT 2999 2983 2997 3000 3001
CONECT 2997 2980 2998 2999 3003
CONECT 2990 2988 2991 2994
CONECT 2980 2977 2981 2982 2997
CONECT 2988 2986 2989 2990
CONECT 2977 2976 2978 2979 2980
CONECT 2986 2985 2987 2988
CONECT 2984 2983
CONECT 2998 2997
CONECT 2981 2980
CONECT 2992 2991
CONECT 2993 2991
CONECT 2989 2988
CONECT 2987 2986
CONECT 2985 2983 2986 2995
CONECT 2994 2990 2995
CONECT 2991 2990 2992 2993
CONECT 2974 2973
CONECT 2996 2995
CONECT 3001 2999 3002
CONECT 2975 2973
CONECT 3003 2997 3004
CONECT 2982 2980 2983
CONECT 2976 2973 2977
CONECT 2973 2972 2974 2975 2976
CONECT 3033 3032
CONECT 3009 3008
CONECT 3010 3008
CONECT 3035 3034
CONECT 3014 3013 3015 3016 3032
CONECT 3026 3025 3027 3028
CONECT 3032 3014 3030 3033 3034
CONECT 3030 3011 3031 3032 3036
CONECT 3029 3016 3020 3028
CONECT 3011 3008 3012 3013 3030
CONECT 3020 3019 3021 3029
CONECT 3008 3007 3009 3010 3011
CONECT 3021 3020 3022 3025
CONECT 3017 3016 3018 3019
CONECT 3015 3014
CONECT 3027 3026
CONECT 3031 3030
CONECT 3012 3011
CONECT 3023 3022
CONECT 3024 3022
CONECT 3018 3017
CONECT 3025 3021 3026
CONECT 3028 3026 3029
CONECT 3022 3021 3023 3024
CONECT 3019 3017 3020
CONECT 3016 3014 3017 3029
CONECT 3005 3004
CONECT 3034 3032 3035
CONECT 3006 3004
CONECT 3036 3030 3037
CONECT 3013 3011 3014
CONECT 3007 3004 3008
CONECT 3004 3003 3005 3006 3007
CONECT 3064 3063
CONECT 3042 3041
CONECT 3043 3041
CONECT 3066 3065
CONECT 3047 3046 3048 3049 3063
CONECT 3059 3049 3058 3060
CONECT 3063 3047 3061 3064 3065
CONECT 3061 3044 3062 3063 3067
CONECT 3054 3052 3055 3058
CONECT 3044 3041 3045 3046 3061
CONECT 3052 3050 3053 3054
CONECT 3041 3040 3042 3043 3044
CONECT 3050 3049 3051 3052
CONECT 3048 3047
CONECT 3062 3061
CONECT 3045 3044
CONECT 3056 3055
CONECT 3057 3055
CONECT 3053 3052
CONECT 3051 3050
CONECT 3049 3047 3050 3059
CONECT 3058 3054 3059
CONECT 3055 3054 3056 3057
CONECT 3038 3037
CONECT 3060 3059
CONECT 3065 3063 3066
CONECT 3039 3037
CONECT 3067 3061 3068
CONECT 3046 3044 3047
CONECT 3040 3037 3041
CONECT 3037 3036 3038 3039 3040
CONECT 3094 3093
CONECT 3073 3072
CONECT 3074 3072
CONECT 3096 3095
CONECT 3078 3077 3079 3080 3093
CONECT 3089 3080 3087 3090
CONECT 3093 3078 3091 3094 3095
CONECT 3091 3075 3092 3093 3097
CONECT 3085 3083 3086 3087
CONECT 3075 3072 3076 3077 3091
CONECT 3083 3081 3084 3085
CONECT 3072 3071 3073 3074 3075
CONECT 3081 3080 3082 3083
CONECT 3079 3078
CONECT 3088 3087
CONECT 3092 3091
CONECT 3076 3075
CONECT 3084 3083
CONECT 3082 3081
CONECT 3080 3078 3081 3089
CONECT 3087 3085 3088 3089
CONECT 3069 3068
CONECT 3090 3089
CONECT 3095 3093 3096
CONECT 3070 3068
CONECT 3097 3091 3098
CONECT 3086 3085
CONECT 3077 3075 3078
CONECT 3071 3068 3072
CONECT 3068 3067 3069 3070 3071
CONECT 3124 3123
CONECT 3103 3102
CONECT 3104 3102
CONECT 3126 3125
CONECT 3108 3107 3109 3110 3123
CONECT 3119 3110 3117 3120
CONECT 3123 3108 3121 3124 3125
CONECT 3121 3105 3122 3123 3127
CONECT 3115 3113 3116 3117
CONECT 3105 3102 3106 3107 3121
CONECT 3113 3111 3114 3115
CONECT 3102 3101 3103 3104 3105
CONECT 3111 3110 3112 3113
CONECT 3109 3108
CONECT 3118 3117
CONECT 3122 3121
CONECT 3106 3105
CONECT 3114 3113
CONECT 3112 3111
CONECT 3110 3108 3111 3119
CONECT 3117 3115 3118 3119
CONECT 3099 3098
CONECT 3120 3119
CONECT 3125 3123 3126
CONECT 3100 3098
CONECT 3127 3121 3128
CONECT 3116 3115
CONECT 3107 3105 3108
CONECT 3101 3098 3102
CONECT 3098 3097 3099 3100 3101
CONECT 3158 3157
CONECT 3133 3132
CONECT 3134 3132
CONECT 3160 3159
CONECT 3138 3137 3139 3140 3157
CONECT 3149 3147 3150 3153
CONECT 3157 3138 3155 3158 3159
CONECT 3155 3135 3156 3157 3161
CONECT 3154 3140 3144 3153
CONECT 3135 3132 3136 3137 3155
CONECT 3144 3143 3145 3154
CONECT 3132 3131 3133 3134 3135
CONECT 3145 3144 3146 3147
CONECT 3141 3140 3142 3143
CONECT 3148 3147
CONECT 3139 3138
CONECT 3151 3150
CONECT 3152 3150
CONECT 3156 3155
CONECT 3136 3135
CONECT 3142 3141
CONECT 3147 3145 3148 3149
CONECT 3150 3149 3151 3152
CONECT 3153 3149 3154
CONECT 3143 3141 3144
CONECT 3140 3138 3141 3154
CONECT 3129 3128
CONECT 3159 3157 3160
CONECT 3130 3128
CONECT 3161 3155 3162
CONECT 3137 3135 3138
CONECT 3131 3128 3132
CONECT 3146 3145
CONECT 3128 3127 3129 3130 3131
CONECT 3191 3190
CONECT 3167 3166
CONECT 3168 3166
CONECT 3193 3192
CONECT 3172 3171 3173 3174 3190
CONECT 3184 3183 3185 3186
CONECT 3190 3172 3188 3191 3192
CONECT 3188 3169 3189 3190 3194
CONECT 3187 3174 3178 3186
CONECT 3169 3166 3170 3171 3188
CONECT 3178 3177 3179 3187
CONECT 3166 3165 3167 3168 3169
CONECT 3179 3178 3180 3183
CONECT 3175 3174 3176 3177
CONECT 3173 3172
CONECT 3185 3184
CONECT 3189 3188
CONECT 3170 3169
CONECT 3181 3180
CONECT 3182 3180
CONECT 3176 3175
CONECT 3183 3179 3184
CONECT 3186 3184 3187
CONECT 3180 3179 3181 3182
CONECT 3177 3175 3178
CONECT 3174 3172 3175 3187
CONECT 3163 3162
CONECT 3192 3190 3193
CONECT 3164 3162
CONECT 3194 3188 3195
CONECT 3171 3169 3172
CONECT 3165 3162 3166
CONECT 3162 3161 3163 3164 3165
CONECT 3222 3221
CONECT 3200 3199
CONECT 3201 3199
CONECT 3224 3223
CONECT 3205 3204 3206 3207 3221
CONECT 3217 3207 3216 3218
CONECT 3221 3205 3219 3222 3223
CONECT 3219 3202 3220 3221 3225
CONECT 3212 3210 3213 3216
CONECT 3202 3199 3203 3204 3219
CONECT 3210 3208 3211 3212
CONECT 3199 3198 3200 3201 3202
CONECT 3208 3207 3209 3210
CONECT 3206 3205
CONECT 3220 3219
CONECT 3203 3202
CONECT 3214 3213
CONECT 3215 3213
CONECT 3211 3210
CONECT 3209 3208
CONECT 3207 3205 3208 3217
CONECT 3216 3212 3217
CONECT 3213 3212 3214 3215
CONECT 3196 3195
CONECT 3218 3217
CONECT 3223 3221 3224
CONECT 3197 3195
CONECT 3225 3219 3226
CONECT 3204 3202 3205
CONECT 3198 3195 3199
CONECT 3195 3194 3196 3197 3198
CONECT 3252 3251
CONECT 3231 3230
CONECT 3232 3230
CONECT 3254 3253
CONECT 3236 3235 3237 3238 3251
CONECT 3247 3238 3245 3248
CONECT 3251 3236 3249 3252 3253
CONECT 3249 3233 3250 3251 3255
CONECT 3243 3241 3244 3245
CONECT 3233 3230 3234 3235 3249
CONECT 3241 3239 3242 3243
CONECT 3230 3229 3231 3232 3233
CONECT 3239 3238 3240 3241
CONECT 3237 3236
CONECT 3246 3245
CONECT 3250 3249
CONECT 3234 3233
CONECT 3242 3241
CONECT 3240 3239
CONECT 3238 3236 3239 3247
CONECT 3245 3243 3246 3247
CONECT 3227 3226
CONECT 3248 3247
CONECT 3253 3251 3254
CONECT 3228 3226
CONECT 3255 3249 3256
CONECT 3244 3243
CONECT 3235 3233 3236
CONECT 3229 3226 3230
CONECT 3226 3225 3227 3228 3229
CONECT 3285 3284
CONECT 3261 3260
CONECT 3262 3260
CONECT 3287 3286
CONECT 3266 3265 3267 3268 3284
CONECT 3278 3277 3279 3280
CONECT 3284 3266 3282 3285 3286
CONECT 3282 3263 3283 3284 3288
CONECT 3281 3268 3272 3280
CONECT 3263 3260 3264 3265 3282
CONECT 3272 3271 3273 3281
CONECT 3260 3259 3261 3262 3263
CONECT 3273 3272 3274 3277
CONECT 3269 3268 3270 3271
CONECT 3267 3266
CONECT 3279 3278
CONECT 3283 3282
CONECT 3264 3263
CONECT 3275 3274
CONECT 3276 3274
CONECT 3270 3269
CONECT 3277 3273 3278
CONECT 3280 3278 3281
CONECT 3274 3273 3275 3276
CONECT 3271 3269 3272
CONECT 3268 3266 3269 3281
CONECT 3257 3256
CONECT 3286 3284 3287
CONECT 3258 3256
CONECT 3288 3282 3289
CONECT 3265 3263 3266
CONECT 3259 3256 3260
CONECT 3256 3255 3257 3258 3259
CONECT 3319 3318
CONECT 3294 3293
CONECT 3295 3293
CONECT 3321 3320
CONECT 3299 3298 3300 3301 3318
CONECT 3310 3308 3311 3314
CONECT 3318 3299 3316 3319 3320
CONECT 3316 3296 3317 3318 3322
CONECT 3315 3301 3305 3314
CONECT 3296 3293 3297 3298 3316
CONECT 3305 3304 3306 3315
CONECT 3293 3292 3294 3295 3296
CONECT 3306 3305 3307 3308
CONECT 3302 3301 3303 3304
CONECT 3309 3308
CONECT 3300 3299
CONECT 3312 3311
CONECT 3313 3311
CONECT 3317 3316
CONECT 3297 3296
CONECT 3303 3302
CONECT 3308 3306 3309 3310
CONECT 3311 3310 3312 3313
CONECT 3314 3310 3315
CONECT 3304 3302 3305
CONECT 3301 3299 3302 3315
CONECT 3290 3289
CONECT 3320 3318 3321
CONECT 3291 3289
CONECT 3322 3316 3323
CONECT 3298 3296 3299
CONECT 3292 3289 3293
CONECT 3307 3306
CONECT 3289 3288 3290 3291 3292
CONECT 3349 3348
CONECT 3328 3327
CONECT 3329 3327
CONECT 3351 3350
CONECT 3333 3332 3334 3335 3348
CONECT 3344 3335 3342 3345
CONECT 3348 3333 3346 3349 3350
CONECT 3346 3330 3347 3348 3352
CONECT 3340 3338 3341 3342
CONECT 3330 3327 3331 3332 3346
CONECT 3338 3336 3339 3340
CONECT 3327 3326 3328 3329 3330
CONECT 3336 3335 3337 3338
CONECT 3334 3333
CONECT 3343 3342
CONECT 3347 3346
CONECT 3331 3330
CONECT 3339 3338
CONECT 3337 3336
CONECT 3335 3333 3336 3344
CONECT 3342 3340 3343 3344
CONECT 3324 3323
CONECT 3345 3344
CONECT 3350 3348 3351
CONECT 3325 3323
CONECT 3352 3346 3353
CONECT 3341 3340
CONECT 3332 3330 3333
CONECT 3326 3323 3327
CONECT 3323 3322 3324 3325 3326
CONECT 3380 3379
CONECT 3358 3357
CONECT 3359 3357
CONECT 3382 3381
CONECT 3363 3362 3364 3365 3379
CONECT 3375 3365 3374 3376
CONECT 3379 3363 3377 3380 3381
CONECT 3377 3360 3378 3379 3383
CONECT 3370 3368 3371 3374
CONECT 3360 3357 3361 3362 3377
CONECT 3368 3366 3369 3370
CONECT 3357 3356 3358 3359 3360
CONECT 3366 3365 3367 3368
CONECT 3364 3363
CONECT 3378 3377
CONECT 3361 3360
CONECT 3372 3371
CONECT 3373 3371
CONECT 3369 3368
CONECT 3367 3366
CONECT 3365 3363 3366 3375
CONECT 3374 3370 3375
CONECT 3371 3370 3372 3373
CONECT 3354 3353
CONECT 3376 3375
CONECT 3381 3379 3382
CONECT 3355 3353
CONECT 3383 3377 3384
CONECT 3362 3360 3363
CONECT 3356 3353 3357
CONECT 3353 3352 3354 3355 3356
CONECT 3410 3409
CONECT 3389 3388
CONECT 3390 3388
CONECT 3412 3411
CONECT 3394 3393 3395 3396 3409
CONECT 3405 3396 3403 3406
CONECT 3409 3394 3407 3410 3411
CONECT 3407 3391 3408 3409 3413
CONECT 3401 3399 3402 3403
CONECT 3391 3388 3392 3393 3407
CONECT 3399 3397 3400 3401
CONECT 3388 3387 3389 3390 3391
CONECT 3397 3396 3398 3399
CONECT 3395 3394
CONECT 3404 3403
CONECT 3408 3407
CONECT 3392 3391
CONECT 3400 3399
CONECT 3398 3397
CONECT 3396 3394 3397 3405
CONECT 3403 3401 3404 3405
CONECT 3385 3384
CONECT 3406 3405
CONECT 3411 3409 3412
CONECT 3386 3384
CONECT 3413 3407 3414
CONECT 3402 3401
CONECT 3393 3391 3394
CONECT 3387 3384 3388
CONECT 3384 3383 3385 3386 3387
CONECT 3440 3439
CONECT 3419 3418
CONECT 3420 3418
CONECT 3442 3441
CONECT 3424 3423 3425 3426 3439
CONECT 3435 3426 3433 3436
CONECT 3439 3424 3437 3440 3441
CONECT 3437 3421 3438 3439 3443
CONECT 3431 3429 3432 3433
CONECT 3421 3418 3422 3423 3437
CONECT 3429 3427 3430 3431
CONECT 3418 3417 3419 3420 3421
CONECT 3427 3426 3428 3429
CONECT 3425 3424
CONECT 3434 3433
CONECT 3438 3437
CONECT 3422 3421
CONECT 3430 3429
CONECT 3428 3427
CONECT 3426 3424 3427 3435
CONECT 3433 3431 3434 3435
CONECT 3415 3414
CONECT 3436 3435
CONECT 3441 3439 3442
CONECT 3416 3414
CONECT 3443 3437 3444
CONECT 3432 3431
CONECT 3423 3421 3424
CONECT 3417 3414 3418
CONECT 3414 3413 3415 3416 3417
CONECT 3470 3469
CONECT 3449 3448
CONECT 3450 3448
CONECT 3472 3471
CONECT 3454 3453 3455 3456 3469
CONECT 3465 3456 3463 3466
CONECT 3469 3454 3467 3470 3471
CONECT 3467 3451 3468 3469 3473
CONECT 3461 3459 3462 3463
CONECT 3451 3448 3452 3453 3467
CONECT 3459 3457 3460 3461
CONECT 3448 3447 3449 3450 3451
CONECT 3457 3456 3458 3459
CONECT 3455 3454
CONECT 3464 3463
CONECT 3468 3467
CONECT 3452 3451
CONECT 3460 3459
CONECT 3458 3457
CONECT 3456 3454 3457 3465
CONECT 3463 3461 3464 3465
CONECT 3445 3444
CONECT 3466 3465
CONECT 3471 3469 3472
CONECT 3446 3444
CONECT 3473 3467 3474
CONECT 3462 3461
CONECT 3453 3451 3454
CONECT 3447 3444 3448
CONECT 3444 3443 3445 3446 3447
CONECT 3500 3499
CONECT 3479 3478
CONECT 3480 3478
CONECT 3502 3501
CONECT 3484 3483 3485 3486 3499
CONECT 3495 3486 3493 3496
CONECT 3499 3484 3497 3500 3501
CONECT 3497 3481 3498 3499 3503
CONECT 3491 3489 3492 3493
CONECT 3481 3478 3482 3483 3497
CONECT 3489 3487 3490 3491
CONECT 3478 3477 3479 3480 3481
CONECT 3487 3486 3488 3489
CONECT 3485 3484
CONECT 3494 3493
CONECT 3498 3497
CONECT 3504 3503
CONECT 3482 3481
CONECT 3490 3489
CONECT 3488 3487
CONECT 3486 3484 3487 3495
CONECT 3493 3491 3494 3495
CONECT 3475 3474
CONECT 3496 3495
CONECT 3501 3499 3502
CONECT 3476 3474
CONECT 3503 3497 3504
CONECT 3492 3491
CONECT 3483 3481 3484
CONECT 3477 3474 3478
CONECT 3474 3473 3475 3476 3477
END
