# Supplementary material for: Structural and functional analysis of four non-coding Y RNAs from Chinese hamster cells: identification, molecular dynamics simulations and DNA replication initiation assays
Source: BMC Mol Biol. 2016 Jan 5;17:1. doi: 10.1186/s12867-015-0053-5 (PMC4702372; doi:10.1186/s12867-015-0053-5)
Supplement: Supplementary file 4 — 10.1186/s12867-015-0053-5 Y RNAs files in the.pdb format. [file 12867_2015_53_MOESM4_ESM.zip › chY3_RNA.pdb]

TITLE     Chinese hamster Y3 RNA (chY3 RNA)
ATOM      1  O5' G   A   1       0.264  -0.442  -0.560  1.00  0.00           O
ATOM      2  H5T G   A   1       0.323  -0.443  -1.558  1.00  0.00           H
ATOM      3  C5' G   A   1       1.567  -0.243  -0.005  1.00  0.00           C
ATOM      4 1H5' G   A   1       1.916   0.631  -0.343  1.00  0.00           H
ATOM      5 2H5' G   A   1       2.156  -0.984  -0.327  1.00  0.00           H
ATOM      6  C4' G   A   1       1.514  -0.236   1.505  1.00  0.00           C
ATOM      7  H4' G   A   1       2.346   0.239   1.790  1.00  0.00           H
ATOM      8  O4' G   A   1       0.299   0.436   1.936  1.00  0.00           O
ATOM      9  C1' G   A   1      -0.226  -0.213   3.081  1.00  0.00           C
ATOM     10  H1' G   A   1      -0.361   0.450   3.817  1.00  0.00           H
ATOM     11  N9  G   A   1      -1.549  -0.732   2.751  1.00  0.00           N
ATOM     12  C8  G   A   1      -2.229  -0.591   1.566  1.00  0.00           C
ATOM     13  H8  G   A   1      -1.866  -0.090   0.780  1.00  0.00           H
ATOM     14  N7  G   A   1      -3.395  -1.175   1.568  1.00  0.00           N
ATOM     15  C5  G   A   1      -3.493  -1.737   2.834  1.00  0.00           C
ATOM     16  C6  G   A   1      -4.535  -2.496   3.426  1.00  0.00           C
ATOM     17  O6  G   A   1      -5.616  -2.840   2.933  1.00  0.00           O
ATOM     18  N1  G   A   1      -4.221  -2.862   4.729  1.00  0.00           N
ATOM     19  H1  G   A   1      -4.897  -3.401   5.231  1.00  0.00           H
ATOM     20  C2  G   A   1      -3.059  -2.543   5.380  1.00  0.00           C
ATOM     21  N2  G   A   1      -2.945  -2.989   6.634  1.00  0.00           N
ATOM     22  H21 G   A   1      -3.685  -3.523   7.044  1.00  0.00           H
ATOM     23  H22 G   A   1      -2.120  -2.789   7.163  1.00  0.00           H
ATOM     24  N3  G   A   1      -2.080  -1.839   4.843  1.00  0.00           N
ATOM     25  C4  G   A   1      -2.362  -1.470   3.576  1.00  0.00           C
ATOM     26  C3' G   A   1       1.440  -1.607   2.161  1.00  0.00           C
ATOM     27  H3' G   A   1       0.991  -2.320   1.622  1.00  0.00           H
ATOM     28  C2' G   A   1       0.767  -1.300   3.493  1.00  0.00           C
ATOM     29 1H2' G   A   1       0.410  -2.096   3.981  1.00  0.00           H
ATOM     30  O2' G   A   1       1.684  -0.749   4.421  1.00  0.00           O
ATOM     31 2HO' G   A   1       2.340  -1.451   4.699  1.00  0.00           H
ATOM     32  O3' G   A   1       2.735  -2.180   2.321  1.00  0.00           O
ATOM     33  P   G   A   2       2.917  -3.777   2.257  1.00  0.00           P
ATOM     34  O1P G   A   2       4.374  -4.056   2.313  1.00  0.00           O
ATOM     35  O2P G   A   2       2.115  -4.296   1.120  1.00  0.00           O
ATOM     36  O5' G   A   2       2.256  -4.297   3.611  1.00  0.00           O
ATOM     37  C5' G   A   2       2.878  -4.056   4.872  1.00  0.00           C
ATOM     38 1H5' G   A   2       2.955  -3.067   4.996  1.00  0.00           H
ATOM     39 2H5' G   A   2       3.792  -4.461   4.850  1.00  0.00           H
ATOM     40  C4' G   A   2       2.056  -4.666   5.984  1.00  0.00           C
ATOM     41  H4' G   A   2       2.578  -4.493   6.819  1.00  0.00           H
ATOM     42  O4' G   A   2       0.742  -4.043   5.995  1.00  0.00           O
ATOM     43  C1' G   A   2      -0.250  -5.020   6.258  1.00  0.00           C
ATOM     44  H1' G   A   2      -0.842  -4.719   7.005  1.00  0.00           H
ATOM     45  N9  G   A   2      -1.109  -5.132   5.083  1.00  0.00           N
ATOM     46  C8  G   A   2      -0.839  -4.682   3.814  1.00  0.00           C
ATOM     47  H8  G   A   2       0.013  -4.222   3.563  1.00  0.00           H
ATOM     48  N7  G   A   2      -1.805  -4.915   2.968  1.00  0.00           N
ATOM     49  C5  G   A   2      -2.772  -5.564   3.725  1.00  0.00           C
ATOM     50  C6  G   A   2      -4.045  -6.067   3.354  1.00  0.00           C
ATOM     51  O6  G   A   2      -4.593  -6.040   2.247  1.00  0.00           O
ATOM     52  N1  G   A   2      -4.697  -6.652   4.433  1.00  0.00           N
ATOM     53  H1  G   A   2      -5.606  -7.036   4.270  1.00  0.00           H
ATOM     54  C2  G   A   2      -4.191  -6.744   5.704  1.00  0.00           C
ATOM     55  N2  G   A   2      -4.973  -7.343   6.606  1.00  0.00           N
ATOM     56  H21 G   A   2      -5.870  -7.693   6.336  1.00  0.00           H
ATOM     57  H22 G   A   2      -4.661  -7.442   7.551  1.00  0.00           H
ATOM     58  N3  G   A   2      -3.007  -6.283   6.064  1.00  0.00           N
ATOM     59  C4  G   A   2      -2.356  -5.708   5.032  1.00  0.00           C
ATOM     60  C3' G   A   2       1.774  -6.156   5.848  1.00  0.00           C
ATOM     61  H3' G   A   2       1.752  -6.506   4.911  1.00  0.00           H
ATOM     62  C2' G   A   2       0.470  -6.318   6.620  1.00  0.00           C
ATOM     63 1H2' G   A   2      -0.016  -7.178   6.464  1.00  0.00           H
ATOM     64  O2' G   A   2       0.701  -6.335   8.016  1.00  0.00           O
ATOM     65 2HO' G   A   2       1.172  -7.181   8.266  1.00  0.00           H
ATOM     66  O3' G   A   2       2.831  -6.940   6.397  1.00  0.00           O
ATOM     67  P   U   A   3       3.165  -8.383   5.769  1.00  0.00           P
ATOM     68  O1P U   A   3       4.256  -8.980   6.581  1.00  0.00           O
ATOM     69  O2P U   A   3       3.344  -8.226   4.303  1.00  0.00           O
ATOM     70  O5' U   A   3       1.839  -9.230   6.018  1.00  0.00           O
ATOM     71  C5' U   A   3       1.377  -9.503   7.340  1.00  0.00           C
ATOM     72 1H5' U   A   3       1.254  -8.631   7.813  1.00  0.00           H
ATOM     73 2H5' U   A   3       2.077 -10.041   7.810  1.00  0.00           H
ATOM     74  C4' U   A   3       0.074 -10.264   7.288  1.00  0.00           C
ATOM     75  H4' U   A   3      -0.082 -10.584   8.222  1.00  0.00           H
ATOM     76  O4' U   A   3      -0.973  -9.373   6.814  1.00  0.00           O
ATOM     77  C1' U   A   3      -1.823 -10.065   5.918  1.00  0.00           C
ATOM     78  H1' U   A   3      -2.777  -9.947   6.192  1.00  0.00           H
ATOM     79  N1  U   A   3      -1.692  -9.452   4.588  1.00  0.00           N
ATOM     80  C6  U   A   3      -0.535  -8.811   4.206  1.00  0.00           C
ATOM     81  H6  U   A   3       0.227  -8.767   4.852  1.00  0.00           H
ATOM     82  C5  U   A   3      -0.394  -8.245   3.004  1.00  0.00           C
ATOM     83  H5  U   A   3       0.462  -7.787   2.764  1.00  0.00           H
ATOM     84  C4  U   A   3      -1.467  -8.294   2.061  1.00  0.00           C
ATOM     85  O4  U   A   3      -1.452  -7.825   0.924  1.00  0.00           O
ATOM     86  N3  U   A   3      -2.592  -8.948   2.507  1.00  0.00           N
ATOM     87  H3  U   A   3      -3.361  -8.998   1.870  1.00  0.00           H
ATOM     88  C2  U   A   3      -2.773  -9.539   3.731  1.00  0.00           C
ATOM     89  O2  U   A   3      -3.813 -10.098   4.034  1.00  0.00           O
ATOM     90  C3' U   A   3       0.050 -11.440   6.321  1.00  0.00           C
ATOM     91  H3' U   A   3       0.667 -11.367   5.538  1.00  0.00           H
ATOM     92  C2' U   A   3      -1.426 -11.541   5.956  1.00  0.00           C
ATOM     93 1H2' U   A   3      -1.628 -12.099   5.151  1.00  0.00           H
ATOM     94  O2' U   A   3      -2.166 -12.183   6.977  1.00  0.00           O
ATOM     95 2HO' U   A   3      -1.915 -13.150   7.012  1.00  0.00           H
ATOM     96  O3' U   A   3       0.543 -12.628   6.936  1.00  0.00           O
ATOM     97  P   U   A   4       1.289 -13.742   6.046  1.00  0.00           P
ATOM     98  O1P U   A   4       2.171 -14.514   6.957  1.00  0.00           O
ATOM     99  O2P U   A   4       1.868 -13.086   4.845  1.00  0.00           O
ATOM    100  O5' U   A   4       0.110 -14.700   5.566  1.00  0.00           O
ATOM    101  C5' U   A   4      -0.745 -15.344   6.510  1.00  0.00           C
ATOM    102 1H5' U   A   4      -1.193 -14.637   7.057  1.00  0.00           H
ATOM    103 2H5' U   A   4      -0.178 -15.915   7.104  1.00  0.00           H
ATOM    104  C4' U   A   4      -1.773 -16.187   5.791  1.00  0.00           C
ATOM    105  H4' U   A   4      -2.072 -16.867   6.460  1.00  0.00           H
ATOM    106  O4' U   A   4      -2.851 -15.320   5.338  1.00  0.00           O
ATOM    107  C1' U   A   4      -3.225 -15.672   4.018  1.00  0.00           C
ATOM    108  H1' U   A   4      -4.219 -15.749   3.946  1.00  0.00           H
ATOM    109  N1  U   A   4      -2.832 -14.578   3.118  1.00  0.00           N
ATOM    110  C6  U   A   4      -1.642 -13.905   3.289  1.00  0.00           C
ATOM    111  H6  U   A   4      -1.038 -14.177   4.038  1.00  0.00           H
ATOM    112  C5  U   A   4      -1.266 -12.902   2.491  1.00  0.00           C
ATOM    113  H5  U   A   4      -0.395 -12.437   2.649  1.00  0.00           H
ATOM    114  C4  U   A   4      -2.109 -12.494   1.412  1.00  0.00           C
ATOM    115  O4  U   A   4      -1.885 -11.572   0.627  1.00  0.00           O
ATOM    116  N3  U   A   4      -3.276 -13.211   1.295  1.00  0.00           N
ATOM    117  H3  U   A   4      -3.885 -12.951   0.545  1.00  0.00           H
ATOM    118  C2  U   A   4      -3.697 -14.243   2.093  1.00  0.00           C
ATOM    119  O2  U   A   4      -4.756 -14.814   1.904  1.00  0.00           O
ATOM    120  C3' U   A   4      -1.279 -16.887   4.532  1.00  0.00           C
ATOM    121  H3' U   A   4      -0.514 -16.444   4.063  1.00  0.00           H
ATOM    122  C2' U   A   4      -2.551 -17.006   3.703  1.00  0.00           C
ATOM    123 1H2' U   A   4      -2.413 -17.248   2.743  1.00  0.00           H
ATOM    124  O2' U   A   4      -3.381 -18.053   4.170  1.00  0.00           O
ATOM    125 2HO' U   A   4      -2.951 -18.934   3.970  1.00  0.00           H
ATOM    126  O3' U   A   4      -0.696 -18.153   4.827  1.00  0.00           O
ATOM    127  P   G   A   5       0.617 -18.633   4.031  1.00  0.00           P
ATOM    128  O1P G   A   5       1.174 -19.800   4.762  1.00  0.00           O
ATOM    129  O2P G   A   5       1.477 -17.448   3.778  1.00  0.00           O
ATOM    130  O5' G   A   5       0.055 -19.148   2.631  1.00  0.00           O
ATOM    131  C5' G   A   5      -0.808 -20.282   2.557  1.00  0.00           C
ATOM    132 1H5' G   A   5      -1.349 -20.316   3.398  1.00  0.00           H
ATOM    133 2H5' G   A   5      -0.238 -21.102   2.494  1.00  0.00           H
ATOM    134  C4' G   A   5      -1.713 -20.174   1.351  1.00  0.00           C
ATOM    135  H4' G   A   5      -2.354 -20.934   1.457  1.00  0.00           H
ATOM    136  O4' G   A   5      -2.357 -18.877   1.341  1.00  0.00           O
ATOM    137  C1' G   A   5      -2.676 -18.525   0.007  1.00  0.00           C
ATOM    138  H1' G   A   5      -3.670 -18.513  -0.101  1.00  0.00           H
ATOM    139  N9  G   A   5      -2.219 -17.161  -0.239  1.00  0.00           N
ATOM    140  C8  G   A   5      -1.308 -16.440   0.494  1.00  0.00           C
ATOM    141  H8  G   A   5      -0.848 -16.800   1.306  1.00  0.00           H
ATOM    142  N7  G   A   5      -1.102 -15.240   0.026  1.00  0.00           N
ATOM    143  C5  G   A   5      -1.926 -15.164  -1.090  1.00  0.00           C
ATOM    144  C6  G   A   5      -2.132 -14.106  -2.011  1.00  0.00           C
ATOM    145  O6  G   A   5      -1.613 -12.984  -2.025  1.00  0.00           O
ATOM    146  N1  G   A   5      -3.052 -14.454  -2.993  1.00  0.00           N
ATOM    147  H1  G   A   5      -3.263 -13.770  -3.691  1.00  0.00           H
ATOM    148  C2  G   A   5      -3.693 -15.663  -3.079  1.00  0.00           C
ATOM    149  N2  G   A   5      -4.546 -15.806  -4.098  1.00  0.00           N
ATOM    150  H21 G   A   5      -4.685 -15.054  -4.743  1.00  0.00           H
ATOM    151  H22 G   A   5      -5.045 -16.665  -4.216  1.00  0.00           H
ATOM    152  N3  G   A   5      -3.513 -16.657  -2.229  1.00  0.00           N
ATOM    153  C4  G   A   5      -2.622 -16.341  -1.266  1.00  0.00           C
ATOM    154  C3' G   A   5      -1.021 -20.232  -0.002  1.00  0.00           C
ATOM    155  H3' G   A   5      -0.101 -19.841  -0.026  1.00  0.00           H
ATOM    156  C2' G   A   5      -2.031 -19.554  -0.927  1.00  0.00           C
ATOM    157 1H2' G   A   5      -1.652 -19.217  -1.789  1.00  0.00           H
ATOM    158  O2' G   A   5      -3.026 -20.465  -1.354  1.00  0.00           O
ATOM    159 2HO' G   A   5      -2.617 -21.143  -1.965  1.00  0.00           H
ATOM    160  O3' G   A   5      -0.746 -21.575  -0.393  1.00  0.00           O
ATOM    161  P   G   A   6       0.382 -21.870  -1.501  1.00  0.00           P
ATOM    162  O1P G   A   6       0.748 -23.305  -1.386  1.00  0.00           O
ATOM    163  O2P G   A   6       1.438 -20.832  -1.386  1.00  0.00           O
ATOM    164  O5' G   A   6      -0.371 -21.657  -2.889  1.00  0.00           O
ATOM    165  C5' G   A   6      -1.326 -22.606  -3.364  1.00  0.00           C
ATOM    166 1H5' G   A   6      -2.093 -22.624  -2.722  1.00  0.00           H
ATOM    167 2H5' G   A   6      -0.888 -23.505  -3.384  1.00  0.00           H
ATOM    168  C4' G   A   6      -1.802 -22.219  -4.745  1.00  0.00           C
ATOM    169  H4' G   A   6      -2.419 -22.954  -5.026  1.00  0.00           H
ATOM    170  O4' G   A   6      -2.462 -20.923  -4.669  1.00  0.00           O
ATOM    171  C1' G   A   6      -2.052 -20.112  -5.755  1.00  0.00           C
ATOM    172  H1' G   A   6      -2.843 -19.677  -6.185  1.00  0.00           H
ATOM    173  N9  G   A   6      -1.230 -19.024  -5.233  1.00  0.00           N
ATOM    174  C8  G   A   6      -0.479 -19.034  -4.084  1.00  0.00           C
ATOM    175  H8  G   A   6      -0.421 -19.822  -3.471  1.00  0.00           H
ATOM    176  N7  G   A   6       0.152 -17.912  -3.871  1.00  0.00           N
ATOM    177  C5  G   A   6      -0.203 -17.111  -4.947  1.00  0.00           C
ATOM    178  C6  G   A   6       0.173 -15.783  -5.266  1.00  0.00           C
ATOM    179  O6  G   A   6       0.919 -15.020  -4.641  1.00  0.00           O
ATOM    180  N1  G   A   6      -0.416 -15.356  -6.450  1.00  0.00           N
ATOM    181  H1  G   A   6      -0.210 -14.427  -6.758  1.00  0.00           H
ATOM    182  C2  G   A   6      -1.257 -16.108  -7.228  1.00  0.00           C
ATOM    183  N2  G   A   6      -1.724 -15.516  -8.331  1.00  0.00           N
ATOM    184  H21 G   A   6      -1.455 -14.577  -8.547  1.00  0.00           H
ATOM    185  H22 G   A   6      -2.342 -16.012  -8.941  1.00  0.00           H
ATOM    186  N3  G   A   6      -1.616 -17.348  -6.945  1.00  0.00           N
ATOM    187  C4  G   A   6      -1.056 -17.784  -5.798  1.00  0.00           C
ATOM    188  C3' G   A   6      -0.704 -22.038  -5.786  1.00  0.00           C
ATOM    189  H3' G   A   6       0.194 -21.785  -5.426  1.00  0.00           H
ATOM    190  C2' G   A   6      -1.317 -21.020  -6.739  1.00  0.00           C
ATOM    191 1H2' G   A   6      -0.681 -20.593  -7.381  1.00  0.00           H
ATOM    192  O2' G   A   6      -2.265 -21.628  -7.596  1.00  0.00           O
ATOM    193 2HO' G   A   6      -1.793 -22.225  -8.245  1.00  0.00           H
ATOM    194  O3' G   A   6      -0.387 -23.268  -6.433  1.00  0.00           O
ATOM    195  P   U   A   7       1.138 -23.596  -6.826  1.00  0.00           P
ATOM    196  O1P U   A   7       1.176 -24.997  -7.317  1.00  0.00           O
ATOM    197  O2P U   A   7       2.017 -23.190  -5.700  1.00  0.00           O
ATOM    198  O5' U   A   7       1.434 -22.629  -8.058  1.00  0.00           O
ATOM    199  C5' U   A   7       0.655 -22.702  -9.251  1.00  0.00           C
ATOM    200 1H5' U   A   7      -0.311 -22.686  -8.993  1.00  0.00           H
ATOM    201 2H5' U   A   7       0.864 -23.568  -9.706  1.00  0.00           H
ATOM    202  C4' U   A   7       0.978 -21.538 -10.158  1.00  0.00           C
ATOM    203  H4' U   A   7       0.526 -21.760 -11.022  1.00  0.00           H
ATOM    204  O4' U   A   7       0.491 -20.310  -9.552  1.00  0.00           O
ATOM    205  C1' U   A   7       1.379 -19.246  -9.853  1.00  0.00           C
ATOM    206  H1' U   A   7       0.880 -18.500 -10.294  1.00  0.00           H
ATOM    207  N1  U   A   7       1.905 -18.708  -8.590  1.00  0.00           N
ATOM    208  C6  U   A   7       1.908 -19.460  -7.436  1.00  0.00           C
ATOM    209  H6  U   A   7       1.544 -20.391  -7.466  1.00  0.00           H
ATOM    210  C5  U   A   7       2.380 -18.990  -6.277  1.00  0.00           C
ATOM    211  H5  U   A   7       2.364 -19.566  -5.460  1.00  0.00           H
ATOM    212  C4  U   A   7       2.907 -17.663  -6.206  1.00  0.00           C
ATOM    213  O4  U   A   7       3.377 -17.123  -5.205  1.00  0.00           O
ATOM    214  N3  U   A   7       2.874 -16.970  -7.393  1.00  0.00           N
ATOM    215  H3  U   A   7       3.237 -16.038  -7.375  1.00  0.00           H
ATOM    216  C2  U   A   7       2.398 -17.417  -8.598  1.00  0.00           C
ATOM    217  O2  U   A   7       2.414 -16.720  -9.596  1.00  0.00           O
ATOM    218  C3' U   A   7       2.458 -21.272 -10.389  1.00  0.00           C
ATOM    219  H3' U   A   7       3.064 -21.508  -9.630  1.00  0.00           H
ATOM    220  C2' U   A   7       2.462 -19.799 -10.780  1.00  0.00           C
ATOM    221 1H2' U   A   7       3.358 -19.355 -10.766  1.00  0.00           H
ATOM    222  O2' U   A   7       2.044 -19.624 -12.121  1.00  0.00           O
ATOM    223 2HO' U   A   7       2.745 -19.982 -12.738  1.00  0.00           H
ATOM    224  O3' U   A   7       2.992 -22.112 -11.409  1.00  0.00           O
ATOM    225  P   C   A   8       4.501 -22.655 -11.290  1.00  0.00           P
ATOM    226  O1P C   A   8       4.683 -23.687 -12.341  1.00  0.00           O
ATOM    227  O2P C   A   8       4.769 -22.998  -9.870  1.00  0.00           O
ATOM    228  O5' C   A   8       5.396 -21.392 -11.672  1.00  0.00           O
ATOM    229  C5' C   A   8       5.314 -20.799 -12.967  1.00  0.00           C
ATOM    230 1H5' C   A   8       4.360 -20.836 -13.265  1.00  0.00           H
ATOM    231 2H5' C   A   8       5.879 -21.338 -13.591  1.00  0.00           H
ATOM    232  C4' C   A   8       5.798 -19.367 -12.918  1.00  0.00           C
ATOM    233  H4' C   A   8       5.639 -19.016 -13.841  1.00  0.00           H
ATOM    234  O4' C   A   8       5.063 -18.647 -11.896  1.00  0.00           O
ATOM    235  C1' C   A   8       5.894 -17.647 -11.331  1.00  0.00           C
ATOM    236  H1' C   A   8       5.483 -16.748 -11.483  1.00  0.00           H
ATOM    237  N1  C   A   8       5.945 -17.847  -9.874  1.00  0.00           N
ATOM    238  C6  C   A   8       5.629 -19.056  -9.318  1.00  0.00           C
ATOM    239  H6  C   A   8       5.357 -19.814  -9.911  1.00  0.00           H
ATOM    240  C5  C   A   8       5.678 -19.242  -7.993  1.00  0.00           C
ATOM    241  H5  C   A   8       5.445 -20.124  -7.583  1.00  0.00           H
ATOM    242  C4  C   A   8       6.075 -18.133  -7.190  1.00  0.00           C
ATOM    243  N4  C   A   8       6.147 -18.254  -5.865  1.00  0.00           N
ATOM    244  H41 C   A   8       5.922 -19.126  -5.430  1.00  0.00           H
ATOM    245  H42 C   A   8       6.426 -17.473  -5.306  1.00  0.00           H
ATOM    246  N3  C   A   8       6.385 -16.951  -7.723  1.00  0.00           N
ATOM    247  C2  C   A   8       6.327 -16.777  -9.061  1.00  0.00           C
ATOM    248  O2  C   A   8       6.605 -15.690  -9.587  1.00  0.00           O
ATOM    249  C3' C   A   8       7.253 -19.176 -12.519  1.00  0.00           C
ATOM    250  H3' C   A   8       7.616 -19.855 -11.881  1.00  0.00           H
ATOM    251  C2' C   A   8       7.265 -17.740 -12.005  1.00  0.00           C
ATOM    252 1H2' C   A   8       8.067 -17.491 -11.463  1.00  0.00           H
ATOM    253  O2' C   A   8       7.303 -16.814 -13.074  1.00  0.00           O
ATOM    254 2HO' C   A   8       8.194 -16.862 -13.526  1.00  0.00           H
ATOM    255  O3' C   A   8       8.132 -19.365 -13.626  1.00  0.00           O
ATOM    256  P   C   A   9       9.677 -19.735 -13.369  1.00  0.00           P
ATOM    257  O1P C   A   9      10.137 -20.540 -14.528  1.00  0.00           O
ATOM    258  O2P C   A   9       9.817 -20.281 -11.994  1.00  0.00           O
ATOM    259  O5' C   A   9      10.424 -18.328 -13.417  1.00  0.00           O
ATOM    260  C5' C   A   9      10.319 -17.476 -14.557  1.00  0.00           C
ATOM    261 1H5' C   A   9       9.353 -17.411 -14.809  1.00  0.00           H
ATOM    262 2H5' C   A   9      10.832 -17.894 -15.306  1.00  0.00           H
ATOM    263  C4' C   A   9      10.874 -16.108 -14.236  1.00  0.00           C
ATOM    264  H4' C   A   9      10.916 -15.627 -15.112  1.00  0.00           H
ATOM    265  O4' C   A   9       9.994 -15.461 -13.275  1.00  0.00           O
ATOM    266  C1' C   A   9      10.764 -14.803 -12.285  1.00  0.00           C
ATOM    267  H1' C   A   9      10.440 -13.865 -12.161  1.00  0.00           H
ATOM    268  N1  C   A   9      10.549 -15.489 -11.000  1.00  0.00           N
ATOM    269  C6  C   A   9      10.530 -16.854 -10.929  1.00  0.00           C
ATOM    270  H6  C   A   9      10.665 -17.392 -11.761  1.00  0.00           H
ATOM    271  C5  C   A   9      10.334 -17.483  -9.764  1.00  0.00           C
ATOM    272  H5  C   A   9      10.320 -18.481  -9.709  1.00  0.00           H
ATOM    273  C4  C   A   9      10.146 -16.675  -8.606  1.00  0.00           C
ATOM    274  N4  C   A   9       9.946 -17.244  -7.418  1.00  0.00           N
ATOM    275  H41 C   A   9       9.928 -18.241  -7.338  1.00  0.00           H
ATOM    276  H42 C   A   9       9.814 -16.674  -6.607  1.00  0.00           H
ATOM    277  N3  C   A   9      10.162 -15.343  -8.663  1.00  0.00           N
ATOM    278  C2  C   A   9      10.362 -14.721  -9.847  1.00  0.00           C
ATOM    279  O2  C   A   9      10.384 -13.485  -9.938  1.00  0.00           O
ATOM    280  C3' C   A   9      12.247 -16.101 -13.577  1.00  0.00           C
ATOM    281  H3' C   A   9      12.479 -16.921 -13.054  1.00  0.00           H
ATOM    282  C2' C   A   9      12.217 -14.815 -12.759  1.00  0.00           C
ATOM    283 1H2' C   A   9      12.933 -14.730 -12.066  1.00  0.00           H
ATOM    284  O2' C   A   9      12.438 -13.683 -13.579  1.00  0.00           O
ATOM    285 2HO' C   A   9      13.387 -13.681 -13.895  1.00  0.00           H
ATOM    286  O3' C   A   9      13.290 -16.108 -14.548  1.00  0.00           O
ATOM    287  P   G   A  10      14.625 -16.965 -14.282  1.00  0.00           P
ATOM    288  O1P G   A  10      15.438 -16.910 -15.523  1.00  0.00           O
ATOM    289  O2P G   A  10      14.236 -18.283 -13.718  1.00  0.00           O
ATOM    290  O5' G   A  10      15.389 -16.143 -13.151  1.00  0.00           O
ATOM    291  C5' G   A  10      15.703 -14.763 -13.334  1.00  0.00           C
ATOM    292 1H5' G   A  10      14.846 -14.264 -13.466  1.00  0.00           H
ATOM    293 2H5' G   A  10      16.268 -14.679 -14.155  1.00  0.00           H
ATOM    294  C4' G   A  10      16.442 -14.233 -12.127  1.00  0.00           C
ATOM    295  H4' G   A  10      16.944 -13.432 -12.455  1.00  0.00           H
ATOM    296  O4' G   A  10      15.475 -13.910 -11.090  1.00  0.00           O
ATOM    297  C1' G   A  10      15.972 -14.319  -9.828  1.00  0.00           C
ATOM    298  H1' G   A  10      15.901 -13.573  -9.166  1.00  0.00           H
ATOM    299  N9  G   A  10      15.114 -15.386  -9.323  1.00  0.00           N
ATOM    300  C8  G   A  10      14.347 -16.254 -10.062  1.00  0.00           C
ATOM    301  H8  G   A  10      14.306 -16.238 -11.061  1.00  0.00           H
ATOM    302  N7  G   A  10      13.677 -17.102  -9.330  1.00  0.00           N
ATOM    303  C5  G   A  10      14.025 -16.776  -8.026  1.00  0.00           C
ATOM    304  C6  G   A  10      13.616 -17.348  -6.793  1.00  0.00           C
ATOM    305  O6  G   A  10      12.836 -18.288  -6.598  1.00  0.00           O
ATOM    306  N1  G   A  10      14.214 -16.713  -5.711  1.00  0.00           N
ATOM    307  H1  G   A  10      13.988 -17.049  -4.797  1.00  0.00           H
ATOM    308  C2  G   A  10      15.090 -15.662  -5.800  1.00  0.00           C
ATOM    309  N2  G   A  10      15.558 -15.184  -4.644  1.00  0.00           N
ATOM    310  H21 G   A  10      15.266 -15.592  -3.779  1.00  0.00           H
ATOM    311  H22 G   A  10      16.201 -14.418  -4.643  1.00  0.00           H
ATOM    312  N3  G   A  10      15.479 -15.117  -6.939  1.00  0.00           N
ATOM    313  C4  G   A  10      14.912 -15.720  -8.005  1.00  0.00           C
ATOM    314  C3' G   A  10      17.404 -15.213 -11.471  1.00  0.00           C
ATOM    315  H3' G   A  10      17.180 -16.181 -11.584  1.00  0.00           H
ATOM    316  C2' G   A  10      17.429 -14.735 -10.025  1.00  0.00           C
ATOM    317 1H2' G   A  10      17.821 -15.379  -9.368  1.00  0.00           H
ATOM    318  O2' G   A  10      18.252 -13.592  -9.879  1.00  0.00           O
ATOM    319 2HO' G   A  10      19.209 -13.852 -10.006  1.00  0.00           H
ATOM    320  O3' G   A  10      18.689 -15.167 -12.086  1.00  0.00           O
ATOM    321  P   A   A  11      19.403 -16.530 -12.552  1.00  0.00           P
ATOM    322  O1P A   A  11      20.570 -16.150 -13.388  1.00  0.00           O
ATOM    323  O2P A   A  11      18.373 -17.447 -13.104  1.00  0.00           O
ATOM    324  O5' A   A  11      19.955 -17.157 -11.195  1.00  0.00           O
ATOM    325  C5' A   A  11      20.821 -16.410 -10.341  1.00  0.00           C
ATOM    326 1H5' A   A  11      20.482 -15.470 -10.300  1.00  0.00           H
ATOM    327 2H5' A   A  11      21.736 -16.416 -10.744  1.00  0.00           H
ATOM    328  C4' A   A  11      20.848 -17.023  -8.960  1.00  0.00           C
ATOM    329  H4' A   A  11      21.650 -16.621  -8.517  1.00  0.00           H
ATOM    330  O4' A   A  11      19.598 -16.712  -8.281  1.00  0.00           O
ATOM    331  C1' A   A  11      19.150 -17.847  -7.561  1.00  0.00           C
ATOM    332  H1' A   A  11      18.898 -17.591  -6.628  1.00  0.00           H
ATOM    333  N9  A   A  11      17.926 -18.343  -8.190  1.00  0.00           N
ATOM    334  C8  A   A  11      17.512 -18.154  -9.485  1.00  0.00           C
ATOM    335  H8  A   A  11      18.035 -17.626 -10.154  1.00  0.00           H
ATOM    336  N7  A   A  11      16.367 -18.730  -9.764  1.00  0.00           N
ATOM    337  C5  A   A  11      16.001 -19.337  -8.570  1.00  0.00           C
ATOM    338  C6  A   A  11      14.884 -20.108  -8.204  1.00  0.00           C
ATOM    339  N6  A   A  11      13.886 -20.410  -9.037  1.00  0.00           N
ATOM    340  H61 A   A  11      13.907 -20.083  -9.982  1.00  0.00           H
ATOM    341  H62 A   A  11      13.117 -20.963  -8.716  1.00  0.00           H
ATOM    342  N1  A   A  11      14.825 -20.565  -6.935  1.00  0.00           N
ATOM    343  C2  A   A  11      15.823 -20.259  -6.096  1.00  0.00           C
ATOM    344  H2  A   A  11      15.729 -20.621  -5.168  1.00  0.00           H
ATOM    345  N3  A   A  11      16.922 -19.542  -6.321  1.00  0.00           N
ATOM    346  C4  A   A  11      16.951 -19.106  -7.592  1.00  0.00           C
ATOM    347  C3' A   A  11      20.936 -18.543  -8.915  1.00  0.00           C
ATOM    348  H3' A   A  11      20.540 -19.019  -9.700  1.00  0.00           H
ATOM    349  C2' A   A  11      20.293 -18.860  -7.573  1.00  0.00           C
ATOM    350 1H2' A   A  11      20.067 -19.822  -7.419  1.00  0.00           H
ATOM    351  O2' A   A  11      21.174 -18.571  -6.503  1.00  0.00           O
ATOM    352 2HO' A   A  11      21.926 -19.230  -6.503  1.00  0.00           H
ATOM    353  O3' A   A  11      22.281 -19.007  -8.994  1.00  0.00           O
ATOM    354  P   G   A  12      22.577 -20.523  -9.447  1.00  0.00           P
ATOM    355  O1P G   A  12      24.051 -20.699  -9.453  1.00  0.00           O
ATOM    356  O2P G   A  12      21.801 -20.802 -10.682  1.00  0.00           O
ATOM    357  O5' G   A  12      21.974 -21.407  -8.265  1.00  0.00           O
ATOM    358  C5' G   A  12      22.491 -21.311  -6.939  1.00  0.00           C
ATOM    359 1H5' G   A  12      22.159 -20.457  -6.538  1.00  0.00           H
ATOM    360 2H5' G   A  12      23.489 -21.285  -6.997  1.00  0.00           H
ATOM    361  C4' G   A  12      22.040 -22.494  -6.111  1.00  0.00           C
ATOM    362  H4' G   A  12      22.651 -22.495  -5.319  1.00  0.00           H
ATOM    363  O4' G   A  12      20.639 -22.324  -5.760  1.00  0.00           O
ATOM    364  C1' G   A  12      19.991 -23.586  -5.768  1.00  0.00           C
ATOM    365  H1' G   A  12      19.525 -23.740  -4.897  1.00  0.00           H
ATOM    366  N9  G   A  12      18.949 -23.563  -6.790  1.00  0.00           N
ATOM    367  C8  G   A  12      18.650 -22.535  -7.648  1.00  0.00           C
ATOM    368  H8  G   A  12      19.139 -21.662  -7.652  1.00  0.00           H
ATOM    369  N7  G   A  12      17.665 -22.809  -8.458  1.00  0.00           N
ATOM    370  C5  G   A  12      17.291 -24.100  -8.113  1.00  0.00           C
ATOM    371  C6  G   A  12      16.277 -24.934  -8.643  1.00  0.00           C
ATOM    372  O6  G   A  12      15.478 -24.691  -9.554  1.00  0.00           O
ATOM    373  N1  G   A  12      16.241 -26.166  -8.001  1.00  0.00           N
ATOM    374  H1  G   A  12      15.555 -26.826  -8.309  1.00  0.00           H
ATOM    375  C2  G   A  12      17.070 -26.548  -6.981  1.00  0.00           C
ATOM    376  N2  G   A  12      16.876 -27.777  -6.495  1.00  0.00           N
ATOM    377  H21 G   A  12      16.158 -28.358  -6.877  1.00  0.00           H
ATOM    378  H22 G   A  12      17.449 -28.116  -5.749  1.00  0.00           H
ATOM    379  N3  G   A  12      18.019 -25.782  -6.474  1.00  0.00           N
ATOM    380  C4  G   A  12      18.073 -24.579  -7.084  1.00  0.00           C
ATOM    381  C3' G   A  12      22.084 -23.846  -6.808  1.00  0.00           C
ATOM    382  H3' G   A  12      21.934 -23.827  -7.797  1.00  0.00           H
ATOM    383  C2' G   A  12      21.060 -24.648  -6.016  1.00  0.00           C
ATOM    384 1H2' G   A  12      20.774 -25.510  -6.434  1.00  0.00           H
ATOM    385  O2' G   A  12      21.586 -25.063  -4.769  1.00  0.00           O
ATOM    386 2HO' G   A  12      22.288 -25.759  -4.918  1.00  0.00           H
ATOM    387  O3' G   A  12      23.385 -24.426  -6.761  1.00  0.00           O
ATOM    388  P   A   A  13      23.848 -25.440  -7.921  1.00  0.00           P
ATOM    389  O1P A   A  13      25.241 -25.853  -7.614  1.00  0.00           O
ATOM    390  O2P A   A  13      23.539 -24.823  -9.235  1.00  0.00           O
ATOM    391  O5' A   A  13      22.899 -26.706  -7.730  1.00  0.00           O
ATOM    392  C5' A   A  13      23.018 -27.550  -6.585  1.00  0.00           C
ATOM    393 1H5' A   A  13      22.851 -26.994  -5.771  1.00  0.00           H
ATOM    394 2H5' A   A  13      23.951 -27.908  -6.559  1.00  0.00           H
ATOM    395  C4' A   A  13      22.020 -28.682  -6.665  1.00  0.00           C
ATOM    396  H4' A   A  13      22.219 -29.257  -5.871  1.00  0.00           H
ATOM    397  O4' A   A  13      20.675 -28.128  -6.650  1.00  0.00           O
ATOM    398  C1' A   A  13      19.847 -28.858  -7.539  1.00  0.00           C
ATOM    399  H1' A   A  13      19.012 -29.150  -7.073  1.00  0.00           H
ATOM    400  N9  A   A  13      19.420 -27.962  -8.614  1.00  0.00           N
ATOM    401  C8  A   A  13      19.923 -26.725  -8.931  1.00  0.00           C
ATOM    402  H8  A   A  13      20.676 -26.297  -8.431  1.00  0.00           H
ATOM    403  N7  A   A  13      19.326 -26.156  -9.950  1.00  0.00           N
ATOM    404  C5  A   A  13      18.367 -27.083 -10.333  1.00  0.00           C
ATOM    405  C6  A   A  13      17.403 -27.081 -11.357  1.00  0.00           C
ATOM    406  N6  A   A  13      17.238 -26.075 -12.217  1.00  0.00           N
ATOM    407  H61 A   A  13      17.818 -25.263 -12.154  1.00  0.00           H
ATOM    408  H62 A   A  13      16.534 -26.133 -12.925  1.00  0.00           H
ATOM    409  N1  A   A  13      16.603 -28.162 -11.469  1.00  0.00           N
ATOM    410  C2  A   A  13      16.767 -29.173 -10.605  1.00  0.00           C
ATOM    411  H2  A   A  13      16.149 -29.949 -10.731  1.00  0.00           H
ATOM    412  N3  A   A  13      17.634 -29.292  -9.603  1.00  0.00           N
ATOM    413  C4  A   A  13      18.414 -28.201  -9.519  1.00  0.00           C
ATOM    414  C3' A   A  13      22.072 -29.514  -7.939  1.00  0.00           C
ATOM    415  H3' A   A  13      22.390 -29.031  -8.755  1.00  0.00           H
ATOM    416  C2' A   A  13      20.654 -30.061  -8.027  1.00  0.00           C
ATOM    417 1H2' A   A  13      20.405 -30.464  -8.908  1.00  0.00           H
ATOM    418  O2' A   A  13      20.462 -31.132  -7.121  1.00  0.00           O
ATOM    419 2HO' A   A  13      20.985 -31.927  -7.429  1.00  0.00           H
ATOM    420  O3' A   A  13      23.049 -30.549  -7.859  1.00  0.00           O
ATOM    421  P   G   A  14      23.567 -31.263  -9.204  1.00  0.00           P
ATOM    422  O1P G   A  14      24.548 -32.302  -8.801  1.00  0.00           O
ATOM    423  O2P G   A  14      23.971 -30.209 -10.169  1.00  0.00           O
ATOM    424  O5' G   A  14      22.274 -31.996  -9.779  1.00  0.00           O
ATOM    425  C5' G   A  14      21.677 -33.089  -9.082  1.00  0.00           C
ATOM    426 1H5' G   A  14      21.355 -32.754  -8.197  1.00  0.00           H
ATOM    427 2H5' G   A  14      22.379 -33.786  -8.939  1.00  0.00           H
ATOM    428  C4' G   A  14      20.526 -33.655  -9.883  1.00  0.00           C
ATOM    429  H4' G   A  14      20.216 -34.443  -9.351  1.00  0.00           H
ATOM    430  O4' G   A  14      19.507 -32.636 -10.049  1.00  0.00           O
ATOM    431  C1' G   A  14      18.837 -32.833 -11.283  1.00  0.00           C
ATOM    432  H1' G   A  14      17.865 -33.001 -11.120  1.00  0.00           H
ATOM    433  N9  G   A  14      18.909 -31.593 -12.050  1.00  0.00           N
ATOM    434  C8  G   A  14      19.753 -30.531 -11.832  1.00  0.00           C
ATOM    435  H8  G   A  14      20.433 -30.510 -11.099  1.00  0.00           H
ATOM    436  N7  G   A  14      19.578 -29.552 -12.677  1.00  0.00           N
ATOM    437  C5  G   A  14      18.558 -29.996 -13.508  1.00  0.00           C
ATOM    438  C6  G   A  14      17.935 -29.367 -14.618  1.00  0.00           C
ATOM    439  O6  G   A  14      18.165 -28.254 -15.104  1.00  0.00           O
ATOM    440  N1  G   A  14      16.948 -30.172 -15.174  1.00  0.00           N
ATOM    441  H1  G   A  14      16.450 -29.813 -15.963  1.00  0.00           H
ATOM    442  C2  G   A  14      16.604 -31.421 -14.724  1.00  0.00           C
ATOM    443  N2  G   A  14      15.627 -32.038 -15.394  1.00  0.00           N
ATOM    444  H21 G   A  14      15.193 -31.587 -16.174  1.00  0.00           H
ATOM    445  H22 G   A  14      15.329 -32.951 -15.116  1.00  0.00           H
ATOM    446  N3  G   A  14      17.174 -32.020 -13.694  1.00  0.00           N
ATOM    447  C4  G   A  14      18.136 -31.255 -13.136  1.00  0.00           C
ATOM    448  C3' G   A  14      20.854 -34.069 -11.309  1.00  0.00           C
ATOM    449  H3' G   A  14      21.563 -33.528 -11.761  1.00  0.00           H
ATOM    450  C2' G   A  14      19.487 -34.029 -11.983  1.00  0.00           C
ATOM    451 1H2' G   A  14      19.507 -34.025 -12.983  1.00  0.00           H
ATOM    452  O2' G   A  14      18.737 -35.191 -11.681  1.00  0.00           O
ATOM    453 2HO' G   A  14      19.151 -35.982 -12.132  1.00  0.00           H
ATOM    454  O3' G   A  14      21.445 -35.365 -11.358  1.00  0.00           O
ATOM    455  P   U   A  15      22.396 -35.763 -12.592  1.00  0.00           P
ATOM    456  O1P U   A  15      22.645 -37.225 -12.504  1.00  0.00           O
ATOM    457  O2P U   A  15      23.546 -34.824 -12.617  1.00  0.00           O
ATOM    458  O5' U   A  15      21.498 -35.487 -13.879  1.00  0.00           O
ATOM    459  C5' U   A  15      20.404 -36.342 -14.208  1.00  0.00           C
ATOM    460 1H5' U   A  15      19.841 -36.454 -13.389  1.00  0.00           H
ATOM    461 2H5' U   A  15      20.775 -37.229 -14.482  1.00  0.00           H
ATOM    462  C4' U   A  15      19.589 -35.741 -15.331  1.00  0.00           C
ATOM    463  H4' U   A  15      18.837 -36.385 -15.470  1.00  0.00           H
ATOM    464  O4' U   A  15      19.143 -34.416 -14.944  1.00  0.00           O
ATOM    465  C1' U   A  15      19.071 -33.585 -16.090  1.00  0.00           C
ATOM    466  H1' U   A  15      18.135 -33.254 -16.208  1.00  0.00           H
ATOM    467  N1  U   A  15      19.908 -32.399 -15.858  1.00  0.00           N
ATOM    468  C6  U   A  15      20.913 -32.404 -14.917  1.00  0.00           C
ATOM    469  H6  U   A  15      21.071 -33.236 -14.385  1.00  0.00           H
ATOM    470  C5  U   A  15      21.685 -31.338 -14.689  1.00  0.00           C
ATOM    471  H5  U   A  15      22.403 -31.380 -13.995  1.00  0.00           H
ATOM    472  C4  U   A  15      21.484 -30.137 -15.438  1.00  0.00           C
ATOM    473  O4  U   A  15      22.142 -29.102 -15.335  1.00  0.00           O
ATOM    474  N3  U   A  15      20.464 -30.200 -16.359  1.00  0.00           N
ATOM    475  H3  U   A  15      20.297 -29.374 -16.897  1.00  0.00           H
ATOM    476  C2  U   A  15      19.651 -31.273 -16.619  1.00  0.00           C
ATOM    477  O2  U   A  15      18.769 -31.229 -17.460  1.00  0.00           O
ATOM    478  C3' U   A  15      20.337 -35.508 -16.634  1.00  0.00           C
ATOM    479  H3' U   A  15      21.310 -35.298 -16.538  1.00  0.00           H
ATOM    480  C2' U   A  15      19.507 -34.415 -17.299  1.00  0.00           C
ATOM    481 1H2' U   A  15      19.960 -33.935 -18.050  1.00  0.00           H
ATOM    482  O2' U   A  15      18.353 -34.956 -17.914  1.00  0.00           O
ATOM    483 2HO' U   A  15      18.623 -35.502 -18.707  1.00  0.00           H
ATOM    484  O3' U   A  15      20.403 -36.695 -17.421  1.00  0.00           O
ATOM    485  P   A   A  16      21.552 -36.853 -18.536  1.00  0.00           P
ATOM    486  O1P A   A  16      21.507 -38.257 -19.019  1.00  0.00           O
ATOM    487  O2P A   A  16      22.819 -36.308 -17.985  1.00  0.00           O
ATOM    488  O5' A   A  16      21.073 -35.901 -19.720  1.00  0.00           O
ATOM    489  C5' A   A  16      19.895 -36.194 -20.471  1.00  0.00           C
ATOM    490 1H5' A   A  16      19.103 -36.015 -19.888  1.00  0.00           H
ATOM    491 2H5' A   A  16      19.916 -37.163 -20.717  1.00  0.00           H
ATOM    492  C4' A   A  16      19.841 -35.335 -21.714  1.00  0.00           C
ATOM    493  H4' A   A  16      19.287 -35.856 -22.363  1.00  0.00           H
ATOM    494  O4' A   A  16      19.265 -34.045 -21.372  1.00  0.00           O
ATOM    495  C1' A   A  16      19.904 -33.024 -22.120  1.00  0.00           C
ATOM    496  H1' A   A  16      19.221 -32.493 -22.621  1.00  0.00           H
ATOM    497  N9  A   A  16      20.546 -32.098 -21.187  1.00  0.00           N
ATOM    498  C8  A   A  16      21.145 -32.387 -19.986  1.00  0.00           C
ATOM    499  H8  A   A  16      21.197 -33.312 -19.611  1.00  0.00           H
ATOM    500  N7  A   A  16      21.642 -31.338 -19.376  1.00  0.00           N
ATOM    501  C5  A   A  16      21.351 -30.286 -20.235  1.00  0.00           C
ATOM    502  C6  A   A  16      21.614 -28.906 -20.167  1.00  0.00           C
ATOM    503  N6  A   A  16      22.256 -28.320 -19.156  1.00  0.00           N
ATOM    504  H61 A   A  16      22.582 -28.868 -18.386  1.00  0.00           H
ATOM    505  H62 A   A  16      22.412 -27.332 -19.168  1.00  0.00           H
ATOM    506  N1  A   A  16      21.187 -28.136 -21.190  1.00  0.00           N
ATOM    507  C2  A   A  16      20.544 -28.719 -22.209  1.00  0.00           C
ATOM    508  H2  A   A  16      20.251 -28.103 -22.940  1.00  0.00           H
ATOM    509  N3  A   A  16      20.239 -30.002 -22.387  1.00  0.00           N
ATOM    510  C4  A   A  16      20.676 -30.741 -21.353  1.00  0.00           C
ATOM    511  C3' A   A  16      21.189 -34.990 -22.331  1.00  0.00           C
ATOM    512  H3' A   A  16      21.952 -34.938 -21.687  1.00  0.00           H
ATOM    513  C2' A   A  16      20.888 -33.697 -23.077  1.00  0.00           C
ATOM    514 1H2' A   A  16      21.692 -33.176 -23.362  1.00  0.00           H
ATOM    515  O2' A   A  16      20.228 -33.947 -24.304  1.00  0.00           O
ATOM    516 2HO' A   A  16      20.862 -34.388 -24.940  1.00  0.00           H
ATOM    517  O3' A   A  16      21.659 -36.019 -23.197  1.00  0.00           O
ATOM    518  P   G   A  17      23.194 -36.017 -23.678  1.00  0.00           P
ATOM    519  O1P G   A  17      23.347 -37.105 -24.678  1.00  0.00           O
ATOM    520  O2P G   A  17      24.057 -36.008 -22.469  1.00  0.00           O
ATOM    521  O5' G   A  17      23.366 -34.617 -24.421  1.00  0.00           O
ATOM    522  C5' G   A  17      23.529 -34.546 -25.838  1.00  0.00           C
ATOM    523 1H5' G   A  17      22.978 -35.272 -26.249  1.00  0.00           H
ATOM    524 2H5' G   A  17      24.495 -34.702 -26.046  1.00  0.00           H
ATOM    525  C4' G   A  17      23.089 -33.192 -26.353  1.00  0.00           C
ATOM    526  H4' G   A  17      22.469 -33.407 -27.108  1.00  0.00           H
ATOM    527  O4' G   A  17      22.454 -32.444 -25.285  1.00  0.00           O
ATOM    528  C1' G   A  17      22.641 -31.057 -25.506  1.00  0.00           C
ATOM    529  H1' G   A  17      21.755 -30.619 -25.657  1.00  0.00           H
ATOM    530  N9  G   A  17      23.186 -30.462 -24.289  1.00  0.00           N
ATOM    531  C8  G   A  17      23.530 -31.109 -23.126  1.00  0.00           C
ATOM    532  H8  G   A  17      23.445 -32.097 -23.000  1.00  0.00           H
ATOM    533  N7  G   A  17      23.979 -30.304 -22.203  1.00  0.00           N
ATOM    534  C5  G   A  17      23.935 -29.048 -22.793  1.00  0.00           C
ATOM    535  C6  G   A  17      24.300 -27.775 -22.280  1.00  0.00           C
ATOM    536  O6  G   A  17      24.747 -27.491 -21.162  1.00  0.00           O
ATOM    537  N1  G   A  17      24.097 -26.769 -23.218  1.00  0.00           N
ATOM    538  H1  G   A  17      24.327 -25.834 -22.948  1.00  0.00           H
ATOM    539  C2  G   A  17      23.607 -26.959 -24.483  1.00  0.00           C
ATOM    540  N2  G   A  17      23.488 -25.864 -25.238  1.00  0.00           N
ATOM    541  H21 G   A  17      23.751 -24.972 -24.870  1.00  0.00           H
ATOM    542  H22 G   A  17      23.136 -25.936 -26.171  1.00  0.00           H
ATOM    543  N3  G   A  17      23.261 -28.136 -24.974  1.00  0.00           N
ATOM    544  C4  G   A  17      23.450 -29.129 -24.081  1.00  0.00           C
ATOM    545  C3' G   A  17      24.204 -32.267 -26.815  1.00  0.00           C
ATOM    546  H3' G   A  17      25.067 -32.356 -26.317  1.00  0.00           H
ATOM    547  C2' G   A  17      23.549 -30.891 -26.728  1.00  0.00           C
ATOM    548 1H2' G   A  17      24.185 -30.120 -26.730  1.00  0.00           H
ATOM    549  O2' G   A  17      22.737 -30.640 -27.860  1.00  0.00           O
ATOM    550 2HO' G   A  17      23.316 -30.529 -28.668  1.00  0.00           H
ATOM    551  O3' G   A  17      24.633 -32.579 -28.138  1.00  0.00           O
ATOM    552  P   U   A  18      26.143 -32.253 -28.588  1.00  0.00           P
ATOM    553  O1P U   A  18      26.275 -32.644 -30.015  1.00  0.00           O
ATOM    554  O2P U   A  18      27.066 -32.835 -27.580  1.00  0.00           O
ATOM    555  O5' U   A  18      26.240 -30.665 -28.496  1.00  0.00           O
ATOM    556  C5' U   A  18      25.524 -29.832 -29.407  1.00  0.00           C
ATOM    557 1H5' U   A  18      24.551 -29.895 -29.186  1.00  0.00           H
ATOM    558 2H5' U   A  18      25.679 -30.179 -30.332  1.00  0.00           H
ATOM    559  C4' U   A  18      26.000 -28.402 -29.292  1.00  0.00           C
ATOM    560  H4' U   A  18      25.726 -27.973 -30.153  1.00  0.00           H
ATOM    561  O4' U   A  18      25.387 -27.791 -28.123  1.00  0.00           O
ATOM    562  C1' U   A  18      26.320 -26.934 -27.487  1.00  0.00           C
ATOM    563  H1' U   A  18      25.920 -26.027 -27.355  1.00  0.00           H
ATOM    564  N1  U   A  18      26.599 -27.465 -26.144  1.00  0.00           N
ATOM    565  C6  U   A  18      26.488 -28.810 -25.870  1.00  0.00           C
ATOM    566  H6  U   A  18      26.214 -29.431 -26.604  1.00  0.00           H
ATOM    567  C5  U   A  18      26.734 -29.314 -24.657  1.00  0.00           C
ATOM    568  H5  U   A  18      26.638 -30.296 -24.495  1.00  0.00           H
ATOM    569  C4  U   A  18      27.134 -28.451 -23.591  1.00  0.00           C
ATOM    570  O4  U   A  18      27.382 -28.794 -22.435  1.00  0.00           O
ATOM    571  N3  U   A  18      27.228 -27.123 -23.935  1.00  0.00           N
ATOM    572  H3  U   A  18      27.508 -26.494 -23.210  1.00  0.00           H
ATOM    573  C2  U   A  18      26.980 -26.568 -25.163  1.00  0.00           C
ATOM    574  O2  U   A  18      27.088 -25.372 -25.365  1.00  0.00           O
ATOM    575  C3' U   A  18      27.495 -28.218 -29.071  1.00  0.00           C
ATOM    576  H3' U   A  18      27.953 -28.960 -28.581  1.00  0.00           H
ATOM    577  C2' U   A  18      27.554 -26.860 -28.385  1.00  0.00           C
ATOM    578 1H2' U   A  18      28.429 -26.633 -27.957  1.00  0.00           H
ATOM    579  O2' U   A  18      27.375 -25.810 -29.317  1.00  0.00           O
ATOM    580 2HO' U   A  18      28.177 -25.751 -29.911  1.00  0.00           H
ATOM    581  O3' U   A  18      28.220 -28.239 -30.297  1.00  0.00           O
ATOM    582  P   G   A  19      29.791 -28.587 -30.289  1.00  0.00           P
ATOM    583  O1P G   A  19      30.265 -28.517 -31.695  1.00  0.00           O
ATOM    584  O2P G   A  19      29.988 -29.835 -29.510  1.00  0.00           O
ATOM    585  O5' G   A  19      30.450 -27.381 -29.481  1.00  0.00           O
ATOM    586  C5' G   A  19      30.431 -26.053 -30.002  1.00  0.00           C
ATOM    587 1H5' G   A  19      29.477 -25.761 -30.069  1.00  0.00           H
ATOM    588 2H5' G   A  19      30.839 -26.073 -30.915  1.00  0.00           H
ATOM    589  C4' G   A  19      31.206 -25.121 -29.098  1.00  0.00           C
ATOM    590  H4' G   A  19      31.339 -24.304 -29.659  1.00  0.00           H
ATOM    591  O4' G   A  19      30.454 -24.882 -27.883  1.00  0.00           O
ATOM    592  C1' G   A  19      31.352 -24.553 -26.837  1.00  0.00           C
ATOM    593  H1' G   A  19      31.198 -23.608 -26.550  1.00  0.00           H
ATOM    594  N9  G   A  19      31.047 -25.386 -25.679  1.00  0.00           N
ATOM    595  C8  G   A  19      30.400 -26.597 -25.669  1.00  0.00           C
ATOM    596  H8  G   A  19      30.056 -27.044 -26.495  1.00  0.00           H
ATOM    597  N7  G   A  19      30.279 -27.107 -24.474  1.00  0.00           N
ATOM    598  C5  G   A  19      30.886 -26.175 -23.643  1.00  0.00           C
ATOM    599  C6  G   A  19      31.067 -26.176 -22.236  1.00  0.00           C
ATOM    600  O6  G   A  19      30.717 -27.028 -21.413  1.00  0.00           O
ATOM    601  N1  G   A  19      31.733 -25.034 -21.806  1.00  0.00           N
ATOM    602  H1  G   A  19      31.907 -24.943 -20.825  1.00  0.00           H
ATOM    603  C2  G   A  19      32.170 -24.022 -22.622  1.00  0.00           C
ATOM    604  N2  G   A  19      32.793 -23.008 -22.020  1.00  0.00           N
ATOM    605  H21 G   A  19      32.918 -23.016 -21.028  1.00  0.00           H
ATOM    606  H22 G   A  19      33.135 -22.240 -22.561  1.00  0.00           H
ATOM    607  N3  G   A  19      32.008 -24.007 -23.932  1.00  0.00           N
ATOM    608  C4  G   A  19      31.363 -25.106 -24.372  1.00  0.00           C
ATOM    609  C3' G   A  19      32.536 -25.642 -28.576  1.00  0.00           C
ATOM    610  H3' G   A  19      32.570 -26.625 -28.397  1.00  0.00           H
ATOM    611  C2' G   A  19      32.777 -24.750 -27.362  1.00  0.00           C
ATOM    612 1H2' G   A  19      33.467 -25.090 -26.723  1.00  0.00           H
ATOM    613  O2' G   A  19      33.289 -23.487 -27.742  1.00  0.00           O
ATOM    614 2HO' G   A  19      34.221 -23.596 -28.088  1.00  0.00           H
ATOM    615  O3' G   A  19      33.572 -25.529 -29.546  1.00  0.00           O
ATOM    616  P   G   A  20      35.017 -26.170 -29.249  1.00  0.00           P
ATOM    617  O1P G   A  20      35.943 -25.668 -30.297  1.00  0.00           O
ATOM    618  O2P G   A  20      34.848 -27.634 -29.062  1.00  0.00           O
ATOM    619  O5' G   A  20      35.448 -25.534 -27.851  1.00  0.00           O
ATOM    620  C5' G   A  20      36.336 -24.418 -27.794  1.00  0.00           C
ATOM    621 1H5' G   A  20      36.038 -23.752 -28.478  1.00  0.00           H
ATOM    622 2H5' G   A  20      37.254 -24.742 -28.023  1.00  0.00           H
ATOM    623  C4' G   A  20      36.323 -23.799 -26.411  1.00  0.00           C
ATOM    624  H4' G   A  20      36.333 -22.816 -26.592  1.00  0.00           H
ATOM    625  O4' G   A  20      35.153 -24.232 -25.676  1.00  0.00           O
ATOM    626  C1' G   A  20      35.419 -24.143 -24.287  1.00  0.00           C
ATOM    627  H1' G   A  20      34.869 -23.410 -23.887  1.00  0.00           H
ATOM    628  N9  G   A  20      34.972 -25.376 -23.646  1.00  0.00           N
ATOM    629  C8  G   A  20      34.387 -26.463 -24.249  1.00  0.00           C
ATOM    630  H8  G   A  20      34.210 -26.518 -25.232  1.00  0.00           H
ATOM    631  N7  G   A  20      34.086 -27.417 -23.411  1.00  0.00           N
ATOM    632  C5  G   A  20      34.501 -26.932 -22.177  1.00  0.00           C
ATOM    633  C6  G   A  20      34.438 -27.522 -20.887  1.00  0.00           C
ATOM    634  O6  G   A  20      33.984 -28.626 -20.565  1.00  0.00           O
ATOM    635  N1  G   A  20      34.974 -26.684 -19.916  1.00  0.00           N
ATOM    636  H1  G   A  20      34.973 -27.013 -18.972  1.00  0.00           H
ATOM    637  C2  G   A  20      35.503 -25.442 -20.151  1.00  0.00           C
ATOM    638  N2  G   A  20      35.971 -24.790 -19.083  1.00  0.00           N
ATOM    639  H21 G   A  20      35.923 -25.213 -18.178  1.00  0.00           H
ATOM    640  H22 G   A  20      36.370 -23.879 -19.188  1.00  0.00           H
ATOM    641  N3  G   A  20      35.568 -24.879 -21.345  1.00  0.00           N
ATOM    642  C4  G   A  20      35.052 -25.674 -22.306  1.00  0.00           C
ATOM    643  C3' G   A  20      37.465 -24.205 -25.494  1.00  0.00           C
ATOM    644  H3' G   A  20      37.785 -25.146 -25.600  1.00  0.00           H
ATOM    645  C2' G   A  20      36.916 -23.866 -24.110  1.00  0.00           C
ATOM    646 1H2' G   A  20      37.383 -24.319 -23.351  1.00  0.00           H
ATOM    647  O2' G   A  20      37.083 -22.491 -23.820  1.00  0.00           O
ATOM    648 2HO' G   A  20      38.056 -22.291 -23.701  1.00  0.00           H
ATOM    649  O3' G   A  20      38.658 -23.486 -25.796  1.00  0.00           O
ATOM    650  P   U   A  21      40.090 -24.121 -25.427  1.00  0.00           P
ATOM    651  O1P U   A  21      41.130 -23.207 -25.965  1.00  0.00           O
ATOM    652  O2P U   A  21      40.089 -25.549 -25.832  1.00  0.00           O
ATOM    653  O5' U   A  21      40.143 -24.053 -23.836  1.00  0.00           O
ATOM    654  C5' U   A  21      40.060 -22.804 -23.149  1.00  0.00           C
ATOM    655 1H5' U   A  21      39.142 -22.433 -23.288  1.00  0.00           H
ATOM    656 2H5' U   A  21      40.735 -22.183 -23.549  1.00  0.00           H
ATOM    657  C4' U   A  21      40.332 -23.002 -21.676  1.00  0.00           C
ATOM    658  H4' U   A  21      40.534 -22.089 -21.322  1.00  0.00           H
ATOM    659  O4' U   A  21      39.166 -23.603 -21.058  1.00  0.00           O
ATOM    660  C1' U   A  21      39.573 -24.482 -20.025  1.00  0.00           C
ATOM    661  H1' U   A  21      39.178 -24.185 -19.156  1.00  0.00           H
ATOM    662  N1  U   A  21      39.017 -25.814 -20.308  1.00  0.00           N
ATOM    663  C6  U   A  21      38.939 -26.296 -21.595  1.00  0.00           C
ATOM    664  H6  U   A  21      39.270 -25.724 -22.345  1.00  0.00           H
ATOM    665  C5  U   A  21      38.437 -27.502 -21.877  1.00  0.00           C
ATOM    666  H5  U   A  21      38.396 -27.817 -22.825  1.00  0.00           H
ATOM    667  C4  U   A  21      37.959 -28.342 -20.824  1.00  0.00           C
ATOM    668  O4  U   A  21      37.480 -29.469 -20.957  1.00  0.00           O
ATOM    669  N3  U   A  21      38.067 -27.799 -19.565  1.00  0.00           N
ATOM    670  H3  U   A  21      37.741 -28.363 -18.807  1.00  0.00           H
ATOM    671  C2  U   A  21      38.573 -26.568 -19.237  1.00  0.00           C
ATOM    672  O2  U   A  21      38.623 -26.176 -18.085  1.00  0.00           O
ATOM    673  C3' U   A  21      41.470 -23.957 -21.348  1.00  0.00           C
ATOM    674  H3' U   A  21      41.630 -24.683 -22.017  1.00  0.00           H
ATOM    675  C2' U   A  21      41.102 -24.454 -19.953  1.00  0.00           C
ATOM    676 1H2' U   A  21      41.566 -25.293 -19.668  1.00  0.00           H
ATOM    677  O2' U   A  21      41.489 -23.522 -18.961  1.00  0.00           O
ATOM    678 2HO' U   A  21      42.487 -23.493 -18.902  1.00  0.00           H
ATOM    679  O3' U   A  21      42.727 -23.287 -21.376  1.00  0.00           O
ATOM    680  P   G   A  22      44.076 -24.128 -21.620  1.00  0.00           P
ATOM    681  O1P G   A  22      45.191 -23.151 -21.713  1.00  0.00           O
ATOM    682  O2P G   A  22      43.841 -25.081 -22.735  1.00  0.00           O
ATOM    683  O5' G   A  22      44.260 -24.957 -20.271  1.00  0.00           O
ATOM    684  C5' G   A  22      44.640 -26.332 -20.297  1.00  0.00           C
ATOM    685 1H5' G   A  22      45.578 -26.389 -20.638  1.00  0.00           H
ATOM    686 2H5' G   A  22      44.027 -26.812 -20.924  1.00  0.00           H
ATOM    687  C4' G   A  22      44.545 -26.922 -18.909  1.00  0.00           C
ATOM    688  H4' G   A  22      45.016 -26.270 -18.315  1.00  0.00           H
ATOM    689  O4' G   A  22      43.146 -27.094 -18.568  1.00  0.00           O
ATOM    690  C1' G   A  22      42.988 -28.255 -17.771  1.00  0.00           C
ATOM    691  H1' G   A  22      42.575 -28.011 -16.894  1.00  0.00           H
ATOM    692  N9  G   A  22      42.038 -29.141 -18.435  1.00  0.00           N
ATOM    693  C8  G   A  22      41.319 -28.884 -19.576  1.00  0.00           C
ATOM    694  H8  G   A  22      41.383 -28.025 -20.084  1.00  0.00           H
ATOM    695  N7  G   A  22      40.544 -29.872 -19.931  1.00  0.00           N
ATOM    696  C5  G   A  22      40.763 -30.843 -18.962  1.00  0.00           C
ATOM    697  C6  G   A  22      40.203 -32.139 -18.813  1.00  0.00           C
ATOM    698  O6  G   A  22      39.374 -32.708 -19.531  1.00  0.00           O
ATOM    699  N1  G   A  22      40.703 -32.786 -17.689  1.00  0.00           N
ATOM    700  H1  G   A  22      40.364 -33.707 -17.498  1.00  0.00           H
ATOM    701  C2  G   A  22      41.625 -32.258 -16.822  1.00  0.00           C
ATOM    702  N2  G   A  22      41.984 -33.036 -15.797  1.00  0.00           N
ATOM    703  H21 G   A  22      41.584 -33.947 -15.697  1.00  0.00           H
ATOM    704  H22 G   A  22      42.653 -32.707 -15.130  1.00  0.00           H
ATOM    705  N3  G   A  22      42.157 -31.056 -16.949  1.00  0.00           N
ATOM    706  C4  G   A  22      41.683 -30.407 -18.033  1.00  0.00           C
ATOM    707  C3' G   A  22      45.147 -28.311 -18.746  1.00  0.00           C
ATOM    708  H3' G   A  22      45.134 -28.880 -19.568  1.00  0.00           H
ATOM    709  C2' G   A  22      44.370 -28.879 -17.563  1.00  0.00           C
ATOM    710 1H2' G   A  22      44.415 -29.873 -17.464  1.00  0.00           H
ATOM    711  O2' G   A  22      44.900 -28.411 -16.337  1.00  0.00           O
ATOM    712 2HO' G   A  22      45.804 -28.812 -16.190  1.00  0.00           H
ATOM    713  O3' G   A  22      46.547 -28.245 -18.484  1.00  0.00           O
ATOM    714  P   U   A  23      47.594 -28.798 -19.572  1.00  0.00           P
ATOM    715  O1P U   A  23      48.950 -28.679 -18.982  1.00  0.00           O
ATOM    716  O2P U   A  23      47.301 -28.151 -20.876  1.00  0.00           O
ATOM    717  O5' U   A  23      47.237 -30.346 -19.702  1.00  0.00           O
ATOM    718  C5' U   A  23      47.260 -31.204 -18.562  1.00  0.00           C
ATOM    719 1H5' U   A  23      46.400 -31.085 -18.066  1.00  0.00           H
ATOM    720 2H5' U   A  23      48.023 -30.925 -17.978  1.00  0.00           H
ATOM    721  C4' U   A  23      47.425 -32.642 -18.996  1.00  0.00           C
ATOM    722  H4' U   A  23      47.492 -33.165 -18.146  1.00  0.00           H
ATOM    723  O4' U   A  23      46.283 -33.020 -19.809  1.00  0.00           O
ATOM    724  C1' U   A  23      46.699 -33.900 -20.838  1.00  0.00           C
ATOM    725  H1' U   A  23      46.186 -34.756 -20.777  1.00  0.00           H
ATOM    726  N1  U   A  23      46.354 -33.293 -22.132  1.00  0.00           N
ATOM    727  C6  U   A  23      46.532 -31.946 -22.360  1.00  0.00           C
ATOM    728  H6  U   A  23      46.900 -31.377 -21.625  1.00  0.00           H
ATOM    729  C5  U   A  23      46.230 -31.373 -23.529  1.00  0.00           C
ATOM    730  H5  U   A  23      46.375 -30.392 -23.657  1.00  0.00           H
ATOM    731  C4  U   A  23      45.700 -32.163 -24.597  1.00  0.00           C
ATOM    732  O4  U   A  23      45.392 -31.753 -25.715  1.00  0.00           O
ATOM    733  N3  U   A  23      45.544 -33.497 -24.300  1.00  0.00           N
ATOM    734  H3  U   A  23      45.170 -34.074 -25.026  1.00  0.00           H
ATOM    735  C2  U   A  23      45.845 -34.121 -23.117  1.00  0.00           C
ATOM    736  O2  U   A  23      45.674 -35.315 -22.955  1.00  0.00           O
ATOM    737  C3' U   A  23      48.632 -32.924 -19.880  1.00  0.00           C
ATOM    738  H3' U   A  23      48.934 -32.156 -20.445  1.00  0.00           H
ATOM    739  C2' U   A  23      48.196 -34.160 -20.660  1.00  0.00           C
ATOM    740 1H2' U   A  23      48.730 -34.352 -21.483  1.00  0.00           H
ATOM    741  O2' U   A  23      48.366 -35.335 -19.889  1.00  0.00           O
ATOM    742 2HO' U   A  23      49.342 -35.515 -19.766  1.00  0.00           H
ATOM    743  O3' U   A  23      49.805 -33.163 -19.106  1.00  0.00           O
ATOM    744  P   U   A  24      51.204 -32.502 -19.548  1.00  0.00           P
ATOM    745  O1P U   A  24      51.213 -31.110 -19.031  1.00  0.00           O
ATOM    746  O2P U   A  24      51.393 -32.744 -21.002  1.00  0.00           O
ATOM    747  O5' U   A  24      52.301 -33.335 -18.743  1.00  0.00           O
ATOM    748  C5' U   A  24      53.080 -34.354 -19.378  1.00  0.00           C
ATOM    749 1H5' U   A  24      54.045 -34.101 -19.304  1.00  0.00           H
ATOM    750 2H5' U   A  24      52.818 -34.392 -20.342  1.00  0.00           H
ATOM    751  C4' U   A  24      52.832 -35.688 -18.711  1.00  0.00           C
ATOM    752  H4' U   A  24      53.085 -35.561 -17.752  1.00  0.00           H
ATOM    753  O4' U   A  24      51.428 -36.032 -18.885  1.00  0.00           O
ATOM    754  C1' U   A  24      51.315 -37.355 -19.373  1.00  0.00           C
ATOM    755  H1' U   A  24      50.567 -37.839 -18.919  1.00  0.00           H
ATOM    756  N1  U   A  24      50.952 -37.295 -20.796  1.00  0.00           N
ATOM    757  C6  U   A  24      50.795 -36.090 -21.441  1.00  0.00           C
ATOM    758  H6  U   A  24      50.928 -35.245 -20.923  1.00  0.00           H
ATOM    759  C5  U   A  24      50.471 -36.007 -22.734  1.00  0.00           C
ATOM    760  H5  U   A  24      50.368 -35.112 -23.167  1.00  0.00           H
ATOM    761  C4  U   A  24      50.272 -37.197 -23.498  1.00  0.00           C
ATOM    762  O4  U   A  24      49.979 -37.249 -24.691  1.00  0.00           O
ATOM    763  N3  U   A  24      50.440 -38.366 -22.792  1.00  0.00           N
ATOM    764  H3  U   A  24      50.304 -39.217 -23.300  1.00  0.00           H
ATOM    765  C2  U   A  24      50.773 -38.491 -21.468  1.00  0.00           C
ATOM    766  O2  U   A  24      50.902 -39.577 -20.934  1.00  0.00           O
ATOM    767  C3' U   A  24      53.614 -36.866 -19.286  1.00  0.00           C
ATOM    768  H3' U   A  24      53.946 -36.738 -20.221  1.00  0.00           H
ATOM    769  C2' U   A  24      52.654 -38.034 -19.099  1.00  0.00           C
ATOM    770 1H2' U   A  24      52.871 -38.859 -19.621  1.00  0.00           H
ATOM    771  O2' U   A  24      52.668 -38.494 -17.761  1.00  0.00           O
ATOM    772 2HO' U   A  24      53.542 -38.941 -17.571  1.00  0.00           H
ATOM    773  O3' U   A  24      54.837 -37.076 -18.585  1.00  0.00           O
ATOM    774  P   U   A  25      56.235 -36.674 -19.270  1.00  0.00           P
ATOM    775  O1P U   A  25      55.963 -35.615 -20.276  1.00  0.00           O
ATOM    776  O2P U   A  25      56.921 -37.923 -19.691  1.00  0.00           O
ATOM    777  O5' U   A  25      57.071 -36.022 -18.080  1.00  0.00           O
ATOM    778  C5' U   A  25      56.432 -35.228 -17.081  1.00  0.00           C
ATOM    779 1H5' U   A  25      55.559 -34.910 -17.450  1.00  0.00           H
ATOM    780 2H5' U   A  25      57.019 -34.441 -16.889  1.00  0.00           H
ATOM    781  C4' U   A  25      56.210 -36.041 -15.824  1.00  0.00           C
ATOM    782  H4' U   A  25      55.268 -35.851 -15.546  1.00  0.00           H
ATOM    783  O4' U   A  25      56.429 -37.445 -16.131  1.00  0.00           O
ATOM    784  C1' U   A  25      57.142 -38.065 -15.078  1.00  0.00           C
ATOM    785  H1' U   A  25      56.657 -38.887 -14.780  1.00  0.00           H
ATOM    786  N1  U   A  25      58.442 -38.513 -15.600  1.00  0.00           N
ATOM    787  C6  U   A  25      59.075 -37.839 -16.622  1.00  0.00           C
ATOM    788  H6  U   A  25      58.636 -37.029 -17.011  1.00  0.00           H
ATOM    789  C5  U   A  25      60.256 -38.230 -17.111  1.00  0.00           C
ATOM    790  H5  U   A  25      60.685 -37.714 -17.852  1.00  0.00           H
ATOM    791  C4  U   A  25      60.906 -39.385 -16.575  1.00  0.00           C
ATOM    792  O4  U   A  25      61.992 -39.837 -16.935  1.00  0.00           O
ATOM    793  N3  U   A  25      60.218 -40.009 -15.560  1.00  0.00           N
ATOM    794  H3  U   A  25      60.647 -40.822 -15.165  1.00  0.00           H
ATOM    795  C2  U   A  25      59.009 -39.638 -15.031  1.00  0.00           C
ATOM    796  O2  U   A  25      58.482 -40.259 -14.126  1.00  0.00           O
ATOM    797  C3' U   A  25      57.154 -35.729 -14.669  1.00  0.00           C
ATOM    798  H3' U   A  25      58.031 -35.335 -14.942  1.00  0.00           H
ATOM    799  C2' U   A  25      57.249 -37.061 -13.929  1.00  0.00           C
ATOM    800 1H2' U   A  25      58.033 -37.146 -13.314  1.00  0.00           H
ATOM    801  O2' U   A  25      56.140 -37.247 -13.069  1.00  0.00           O
ATOM    802 2HO' U   A  25      56.194 -36.598 -12.311  1.00  0.00           H
ATOM    803  O3' U   A  25      56.632 -34.701 -13.827  1.00  0.00           O
ATOM    804  P   A   A  26      56.899 -33.152 -14.181  1.00  0.00           P
ATOM    805  O1P A   A  26      57.855 -33.088 -15.316  1.00  0.00           O
ATOM    806  O2P A   A  26      57.221 -32.444 -12.915  1.00  0.00           O
ATOM    807  O5' A   A  26      55.482 -32.626 -14.687  1.00  0.00           O
ATOM    808  C5' A   A  26      54.320 -32.737 -13.864  1.00  0.00           C
ATOM    809 1H5' A   A  26      54.356 -32.012 -13.176  1.00  0.00           H
ATOM    810 2H5' A   A  26      54.344 -33.628 -13.411  1.00  0.00           H
ATOM    811  C4' A   A  26      53.071 -32.606 -14.705  1.00  0.00           C
ATOM    812  H4' A   A  26      53.096 -31.672 -15.061  1.00  0.00           H
ATOM    813  O4' A   A  26      53.098 -33.626 -15.746  1.00  0.00           O
ATOM    814  C1' A   A  26      51.813 -34.212 -15.879  1.00  0.00           C
ATOM    815  H1' A   A  26      51.548 -34.280 -16.841  1.00  0.00           H
ATOM    816  N9  A   A  26      51.879 -35.590 -15.393  1.00  0.00           N
ATOM    817  C8  A   A  26      52.837 -36.157 -14.587  1.00  0.00           C
ATOM    818  H8  A   A  26      53.618 -35.647 -14.226  1.00  0.00           H
ATOM    819  N7  A   A  26      52.633 -37.427 -14.335  1.00  0.00           N
ATOM    820  C5  A   A  26      51.459 -37.717 -15.018  1.00  0.00           C
ATOM    821  C6  A   A  26      50.711 -38.899 -15.154  1.00  0.00           C
ATOM    822  N6  A   A  26      51.054 -40.062 -14.600  1.00  0.00           N
ATOM    823  H61 A   A  26      51.887 -40.128 -14.050  1.00  0.00           H
ATOM    824  H62 A   A  26      50.479 -40.869 -14.734  1.00  0.00           H
ATOM    825  N1  A   A  26      49.584 -38.847 -15.896  1.00  0.00           N
ATOM    826  C2  A   A  26      49.245 -37.684 -16.466  1.00  0.00           C
ATOM    827  H2  A   A  26      48.403 -37.701 -17.006  1.00  0.00           H
ATOM    828  N3  A   A  26      49.868 -36.509 -16.417  1.00  0.00           N
ATOM    829  C4  A   A  26      50.981 -36.593 -15.668  1.00  0.00           C
ATOM    830  C3' A   A  26      51.757 -32.854 -13.972  1.00  0.00           C
ATOM    831  H3' A   A  26      51.792 -33.488 -13.200  1.00  0.00           H
ATOM    832  C2' A   A  26      50.847 -33.321 -15.103  1.00  0.00           C
ATOM    833 1H2' A   A  26      49.968 -33.679 -14.787  1.00  0.00           H
ATOM    834  O2' A   A  26      50.452 -32.293 -15.990  1.00  0.00           O
ATOM    835 2HO' A   A  26      49.814 -31.679 -15.525  1.00  0.00           H
ATOM    836  O3' A   A  26      51.301 -31.701 -13.245  1.00  0.00           O
ATOM    837  P   C   A  27      50.687 -30.422 -14.015  1.00  0.00           P
ATOM    838  O1P C   A  27      50.564 -29.345 -12.999  1.00  0.00           O
ATOM    839  O2P C   A  27      51.459 -30.164 -15.257  1.00  0.00           O
ATOM    840  O5' C   A  27      49.207 -30.865 -14.409  1.00  0.00           O
ATOM    841  C5' C   A  27      48.418 -31.683 -13.543  1.00  0.00           C
ATOM    842 1H5' C   A  27      48.126 -31.125 -12.766  1.00  0.00           H
ATOM    843 2H5' C   A  27      48.991 -32.435 -13.217  1.00  0.00           H
ATOM    844  C4' C   A  27      47.218 -32.218 -14.290  1.00  0.00           C
ATOM    845  H4' C   A  27      46.905 -31.449 -14.848  1.00  0.00           H
ATOM    846  O4' C   A  27      47.621 -33.374 -15.076  1.00  0.00           O
ATOM    847  C1' C   A  27      46.580 -34.337 -15.077  1.00  0.00           C
ATOM    848  H1' C   A  27      46.343 -34.586 -16.016  1.00  0.00           H
ATOM    849  N1  C   A  27      47.079 -35.564 -14.433  1.00  0.00           N
ATOM    850  C6  C   A  27      48.209 -35.540 -13.662  1.00  0.00           C
ATOM    851  H6  C   A  27      48.696 -34.676 -13.530  1.00  0.00           H
ATOM    852  C5  C   A  27      48.674 -36.653 -13.082  1.00  0.00           C
ATOM    853  H5  C   A  27      49.503 -36.640 -12.523  1.00  0.00           H
ATOM    854  C4  C   A  27      47.941 -37.857 -13.292  1.00  0.00           C
ATOM    855  N4  C   A  27      48.350 -38.996 -12.737  1.00  0.00           N
ATOM    856  H41 C   A  27      49.174 -39.009 -12.171  1.00  0.00           H
ATOM    857  H42 C   A  27      47.833 -39.839 -12.887  1.00  0.00           H
ATOM    858  N3  C   A  27      46.836 -37.891 -14.039  1.00  0.00           N
ATOM    859  C2  C   A  27      46.380 -36.762 -14.623  1.00  0.00           C
ATOM    860  O2  C   A  27      45.355 -36.760 -15.323  1.00  0.00           O
ATOM    861  C3' C   A  27      46.079 -32.736 -13.425  1.00  0.00           C
ATOM    862  H3' C   A  27      46.350 -33.116 -12.541  1.00  0.00           H
ATOM    863  C2' C   A  27      45.383 -33.713 -14.363  1.00  0.00           C
ATOM    864 1H2' C   A  27      44.726 -34.328 -13.926  1.00  0.00           H
ATOM    865  O2' C   A  27      44.595 -33.032 -15.322  1.00  0.00           O
ATOM    866 2HO' C   A  27      43.805 -32.617 -14.870  1.00  0.00           H
ATOM    867  O3' C   A  27      45.216 -31.687 -12.995  1.00  0.00           O
ATOM    868  P   A   A  28      44.255 -31.913 -11.725  1.00  0.00           P
ATOM    869  O1P A   A  28      43.612 -30.609 -11.422  1.00  0.00           O
ATOM    870  O2P A   A  28      45.034 -32.609 -10.668  1.00  0.00           O
ATOM    871  O5' A   A  28      43.135 -32.916 -12.254  1.00  0.00           O
ATOM    872  C5' A   A  28      41.795 -32.473 -12.469  1.00  0.00           C
ATOM    873 1H5' A   A  28      41.805 -31.806 -13.214  1.00  0.00           H
ATOM    874 2H5' A   A  28      41.476 -32.031 -11.630  1.00  0.00           H
ATOM    875  C4' A   A  28      40.904 -33.643 -12.820  1.00  0.00           C
ATOM    876  H4' A   A  28      40.138 -33.241 -13.322  1.00  0.00           H
ATOM    877  O4' A   A  28      41.661 -34.600 -13.612  1.00  0.00           O
ATOM    878  C1' A   A  28      41.314 -35.919 -13.228  1.00  0.00           C
ATOM    879  H1' A   A  28      41.068 -36.461 -14.032  1.00  0.00           H
ATOM    880  N9  A   A  28      42.499 -36.558 -12.656  1.00  0.00           N
ATOM    881  C8  A   A  28      43.650 -35.956 -12.213  1.00  0.00           C
ATOM    882  H8  A   A  28      43.791 -34.966 -12.232  1.00  0.00           H
ATOM    883  N7  A   A  28      44.548 -36.799 -11.762  1.00  0.00           N
ATOM    884  C5  A   A  28      43.943 -38.039 -11.913  1.00  0.00           C
ATOM    885  C6  A   A  28      44.373 -39.344 -11.617  1.00  0.00           C
ATOM    886  N6  A   A  28      45.565 -39.632 -11.094  1.00  0.00           N
ATOM    887  H61 A   A  28      46.212 -38.897 -10.890  1.00  0.00           H
ATOM    888  H62 A   A  28      45.812 -40.583 -10.906  1.00  0.00           H
ATOM    889  N1  A   A  28      43.525 -40.360 -11.884  1.00  0.00           N
ATOM    890  C2  A   A  28      42.329 -40.074 -12.414  1.00  0.00           C
ATOM    891  H2  A   A  28      41.740 -40.862 -12.592  1.00  0.00           H
ATOM    892  N3  A   A  28      41.813 -38.892 -12.738  1.00  0.00           N
ATOM    893  C4  A   A  28      42.680 -37.905 -12.459  1.00  0.00           C
ATOM    894  C3' A   A  28      40.388 -34.450 -11.636  1.00  0.00           C
ATOM    895  H3' A   A  28      40.979 -34.456 -10.829  1.00  0.00           H
ATOM    896  C2' A   A  28      40.137 -35.818 -12.258  1.00  0.00           C
ATOM    897 1H2' A   A  28      40.003 -36.565 -11.607  1.00  0.00           H
ATOM    898  O2' A   A  28      38.935 -35.827 -13.005  1.00  0.00           O
ATOM    899 2HO' A   A  28      38.155 -35.761 -12.382  1.00  0.00           H
ATOM    900  O3' A   A  28      39.203 -33.880 -11.087  1.00  0.00           O
ATOM    901  P   A   A  29      38.808 -34.177  -9.556  1.00  0.00           P
ATOM    902  O1P A   A  29      37.436 -33.648  -9.342  1.00  0.00           O
ATOM    903  O2P A   A  29      39.918 -33.709  -8.687  1.00  0.00           O
ATOM    904  O5' A   A  29      38.747 -35.768  -9.470  1.00  0.00           O
ATOM    905  C5' A   A  29      37.672 -36.496 -10.063  1.00  0.00           C
ATOM    906 1H5' A   A  29      37.863 -36.589 -11.040  1.00  0.00           H
ATOM    907 2H5' A   A  29      36.833 -35.968  -9.936  1.00  0.00           H
ATOM    908  C4' A   A  29      37.542 -37.858  -9.418  1.00  0.00           C
ATOM    909  H4' A   A  29      36.578 -38.098  -9.533  1.00  0.00           H
ATOM    910  O4' A   A  29      38.452 -38.783 -10.072  1.00  0.00           O
ATOM    911  C1' A   A  29      38.962 -39.702  -9.121  1.00  0.00           C
ATOM    912  H1' A   A  29      38.789 -40.639  -9.424  1.00  0.00           H
ATOM    913  N9  A   A  29      40.415 -39.549  -9.063  1.00  0.00           N
ATOM    914  C8  A   A  29      41.155 -38.425  -9.336  1.00  0.00           C
ATOM    915  H8  A   A  29      40.747 -37.559  -9.623  1.00  0.00           H
ATOM    916  N7  A   A  29      42.446 -38.593  -9.185  1.00  0.00           N
ATOM    917  C5  A   A  29      42.565 -39.918  -8.789  1.00  0.00           C
ATOM    918  C6  A   A  29      43.679 -40.714  -8.468  1.00  0.00           C
ATOM    919  N6  A   A  29      44.936 -40.271  -8.494  1.00  0.00           N
ATOM    920  H61 A   A  29      45.127 -39.324  -8.753  1.00  0.00           H
ATOM    921  H62 A   A  29      45.688 -40.886  -8.255  1.00  0.00           H
ATOM    922  N1  A   A  29      43.454 -41.997  -8.114  1.00  0.00           N
ATOM    923  C2  A   A  29      42.190 -42.441  -8.085  1.00  0.00           C
ATOM    924  H2  A   A  29      42.078 -43.398  -7.816  1.00  0.00           H
ATOM    925  N3  A   A  29      41.062 -41.791  -8.363  1.00  0.00           N
ATOM    926  C4  A   A  29      41.323 -40.519  -8.713  1.00  0.00           C
ATOM    927  C3' A   A  29      37.929 -37.940  -7.949  1.00  0.00           C
ATOM    928  H3' A   A  29      38.644 -37.306  -7.656  1.00  0.00           H
ATOM    929  C2' A   A  29      38.269 -39.416  -7.789  1.00  0.00           C
ATOM    930 1H2' A   A  29      38.757 -39.654  -6.949  1.00  0.00           H
ATOM    931  O2' A   A  29      37.097 -40.206  -7.708  1.00  0.00           O
ATOM    932 2HO' A   A  29      36.634 -40.028  -6.840  1.00  0.00           H
ATOM    933  O3' A   A  29      36.864 -37.532  -7.095  1.00  0.00           O
ATOM    934  P   C   A  30      37.182 -37.081  -5.584  1.00  0.00           P
ATOM    935  O1P C   A  30      35.896 -36.678  -4.961  1.00  0.00           O
ATOM    936  O2P C   A  30      38.316 -36.123  -5.609  1.00  0.00           O
ATOM    937  O5' C   A  30      37.681 -38.420  -4.877  1.00  0.00           O
ATOM    938  C5' C   A  30      36.771 -39.478  -4.579  1.00  0.00           C
ATOM    939 1H5' C   A  30      36.286 -39.716  -5.420  1.00  0.00           H
ATOM    940 2H5' C   A  30      36.117 -39.143  -3.901  1.00  0.00           H
ATOM    941  C4' C   A  30      37.520 -40.677  -4.043  1.00  0.00           C
ATOM    942  H4' C   A  30      36.813 -41.359  -3.856  1.00  0.00           H
ATOM    943  O4' C   A  30      38.488 -41.116  -5.036  1.00  0.00           O
ATOM    944  C1' C   A  30      39.680 -41.531  -4.392  1.00  0.00           C
ATOM    945  H1' C   A  30      39.932 -42.450  -4.695  1.00  0.00           H
ATOM    946  N1  C   A  30      40.770 -40.638  -4.816  1.00  0.00           N
ATOM    947  C6  C   A  30      40.575 -39.287  -4.902  1.00  0.00           C
ATOM    948  H6  C   A  30      39.680 -38.904  -4.673  1.00  0.00           H
ATOM    949  C5  C   A  30      41.562 -38.470  -5.288  1.00  0.00           C
ATOM    950  H5  C   A  30      41.423 -37.482  -5.354  1.00  0.00           H
ATOM    951  C4  C   A  30      42.820 -39.063  -5.602  1.00  0.00           C
ATOM    952  N4  C   A  30      43.842 -38.302  -5.992  1.00  0.00           N
ATOM    953  H41 C   A  30      43.728 -37.311  -6.065  1.00  0.00           H
ATOM    954  H42 C   A  30      44.723 -38.722  -6.211  1.00  0.00           H
ATOM    955  N3  C   A  30      43.020 -40.379  -5.521  1.00  0.00           N
ATOM    956  C2  C   A  30      42.015 -41.193  -5.130  1.00  0.00           C
ATOM    957  O2  C   A  30      42.166 -42.420  -5.042  1.00  0.00           O
ATOM    958  C3' C   A  30      38.349 -40.427  -2.791  1.00  0.00           C
ATOM    959  H3' C   A  30      38.701 -39.497  -2.686  1.00  0.00           H
ATOM    960  C2' C   A  30      39.417 -41.509  -2.886  1.00  0.00           C
ATOM    961 1H2' C   A  30      40.201 -41.390  -2.277  1.00  0.00           H
ATOM    962  O2' C   A  30      38.903 -42.770  -2.500  1.00  0.00           O
ATOM    963 2HO' C   A  30      38.726 -42.771  -1.516  1.00  0.00           H
ATOM    964  O3' C   A  30      37.563 -40.541  -1.608  1.00  0.00           O
ATOM    965  P   U   A  31      37.774 -39.494  -0.406  1.00  0.00           P
ATOM    966  O1P U   A  31      36.832 -39.874   0.677  1.00  0.00           O
ATOM    967  O2P U   A  31      37.731 -38.120  -0.968  1.00  0.00           O
ATOM    968  O5' U   A  31      39.256 -39.785   0.101  1.00  0.00           O
ATOM    969  C5' U   A  31      39.910 -38.902   1.011  1.00  0.00           C
ATOM    970 1H5' U   A  31      39.211 -38.473   1.583  1.00  0.00           H
ATOM    971 2H5' U   A  31      40.382 -38.200   0.477  1.00  0.00           H
ATOM    972  C4' U   A  31      40.895 -39.667   1.865  1.00  0.00           C
ATOM    973  H4' U   A  31      41.417 -38.969   2.355  1.00  0.00           H
ATOM    974  O4' U   A  31      40.151 -40.551   2.750  1.00  0.00           O
ATOM    975  C1' U   A  31      40.789 -41.813   2.817  1.00  0.00           C
ATOM    976  H1' U   A  31      40.902 -42.092   3.770  1.00  0.00           H
ATOM    977  N1  U   A  31      39.906 -42.811   2.196  1.00  0.00           N
ATOM    978  C6  U   A  31      39.136 -42.498   1.099  1.00  0.00           C
ATOM    979  H6  U   A  31      39.187 -41.573   0.723  1.00  0.00           H
ATOM    980  C5  U   A  31      38.323 -43.385   0.519  1.00  0.00           C
ATOM    981  H5  U   A  31      37.778 -43.118  -0.276  1.00  0.00           H
ATOM    982  C4  U   A  31      38.231 -44.715   1.034  1.00  0.00           C
ATOM    983  O4  U   A  31      37.528 -45.619   0.583  1.00  0.00           O
ATOM    984  N3  U   A  31      39.027 -44.961   2.129  1.00  0.00           N
ATOM    985  H3  U   A  31      38.985 -45.883   2.513  1.00  0.00           H
ATOM    986  C2  U   A  31      39.872 -44.078   2.751  1.00  0.00           C
ATOM    987  O2  U   A  31      40.539 -44.396   3.719  1.00  0.00           O
ATOM    988  C3' U   A  31      41.852 -40.581   1.109  1.00  0.00           C
ATOM    989  H3' U   A  31      41.518 -40.910   0.226  1.00  0.00           H
ATOM    990  C2' U   A  31      42.147 -41.674   2.130  1.00  0.00           C
ATOM    991 1H2' U   A  31      42.567 -42.502   1.759  1.00  0.00           H
ATOM    992  O2' U   A  31      43.096 -41.240   3.086  1.00  0.00           O
ATOM    993 2HO' U   A  31      43.990 -41.145   2.649  1.00  0.00           H
ATOM    994  O3' U   A  31      43.034 -39.891   0.706  1.00  0.00           O
ATOM    995  P   A   A  32      43.145 -39.285  -0.781  1.00  0.00           P
ATOM    996  O1P A   A  32      43.625 -37.886  -0.648  1.00  0.00           O
ATOM    997  O2P A   A  32      41.879 -39.556  -1.511  1.00  0.00           O
ATOM    998  O5' A   A  32      44.302 -40.141  -1.468  1.00  0.00           O
ATOM    999  C5' A   A  32      45.672 -39.966  -1.101  1.00  0.00           C
ATOM   1000 1H5' A   A  32      45.725 -39.206  -0.454  1.00  0.00           H
ATOM   1001 2H5' A   A  32      46.188 -39.738  -1.927  1.00  0.00           H
ATOM   1002  C4' A   A  32      46.212 -41.233  -0.474  1.00  0.00           C
ATOM   1003  H4' A   A  32      47.043 -40.962   0.012  1.00  0.00           H
ATOM   1004  O4' A   A  32      45.197 -41.776   0.415  1.00  0.00           O
ATOM   1005  C1' A   A  32      45.055 -43.165   0.192  1.00  0.00           C
ATOM   1006  H1' A   A  32      45.022 -43.657   1.062  1.00  0.00           H
ATOM   1007  N9  A   A  32      43.762 -43.398  -0.450  1.00  0.00           N
ATOM   1008  C8  A   A  32      43.191 -42.692  -1.481  1.00  0.00           C
ATOM   1009  H8  A   A  32      43.634 -41.910  -1.919  1.00  0.00           H
ATOM   1010  N7  A   A  32      42.012 -43.138  -1.838  1.00  0.00           N
ATOM   1011  C5  A   A  32      41.792 -44.213  -0.988  1.00  0.00           C
ATOM   1012  C6  A   A  32      40.720 -45.113  -0.859  1.00  0.00           C
ATOM   1013  N6  A   A  32      39.622 -45.070  -1.613  1.00  0.00           N
ATOM   1014  H61 A   A  32      39.527 -44.368  -2.319  1.00  0.00           H
ATOM   1015  H62 A   A  32      38.893 -45.740  -1.473  1.00  0.00           H
ATOM   1016  N1  A   A  32      40.815 -46.071   0.087  1.00  0.00           N
ATOM   1017  C2  A   A  32      41.916 -46.114   0.848  1.00  0.00           C
ATOM   1018  H2  A   A  32      41.936 -46.842   1.533  1.00  0.00           H
ATOM   1019  N3  A   A  32      42.988 -45.325   0.822  1.00  0.00           N
ATOM   1020  C4  A   A  32      42.862 -44.385  -0.129  1.00  0.00           C
ATOM   1021  C3' A   A  32      46.543 -42.356  -1.452  1.00  0.00           C
ATOM   1022  H3' A   A  32      46.067 -42.313  -2.330  1.00  0.00           H
ATOM   1023  C2' A   A  32      46.254 -43.614  -0.640  1.00  0.00           C
ATOM   1024 1H2' A   A  32      46.159 -44.453  -1.175  1.00  0.00           H
ATOM   1025  O2' A   A  32      47.323 -43.915   0.237  1.00  0.00           O
ATOM   1026 2HO' A   A  32      48.117 -44.211  -0.294  1.00  0.00           H
ATOM   1027  O3' A   A  32      47.904 -42.288  -1.876  1.00  0.00           O
ATOM   1028  P   A   A  33      48.339 -42.921  -3.290  1.00  0.00           P
ATOM   1029  O1P A   A  33      49.738 -42.497  -3.551  1.00  0.00           O
ATOM   1030  O2P A   A  33      47.285 -42.622  -4.293  1.00  0.00           O
ATOM   1031  O5' A   A  33      48.343 -44.494  -3.030  1.00  0.00           O
ATOM   1032  C5' A   A  33      49.300 -45.098  -2.160  1.00  0.00           C
ATOM   1033 1H5' A   A  33      49.319 -44.575  -1.308  1.00  0.00           H
ATOM   1034 2H5' A   A  33      50.196 -45.049  -2.601  1.00  0.00           H
ATOM   1035  C4' A   A  33      48.921 -46.537  -1.890  1.00  0.00           C
ATOM   1036  H4' A   A  33      49.649 -46.911  -1.316  1.00  0.00           H
ATOM   1037  O4' A   A  33      47.628 -46.553  -1.225  1.00  0.00           O
ATOM   1038  C1' A   A  33      46.767 -47.471  -1.866  1.00  0.00           C
ATOM   1039  H1' A   A  33      46.271 -48.017  -1.190  1.00  0.00           H
ATOM   1040  N9  A   A  33      45.750 -46.712  -2.595  1.00  0.00           N
ATOM   1041  C8  A   A  33      45.944 -45.655  -3.448  1.00  0.00           C
ATOM   1042  H8  A   A  33      46.849 -45.288  -3.666  1.00  0.00           H
ATOM   1043  N7  A   A  33      44.836 -45.170  -3.951  1.00  0.00           N
ATOM   1044  C5  A   A  33      43.843 -45.963  -3.393  1.00  0.00           C
ATOM   1045  C6  A   A  33      42.443 -45.961  -3.528  1.00  0.00           C
ATOM   1046  N6  A   A  33      41.773 -45.099  -4.293  1.00  0.00           N
ATOM   1047  H61 A   A  33      42.268 -44.402  -4.813  1.00  0.00           H
ATOM   1048  H62 A   A  33      40.776 -45.149  -4.347  1.00  0.00           H
ATOM   1049  N1  A   A  33      41.745 -46.888  -2.837  1.00  0.00           N
ATOM   1050  C2  A   A  33      42.416 -47.750  -2.063  1.00  0.00           C
ATOM   1051  H2  A   A  33      41.852 -48.413  -1.571  1.00  0.00           H
ATOM   1052  N3  A   A  33      43.727 -47.851  -1.854  1.00  0.00           N
ATOM   1053  C4  A   A  33      44.392 -46.918  -2.557  1.00  0.00           C
ATOM   1054  C3' A   A  33      48.760 -47.407  -3.133  1.00  0.00           C
ATOM   1055  H3' A   A  33      48.601 -46.907  -3.984  1.00  0.00           H
ATOM   1056  C2' A   A  33      47.636 -48.363  -2.750  1.00  0.00           C
ATOM   1057 1H2' A   A  33      47.190 -48.826  -3.516  1.00  0.00           H
ATOM   1058  O2' A   A  33      48.126 -49.438  -1.971  1.00  0.00           O
ATOM   1059 2HO' A   A  33      48.697 -50.029  -2.541  1.00  0.00           H
ATOM   1060  O3' A   A  33      49.970 -48.098  -3.437  1.00  0.00           O
ATOM   1061  P   U   A  34      50.564 -48.057  -4.932  1.00  0.00           P
ATOM   1062  O1P U   A  34      51.927 -48.644  -4.873  1.00  0.00           O
ATOM   1063  O2P U   A  34      50.381 -46.685  -5.472  1.00  0.00           O
ATOM   1064  O5' U   A  34      49.633 -49.064  -5.745  1.00  0.00           O
ATOM   1065  C5' U   A  34      48.973 -48.660  -6.946  1.00  0.00           C
ATOM   1066 1H5' U   A  34      49.279 -49.259  -7.686  1.00  0.00           H
ATOM   1067 2H5' U   A  34      49.241 -47.718  -7.147  1.00  0.00           H
ATOM   1068  C4' U   A  34      47.475 -48.758  -6.771  1.00  0.00           C
ATOM   1069  H4' U   A  34      47.305 -49.686  -6.438  1.00  0.00           H
ATOM   1070  O4' U   A  34      47.048 -47.734  -5.831  1.00  0.00           O
ATOM   1071  C1' U   A  34      45.861 -47.118  -6.298  1.00  0.00           C
ATOM   1072  H1' U   A  34      45.182 -47.080  -5.565  1.00  0.00           H
ATOM   1073  N1  U   A  34      46.168 -45.724  -6.653  1.00  0.00           N
ATOM   1074  C6  U   A  34      47.465 -45.264  -6.688  1.00  0.00           C
ATOM   1075  H6  U   A  34      48.206 -45.895  -6.461  1.00  0.00           H
ATOM   1076  C5  U   A  34      47.769 -44.005  -7.014  1.00  0.00           C
ATOM   1077  H5  U   A  34      48.724 -43.709  -7.030  1.00  0.00           H
ATOM   1078  C4  U   A  34      46.729 -43.081  -7.340  1.00  0.00           C
ATOM   1079  O4  U   A  34      46.884 -41.904  -7.668  1.00  0.00           O
ATOM   1080  N3  U   A  34      45.458 -43.604  -7.281  1.00  0.00           N
ATOM   1081  H3  U   A  34      44.708 -42.980  -7.501  1.00  0.00           H
ATOM   1082  C2  U   A  34      45.109 -44.888  -6.953  1.00  0.00           C
ATOM   1083  O2  U   A  34      43.948 -45.255  -6.932  1.00  0.00           O
ATOM   1084  C3' U   A  34      46.656 -48.502  -8.030  1.00  0.00           C
ATOM   1085  H3' U   A  34      47.097 -47.923  -8.716  1.00  0.00           H
ATOM   1086  C2' U   A  34      45.350 -47.951  -7.472  1.00  0.00           C
ATOM   1087 1H2' U   A  34      44.756 -47.500  -8.139  1.00  0.00           H
ATOM   1088  O2' U   A  34      44.529 -48.989  -6.970  1.00  0.00           O
ATOM   1089 2HO' U   A  34      44.188 -49.542  -7.730  1.00  0.00           H
ATOM   1090  O3' U   A  34      46.459 -49.695  -8.782  1.00  0.00           O
ATOM   1091  P   U   A  35      46.253 -49.610 -10.375  1.00  0.00           P
ATOM   1092  O1P U   A  35      45.907 -50.972 -10.855  1.00  0.00           O
ATOM   1093  O2P U   A  35      47.423 -48.903 -10.955  1.00  0.00           O
ATOM   1094  O5' U   A  35      44.973 -48.674 -10.549  1.00  0.00           O
ATOM   1095  C5' U   A  35      43.670 -49.127 -10.179  1.00  0.00           C
ATOM   1096 1H5' U   A  35      43.568 -49.007  -9.192  1.00  0.00           H
ATOM   1097 2H5' U   A  35      43.603 -50.099 -10.405  1.00  0.00           H
ATOM   1098  C4' U   A  35      42.614 -48.339 -10.919  1.00  0.00           C
ATOM   1099  H4' U   A  35      41.794 -48.912 -10.903  1.00  0.00           H
ATOM   1100  O4' U   A  35      42.424 -47.066 -10.247  1.00  0.00           O
ATOM   1101  C1' U   A  35      42.226 -46.042 -11.205  1.00  0.00           C
ATOM   1102  H1' U   A  35      41.373 -45.558 -11.010  1.00  0.00           H
ATOM   1103  N1  U   A  35      43.310 -45.059 -11.060  1.00  0.00           N
ATOM   1104  C6  U   A  35      44.553 -45.429 -10.599  1.00  0.00           C
ATOM   1105  H6  U   A  35      44.716 -46.389 -10.370  1.00  0.00           H
ATOM   1106  C5  U   A  35      45.550 -44.552 -10.447  1.00  0.00           C
ATOM   1107  H5  U   A  35      46.439 -44.859 -10.107  1.00  0.00           H
ATOM   1108  C4  U   A  35      45.345 -43.175 -10.771  1.00  0.00           C
ATOM   1109  O4  U   A  35      46.176 -42.273 -10.662  1.00  0.00           O
ATOM   1110  N3  U   A  35      44.083 -42.877 -11.231  1.00  0.00           N
ATOM   1111  H3  U   A  35      43.910 -41.921 -11.469  1.00  0.00           H
ATOM   1112  C2  U   A  35      43.038 -43.747 -11.398  1.00  0.00           C
ATOM   1113  O2  U   A  35      41.954 -43.379 -11.815  1.00  0.00           O
ATOM   1114  C3' U   A  35      42.965 -47.974 -12.355  1.00  0.00           C
ATOM   1115  H3' U   A  35      43.942 -47.892 -12.551  1.00  0.00           H
ATOM   1116  C2' U   A  35      42.167 -46.695 -12.587  1.00  0.00           C
ATOM   1117 1H2' U   A  35      42.464 -46.149 -13.371  1.00  0.00           H
ATOM   1118  O2' U   A  35      40.815 -46.979 -12.894  1.00  0.00           O
ATOM   1119 2HO' U   A  35      40.761 -47.407 -13.796  1.00  0.00           H
ATOM   1120  O3' U   A  35      42.600 -49.015 -13.256  1.00  0.00           O
ATOM   1121  P   G   A  36      42.997 -48.904 -14.809  1.00  0.00           P
ATOM   1122  O1P G   A  36      42.724 -50.225 -15.429  1.00  0.00           O
ATOM   1123  O2P G   A  36      44.358 -48.316 -14.905  1.00  0.00           O
ATOM   1124  O5' G   A  36      41.953 -47.855 -15.400  1.00  0.00           O
ATOM   1125  C5' G   A  36      42.234 -47.131 -16.597  1.00  0.00           C
ATOM   1126 1H5' G   A  36      42.001 -47.714 -17.375  1.00  0.00           H
ATOM   1127 2H5' G   A  36      43.213 -46.927 -16.614  1.00  0.00           H
ATOM   1128  C4' G   A  36      41.428 -45.854 -16.635  1.00  0.00           C
ATOM   1129  H4' G   A  36      40.479 -46.139 -16.772  1.00  0.00           H
ATOM   1130  O4' G   A  36      41.620 -45.140 -15.385  1.00  0.00           O
ATOM   1131  C1' G   A  36      41.728 -43.751 -15.635  1.00  0.00           C
ATOM   1132  H1' G   A  36      41.069 -43.248 -15.076  1.00  0.00           H
ATOM   1133  N9  G   A  36      43.048 -43.311 -15.194  1.00  0.00           N
ATOM   1134  C8  G   A  36      44.054 -44.095 -14.683  1.00  0.00           C
ATOM   1135  H8  G   A  36      43.977 -45.086 -14.574  1.00  0.00           H
ATOM   1136  N7  G   A  36      45.119 -43.418 -14.354  1.00  0.00           N
ATOM   1137  C5  G   A  36      44.801 -42.105 -14.674  1.00  0.00           C
ATOM   1138  C6  G   A  36      45.565 -40.917 -14.544  1.00  0.00           C
ATOM   1139  O6  G   A  36      46.712 -40.783 -14.105  1.00  0.00           O
ATOM   1140  N1  G   A  36      44.860 -39.805 -14.990  1.00  0.00           N
ATOM   1141  H1  G   A  36      45.317 -38.917 -14.935  1.00  0.00           H
ATOM   1142  C2  G   A  36      43.588 -39.831 -15.499  1.00  0.00           C
ATOM   1143  N2  G   A  36      43.082 -38.653 -15.874  1.00  0.00           N
ATOM   1144  H21 G   A  36      43.627 -37.820 -15.775  1.00  0.00           H
ATOM   1145  H22 G   A  36      42.158 -38.604 -16.254  1.00  0.00           H
ATOM   1146  N3  G   A  36      42.865 -40.929 -15.630  1.00  0.00           N
ATOM   1147  C4  G   A  36      43.529 -42.023 -15.199  1.00  0.00           C
ATOM   1148  C3' G   A  36      41.837 -44.868 -17.720  1.00  0.00           C
ATOM   1149  H3' G   A  36      42.789 -44.932 -18.019  1.00  0.00           H
ATOM   1150  C2' G   A  36      41.454 -43.518 -17.121  1.00  0.00           C
ATOM   1151 1H2' G   A  36      41.887 -42.726 -17.550  1.00  0.00           H
ATOM   1152  O2' G   A  36      40.073 -43.259 -17.291  1.00  0.00           O
ATOM   1153 2HO' G   A  36      39.880 -43.105 -18.260  1.00  0.00           H
ATOM   1154  O3' G   A  36      41.146 -45.132 -18.939  1.00  0.00           O
ATOM   1155  P   A   A  37      41.976 -45.363 -20.297  1.00  0.00           P
ATOM   1156  O1P A   A  37      41.015 -45.837 -21.324  1.00  0.00           O
ATOM   1157  O2P A   A  37      43.183 -46.174 -19.990  1.00  0.00           O
ATOM   1158  O5' A   A  37      42.454 -43.900 -20.707  1.00  0.00           O
ATOM   1159  C5' A   A  37      41.507 -42.862 -20.957  1.00  0.00           C
ATOM   1160 1H5' A   A  37      40.985 -42.709 -20.118  1.00  0.00           H
ATOM   1161 2H5' A   A  37      40.891 -43.171 -21.681  1.00  0.00           H
ATOM   1162  C4' A   A  37      42.220 -41.597 -21.374  1.00  0.00           C
ATOM   1163  H4' A   A  37      41.534 -41.042 -21.844  1.00  0.00           H
ATOM   1164  O4' A   A  37      42.746 -40.949 -20.183  1.00  0.00           O
ATOM   1165  C1' A   A  37      44.078 -40.532 -20.411  1.00  0.00           C
ATOM   1166  H1' A   A  37      44.208 -39.593 -20.093  1.00  0.00           H
ATOM   1167  N9  A   A  37      44.964 -41.363 -19.597  1.00  0.00           N
ATOM   1168  C8  A   A  37      44.685 -42.575 -19.013  1.00  0.00           C
ATOM   1169  H8  A   A  37      43.797 -43.029 -19.092  1.00  0.00           H
ATOM   1170  N7  A   A  37      45.691 -43.081 -18.342  1.00  0.00           N
ATOM   1171  C5  A   A  37      46.699 -42.139 -18.491  1.00  0.00           C
ATOM   1172  C6  A   A  37      48.022 -42.083 -18.017  1.00  0.00           C
ATOM   1173  N6  A   A  37      48.578 -43.030 -17.262  1.00  0.00           N
ATOM   1174  H61 A   A  37      48.048 -43.837 -17.002  1.00  0.00           H
ATOM   1175  H62 A   A  37      49.525 -42.933 -16.955  1.00  0.00           H
ATOM   1176  N1  A   A  37      48.763 -41.004 -18.349  1.00  0.00           N
ATOM   1177  C2  A   A  37      48.204 -40.050 -19.104  1.00  0.00           C
ATOM   1178  H2  A   A  37      48.795 -39.273 -19.321  1.00  0.00           H
ATOM   1179  N3  A   A  37      46.974 -39.988 -19.607  1.00  0.00           N
ATOM   1180  C4  A   A  37      46.265 -41.076 -19.261  1.00  0.00           C
ATOM   1181  C3' A   A  37      43.423 -41.802 -22.287  1.00  0.00           C
ATOM   1182  H3' A   A  37      43.856 -42.702 -22.232  1.00  0.00           H
ATOM   1183  C2' A   A  37      44.336 -40.641 -21.913  1.00  0.00           C
ATOM   1184 1H2' A   A  37      45.285 -40.731 -22.216  1.00  0.00           H
ATOM   1185  O2' A   A  37      43.918 -39.439 -22.534  1.00  0.00           O
ATOM   1186 2HO' A   A  37      44.082 -39.498 -23.519  1.00  0.00           H
ATOM   1187  O3' A   A  37      43.040 -41.770 -23.660  1.00  0.00           O
ATOM   1188  P   U   A  38      43.884 -42.602 -24.747  1.00  0.00           P
ATOM   1189  O1P U   A  38      45.082 -43.166 -24.073  1.00  0.00           O
ATOM   1190  O2P U   A  38      44.056 -41.745 -25.948  1.00  0.00           O
ATOM   1191  O5' U   A  38      42.923 -43.812 -25.141  1.00  0.00           O
ATOM   1192  C5' U   A  38      42.339 -44.647 -24.140  1.00  0.00           C
ATOM   1193 1H5' U   A  38      42.401 -44.171 -23.263  1.00  0.00           H
ATOM   1194 2H5' U   A  38      42.866 -45.496 -24.097  1.00  0.00           H
ATOM   1195  C4' U   A  38      40.895 -44.939 -24.481  1.00  0.00           C
ATOM   1196  H4' U   A  38      40.537 -45.438 -23.691  1.00  0.00           H
ATOM   1197  O4' U   A  38      40.202 -43.685 -24.721  1.00  0.00           O
ATOM   1198  C1' U   A  38      39.257 -43.852 -25.763  1.00  0.00           C
ATOM   1199  H1' U   A  38      38.348 -43.585 -25.441  1.00  0.00           H
ATOM   1200  N1  U   A  38      39.602 -42.929 -26.853  1.00  0.00           N
ATOM   1201  C6  U   A  38      40.908 -42.571 -27.099  1.00  0.00           C
ATOM   1202  H6  U   A  38      41.629 -42.951 -26.520  1.00  0.00           H
ATOM   1203  C5  U   A  38      41.246 -41.734 -28.084  1.00  0.00           C
ATOM   1204  H5  U   A  38      42.206 -41.497 -28.231  1.00  0.00           H
ATOM   1205  C4  U   A  38      40.235 -41.177 -28.927  1.00  0.00           C
ATOM   1206  O4  U   A  38      40.422 -40.408 -29.870  1.00  0.00           O
ATOM   1207  N3  U   A  38      38.953 -41.576 -28.625  1.00  0.00           N
ATOM   1208  H3  U   A  38      38.223 -41.201 -29.197  1.00  0.00           H
ATOM   1209  C2  U   A  38      38.569 -42.431 -27.626  1.00  0.00           C
ATOM   1210  O2  U   A  38      37.402 -42.725 -27.441  1.00  0.00           O
ATOM   1211  C3' U   A  38      40.675 -45.745 -25.754  1.00  0.00           C
ATOM   1212  H3' U   A  38      41.375 -45.633 -26.460  1.00  0.00           H
ATOM   1213  C2' U   A  38      39.272 -45.325 -26.177  1.00  0.00           C
ATOM   1214 1H2' U   A  38      39.032 -45.543 -27.123  1.00  0.00           H
ATOM   1215  O2' U   A  38      38.285 -46.013 -25.432  1.00  0.00           O
ATOM   1216 2HO' U   A  38      38.283 -46.978 -25.693  1.00  0.00           H
ATOM   1217  O3' U   A  38      40.770 -47.145 -25.507  1.00  0.00           O
ATOM   1218  P   C   A  39      41.299 -48.128 -26.665  1.00  0.00           P
ATOM   1219  O1P C   A  39      42.755 -47.885 -26.825  1.00  0.00           O
ATOM   1220  O2P C   A  39      40.402 -47.996 -27.840  1.00  0.00           O
ATOM   1221  O5' C   A  39      41.108 -49.587 -26.054  1.00  0.00           O
ATOM   1222  C5' C   A  39      39.975 -49.904 -25.246  1.00  0.00           C
ATOM   1223 1H5' C   A  39      39.154 -49.608 -25.733  1.00  0.00           H
ATOM   1224 2H5' C   A  39      40.054 -49.397 -24.388  1.00  0.00           H
ATOM   1225  C4' C   A  39      39.923 -51.391 -24.978  1.00  0.00           C
ATOM   1226  H4' C   A  39      39.313 -51.502 -24.193  1.00  0.00           H
ATOM   1227  O4' C   A  39      39.432 -52.059 -26.172  1.00  0.00           O
ATOM   1228  C1' C   A  39      40.184 -53.236 -26.409  1.00  0.00           C
ATOM   1229  H1' C   A  39      39.570 -54.012 -26.550  1.00  0.00           H
ATOM   1230  N1  C   A  39      40.931 -53.063 -27.665  1.00  0.00           N
ATOM   1231  C6  C   A  39      41.416 -51.838 -28.030  1.00  0.00           C
ATOM   1232  H6  C   A  39      41.259 -51.050 -27.434  1.00  0.00           H
ATOM   1233  C5  C   A  39      42.097 -51.675 -29.171  1.00  0.00           C
ATOM   1234  H5  C   A  39      42.453 -50.780 -29.441  1.00  0.00           H
ATOM   1235  C4  C   A  39      42.295 -52.827 -29.986  1.00  0.00           C
ATOM   1236  N4  C   A  39      42.964 -52.730 -31.134  1.00  0.00           N
ATOM   1237  H41 C   A  39      43.329 -51.846 -31.427  1.00  0.00           H
ATOM   1238  H42 C   A  39      43.101 -53.541 -31.703  1.00  0.00           H
ATOM   1239  N3  C   A  39      41.826 -54.027 -29.640  1.00  0.00           N
ATOM   1240  C2  C   A  39      41.141 -54.176 -28.485  1.00  0.00           C
ATOM   1241  O2  C   A  39      40.691 -55.276 -28.131  1.00  0.00           O
ATOM   1242  C3' C   A  39      41.266 -52.046 -24.679  1.00  0.00           C
ATOM   1243  H3' C   A  39      42.062 -51.572 -25.055  1.00  0.00           H
ATOM   1244  C2' C   A  39      41.072 -53.470 -25.188  1.00  0.00           C
ATOM   1245 1H2' C   A  39      41.913 -53.994 -25.324  1.00  0.00           H
ATOM   1246  O2' C   A  39      40.359 -54.251 -24.248  1.00  0.00           O
ATOM   1247 2HO' C   A  39      40.932 -54.410 -23.444  1.00  0.00           H
ATOM   1248  O3' C   A  39      41.562 -52.015 -23.285  1.00  0.00           O
ATOM   1249  P   A   A  40      42.796 -51.135 -22.746  1.00  0.00           P
ATOM   1250  O1P A   A  40      43.258 -51.758 -21.480  1.00  0.00           O
ATOM   1251  O2P A   A  40      42.393 -49.706 -22.757  1.00  0.00           O
ATOM   1252  O5' A   A  40      43.932 -51.344 -23.845  1.00  0.00           O
ATOM   1253  C5' A   A  40      44.646 -52.577 -23.943  1.00  0.00           C
ATOM   1254 1H5' A   A  40      44.519 -52.937 -24.867  1.00  0.00           H
ATOM   1255 2H5' A   A  40      44.255 -53.216 -23.280  1.00  0.00           H
ATOM   1256  C4' A   A  40      46.115 -52.353 -23.659  1.00  0.00           C
ATOM   1257  H4' A   A  40      46.484 -53.259 -23.453  1.00  0.00           H
ATOM   1258  O4' A   A  40      46.727 -51.741 -24.828  1.00  0.00           O
ATOM   1259  C1' A   A  40      47.620 -50.718 -24.422  1.00  0.00           C
ATOM   1260  H1' A   A  40      48.498 -50.817 -24.890  1.00  0.00           H
ATOM   1261  N9  A   A  40      47.075 -49.431 -24.852  1.00  0.00           N
ATOM   1262  C8  A   A  40      45.773 -49.131 -25.172  1.00  0.00           C
ATOM   1263  H8  A   A  40      45.034 -49.804 -25.143  1.00  0.00           H
ATOM   1264  N7  A   A  40      45.589 -47.881 -25.519  1.00  0.00           N
ATOM   1265  C5  A   A  40      46.855 -47.318 -25.423  1.00  0.00           C
ATOM   1266  C6  A   A  40      47.333 -46.018 -25.660  1.00  0.00           C
ATOM   1267  N6  A   A  40      46.561 -45.006 -26.059  1.00  0.00           N
ATOM   1268  H61 A   A  40      45.583 -45.151 -26.206  1.00  0.00           H
ATOM   1269  H62 A   A  40      46.961 -44.102 -26.211  1.00  0.00           H
ATOM   1270  N1  A   A  40      48.650 -45.789 -25.469  1.00  0.00           N
ATOM   1271  C2  A   A  40      49.426 -46.804 -25.069  1.00  0.00           C
ATOM   1272  H2  A   A  40      50.393 -46.581 -24.943  1.00  0.00           H
ATOM   1273  N3  A   A  40      49.095 -48.068 -24.815  1.00  0.00           N
ATOM   1274  C4  A   A  40      47.779 -48.262 -25.013  1.00  0.00           C
ATOM   1275  C3' A   A  40      46.426 -51.400 -22.511  1.00  0.00           C
ATOM   1276  H3' A   A  40      45.727 -50.711 -22.322  1.00  0.00           H
ATOM   1277  C2' A   A  40      47.785 -50.838 -22.908  1.00  0.00           C
ATOM   1278 1H2' A   A  40      48.076 -50.024 -22.406  1.00  0.00           H
ATOM   1279  O2' A   A  40      48.821 -51.763 -22.634  1.00  0.00           O
ATOM   1280 2HO' A   A  40      48.938 -51.849 -21.645  1.00  0.00           H
ATOM   1281  O3' A   A  40      46.464 -52.080 -21.260  1.00  0.00           O
ATOM   1282  P   C   A  41      46.282 -51.252 -19.893  1.00  0.00           P
ATOM   1283  O1P C   A  41      46.260 -52.233 -18.778  1.00  0.00           O
ATOM   1284  O2P C   A  41      45.150 -50.305 -20.059  1.00  0.00           O
ATOM   1285  O5' C   A  41      47.621 -50.396 -19.775  1.00  0.00           O
ATOM   1286  C5' C   A  41      48.892 -51.028 -19.617  1.00  0.00           C
ATOM   1287 1H5' C   A  41      49.117 -51.492 -20.474  1.00  0.00           H
ATOM   1288 2H5' C   A  41      48.815 -51.703 -18.883  1.00  0.00           H
ATOM   1289  C4' C   A  41      49.947 -49.999 -19.280  1.00  0.00           C
ATOM   1290  H4' C   A  41      50.805 -50.507 -19.204  1.00  0.00           H
ATOM   1291  O4' C   A  41      49.979 -49.004 -20.338  1.00  0.00           O
ATOM   1292  C1' C   A  41      50.084 -47.707 -19.779  1.00  0.00           C
ATOM   1293  H1' C   A  41      50.826 -47.203 -20.220  1.00  0.00           H
ATOM   1294  N1  C   A  41      48.846 -46.970 -20.081  1.00  0.00           N
ATOM   1295  C6  C   A  41      47.687 -47.635 -20.370  1.00  0.00           C
ATOM   1296  H6  C   A  41      47.681 -48.635 -20.370  1.00  0.00           H
ATOM   1297  C5  C   A  41      46.560 -46.970 -20.653  1.00  0.00           C
ATOM   1298  H5  C   A  41      45.711 -47.454 -20.866  1.00  0.00           H
ATOM   1299  C4  C   A  41      46.617 -45.547 -20.639  1.00  0.00           C
ATOM   1300  N4  C   A  41      45.530 -44.830 -20.918  1.00  0.00           N
ATOM   1301  H41 C   A  41      44.670 -45.291 -21.138  1.00  0.00           H
ATOM   1302  H42 C   A  41      45.574 -43.831 -20.907  1.00  0.00           H
ATOM   1303  N3  C   A  41      47.741 -44.888 -20.354  1.00  0.00           N
ATOM   1304  C2  C   A  41      48.872 -45.572 -20.069  1.00  0.00           C
ATOM   1305  O2  C   A  41      49.933 -44.994 -19.797  1.00  0.00           O
ATOM   1306  C3' C   A  41      49.701 -49.214 -17.997  1.00  0.00           C
ATOM   1307  H3' C   A  41      48.745 -49.152 -17.711  1.00  0.00           H
ATOM   1308  C2' C   A  41      50.362 -47.870 -18.285  1.00  0.00           C
ATOM   1309 1H2' C   A  41      50.086 -47.123 -17.681  1.00  0.00           H
ATOM   1310  O2' C   A  41      51.762 -47.937 -18.088  1.00  0.00           O
ATOM   1311 2HO' C   A  41      51.957 -48.044 -17.113  1.00  0.00           H
ATOM   1312  O3' C   A  41      50.280 -49.869 -16.871  1.00  0.00           O
ATOM   1313  P   A   A  42      49.783 -49.500 -15.385  1.00  0.00           P
ATOM   1314  O1P A   A  42      49.963 -50.716 -14.552  1.00  0.00           O
ATOM   1315  O2P A   A  42      48.443 -48.864 -15.475  1.00  0.00           O
ATOM   1316  O5' A   A  42      50.832 -48.407 -14.888  1.00  0.00           O
ATOM   1317  C5' A   A  42      50.427 -47.064 -14.625  1.00  0.00           C
ATOM   1318 1H5' A   A  42      49.580 -47.094 -14.094  1.00  0.00           H
ATOM   1319 2H5' A   A  42      50.255 -46.614 -15.502  1.00  0.00           H
ATOM   1320  C4' A   A  42      51.507 -46.333 -13.858  1.00  0.00           C
ATOM   1321  H4' A   A  42      51.453 -45.382 -14.162  1.00  0.00           H
ATOM   1322  O4' A   A  42      51.250 -46.486 -12.435  1.00  0.00           O
ATOM   1323  C1' A   A  42      52.459 -46.765 -11.754  1.00  0.00           C
ATOM   1324  H1' A   A  42      52.548 -46.174 -10.952  1.00  0.00           H
ATOM   1325  N9  A   A  42      52.396 -48.134 -11.244  1.00  0.00           N
ATOM   1326  C8  A   A  42      51.573 -49.151 -11.661  1.00  0.00           C
ATOM   1327  H8  A   A  42      50.900 -49.043 -12.393  1.00  0.00           H
ATOM   1328  N7  A   A  42      51.751 -50.276 -11.012  1.00  0.00           N
ATOM   1329  C5  A   A  42      52.758 -49.980 -10.103  1.00  0.00           C
ATOM   1330  C6  A   A  42      53.403 -50.751  -9.120  1.00  0.00           C
ATOM   1331  N6  A   A  42      53.118 -52.030  -8.876  1.00  0.00           N
ATOM   1332  H61 A   A  42      52.409 -52.494  -9.407  1.00  0.00           H
ATOM   1333  H62 A   A  42      53.613 -52.525  -8.162  1.00  0.00           H
ATOM   1334  N1  A   A  42      54.365 -50.153  -8.385  1.00  0.00           N
ATOM   1335  C2  A   A  42      54.652 -48.867  -8.628  1.00  0.00           C
ATOM   1336  H2  A   A  42      55.372 -48.473  -8.057  1.00  0.00           H
ATOM   1337  N3  A   A  42      54.116 -48.039  -9.521  1.00  0.00           N
ATOM   1338  C4  A   A  42      53.164 -48.664 -10.236  1.00  0.00           C
ATOM   1339  C3' A   A  42      52.924 -46.857 -14.064  1.00  0.00           C
ATOM   1340  H3' A   A  42      52.992 -47.816 -14.338  1.00  0.00           H
ATOM   1341  C2' A   A  42      53.603 -46.528 -12.740  1.00  0.00           C
ATOM   1342 1H2' A   A  42      54.466 -47.004 -12.571  1.00  0.00           H
ATOM   1343  O2' A   A  42      53.978 -45.164 -12.685  1.00  0.00           O
ATOM   1344 2HO' A   A  42      54.727 -44.998 -13.327  1.00  0.00           H
ATOM   1345  O3' A   A  42      53.556 -46.218 -15.168  1.00  0.00           O
ATOM   1346  P   A   A  43      54.770 -46.950 -15.928  1.00  0.00           P
ATOM   1347  O1P A   A  43      54.309 -48.311 -16.304  1.00  0.00           O
ATOM   1348  O2P A   A  43      55.993 -46.793 -15.101  1.00  0.00           O
ATOM   1349  O5' A   A  43      54.956 -46.100 -17.263  1.00  0.00           O
ATOM   1350  C5' A   A  43      53.839 -45.770 -18.088  1.00  0.00           C
ATOM   1351 1H5' A   A  43      53.042 -46.268 -17.745  1.00  0.00           H
ATOM   1352 2H5' A   A  43      54.043 -46.068 -19.020  1.00  0.00           H
ATOM   1353  C4' A   A  43      53.586 -44.281 -18.054  1.00  0.00           C
ATOM   1354  H4' A   A  43      52.754 -44.139 -18.591  1.00  0.00           H
ATOM   1355  O4' A   A  43      53.438 -43.863 -16.670  1.00  0.00           O
ATOM   1356  C1' A   A  43      54.085 -42.620 -16.472  1.00  0.00           C
ATOM   1357  H1' A   A  43      53.450 -41.966 -16.061  1.00  0.00           H
ATOM   1358  N9  A   A  43      55.160 -42.816 -15.500  1.00  0.00           N
ATOM   1359  C8  A   A  43      56.218 -43.687 -15.578  1.00  0.00           C
ATOM   1360  H8  A   A  43      56.364 -44.302 -16.353  1.00  0.00           H
ATOM   1361  N7  A   A  43      57.020 -43.638 -14.542  1.00  0.00           N
ATOM   1362  C5  A   A  43      56.451 -42.670 -13.726  1.00  0.00           C
ATOM   1363  C6  A   A  43      56.823 -42.150 -12.474  1.00  0.00           C
ATOM   1364  N6  A   A  43      57.898 -42.551 -11.795  1.00  0.00           N
ATOM   1365  H61 A   A  43      58.492 -43.261 -12.173  1.00  0.00           H
ATOM   1366  H62 A   A  43      58.110 -42.142 -10.907  1.00  0.00           H
ATOM   1367  N1  A   A  43      56.041 -41.192 -11.934  1.00  0.00           N
ATOM   1368  C2  A   A  43      54.959 -40.790 -12.614  1.00  0.00           C
ATOM   1369  H2  A   A  43      54.415 -40.078 -12.171  1.00  0.00           H
ATOM   1370  N3  A   A  43      54.505 -41.203 -13.795  1.00  0.00           N
ATOM   1371  C4  A   A  43      55.306 -42.154 -14.304  1.00  0.00           C
ATOM   1372  C3' A   A  43      54.714 -43.421 -18.608  1.00  0.00           C
ATOM   1373  H3' A   A  43      55.627 -43.826 -18.559  1.00  0.00           H
ATOM   1374  C2' A   A  43      54.565 -42.116 -17.834  1.00  0.00           C
ATOM   1375 1H2' A   A  43      55.368 -41.520 -17.848  1.00  0.00           H
ATOM   1376  O2' A   A  43      53.554 -41.302 -18.398  1.00  0.00           O
ATOM   1377 2HO' A   A  43      53.856 -40.966 -19.290  1.00  0.00           H
ATOM   1378  O3' A   A  43      54.568 -43.234 -20.013  1.00  0.00           O
ATOM   1379  P   C   A  44      55.869 -43.205 -20.958  1.00  0.00           P
ATOM   1380  O1P C   A  44      56.815 -44.242 -20.471  1.00  0.00           O
ATOM   1381  O2P C   A  44      56.323 -41.795 -21.074  1.00  0.00           O
ATOM   1382  O5' C   A  44      55.318 -43.668 -22.379  1.00  0.00           O
ATOM   1383  C5' C   A  44      54.450 -44.795 -22.500  1.00  0.00           C
ATOM   1384 1H5' C   A  44      54.298 -45.170 -21.585  1.00  0.00           H
ATOM   1385 2H5' C   A  44      54.907 -45.479 -23.069  1.00  0.00           H
ATOM   1386  C4' C   A  44      53.138 -44.379 -23.125  1.00  0.00           C
ATOM   1387  H4' C   A  44      52.552 -45.188 -23.071  1.00  0.00           H
ATOM   1388  O4' C   A  44      52.602 -43.246 -22.390  1.00  0.00           O
ATOM   1389  C1' C   A  44      52.000 -42.331 -23.289  1.00  0.00           C
ATOM   1390  H1' C   A  44      51.056 -42.147 -23.016  1.00  0.00           H
ATOM   1391  N1  C   A  44      52.717 -41.047 -23.185  1.00  0.00           N
ATOM   1392  C6  C   A  44      53.546 -40.795 -22.127  1.00  0.00           C
ATOM   1393  H6  C   A  44      53.664 -41.491 -21.419  1.00  0.00           H
ATOM   1394  C5  C   A  44      54.202 -39.632 -22.023  1.00  0.00           C
ATOM   1395  H5  C   A  44      54.807 -39.444 -21.250  1.00  0.00           H
ATOM   1396  C4  C   A  44      54.003 -38.673 -23.059  1.00  0.00           C
ATOM   1397  N4  C   A  44      54.631 -37.498 -23.016  1.00  0.00           N
ATOM   1398  H41 C   A  44      55.244 -37.286 -22.255  1.00  0.00           H
ATOM   1399  H42 C   A  44      54.489 -36.828 -23.745  1.00  0.00           H
ATOM   1400  N3  C   A  44      53.197 -38.907 -24.094  1.00  0.00           N
ATOM   1401  C2  C   A  44      52.538 -40.084 -24.186  1.00  0.00           C
ATOM   1402  O2  C   A  44      51.777 -40.330 -25.132  1.00  0.00           O
ATOM   1403  C3' C   A  44      53.231 -43.897 -24.565  1.00  0.00           C
ATOM   1404  H3' C   A  44      54.105 -43.487 -24.827  1.00  0.00           H
ATOM   1405  C2' C   A  44      52.032 -42.963 -24.682  1.00  0.00           C
ATOM   1406 1H2' C   A  44      52.051 -42.348 -25.470  1.00  0.00           H
ATOM   1407  O2' C   A  44      50.834 -43.690 -24.874  1.00  0.00           O
ATOM   1408 2HO' C   A  44      50.840 -44.109 -25.782  1.00  0.00           H
ATOM   1409  O3' C   A  44      53.163 -44.987 -25.481  1.00  0.00           O
ATOM   1410  P   C   A  45      53.939 -44.903 -26.887  1.00  0.00           P
ATOM   1411  O1P C   A  45      53.841 -46.242 -27.523  1.00  0.00           O
ATOM   1412  O2P C   A  45      55.275 -44.296 -26.657  1.00  0.00           O
ATOM   1413  O5' C   A  45      53.068 -43.880 -27.745  1.00  0.00           O
ATOM   1414  C5' C   A  45      51.756 -44.224 -28.189  1.00  0.00           C
ATOM   1415 1H5' C   A  45      51.132 -44.138 -27.412  1.00  0.00           H
ATOM   1416 2H5' C   A  45      51.772 -45.174 -28.500  1.00  0.00           H
ATOM   1417  C4' C   A  45      51.330 -43.308 -29.312  1.00  0.00           C
ATOM   1418  H4' C   A  45      50.586 -43.790 -29.774  1.00  0.00           H
ATOM   1419  O4' C   A  45      50.917 -42.032 -28.748  1.00  0.00           O
ATOM   1420  C1' C   A  45      51.410 -40.973 -29.550  1.00  0.00           C
ATOM   1421  H1' C   A  45      50.677 -40.324 -29.754  1.00  0.00           H
ATOM   1422  N1  C   A  45      52.419 -40.232 -28.774  1.00  0.00           N
ATOM   1423  C6  C   A  45      53.142 -40.852 -27.793  1.00  0.00           C
ATOM   1424  H6  C   A  45      52.980 -41.820 -27.599  1.00  0.00           H
ATOM   1425  C5  C   A  45      54.064 -40.185 -27.087  1.00  0.00           C
ATOM   1426  H5  C   A  45      54.595 -40.636 -26.369  1.00  0.00           H
ATOM   1427  C4  C   A  45      54.260 -38.808 -27.398  1.00  0.00           C
ATOM   1428  N4  C   A  45      55.164 -38.091 -26.731  1.00  0.00           N
ATOM   1429  H41 C   A  45      55.708 -38.519 -26.009  1.00  0.00           H
ATOM   1430  H42 C   A  45      55.298 -37.125 -26.952  1.00  0.00           H
ATOM   1431  N3  C   A  45      53.559 -38.193 -28.352  1.00  0.00           N
ATOM   1432  C2  C   A  45      52.632 -38.879 -29.057  1.00  0.00           C
ATOM   1433  O2  C   A  45      51.963 -38.340 -29.951  1.00  0.00           O
ATOM   1434  C3' C   A  45      52.420 -42.954 -30.314  1.00  0.00           C
ATOM   1435  H3' C   A  45      53.355 -42.969 -29.961  1.00  0.00           H
ATOM   1436  C2' C   A  45      51.959 -41.599 -30.832  1.00  0.00           C
ATOM   1437 1H2' C   A  45      52.640 -41.081 -31.349  1.00  0.00           H
ATOM   1438  O2' C   A  45      50.903 -41.740 -31.764  1.00  0.00           O
ATOM   1439 2HO' C   A  45      51.254 -42.149 -32.606  1.00  0.00           H
ATOM   1440  O3' C   A  45      52.519 -43.932 -31.346  1.00  0.00           O
ATOM   1441  P   A   A  46      53.945 -44.593 -31.691  1.00  0.00           P
ATOM   1442  O1P A   A  46      53.677 -45.851 -32.434  1.00  0.00           O
ATOM   1443  O2P A   A  46      54.766 -44.633 -30.453  1.00  0.00           O
ATOM   1444  O5' A   A  46      54.613 -43.556 -32.700  1.00  0.00           O
ATOM   1445  C5' A   A  46      54.114 -43.398 -34.028  1.00  0.00           C
ATOM   1446 1H5' A   A  46      53.188 -43.773 -34.058  1.00  0.00           H
ATOM   1447 2H5' A   A  46      54.705 -43.918 -34.645  1.00  0.00           H
ATOM   1448  C4' A   A  46      54.104 -41.936 -34.414  1.00  0.00           C
ATOM   1449  H4' A   A  46      53.452 -41.873 -35.170  1.00  0.00           H
ATOM   1450  O4' A   A  46      53.714 -41.143 -33.261  1.00  0.00           O
ATOM   1451  C1' A   A  46      54.430 -39.921 -33.257  1.00  0.00           C
ATOM   1452  H1' A   A  46      53.790 -39.153 -33.237  1.00  0.00           H
ATOM   1453  N9  A   A  46      55.206 -39.847 -32.019  1.00  0.00           N
ATOM   1454  C8  A   A  46      55.381 -40.824 -31.070  1.00  0.00           C
ATOM   1455  H8  A   A  46      54.972 -41.734 -31.141  1.00  0.00           H
ATOM   1456  N7  A   A  46      56.133 -40.454 -30.062  1.00  0.00           N
ATOM   1457  C5  A   A  46      56.479 -39.145 -30.369  1.00  0.00           C
ATOM   1458  C6  A   A  46      57.267 -38.192 -29.699  1.00  0.00           C
ATOM   1459  N6  A   A  46      57.875 -38.421 -28.534  1.00  0.00           N
ATOM   1460  H61 A   A  46      57.783 -39.312 -28.089  1.00  0.00           H
ATOM   1461  H62 A   A  46      58.423 -37.702 -28.106  1.00  0.00           H
ATOM   1462  N1  A   A  46      57.413 -36.979 -30.275  1.00  0.00           N
ATOM   1463  C2  A   A  46      56.805 -36.750 -31.447  1.00  0.00           C
ATOM   1464  H2  A   A  46      56.945 -35.837 -31.831  1.00  0.00           H
ATOM   1465  N3  A   A  46      56.041 -37.564 -32.173  1.00  0.00           N
ATOM   1466  C4  A   A  46      55.916 -38.759 -31.571  1.00  0.00           C
ATOM   1467  C3' A   A  46      55.450 -41.361 -34.833  1.00  0.00           C
ATOM   1468  H3' A   A  46      56.251 -41.790 -34.415  1.00  0.00           H
ATOM   1469  C2' A   A  46      55.290 -39.877 -34.520  1.00  0.00           C
ATOM   1470 1H2' A   A  46      56.144 -39.358 -34.478  1.00  0.00           H
ATOM   1471  O2' A   A  46      54.565 -39.216 -35.540  1.00  0.00           O
ATOM   1472 2HO' A   A  46      55.118 -39.181 -36.373  1.00  0.00           H
ATOM   1473  O3' A   A  46      55.706 -41.600 -36.217  1.00  0.00           O
ATOM   1474  P   G   A  47      57.164 -42.091 -36.694  1.00  0.00           P
ATOM   1475  O1P G   A  47      56.961 -42.941 -37.894  1.00  0.00           O
ATOM   1476  O2P G   A  47      57.904 -42.636 -35.528  1.00  0.00           O
ATOM   1477  O5' G   A  47      57.886 -40.750 -37.165  1.00  0.00           O
ATOM   1478  C5' G   A  47      58.003 -39.632 -36.288  1.00  0.00           C
ATOM   1479 1H5' G   A  47      57.888 -39.960 -35.350  1.00  0.00           H
ATOM   1480 2H5' G   A  47      57.271 -38.987 -36.508  1.00  0.00           H
ATOM   1481  C4' G   A  47      59.352 -38.976 -36.456  1.00  0.00           C
ATOM   1482  H4' G   A  47      59.399 -38.708 -37.418  1.00  0.00           H
ATOM   1483  O4' G   A  47      59.434 -37.844 -35.544  1.00  0.00           O
ATOM   1484  C1' G   A  47      60.699 -37.833 -34.907  1.00  0.00           C
ATOM   1485  H1' G   A  47      61.095 -36.915 -34.925  1.00  0.00           H
ATOM   1486  N9  G   A  47      60.506 -38.157 -33.496  1.00  0.00           N
ATOM   1487  C8  G   A  47      59.583 -39.025 -32.963  1.00  0.00           C
ATOM   1488  H8  G   A  47      58.929 -39.540 -33.517  1.00  0.00           H
ATOM   1489  N7  G   A  47      59.646 -39.109 -31.662  1.00  0.00           N
ATOM   1490  C5  G   A  47      60.675 -38.244 -31.313  1.00  0.00           C
ATOM   1491  C6  G   A  47      61.207 -37.911 -30.039  1.00  0.00           C
ATOM   1492  O6  G   A  47      60.865 -38.328 -28.925  1.00  0.00           O
ATOM   1493  N1  G   A  47      62.242 -36.991 -30.143  1.00  0.00           N
ATOM   1494  H1  G   A  47      62.680 -36.693 -29.295  1.00  0.00           H
ATOM   1495  C2  G   A  47      62.710 -36.459 -31.317  1.00  0.00           C
ATOM   1496  N2  G   A  47      63.720 -35.593 -31.206  1.00  0.00           N
ATOM   1497  H21 G   A  47      64.089 -35.368 -30.304  1.00  0.00           H
ATOM   1498  H22 G   A  47      64.107 -35.169 -32.025  1.00  0.00           H
ATOM   1499  N3  G   A  47      62.226 -36.757 -32.509  1.00  0.00           N
ATOM   1500  C4  G   A  47      61.216 -37.649 -32.434  1.00  0.00           C
ATOM   1501  C3' G   A  47      60.549 -39.851 -36.104  1.00  0.00           C
ATOM   1502  H3' G   A  47      60.370 -40.582 -35.445  1.00  0.00           H
ATOM   1503  C2' G   A  47      61.583 -38.827 -35.655  1.00  0.00           C
ATOM   1504 1H2' G   A  47      62.376 -39.202 -35.174  1.00  0.00           H
ATOM   1505  O2' G   A  47      62.170 -38.167 -36.761  1.00  0.00           O
ATOM   1506 2HO' G   A  47      62.753 -38.808 -37.261  1.00  0.00           H
ATOM   1507  O3' G   A  47      60.989 -40.617 -37.222  1.00  0.00           O
ATOM   1508  P   U   A  48      61.750 -42.013 -36.983  1.00  0.00           P
ATOM   1509  O1P U   A  48      61.869 -42.687 -38.302  1.00  0.00           O
ATOM   1510  O2P U   A  48      61.096 -42.723 -35.855  1.00  0.00           O
ATOM   1511  O5' U   A  48      63.211 -41.582 -36.514  1.00  0.00           O
ATOM   1512  C5' U   A  48      64.142 -41.016 -37.436  1.00  0.00           C
ATOM   1513 1H5' U   A  48      63.626 -40.495 -38.116  1.00  0.00           H
ATOM   1514 2H5' U   A  48      64.626 -41.766 -37.887  1.00  0.00           H
ATOM   1515  C4' U   A  48      65.119 -40.116 -36.710  1.00  0.00           C
ATOM   1516  H4' U   A  48      65.470 -39.506 -37.421  1.00  0.00           H
ATOM   1517  O4' U   A  48      64.431 -39.418 -35.643  1.00  0.00           O
ATOM   1518  C1' U   A  48      65.350 -39.123 -34.606  1.00  0.00           C
ATOM   1519  H1' U   A  48      65.462 -38.132 -34.530  1.00  0.00           H
ATOM   1520  N1  U   A  48      64.774 -39.579 -33.333  1.00  0.00           N
ATOM   1521  C6  U   A  48      64.005 -40.719 -33.262  1.00  0.00           C
ATOM   1522  H6  U   A  48      63.839 -41.242 -34.098  1.00  0.00           H
ATOM   1523  C5  U   A  48      63.472 -41.152 -32.115  1.00  0.00           C
ATOM   1524  H5  U   A  48      62.917 -41.984 -32.105  1.00  0.00           H
ATOM   1525  C4  U   A  48      63.695 -40.427 -30.903  1.00  0.00           C
ATOM   1526  O4  U   A  48      63.261 -40.725 -29.790  1.00  0.00           O
ATOM   1527  N3  U   A  48      64.473 -39.301 -31.045  1.00  0.00           N
ATOM   1528  H3  U   A  48      64.650 -38.773 -30.214  1.00  0.00           H
ATOM   1529  C2  U   A  48      65.032 -38.824 -32.203  1.00  0.00           C
ATOM   1530  O2  U   A  48      65.704 -37.809 -32.223  1.00  0.00           O
ATOM   1531  C3' U   A  48      66.263 -40.819 -35.996  1.00  0.00           C
ATOM   1532  H3' U   A  48      66.050 -41.724 -35.628  1.00  0.00           H
ATOM   1533  C2' U   A  48      66.685 -39.789 -34.951  1.00  0.00           C
ATOM   1534 1H2' U   A  48      67.224 -40.154 -34.192  1.00  0.00           H
ATOM   1535  O2' U   A  48      67.544 -38.817 -35.515  1.00  0.00           O
ATOM   1536 2HO' U   A  48      68.420 -39.240 -35.745  1.00  0.00           H
ATOM   1537  O3' U   A  48      67.317 -41.142 -36.901  1.00  0.00           O
ATOM   1538  P   U   A  49      68.256 -42.417 -36.616  1.00  0.00           P
ATOM   1539  O1P U   A  49      69.131 -42.588 -37.803  1.00  0.00           O
ATOM   1540  O2P U   A  49      67.400 -43.546 -36.168  1.00  0.00           O
ATOM   1541  O5' U   A  49      69.174 -41.957 -35.396  1.00  0.00           O
ATOM   1542  C5' U   A  49      68.970 -42.472 -34.081  1.00  0.00           C
ATOM   1543 1H5' U   A  49      69.624 -43.214 -33.932  1.00  0.00           H
ATOM   1544 2H5' U   A  49      68.039 -42.833 -34.029  1.00  0.00           H
ATOM   1545  C4' U   A  49      69.171 -41.379 -33.059  1.00  0.00           C
ATOM   1546  H4' U   A  49      69.642 -40.649 -33.554  1.00  0.00           H
ATOM   1547  O4' U   A  49      67.876 -40.977 -32.536  1.00  0.00           O
ATOM   1548  C1' U   A  49      67.992 -40.672 -31.157  1.00  0.00           C
ATOM   1549  H1' U   A  49      67.644 -39.751 -30.982  1.00  0.00           H
ATOM   1550  N1  U   A  49      67.131 -41.595 -30.403  1.00  0.00           N
ATOM   1551  C6  U   A  49      67.037 -42.925 -30.745  1.00  0.00           C
ATOM   1552  H6  U   A  49      67.561 -43.260 -31.528  1.00  0.00           H
ATOM   1553  C5  U   A  49      66.270 -43.785 -30.068  1.00  0.00           C
ATOM   1554  H5  U   A  49      66.228 -44.744 -30.347  1.00  0.00           H
ATOM   1555  C4  U   A  49      65.509 -43.334 -28.945  1.00  0.00           C
ATOM   1556  O4  U   A  49      64.774 -44.028 -28.243  1.00  0.00           O
ATOM   1557  N3  U   A  49      65.648 -41.995 -28.661  1.00  0.00           N
ATOM   1558  H3  U   A  49      65.128 -41.649 -27.880  1.00  0.00           H
ATOM   1559  C2  U   A  49      66.421 -41.084 -29.332  1.00  0.00           C
ATOM   1560  O2  U   A  49      66.470 -39.912 -29.003  1.00  0.00           O
ATOM   1561  C3' U   A  49      69.967 -41.773 -31.824  1.00  0.00           C
ATOM   1562  H3' U   A  49      69.894 -42.732 -31.551  1.00  0.00           H
ATOM   1563  C2' U   A  49      69.472 -40.774 -30.785  1.00  0.00           C
ATOM   1564 1H2' U   A  49      69.700 -40.995 -29.837  1.00  0.00           H
ATOM   1565  O2' U   A  49      70.074 -39.506 -30.967  1.00  0.00           O
ATOM   1566 2HO' U   A  49      71.043 -39.560 -30.727  1.00  0.00           H
ATOM   1567  O3' U   A  49      71.371 -41.680 -32.051  1.00  0.00           O
ATOM   1568  P   A   A  50      72.306 -42.969 -31.820  1.00  0.00           P
ATOM   1569  O1P A   A  50      73.608 -42.691 -32.478  1.00  0.00           O
ATOM   1570  O2P A   A  50      71.539 -44.184 -32.196  1.00  0.00           O
ATOM   1571  O5' A   A  50      72.541 -42.995 -30.244  1.00  0.00           O
ATOM   1572  C5' A   A  50      73.204 -41.917 -29.585  1.00  0.00           C
ATOM   1573 1H5' A   A  50      72.858 -41.060 -29.966  1.00  0.00           H
ATOM   1574 2H5' A   A  50      74.183 -41.994 -29.773  1.00  0.00           H
ATOM   1575  C4' A   A  50      72.945 -41.976 -28.097  1.00  0.00           C
ATOM   1576  H4' A   A  50      73.502 -41.239 -27.714  1.00  0.00           H
ATOM   1577  O4' A   A  50      71.523 -41.808 -27.855  1.00  0.00           O
ATOM   1578  C1' A   A  50      71.136 -42.586 -26.735  1.00  0.00           C
ATOM   1579  H1' A   A  50      70.712 -41.999 -26.046  1.00  0.00           H
ATOM   1580  N9  A   A  50      70.105 -43.533 -27.161  1.00  0.00           N
ATOM   1581  C8  A   A  50      69.648 -43.774 -28.432  1.00  0.00           C
ATOM   1582  H8  A   A  50      69.999 -43.298 -29.238  1.00  0.00           H
ATOM   1583  N7  A   A  50      68.708 -44.686 -28.492  1.00  0.00           N
ATOM   1584  C5  A   A  50      68.535 -45.072 -27.169  1.00  0.00           C
ATOM   1585  C6  A   A  50      67.681 -46.008 -26.558  1.00  0.00           C
ATOM   1586  N6  A   A  50      66.802 -46.756 -27.226  1.00  0.00           N
ATOM   1587  H61 A   A  50      66.723 -46.668 -28.219  1.00  0.00           H
ATOM   1588  H62 A   A  50      66.222 -47.405 -26.734  1.00  0.00           H
ATOM   1589  N1  A   A  50      67.761 -46.150 -25.217  1.00  0.00           N
ATOM   1590  C2  A   A  50      68.643 -45.399 -24.544  1.00  0.00           C
ATOM   1591  H2  A   A  50      68.663 -45.543 -23.555  1.00  0.00           H
ATOM   1592  N3  A   A  50      69.497 -44.488 -25.005  1.00  0.00           N
ATOM   1593  C4  A   A  50      69.391 -44.371 -26.340  1.00  0.00           C
ATOM   1594  C3' A   A  50      73.280 -43.298 -27.420  1.00  0.00           C
ATOM   1595  H3' A   A  50      73.177 -44.112 -27.991  1.00  0.00           H
ATOM   1596  C2' A   A  50      72.391 -43.263 -26.182  1.00  0.00           C
ATOM   1597 1H2' A   A  50      72.279 -44.140 -25.714  1.00  0.00           H
ATOM   1598  O2' A   A  50      72.945 -42.435 -25.175  1.00  0.00           O
ATOM   1599 2HO' A   A  50      73.768 -42.866 -24.804  1.00  0.00           H
ATOM   1600  O3' A   A  50      74.664 -43.387 -27.092  1.00  0.00           O
ATOM   1601  P   C   A  51      75.359 -44.830 -26.937  1.00  0.00           P
ATOM   1602  O1P C   A  51      76.823 -44.606 -26.823  1.00  0.00           O
ATOM   1603  O2P C   A  51      74.835 -45.726 -27.999  1.00  0.00           O
ATOM   1604  O5' C   A  51      74.828 -45.365 -25.533  1.00  0.00           O
ATOM   1605  C5' C   A  51      75.220 -44.742 -24.311  1.00  0.00           C
ATOM   1606 1H5' C   A  51      74.870 -43.805 -24.314  1.00  0.00           H
ATOM   1607 2H5' C   A  51      76.219 -44.724 -24.278  1.00  0.00           H
ATOM   1608  C4' C   A  51      74.667 -45.509 -23.133  1.00  0.00           C
ATOM   1609  H4' C   A  51      75.101 -45.099 -22.331  1.00  0.00           H
ATOM   1610  O4' C   A  51      73.218 -45.381 -23.125  1.00  0.00           O
ATOM   1611  C1' C   A  51      72.628 -46.626 -22.792  1.00  0.00           C
ATOM   1612  H1' C   A  51      71.951 -46.506 -22.066  1.00  0.00           H
ATOM   1613  N1  C   A  51      71.893 -47.121 -23.969  1.00  0.00           N
ATOM   1614  C6  C   A  51      72.258 -46.743 -25.231  1.00  0.00           C
ATOM   1615  H6  C   A  51      73.036 -46.127 -25.354  1.00  0.00           H
ATOM   1616  C5  C   A  51      71.591 -47.183 -26.305  1.00  0.00           C
ATOM   1617  H5  C   A  51      71.853 -46.906 -27.229  1.00  0.00           H
ATOM   1618  C4  C   A  51      70.492 -48.062 -26.079  1.00  0.00           C
ATOM   1619  N4  C   A  51      69.790 -48.536 -27.108  1.00  0.00           N
ATOM   1620  H41 C   A  51      70.034 -48.275 -28.042  1.00  0.00           H
ATOM   1621  H42 C   A  51      69.020 -49.153 -26.946  1.00  0.00           H
ATOM   1622  N3  C   A  51      70.130 -48.438 -24.852  1.00  0.00           N
ATOM   1623  C2  C   A  51      70.812 -47.984 -23.777  1.00  0.00           C
ATOM   1624  O2  C   A  51      70.504 -48.316 -22.624  1.00  0.00           O
ATOM   1625  C3' C   A  51      74.920 -47.012 -23.152  1.00  0.00           C
ATOM   1626  H3' C   A  51      75.020 -47.422 -24.059  1.00  0.00           H
ATOM   1627  C2' C   A  51      73.754 -47.550 -22.334  1.00  0.00           C
ATOM   1628 1H2' C   A  51      73.603 -48.536 -22.399  1.00  0.00           H
ATOM   1629  O2' C   A  51      73.967 -47.355 -20.948  1.00  0.00           O
ATOM   1630 2HO' C   A  51      74.703 -47.956 -20.636  1.00  0.00           H
ATOM   1631  O3' C   A  51      76.184 -47.341 -22.583  1.00  0.00           O
ATOM   1632  P   A   A  52      76.950 -48.675 -23.055  1.00  0.00           P
ATOM   1633  O1P A   A  52      78.209 -48.761 -22.271  1.00  0.00           O
ATOM   1634  O2P A   A  52      77.008 -48.684 -24.538  1.00  0.00           O
ATOM   1635  O5' A   A  52      75.991 -49.858 -22.585  1.00  0.00           O
ATOM   1636  C5' A   A  52      75.780 -50.126 -21.200  1.00  0.00           C
ATOM   1637 1H5' A   A  52      75.506 -49.272 -20.757  1.00  0.00           H
ATOM   1638 2H5' A   A  52      76.645 -50.441 -20.810  1.00  0.00           H
ATOM   1639  C4' A   A  52      74.709 -51.178 -21.027  1.00  0.00           C
ATOM   1640  H4' A   A  52      74.699 -51.351 -20.042  1.00  0.00           H
ATOM   1641  O4' A   A  52      73.450 -50.679 -21.549  1.00  0.00           O
ATOM   1642  C1' A   A  52      72.658 -51.772 -21.981  1.00  0.00           C
ATOM   1643  H1' A   A  52      71.831 -51.823 -21.422  1.00  0.00           H
ATOM   1644  N9  A   A  52      72.216 -51.519 -23.353  1.00  0.00           N
ATOM   1645  C8  A   A  52      72.734 -50.638 -24.270  1.00  0.00           C
ATOM   1646  H8  A   A  52      73.510 -50.038 -24.074  1.00  0.00           H
ATOM   1647  N7  A   A  52      72.116 -50.656 -25.428  1.00  0.00           N
ATOM   1648  C5  A   A  52      71.124 -51.613 -25.261  1.00  0.00           C
ATOM   1649  C6  A   A  52      70.124 -52.109 -26.122  1.00  0.00           C
ATOM   1650  N6  A   A  52      69.946 -51.694 -27.379  1.00  0.00           N
ATOM   1651  H61 A   A  52      70.543 -50.989 -27.762  1.00  0.00           H
ATOM   1652  H62 A   A  52      69.216 -52.088 -27.937  1.00  0.00           H
ATOM   1653  N1  A   A  52      69.299 -53.061 -25.639  1.00  0.00           N
ATOM   1654  C2  A   A  52      69.469 -53.482 -24.379  1.00  0.00           C
ATOM   1655  H2  A   A  52      68.830 -54.188 -24.073  1.00  0.00           H
ATOM   1656  N3  A   A  52      70.366 -53.096 -23.477  1.00  0.00           N
ATOM   1657  C4  A   A  52      71.173 -52.149 -23.986  1.00  0.00           C
ATOM   1658  C3' A   A  52      74.912 -52.471 -21.801  1.00  0.00           C
ATOM   1659  H3' A   A  52      75.362 -52.370 -22.688  1.00  0.00           H
ATOM   1660  C2' A   A  52      73.499 -53.044 -21.846  1.00  0.00           C
ATOM   1661 1H2' A   A  52      73.358 -53.768 -22.521  1.00  0.00           H
ATOM   1662  O2' A   A  52      73.162 -53.679 -20.627  1.00  0.00           O
ATOM   1663 2HO' A   A  52      73.704 -54.513 -20.525  1.00  0.00           H
ATOM   1664  O3' A   A  52      75.831 -53.348 -21.156  1.00  0.00           O
ATOM   1665  P   G   A  53      76.268 -54.718 -21.879  1.00  0.00           P
ATOM   1666  O1P G   A  53      77.399 -55.286 -21.101  1.00  0.00           O
ATOM   1667  O2P G   A  53      76.439 -54.450 -23.330  1.00  0.00           O
ATOM   1668  O5' G   A  53      75.005 -55.675 -21.698  1.00  0.00           O
ATOM   1669  C5' G   A  53      74.967 -56.652 -20.658  1.00  0.00           C
ATOM   1670 1H5' G   A  53      74.923 -56.170 -19.783  1.00  0.00           H
ATOM   1671 2H5' G   A  53      75.812 -57.185 -20.703  1.00  0.00           H
ATOM   1672  C4' G   A  53      73.764 -57.555 -20.824  1.00  0.00           C
ATOM   1673  H4' G   A  53      73.629 -57.944 -19.913  1.00  0.00           H
ATOM   1674  O4' G   A  53      72.629 -56.782 -21.296  1.00  0.00           O
ATOM   1675  C1' G   A  53      71.791 -57.611 -22.088  1.00  0.00           C
ATOM   1676  H1' G   A  53      70.877 -57.656 -21.685  1.00  0.00           H
ATOM   1677  N9  G   A  53      71.630 -56.990 -23.399  1.00  0.00           N
ATOM   1678  C8  G   A  53      72.345 -55.937 -23.912  1.00  0.00           C
ATOM   1679  H8  G   A  53      73.076 -55.473 -23.412  1.00  0.00           H
ATOM   1680  N7  G   A  53      71.976 -55.602 -25.117  1.00  0.00           N
ATOM   1681  C5  G   A  53      70.954 -56.492 -25.421  1.00  0.00           C
ATOM   1682  C6  G   A  53      70.168 -56.623 -26.591  1.00  0.00           C
ATOM   1683  O6  G   A  53      70.214 -55.954 -27.628  1.00  0.00           O
ATOM   1684  N1  G   A  53      69.250 -57.660 -26.478  1.00  0.00           N
ATOM   1685  H1  G   A  53      68.650 -57.832 -27.259  1.00  0.00           H
ATOM   1686  C2  G   A  53      69.103 -58.465 -25.380  1.00  0.00           C
ATOM   1687  N2  G   A  53      68.161 -59.410 -25.465  1.00  0.00           N
ATOM   1688  H21 G   A  53      67.613 -59.496 -26.297  1.00  0.00           H
ATOM   1689  H22 G   A  53      68.004 -60.030 -24.696  1.00  0.00           H
ATOM   1690  N3  G   A  53      69.826 -58.355 -24.280  1.00  0.00           N
ATOM   1691  C4  G   A  53      70.728 -57.355 -24.369  1.00  0.00           C
ATOM   1692  C3' G   A  53      73.895 -58.655 -21.866  1.00  0.00           C
ATOM   1693  H3' G   A  53      74.446 -58.423 -22.668  1.00  0.00           H
ATOM   1694  C2' G   A  53      72.438 -58.996 -22.153  1.00  0.00           C
ATOM   1695 1H2' G   A  53      72.281 -59.544 -22.974  1.00  0.00           H
ATOM   1696  O2' G   A  53      71.892 -59.801 -21.125  1.00  0.00           O
ATOM   1697 2HO' G   A  53      72.308 -60.710 -21.157  1.00  0.00           H
ATOM   1698  O3' G   A  53      74.627 -59.775 -21.375  1.00  0.00           O
ATOM   1699  P   A   A  54      75.364 -60.764 -22.409  1.00  0.00           P
ATOM   1700  O1P A   A  54      75.793 -61.960 -21.640  1.00  0.00           O
ATOM   1701  O2P A   A  54      76.372 -59.980 -23.168  1.00  0.00           O
ATOM   1702  O5' A   A  54      74.210 -61.206 -23.417  1.00  0.00           O
ATOM   1703  C5' A   A  54      73.159 -62.074 -22.994  1.00  0.00           C
ATOM   1704 1H5' A   A  54      72.724 -61.666 -22.191  1.00  0.00           H
ATOM   1705 2H5' A   A  54      73.565 -62.953 -22.743  1.00  0.00           H
ATOM   1706  C4' A   A  54      72.150 -62.257 -24.106  1.00  0.00           C
ATOM   1707  H4' A   A  54      71.459 -62.862 -23.711  1.00  0.00           H
ATOM   1708  O4' A   A  54      71.629 -60.963 -24.506  1.00  0.00           O
ATOM   1709  C1' A   A  54      71.259 -61.007 -25.874  1.00  0.00           C
ATOM   1710  H1' A   A  54      70.275 -60.850 -25.961  1.00  0.00           H
ATOM   1711  N9  A   A  54      71.914 -59.899 -26.570  1.00  0.00           N
ATOM   1712  C8  A   A  54      72.906 -59.074 -26.103  1.00  0.00           C
ATOM   1713  H8  A   A  54      73.298 -59.155 -25.186  1.00  0.00           H
ATOM   1714  N7  A   A  54      73.293 -58.169 -26.970  1.00  0.00           N
ATOM   1715  C5  A   A  54      72.501 -58.415 -28.083  1.00  0.00           C
ATOM   1716  C6  A   A  54      72.424 -57.800 -29.346  1.00  0.00           C
ATOM   1717  N6  A   A  54      73.180 -56.765 -29.715  1.00  0.00           N
ATOM   1718  H61 A   A  54      73.849 -56.382 -29.078  1.00  0.00           H
ATOM   1719  H62 A   A  54      73.078 -56.372 -30.629  1.00  0.00           H
ATOM   1720  N1  A   A  54      71.529 -58.291 -30.230  1.00  0.00           N
ATOM   1721  C2  A   A  54      70.765 -59.328 -29.860  1.00  0.00           C
ATOM   1722  H2  A   A  54      70.118 -59.651 -30.550  1.00  0.00           H
ATOM   1723  N3  A   A  54      70.745 -59.989 -28.705  1.00  0.00           N
ATOM   1724  C4  A   A  54      71.647 -59.478 -27.850  1.00  0.00           C
ATOM   1725  C3' A   A  54      72.690 -62.834 -25.405  1.00  0.00           C
ATOM   1726  H3' A   A  54      73.632 -62.581 -25.627  1.00  0.00           H
ATOM   1727  C2' A   A  54      71.645 -62.384 -26.421  1.00  0.00           C
ATOM   1728 1H2' A   A  54      71.934 -62.438 -27.377  1.00  0.00           H
ATOM   1729  O2' A   A  54      70.502 -63.220 -26.385  1.00  0.00           O
ATOM   1730 2HO' A   A  54      70.739 -64.124 -26.740  1.00  0.00           H
ATOM   1731  O3' A   A  54      72.810 -64.254 -25.342  1.00  0.00           O
ATOM   1732  P   U   A  55      74.218 -64.958 -25.683  1.00  0.00           P
ATOM   1733  O1P U   A  55      74.563 -65.818 -24.523  1.00  0.00           O
ATOM   1734  O2P U   A  55      75.186 -63.929 -26.145  1.00  0.00           O
ATOM   1735  O5' U   A  55      73.880 -65.916 -26.912  1.00  0.00           O
ATOM   1736  C5' U   A  55      74.888 -66.300 -27.847  1.00  0.00           C
ATOM   1737 1H5' U   A  55      74.855 -67.294 -27.949  1.00  0.00           H
ATOM   1738 2H5' U   A  55      75.777 -66.032 -27.475  1.00  0.00           H
ATOM   1739  C4' U   A  55      74.647 -65.624 -29.176  1.00  0.00           C
ATOM   1740  H4' U   A  55      74.658 -64.641 -28.995  1.00  0.00           H
ATOM   1741  O4' U   A  55      75.702 -66.025 -30.093  1.00  0.00           O
ATOM   1742  C1' U   A  55      75.137 -66.519 -31.291  1.00  0.00           C
ATOM   1743  H1' U   A  55      75.652 -66.191 -32.083  1.00  0.00           H
ATOM   1744  N1  U   A  55      75.271 -67.984 -31.298  1.00  0.00           N
ATOM   1745  C6  U   A  55      75.884 -68.650 -30.260  1.00  0.00           C
ATOM   1746  H6  U   A  55      76.236 -68.120 -29.488  1.00  0.00           H
ATOM   1747  C5  U   A  55      76.025 -69.978 -30.247  1.00  0.00           C
ATOM   1748  H5  U   A  55      76.475 -70.425 -29.474  1.00  0.00           H
ATOM   1749  C4  U   A  55      75.534 -70.760 -31.337  1.00  0.00           C
ATOM   1750  O4  U   A  55      75.619 -71.983 -31.446  1.00  0.00           O
ATOM   1751  N3  U   A  55      74.931 -70.033 -32.337  1.00  0.00           N
ATOM   1752  H3  U   A  55      74.574 -70.553 -33.113  1.00  0.00           H
ATOM   1753  C2  U   A  55      74.766 -68.673 -32.386  1.00  0.00           C
ATOM   1754  O2  U   A  55      74.215 -68.123 -33.322  1.00  0.00           O
ATOM   1755  C3' U   A  55      73.335 -66.001 -29.856  1.00  0.00           C
ATOM   1756  H3' U   A  55      72.913 -66.847 -29.530  1.00  0.00           H
ATOM   1757  C2' U   A  55      73.694 -66.021 -31.339  1.00  0.00           C
ATOM   1758 1H2' U   A  55      73.049 -66.514 -31.923  1.00  0.00           H
ATOM   1759  O2' U   A  55      73.685 -64.720 -31.896  1.00  0.00           O
ATOM   1760 2HO' U   A  55      72.745 -64.380 -31.934  1.00  0.00           H
ATOM   1761  O3' U   A  55      72.316 -65.052 -29.556  1.00  0.00           O
ATOM   1762  P   U   A  56      70.772 -65.454 -29.742  1.00  0.00           P
ATOM   1763  O1P U   A  56      69.952 -64.287 -29.325  1.00  0.00           O
ATOM   1764  O2P U   A  56      70.547 -66.774 -29.101  1.00  0.00           O
ATOM   1765  O5' U   A  56      70.611 -65.631 -31.317  1.00  0.00           O
ATOM   1766  C5' U   A  56      69.350 -65.964 -31.896  1.00  0.00           C
ATOM   1767 1H5' U   A  56      68.631 -65.621 -31.292  1.00  0.00           H
ATOM   1768 2H5' U   A  56      69.289 -66.960 -31.955  1.00  0.00           H
ATOM   1769  C4' U   A  56      69.227 -65.345 -33.270  1.00  0.00           C
ATOM   1770  H4' U   A  56      69.528 -66.052 -33.910  1.00  0.00           H
ATOM   1771  O4' U   A  56      67.844 -64.947 -33.470  1.00  0.00           O
ATOM   1772  C1' U   A  56      67.743 -63.535 -33.460  1.00  0.00           C
ATOM   1773  H1' U   A  56      67.514 -63.194 -34.372  1.00  0.00           H
ATOM   1774  N1  U   A  56      66.618 -63.165 -32.590  1.00  0.00           N
ATOM   1775  C6  U   A  56      66.734 -63.182 -31.217  1.00  0.00           C
ATOM   1776  H6  U   A  56      67.607 -63.450 -30.811  1.00  0.00           H
ATOM   1777  C5  U   A  56      65.722 -62.853 -30.409  1.00  0.00           C
ATOM   1778  H5  U   A  56      65.846 -62.876 -29.417  1.00  0.00           H
ATOM   1779  C4  U   A  56      64.462 -62.468 -30.962  1.00  0.00           C
ATOM   1780  O4  U   A  56      63.456 -62.156 -30.324  1.00  0.00           O
ATOM   1781  N3  U   A  56      64.415 -62.472 -32.337  1.00  0.00           N
ATOM   1782  H3  U   A  56      63.546 -62.207 -32.754  1.00  0.00           H
ATOM   1783  C2  U   A  56      65.430 -62.800 -33.198  1.00  0.00           C
ATOM   1784  O2  U   A  56      65.287 -62.770 -34.407  1.00  0.00           O
ATOM   1785  C3' U   A  56      70.040 -64.076 -33.495  1.00  0.00           C
ATOM   1786  H3' U   A  56      70.944 -64.064 -33.067  1.00  0.00           H
ATOM   1787  C2' U   A  56      69.096 -62.982 -33.011  1.00  0.00           C
ATOM   1788 1H2' U   A  56      69.197 -62.726 -32.049  1.00  0.00           H
ATOM   1789  O2' U   A  56      69.336 -61.763 -33.688  1.00  0.00           O
ATOM   1790 2HO' U   A  56      70.219 -61.391 -33.402  1.00  0.00           H
ATOM   1791  O3' U   A  56      70.393 -63.919 -34.868  1.00  0.00           O
ATOM   1792  P   U   A  57      71.939 -63.982 -35.310  1.00  0.00           P
ATOM   1793  O1P U   A  57      71.975 -64.010 -36.795  1.00  0.00           O
ATOM   1794  O2P U   A  57      72.602 -65.065 -34.540  1.00  0.00           O
ATOM   1795  O5' U   A  57      72.541 -62.588 -34.825  1.00  0.00           O
ATOM   1796  C5' U   A  57      71.934 -61.352 -35.201  1.00  0.00           C
ATOM   1797 1H5' U   A  57      71.167 -61.182 -34.582  1.00  0.00           H
ATOM   1798 2H5' U   A  57      71.593 -61.446 -36.136  1.00  0.00           H
ATOM   1799  C4' U   A  57      72.940 -60.226 -35.117  1.00  0.00           C
ATOM   1800  H4' U   A  57      72.592 -59.512 -35.724  1.00  0.00           H
ATOM   1801  O4' U   A  57      73.034 -59.791 -33.732  1.00  0.00           O
ATOM   1802  C1' U   A  57      74.319 -60.090 -33.221  1.00  0.00           C
ATOM   1803  H1' U   A  57      74.858 -59.254 -33.122  1.00  0.00           H
ATOM   1804  N1  U   A  57      74.162 -60.638 -31.867  1.00  0.00           N
ATOM   1805  C6  U   A  57      73.376 -61.744 -31.632  1.00  0.00           C
ATOM   1806  H6  U   A  57      72.905 -62.173 -32.402  1.00  0.00           H
ATOM   1807  C5  U   A  57      73.221 -62.264 -30.411  1.00  0.00           C
ATOM   1808  H5  U   A  57      72.642 -63.068 -30.280  1.00  0.00           H
ATOM   1809  C4  U   A  57      73.883 -61.671 -29.292  1.00  0.00           C
ATOM   1810  O4  U   A  57      73.823 -62.058 -28.127  1.00  0.00           O
ATOM   1811  N3  U   A  57      74.649 -60.570 -29.597  1.00  0.00           N
ATOM   1812  H3  U   A  57      75.124 -60.132 -28.834  1.00  0.00           H
ATOM   1813  C2  U   A  57      74.831 -60.008 -30.834  1.00  0.00           C
ATOM   1814  O2  U   A  57      75.532 -59.025 -31.000  1.00  0.00           O
ATOM   1815  C3' U   A  57      74.365 -60.589 -35.522  1.00  0.00           C
ATOM   1816  H3' U   A  57      74.442 -61.246 -36.272  1.00  0.00           H
ATOM   1817  C2' U   A  57      74.981 -61.050 -34.207  1.00  0.00           C
ATOM   1818 1H2' U   A  57      74.909 -62.030 -34.020  1.00  0.00           H
ATOM   1819  O2' U   A  57      76.379 -60.827 -34.191  1.00  0.00           O
ATOM   1820 2HO' U   A  57      76.823 -61.451 -34.834  1.00  0.00           H
ATOM   1821  O3' U   A  57      75.054 -59.466 -36.073  1.00  0.00           O
ATOM   1822  P   C   A  58      75.463 -59.455 -37.630  1.00  0.00           P
ATOM   1823  O1P C   A  58      74.830 -60.623 -38.294  1.00  0.00           O
ATOM   1824  O2P C   A  58      76.934 -59.273 -37.716  1.00  0.00           O
ATOM   1825  O5' C   A  58      74.768 -58.138 -38.198  1.00  0.00           O
ATOM   1826  C5' C   A  58      73.368 -57.918 -38.036  1.00  0.00           C
ATOM   1827 1H5' C   A  58      73.199 -57.687 -37.078  1.00  0.00           H
ATOM   1828 2H5' C   A  58      72.892 -58.768 -38.263  1.00  0.00           H
ATOM   1829  C4' C   A  58      72.907 -56.797 -38.939  1.00  0.00           C
ATOM   1830  H4' C   A  58      73.073 -55.955 -38.425  1.00  0.00           H
ATOM   1831  O4' C   A  58      73.663 -56.853 -40.182  1.00  0.00           O
ATOM   1832  C1' C   A  58      72.810 -57.223 -41.248  1.00  0.00           C
ATOM   1833  H1' C   A  58      72.649 -56.442 -41.851  1.00  0.00           H
ATOM   1834  N1  C   A  58      73.501 -58.238 -42.060  1.00  0.00           N
ATOM   1835  C6  C   A  58      74.072 -59.333 -41.473  1.00  0.00           C
ATOM   1836  H6  C   A  58      74.016 -59.444 -40.481  1.00  0.00           H
ATOM   1837  C5  C   A  58      74.704 -60.259 -42.204  1.00  0.00           C
ATOM   1838  H5  C   A  58      75.123 -61.061 -41.778  1.00  0.00           H
ATOM   1839  C4  C   A  58      74.757 -60.057 -43.614  1.00  0.00           C
ATOM   1840  N4  C   A  58      75.373 -60.944 -44.396  1.00  0.00           N
ATOM   1841  H41 C   A  58      75.800 -61.754 -43.994  1.00  0.00           H
ATOM   1842  H42 C   A  58      75.408 -60.799 -45.385  1.00  0.00           H
ATOM   1843  N3  C   A  58      74.202 -58.994 -44.197  1.00  0.00           N
ATOM   1844  C2  C   A  58      73.567 -58.066 -43.446  1.00  0.00           C
ATOM   1845  O2  C   A  58      73.040 -57.065 -43.952  1.00  0.00           O
ATOM   1846  C3' C   A  58      71.444 -56.867 -39.360  1.00  0.00           C
ATOM   1847  H3' C   A  58      70.816 -57.206 -38.660  1.00  0.00           H
ATOM   1848  C2' C   A  58      71.499 -57.707 -40.630  1.00  0.00           C
ATOM   1849 1H2' C   A  58      71.384 -58.692 -40.498  1.00  0.00           H
ATOM   1850  O2' C   A  58      70.435 -57.381 -41.504  1.00  0.00           O
ATOM   1851 2HO' C   A  58      69.571 -57.694 -41.109  1.00  0.00           H
ATOM   1852  O3' C   A  58      70.901 -55.570 -39.598  1.00  0.00           O
ATOM   1853  P   U   A  59      70.337 -54.699 -38.368  1.00  0.00           P
ATOM   1854  O1P U   A  59      69.419 -53.678 -38.934  1.00  0.00           O
ATOM   1855  O2P U   A  59      71.485 -54.269 -37.531  1.00  0.00           O
ATOM   1856  O5' U   A  59      69.466 -55.732 -37.521  1.00  0.00           O
ATOM   1857  C5' U   A  59      68.378 -56.442 -38.115  1.00  0.00           C
ATOM   1858 1H5' U   A  59      68.598 -56.600 -39.078  1.00  0.00           H
ATOM   1859 2H5' U   A  59      67.561 -55.869 -38.050  1.00  0.00           H
ATOM   1860  C4' U   A  59      68.160 -57.757 -37.401  1.00  0.00           C
ATOM   1861  H4' U   A  59      67.648 -58.326 -38.045  1.00  0.00           H
ATOM   1862  O4' U   A  59      69.454 -58.325 -37.056  1.00  0.00           O
ATOM   1863  C1' U   A  59      69.418 -58.841 -35.737  1.00  0.00           C
ATOM   1864  H1' U   A  59      69.794 -59.767 -35.713  1.00  0.00           H
ATOM   1865  N1  U   A  59      70.304 -58.022 -34.895  1.00  0.00           N
ATOM   1866  C6  U   A  59      71.050 -56.997 -35.433  1.00  0.00           C
ATOM   1867  H6  U   A  59      70.974 -56.808 -36.412  1.00  0.00           H
ATOM   1868  C5  U   A  59      71.871 -56.246 -34.694  1.00  0.00           C
ATOM   1869  H5  U   A  59      72.396 -55.510 -35.122  1.00  0.00           H
ATOM   1870  C4  U   A  59      72.000 -56.493 -33.293  1.00  0.00           C
ATOM   1871  O4  U   A  59      72.719 -55.871 -32.511  1.00  0.00           O
ATOM   1872  N3  U   A  59      71.227 -57.527 -32.821  1.00  0.00           N
ATOM   1873  H3  U   A  59      71.297 -57.725 -31.843  1.00  0.00           H
ATOM   1874  C2  U   A  59      70.370 -58.316 -33.544  1.00  0.00           C
ATOM   1875  O2  U   A  59      69.719 -59.202 -33.024  1.00  0.00           O
ATOM   1876  C3' U   A  59      67.405 -57.662 -36.080  1.00  0.00           C
ATOM   1877  H3' U   A  59      67.471 -56.783 -35.607  1.00  0.00           H
ATOM   1878  C2' U   A  59      67.956 -58.846 -35.294  1.00  0.00           C
ATOM   1879 1H2' U   A  59      67.767 -58.830 -34.312  1.00  0.00           H
ATOM   1880  O2' U   A  59      67.362 -60.062 -35.711  1.00  0.00           O
ATOM   1881 2HO' U   A  59      66.403 -60.079 -35.427  1.00  0.00           H
ATOM   1882  O3' U   A  59      65.996 -57.752 -36.282  1.00  0.00           O
ATOM   1883  P   U   A  60      64.998 -56.895 -35.357  1.00  0.00           P
ATOM   1884  O1P U   A  60      63.618 -57.138 -35.851  1.00  0.00           O
ATOM   1885  O2P U   A  60      65.511 -55.504 -35.270  1.00  0.00           O
ATOM   1886  O5' U   A  60      65.134 -57.565 -33.918  1.00  0.00           O
ATOM   1887  C5' U   A  60      64.634 -58.877 -33.668  1.00  0.00           C
ATOM   1888 1H5' U   A  60      65.102 -59.511 -34.284  1.00  0.00           H
ATOM   1889 2H5' U   A  60      63.654 -58.880 -33.868  1.00  0.00           H
ATOM   1890  C4' U   A  60      64.880 -59.261 -32.229  1.00  0.00           C
ATOM   1891  H4' U   A  60      64.388 -60.122 -32.099  1.00  0.00           H
ATOM   1892  O4' U   A  60      66.314 -59.388 -32.019  1.00  0.00           O
ATOM   1893  C1' U   A  60      66.673 -58.790 -30.787  1.00  0.00           C
ATOM   1894  H1' U   A  60      67.258 -59.407 -30.261  1.00  0.00           H
ATOM   1895  N1  U   A  60      67.482 -57.594 -31.068  1.00  0.00           N
ATOM   1896  C6  U   A  60      67.448 -56.978 -32.299  1.00  0.00           C
ATOM   1897  H6  U   A  60      66.854 -57.354 -33.010  1.00  0.00           H
ATOM   1898  C5  U   A  60      68.181 -55.896 -32.577  1.00  0.00           C
ATOM   1899  H5  U   A  60      68.130 -55.477 -33.484  1.00  0.00           H
ATOM   1900  C4  U   A  60      69.037 -55.337 -31.580  1.00  0.00           C
ATOM   1901  O4  U   A  60      69.762 -54.352 -31.717  1.00  0.00           O
ATOM   1902  N3  U   A  60      69.019 -55.998 -30.375  1.00  0.00           N
ATOM   1903  H3  U   A  60      69.607 -55.629 -29.655  1.00  0.00           H
ATOM   1904  C2  U   A  60      68.282 -57.108 -30.053  1.00  0.00           C
ATOM   1905  O2  U   A  60      68.332 -57.621 -28.950  1.00  0.00           O
ATOM   1906  C3' U   A  60      64.421 -58.243 -31.193  1.00  0.00           C
ATOM   1907  H3' U   A  60      64.388 -57.294 -31.506  1.00  0.00           H
ATOM   1908  C2' U   A  60      65.377 -58.496 -30.035  1.00  0.00           C
ATOM   1909 1H2' U   A  60      65.394 -57.784 -29.333  1.00  0.00           H
ATOM   1910  O2' U   A  60      65.009 -59.649 -29.303  1.00  0.00           O
ATOM   1911 2HO' U   A  60      64.161 -59.471 -28.805  1.00  0.00           H
ATOM   1912  O3' U   A  60      63.058 -58.447 -30.829  1.00  0.00           O
ATOM   1913  P   U   A  61      62.192 -57.220 -30.253  1.00  0.00           P
ATOM   1914  O1P U   A  61      60.767 -57.639 -30.258  1.00  0.00           O
ATOM   1915  O2P U   A  61      62.593 -55.980 -30.966  1.00  0.00           O
ATOM   1916  O5' U   A  61      62.666 -57.092 -28.737  1.00  0.00           O
ATOM   1917  C5' U   A  61      62.412 -58.134 -27.797  1.00  0.00           C
ATOM   1918 1H5' U   A  61      62.852 -58.968 -28.130  1.00  0.00           H
ATOM   1919 2H5' U   A  61      61.423 -58.276 -27.749  1.00  0.00           H
ATOM   1920  C4' U   A  61      62.957 -57.755 -26.441  1.00  0.00           C
ATOM   1921  H4' U   A  61      62.540 -58.405 -25.806  1.00  0.00           H
ATOM   1922  O4' U   A  61      64.409 -57.835 -26.479  1.00  0.00           O
ATOM   1923  C1' U   A  61      64.965 -56.774 -25.719  1.00  0.00           C
ATOM   1924  H1' U   A  61      65.622 -57.136 -25.058  1.00  0.00           H
ATOM   1925  N1  U   A  61      65.722 -55.896 -26.623  1.00  0.00           N
ATOM   1926  C6  U   A  61      65.317 -55.679 -27.922  1.00  0.00           C
ATOM   1927  H6  U   A  61      64.495 -56.141 -28.254  1.00  0.00           H
ATOM   1928  C5  U   A  61      65.985 -54.871 -28.755  1.00  0.00           C
ATOM   1929  H5  U   A  61      65.661 -54.739 -29.692  1.00  0.00           H
ATOM   1930  C4  U   A  61      67.163 -54.196 -28.302  1.00  0.00           C
ATOM   1931  O4  U   A  61      67.854 -53.415 -28.960  1.00  0.00           O
ATOM   1932  N3  U   A  61      67.509 -54.463 -27.001  1.00  0.00           N
ATOM   1933  H3  U   A  61      68.330 -54.006 -26.657  1.00  0.00           H
ATOM   1934  C2  U   A  61      66.856 -55.285 -26.121  1.00  0.00           C
ATOM   1935  O2  U   A  61      67.254 -55.460 -24.984  1.00  0.00           O
ATOM   1936  C3' U   A  61      62.671 -56.329 -25.992  1.00  0.00           C
ATOM   1937  H3' U   A  61      62.579 -55.658 -26.727  1.00  0.00           H
ATOM   1938  C2' U   A  61      63.809 -56.065 -25.015  1.00  0.00           C
ATOM   1939 1H2' U   A  61      63.934 -55.108 -24.755  1.00  0.00           H
ATOM   1940  O2' U   A  61      63.581 -56.695 -23.769  1.00  0.00           O
ATOM   1941 2HO' U   A  61      62.826 -56.239 -23.298  1.00  0.00           H
ATOM   1942  O3' U   A  61      61.389 -56.205 -25.383  1.00  0.00           O
ATOM   1943  P   G   A  62      60.776 -54.743 -25.103  1.00  0.00           P
ATOM   1944  O1P G   A  62      59.379 -54.932 -24.634  1.00  0.00           O
ATOM   1945  O2P G   A  62      61.042 -53.886 -26.287  1.00  0.00           O
ATOM   1946  O5' G   A  62      61.639 -54.187 -23.885  1.00  0.00           O
ATOM   1947  C5' G   A  62      61.447 -54.684 -22.562  1.00  0.00           C
ATOM   1948 1H5' G   A  62      61.545 -55.679 -22.588  1.00  0.00           H
ATOM   1949 2H5' G   A  62      60.519 -54.448 -22.274  1.00  0.00           H
ATOM   1950  C4' G   A  62      62.462 -54.077 -21.620  1.00  0.00           C
ATOM   1951  H4' G   A  62      62.325 -54.573 -20.762  1.00  0.00           H
ATOM   1952  O4' G   A  62      63.795 -54.234 -22.173  1.00  0.00           O
ATOM   1953  C1' G   A  62      64.608 -53.148 -21.759  1.00  0.00           C
ATOM   1954  H1' G   A  62      65.393 -53.489 -21.243  1.00  0.00           H
ATOM   1955  N9  G   A  62      65.155 -52.497 -22.946  1.00  0.00           N
ATOM   1956  C8  G   A  62      64.678 -52.577 -24.231  1.00  0.00           C
ATOM   1957  H8  G   A  62      63.872 -53.111 -24.486  1.00  0.00           H
ATOM   1958  N7  G   A  62      65.382 -51.887 -25.086  1.00  0.00           N
ATOM   1959  C5  G   A  62      66.384 -51.312 -24.316  1.00  0.00           C
ATOM   1960  C6  G   A  62      67.450 -50.451 -24.686  1.00  0.00           C
ATOM   1961  O6  G   A  62      67.734 -50.011 -25.806  1.00  0.00           O
ATOM   1962  N1  G   A  62      68.230 -50.104 -23.590  1.00  0.00           N
ATOM   1963  H1  G   A  62      69.009 -49.499 -23.752  1.00  0.00           H
ATOM   1964  C2  G   A  62      68.015 -50.526 -22.304  1.00  0.00           C
ATOM   1965  N2  G   A  62      68.876 -50.079 -21.386  1.00  0.00           N
ATOM   1966  H21 G   A  62      69.624 -49.472 -21.655  1.00  0.00           H
ATOM   1967  H22 G   A  62      68.773 -50.351 -20.429  1.00  0.00           H
ATOM   1968  N3  G   A  62      67.029 -51.326 -21.943  1.00  0.00           N
ATOM   1969  C4  G   A  62      66.257 -51.678 -22.993  1.00  0.00           C
ATOM   1970  C3' G   A  62      62.347 -52.577 -21.398  1.00  0.00           C
ATOM   1971  H3' G   A  62      62.027 -52.047 -22.184  1.00  0.00           H
ATOM   1972  C2' G   A  62      63.744 -52.222 -20.901  1.00  0.00           C
ATOM   1973 1H2' G   A  62      63.963 -51.246 -20.903  1.00  0.00           H
ATOM   1974  O2' G   A  62      63.909 -52.579 -19.542  1.00  0.00           O
ATOM   1975 2HO' G   A  62      63.349 -51.980 -18.970  1.00  0.00           H
ATOM   1976  O3' G   A  62      61.332 -52.256 -20.451  1.00  0.00           O
ATOM   1977  P   U   A  63      60.649 -50.799 -20.474  1.00  0.00           P
ATOM   1978  O1P U   A  63      59.652 -50.762 -19.375  1.00  0.00           O
ATOM   1979  O2P U   A  63      60.219 -50.504 -21.865  1.00  0.00           O
ATOM   1980  O5' U   A  63      61.840 -49.807 -20.102  1.00  0.00           O
ATOM   1981  C5' U   A  63      62.274 -49.655 -18.751  1.00  0.00           C
ATOM   1982 1H5' U   A  63      62.451 -50.566 -18.378  1.00  0.00           H
ATOM   1983 2H5' U   A  63      61.535 -49.222 -18.235  1.00  0.00           H
ATOM   1984  C4' U   A  63      63.526 -48.808 -18.694  1.00  0.00           C
ATOM   1985  H4' U   A  63      63.836 -48.885 -17.747  1.00  0.00           H
ATOM   1986  O4' U   A  63      64.490 -49.308 -19.657  1.00  0.00           O
ATOM   1987  C1' U   A  63      65.268 -48.231 -20.152  1.00  0.00           C
ATOM   1988  H1' U   A  63      66.233 -48.386 -19.939  1.00  0.00           H
ATOM   1989  N1  U   A  63      65.162 -48.215 -21.619  1.00  0.00           N
ATOM   1990  C6  U   A  63      64.138 -48.865 -22.270  1.00  0.00           C
ATOM   1991  H6  U   A  63      63.454 -49.352 -21.727  1.00  0.00           H
ATOM   1992  C5  U   A  63      64.026 -48.868 -23.602  1.00  0.00           C
ATOM   1993  H5  U   A  63      63.269 -49.355 -24.039  1.00  0.00           H
ATOM   1994  C4  U   A  63      64.987 -48.176 -24.402  1.00  0.00           C
ATOM   1995  O4  U   A  63      64.983 -48.093 -25.630  1.00  0.00           O
ATOM   1996  N3  U   A  63      65.980 -47.547 -23.688  1.00  0.00           N
ATOM   1997  H3  U   A  63      66.667 -47.052 -24.220  1.00  0.00           H
ATOM   1998  C2  U   A  63      66.130 -47.525 -22.326  1.00  0.00           C
ATOM   1999  O2  U   A  63      67.052 -46.938 -21.788  1.00  0.00           O
ATOM   2000  C3' U   A  63      63.354 -47.347 -19.078  1.00  0.00           C
ATOM   2001  H3' U   A  63      62.650 -47.164 -19.764  1.00  0.00           H
ATOM   2002  C2' U   A  63      64.768 -46.947 -19.485  1.00  0.00           C
ATOM   2003 1H2' U   A  63      64.834 -46.097 -20.008  1.00  0.00           H
ATOM   2004  O2' U   A  63      65.571 -46.687 -18.349  1.00  0.00           O
ATOM   2005 2HO' U   A  63      65.256 -45.850 -17.902  1.00  0.00           H
ATOM   2006  O3' U   A  63      62.863 -46.571 -17.987  1.00  0.00           O
ATOM   2007  P   U   A  64      61.878 -45.330 -18.266  1.00  0.00           P
ATOM   2008  O1P U   A  64      61.510 -44.750 -16.950  1.00  0.00           O
ATOM   2009  O2P U   A  64      60.810 -45.779 -19.195  1.00  0.00           O
ATOM   2010  O5' U   A  64      62.793 -44.275 -19.036  1.00  0.00           O
ATOM   2011  C5' U   A  64      63.870 -43.612 -18.374  1.00  0.00           C
ATOM   2012 1H5' U   A  64      64.342 -44.282 -17.801  1.00  0.00           H
ATOM   2013 2H5' U   A  64      63.484 -42.893 -17.796  1.00  0.00           H
ATOM   2014  C4' U   A  64      64.821 -43.021 -19.390  1.00  0.00           C
ATOM   2015  H4' U   A  64      65.549 -42.592 -18.855  1.00  0.00           H
ATOM   2016  O4' U   A  64      65.303 -44.088 -20.251  1.00  0.00           O
ATOM   2017  C1' U   A  64      65.379 -43.629 -21.588  1.00  0.00           C
ATOM   2018  H1' U   A  64      66.292 -43.807 -21.955  1.00  0.00           H
ATOM   2019  N1  U   A  64      64.438 -44.413 -22.402  1.00  0.00           N
ATOM   2020  C6  U   A  64      63.249 -44.868 -21.877  1.00  0.00           C
ATOM   2021  H6  U   A  64      63.030 -44.657 -20.924  1.00  0.00           H
ATOM   2022  C5  U   A  64      62.378 -45.581 -22.595  1.00  0.00           C
ATOM   2023  H5  U   A  64      61.525 -45.894 -22.178  1.00  0.00           H
ATOM   2024  C4  U   A  64      62.664 -45.897 -23.959  1.00  0.00           C
ATOM   2025  O4  U   A  64      61.947 -46.550 -24.716  1.00  0.00           O
ATOM   2026  N3  U   A  64      63.867 -45.412 -24.419  1.00  0.00           N
ATOM   2027  H3  U   A  64      64.096 -45.617 -25.370  1.00  0.00           H
ATOM   2028  C2  U   A  64      64.785 -44.678 -23.714  1.00  0.00           C
ATOM   2029  O2  U   A  64      65.826 -44.292 -24.215  1.00  0.00           O
ATOM   2030  C3' U   A  64      64.210 -41.999 -20.339  1.00  0.00           C
ATOM   2031  H3' U   A  64      63.229 -42.104 -20.504  1.00  0.00           H
ATOM   2032  C2' U   A  64      65.082 -42.130 -21.583  1.00  0.00           C
ATOM   2033 1H2' U   A  64      64.696 -41.731 -22.415  1.00  0.00           H
ATOM   2034  O2' U   A  64      66.301 -41.427 -21.434  1.00  0.00           O
ATOM   2035 2HO' U   A  64      66.120 -40.444 -21.429  1.00  0.00           H
ATOM   2036  O3' U   A  64      64.247 -40.684 -19.788  1.00  0.00           O
ATOM   2037  P   C   A  65      63.519 -39.473 -20.558  1.00  0.00           P
ATOM   2038  O1P C   A  65      62.923 -38.579 -19.533  1.00  0.00           O
ATOM   2039  O2P C   A  65      62.657 -40.040 -21.627  1.00  0.00           O
ATOM   2040  O5' C   A  65      64.714 -38.691 -21.264  1.00  0.00           O
ATOM   2041  C5' C   A  65      65.773 -38.115 -20.501  1.00  0.00           C
ATOM   2042 1H5' C   A  65      66.313 -38.859 -20.108  1.00  0.00           H
ATOM   2043 2H5' C   A  65      65.367 -37.573 -19.765  1.00  0.00           H
ATOM   2044  C4' C   A  65      66.636 -37.245 -21.385  1.00  0.00           C
ATOM   2045  H4' C   A  65      67.292 -36.805 -20.772  1.00  0.00           H
ATOM   2046  O4' C   A  65      67.278 -38.088 -22.385  1.00  0.00           O
ATOM   2047  C1' C   A  65      67.157 -37.491 -23.664  1.00  0.00           C
ATOM   2048  H1' C   A  65      68.027 -37.536 -24.155  1.00  0.00           H
ATOM   2049  N1  C   A  65      66.195 -38.276 -24.457  1.00  0.00           N
ATOM   2050  C6  C   A  65      65.574 -39.371 -23.923  1.00  0.00           C
ATOM   2051  H6  C   A  65      65.783 -39.645 -22.984  1.00  0.00           H
ATOM   2052  C5  C   A  65      64.691 -40.082 -24.636  1.00  0.00           C
ATOM   2053  H5  C   A  65      64.233 -40.881 -24.247  1.00  0.00           H
ATOM   2054  C4  C   A  65      64.430 -39.655 -25.970  1.00  0.00           C
ATOM   2055  N4  C   A  65      63.558 -40.321 -26.729  1.00  0.00           N
ATOM   2056  H41 C   A  65      63.086 -41.122 -26.362  1.00  0.00           H
ATOM   2057  H42 C   A  65      63.377 -40.019 -27.665  1.00  0.00           H
ATOM   2058  N3  C   A  65      65.034 -38.592 -26.503  1.00  0.00           N
ATOM   2059  C2  C   A  65      65.923 -37.883 -25.772  1.00  0.00           C
ATOM   2060  O2  C   A  65      66.504 -36.892 -26.236  1.00  0.00           O
ATOM   2061  C3' C   A  65      65.881 -36.186 -22.181  1.00  0.00           C
ATOM   2062  H3' C   A  65      64.916 -36.382 -22.355  1.00  0.00           H
ATOM   2063  C2' C   A  65      66.732 -36.043 -23.436  1.00  0.00           C
ATOM   2064 1H2' C   A  65      66.297 -35.560 -24.196  1.00  0.00           H
ATOM   2065  O2' C   A  65      67.885 -35.260 -23.191  1.00  0.00           O
ATOM   2066 2HO' C   A  65      67.616 -34.309 -23.040  1.00  0.00           H
ATOM   2067  O3' C   A  65      65.771 -34.966 -21.452  1.00  0.00           O
ATOM   2068  P   C   A  66      64.367 -34.183 -21.407  1.00  0.00           P
ATOM   2069  O1P C   A  66      64.480 -33.125 -20.371  1.00  0.00           O
ATOM   2070  O2P C   A  66      63.270 -35.180 -21.320  1.00  0.00           O
ATOM   2071  O5' C   A  66      64.276 -33.472 -22.832  1.00  0.00           O
ATOM   2072  C5' C   A  66      65.173 -32.421 -23.186  1.00  0.00           C
ATOM   2073 1H5' C   A  66      66.052 -32.602 -22.744  1.00  0.00           H
ATOM   2074 2H5' C   A  66      64.796 -31.562 -22.839  1.00  0.00           H
ATOM   2075  C4' C   A  66      65.339 -32.358 -24.688  1.00  0.00           C
ATOM   2076  H4' C   A  66      66.073 -31.697 -24.841  1.00  0.00           H
ATOM   2077  O4' C   A  66      65.660 -33.685 -25.186  1.00  0.00           O
ATOM   2078  C1' C   A  66      65.001 -33.905 -26.422  1.00  0.00           C
ATOM   2079  H1' C   A  66      65.665 -34.191 -27.113  1.00  0.00           H
ATOM   2080  N1  C   A  66      64.056 -35.021 -26.255  1.00  0.00           N
ATOM   2081  C6  C   A  66      63.700 -35.458 -25.010  1.00  0.00           C
ATOM   2082  H6  C   A  66      64.090 -35.015 -24.203  1.00  0.00           H
ATOM   2083  C5  C   A  66      62.838 -36.470 -24.854  1.00  0.00           C
ATOM   2084  H5  C   A  66      62.577 -36.795 -23.945  1.00  0.00           H
ATOM   2085  C4  C   A  66      62.307 -37.066 -26.035  1.00  0.00           C
ATOM   2086  N4  C   A  66      61.441 -38.075 -25.948  1.00  0.00           N
ATOM   2087  H41 C   A  66      61.161 -38.417 -25.051  1.00  0.00           H
ATOM   2088  H42 C   A  66      61.071 -38.490 -26.779  1.00  0.00           H
ATOM   2089  N3  C   A  66      62.649 -36.646 -27.253  1.00  0.00           N
ATOM   2090  C2  C   A  66      63.523 -35.626 -27.394  1.00  0.00           C
ATOM   2091  O2  C   A  66      63.864 -35.213 -28.511  1.00  0.00           O
ATOM   2092  C3' C   A  66      64.096 -31.948 -25.465  1.00  0.00           C
ATOM   2093  H3' C   A  66      63.224 -32.180 -25.034  1.00  0.00           H
ATOM   2094  C2' C   A  66      64.326 -32.595 -26.826  1.00  0.00           C
ATOM   2095 1H2' C   A  66      63.519 -32.651 -27.414  1.00  0.00           H
ATOM   2096  O2' C   A  66      65.233 -31.839 -27.607  1.00  0.00           O
ATOM   2097 2HO' C   A  66      64.802 -30.978 -27.878  1.00  0.00           H
ATOM   2098  O3' C   A  66      63.978 -30.531 -25.551  1.00  0.00           O
ATOM   2099  P   U   A  67      62.533 -29.863 -25.783  1.00  0.00           P
ATOM   2100  O1P U   A  67      62.729 -28.394 -25.865  1.00  0.00           O
ATOM   2101  O2P U   A  67      61.594 -30.424 -24.778  1.00  0.00           O
ATOM   2102  O5' U   A  67      62.090 -30.391 -27.221  1.00  0.00           O
ATOM   2103  C5' U   A  67      62.785 -29.990 -28.402  1.00  0.00           C
ATOM   2104 1H5' U   A  67      63.576 -30.591 -28.518  1.00  0.00           H
ATOM   2105 2H5' U   A  67      63.098 -29.049 -28.275  1.00  0.00           H
ATOM   2106  C4' U   A  67      61.869 -30.085 -29.600  1.00  0.00           C
ATOM   2107  H4' U   A  67      62.377 -29.691 -30.366  1.00  0.00           H
ATOM   2108  O4' U   A  67      61.537 -31.486 -29.817  1.00  0.00           O
ATOM   2109  C1' U   A  67      60.145 -31.675 -29.672  1.00  0.00           C
ATOM   2110  H1' U   A  67      59.709 -31.767 -30.567  1.00  0.00           H
ATOM   2111  N1  U   A  67      59.920 -32.950 -28.977  1.00  0.00           N
ATOM   2112  C6  U   A  67      60.474 -33.197 -27.740  1.00  0.00           C
ATOM   2113  H6  U   A  67      61.041 -32.491 -27.315  1.00  0.00           H
ATOM   2114  C5  U   A  67      60.279 -34.348 -27.088  1.00  0.00           C
ATOM   2115  H5  U   A  67      60.699 -34.492 -26.192  1.00  0.00           H
ATOM   2116  C4  U   A  67      59.471 -35.374 -27.671  1.00  0.00           C
ATOM   2117  O4  U   A  67      59.200 -36.460 -27.160  1.00  0.00           O
ATOM   2118  N3  U   A  67      58.954 -35.061 -28.907  1.00  0.00           N
ATOM   2119  H3  U   A  67      58.387 -35.760 -29.343  1.00  0.00           H
ATOM   2120  C2  U   A  67      59.131 -33.895 -29.606  1.00  0.00           C
ATOM   2121  O2  U   A  67      58.626 -33.715 -30.698  1.00  0.00           O
ATOM   2122  C3' U   A  67      60.534 -29.362 -29.448  1.00  0.00           C
ATOM   2123  H3' U   A  67      60.559 -28.536 -28.885  1.00  0.00           H
ATOM   2124  C2' U   A  67      59.610 -30.456 -28.926  1.00  0.00           C
ATOM   2125 1H2' U   A  67      59.537 -30.516 -27.930  1.00  0.00           H
ATOM   2126  O2' U   A  67      58.274 -30.231 -29.328  1.00  0.00           O
ATOM   2127 2HO' U   A  67      57.911 -29.434 -28.846  1.00  0.00           H
ATOM   2128  O3' U   A  67      60.085 -28.824 -30.689  1.00  0.00           O
ATOM   2129  P   U   A  68      59.328 -27.405 -30.719  1.00  0.00           P
ATOM   2130  O1P U   A  68      60.233 -26.441 -31.396  1.00  0.00           O
ATOM   2131  O2P U   A  68      58.824 -27.101 -29.355  1.00  0.00           O
ATOM   2132  O5' U   A  68      58.075 -27.655 -31.673  1.00  0.00           O
ATOM   2133  C5' U   A  68      56.871 -28.235 -31.174  1.00  0.00           C
ATOM   2134 1H5' U   A  68      56.213 -27.498 -31.016  1.00  0.00           H
ATOM   2135 2H5' U   A  68      57.080 -28.687 -30.307  1.00  0.00           H
ATOM   2136  C4' U   A  68      56.321 -29.230 -32.170  1.00  0.00           C
ATOM   2137  H4' U   A  68      56.553 -28.851 -33.066  1.00  0.00           H
ATOM   2138  O4' U   A  68      56.922 -30.527 -31.922  1.00  0.00           O
ATOM   2139  C1' U   A  68      55.990 -31.549 -32.231  1.00  0.00           C
ATOM   2140  H1' U   A  68      56.362 -32.138 -32.949  1.00  0.00           H
ATOM   2141  N1  U   A  68      55.819 -32.397 -31.042  1.00  0.00           N
ATOM   2142  C6  U   A  68      56.219 -31.973 -29.795  1.00  0.00           C
ATOM   2143  H6  U   A  68      56.631 -31.067 -29.703  1.00  0.00           H
ATOM   2144  C5  U   A  68      56.076 -32.729 -28.703  1.00  0.00           C
ATOM   2145  H5  U   A  68      56.379 -32.385 -27.814  1.00  0.00           H
ATOM   2146  C4  U   A  68      55.491 -34.029 -28.804  1.00  0.00           C
ATOM   2147  O4  U   A  68      55.321 -34.820 -27.877  1.00  0.00           O
ATOM   2148  N3  U   A  68      55.111 -34.388 -30.077  1.00  0.00           N
ATOM   2149  H3  U   A  68      54.694 -35.291 -30.180  1.00  0.00           H
ATOM   2150  C2  U   A  68      55.242 -33.641 -31.219  1.00  0.00           C
ATOM   2151  O2  U   A  68      54.873 -34.052 -32.304  1.00  0.00           O
ATOM   2152  C3' U   A  68      54.825 -29.493 -32.080  1.00  0.00           C
ATOM   2153  H3' U   A  68      54.428 -29.402 -31.167  1.00  0.00           H
ATOM   2154  C2' U   A  68      54.696 -30.880 -32.701  1.00  0.00           C
ATOM   2155 1H2' U   A  68      53.836 -31.352 -32.509  1.00  0.00           H
ATOM   2156  O2' U   A  68      54.713 -30.808 -34.114  1.00  0.00           O
ATOM   2157 2HO' U   A  68      53.872 -30.372 -34.436  1.00  0.00           H
ATOM   2158  O3' U   A  68      54.075 -28.510 -32.789  1.00  0.00           O
ATOM   2159  P   C   A  69      52.599 -28.114 -32.287  1.00  0.00           P
ATOM   2160  O1P C   A  69      52.101 -27.024 -33.164  1.00  0.00           O
ATOM   2161  O2P C   A  69      52.646 -27.909 -30.817  1.00  0.00           O
ATOM   2162  O5' C   A  69      51.730 -29.420 -32.572  1.00  0.00           O
ATOM   2163  C5' C   A  69      51.520 -29.891 -33.903  1.00  0.00           C
ATOM   2164 1H5' C   A  69      52.409 -30.130 -34.293  1.00  0.00           H
ATOM   2165 2H5' C   A  69      51.111 -29.150 -34.435  1.00  0.00           H
ATOM   2166  C4' C   A  69      50.609 -31.096 -33.888  1.00  0.00           C
ATOM   2167  H4' C   A  69      50.409 -31.289 -34.848  1.00  0.00           H
ATOM   2168  O4' C   A  69      51.294 -32.193 -33.222  1.00  0.00           O
ATOM   2169  C1' C   A  69      50.389 -32.880 -32.376  1.00  0.00           C
ATOM   2170  H1' C   A  69      50.437 -33.863 -32.553  1.00  0.00           H
ATOM   2171  N1  C   A  69      50.813 -32.683 -30.980  1.00  0.00           N
ATOM   2172  C6  C   A  69      51.580 -31.607 -30.626  1.00  0.00           C
ATOM   2173  H6  C   A  69      51.858 -30.950 -31.327  1.00  0.00           H
ATOM   2174  C5  C   A  69      51.964 -31.419 -29.358  1.00  0.00           C
ATOM   2175  H5  C   A  69      52.524 -30.633 -29.095  1.00  0.00           H
ATOM   2176  C4  C   A  69      51.544 -32.383 -28.397  1.00  0.00           C
ATOM   2177  N4  C   A  69      51.894 -32.250 -27.118  1.00  0.00           N
ATOM   2178  H41 C   A  69      52.453 -31.472 -26.831  1.00  0.00           H
ATOM   2179  H42 C   A  69      51.598 -32.928 -26.445  1.00  0.00           H
ATOM   2180  N3  C   A  69      50.799 -33.436 -28.731  1.00  0.00           N
ATOM   2181  C2  C   A  69      50.417 -33.614 -30.016  1.00  0.00           C
ATOM   2182  O2  C   A  69      49.725 -34.581 -30.363  1.00  0.00           O
ATOM   2183  C3' C   A  69      49.311 -30.917 -33.111  1.00  0.00           C
ATOM   2184  H3' C   A  69      49.341 -30.248 -32.368  1.00  0.00           H
ATOM   2185  C2' C   A  69      48.990 -32.340 -32.670  1.00  0.00           C
ATOM   2186 1H2' C   A  69      48.300 -32.418 -31.951  1.00  0.00           H
ATOM   2187  O2' C   A  69      48.427 -33.093 -33.729  1.00  0.00           O
ATOM   2188 2HO' C   A  69      47.510 -32.749 -33.932  1.00  0.00           H
ATOM   2189  O3' C   A  69      48.287 -30.350 -33.924  1.00  0.00           O
ATOM   2190  P   U   A  70      46.966 -29.741 -33.237  1.00  0.00           P
ATOM   2191  O1P U   A  70      46.265 -28.934 -34.268  1.00  0.00           O
ATOM   2192  O2P U   A  70      47.353 -29.109 -31.949  1.00  0.00           O
ATOM   2193  O5' U   A  70      46.070 -31.022 -32.923  1.00  0.00           O
ATOM   2194  C5' U   A  70      45.232 -31.073 -31.770  1.00  0.00           C
ATOM   2195 1H5' U   A  70      44.390 -30.573 -31.975  1.00  0.00           H
ATOM   2196 2H5' U   A  70      45.712 -30.623 -31.017  1.00  0.00           H
ATOM   2197  C4' U   A  70      44.922 -32.509 -31.417  1.00  0.00           C
ATOM   2198  H4' U   A  70      44.490 -32.890 -32.234  1.00  0.00           H
ATOM   2199  O4' U   A  70      46.157 -33.180 -31.058  1.00  0.00           O
ATOM   2200  C1' U   A  70      45.909 -34.119 -30.027  1.00  0.00           C
ATOM   2201  H1' U   A  70      46.196 -35.029 -30.326  1.00  0.00           H
ATOM   2202  N1  U   A  70      46.749 -33.774 -28.871  1.00  0.00           N
ATOM   2203  C6  U   A  70      47.336 -32.533 -28.757  1.00  0.00           C
ATOM   2204  H6  U   A  70      47.182 -31.859 -29.479  1.00  0.00           H
ATOM   2205  C5  U   A  70      48.104 -32.198 -27.716  1.00  0.00           C
ATOM   2206  H5  U   A  70      48.513 -31.287 -27.669  1.00  0.00           H
ATOM   2207  C4  U   A  70      48.341 -33.142 -26.669  1.00  0.00           C
ATOM   2208  O4  U   A  70      49.022 -32.950 -25.661  1.00  0.00           O
ATOM   2209  N3  U   A  70      47.726 -34.360 -26.846  1.00  0.00           N
ATOM   2210  H3  U   A  70      47.874 -35.043 -26.130  1.00  0.00           H
ATOM   2211  C2  U   A  70      46.932 -34.739 -27.897  1.00  0.00           C
ATOM   2212  O2  U   A  70      46.428 -35.846 -27.959  1.00  0.00           O
ATOM   2213  C3' U   A  70      44.019 -32.707 -30.208  1.00  0.00           C
ATOM   2214  H3' U   A  70      44.074 -31.989 -29.514  1.00  0.00           H
ATOM   2215  C2' U   A  70      44.410 -34.099 -29.723  1.00  0.00           C
ATOM   2216 1H2' U   A  70      44.125 -34.319 -28.790  1.00  0.00           H
ATOM   2217  O2' U   A  70      43.778 -35.103 -30.495  1.00  0.00           O
ATOM   2218 2HO' U   A  70      42.796 -35.101 -30.305  1.00  0.00           H
ATOM   2219  O3' U   A  70      42.640 -32.630 -30.565  1.00  0.00           O
ATOM   2220  P   C   A  71      41.754 -31.376 -30.084  1.00  0.00           P
ATOM   2221  O1P C   A  71      40.707 -31.166 -31.117  1.00  0.00           O
ATOM   2222  O2P C   A  71      42.661 -30.256 -29.724  1.00  0.00           O
ATOM   2223  O5' C   A  71      41.038 -31.894 -28.758  1.00  0.00           O
ATOM   2224  C5' C   A  71      41.752 -32.009 -27.528  1.00  0.00           C
ATOM   2225 1H5' C   A  71      41.755 -31.113 -27.084  1.00  0.00           H
ATOM   2226 2H5' C   A  71      42.691 -32.281 -27.737  1.00  0.00           H
ATOM   2227  C4' C   A  71      41.089 -33.036 -26.641  1.00  0.00           C
ATOM   2228  H4' C   A  71      40.736 -33.718 -27.281  1.00  0.00           H
ATOM   2229  O4' C   A  71      42.061 -33.565 -25.703  1.00  0.00           O
ATOM   2230  C1' C   A  71      41.398 -33.967 -24.517  1.00  0.00           C
ATOM   2231  H1' C   A  71      41.501 -34.954 -24.396  1.00  0.00           H
ATOM   2232  N1  C   A  71      42.064 -33.330 -23.369  1.00  0.00           N
ATOM   2233  C6  C   A  71      42.532 -32.048 -23.450  1.00  0.00           C
ATOM   2234  H6  C   A  71      42.428 -31.540 -24.305  1.00  0.00           H
ATOM   2235  C5  C   A  71      43.127 -31.461 -22.403  1.00  0.00           C
ATOM   2236  H5  C   A  71      43.470 -30.523 -22.458  1.00  0.00           H
ATOM   2237  C4  C   A  71      43.252 -32.226 -21.207  1.00  0.00           C
ATOM   2238  N4  C   A  71      43.831 -31.698 -20.130  1.00  0.00           N
ATOM   2239  H41 C   A  71      44.180 -30.761 -20.159  1.00  0.00           H
ATOM   2240  H42 C   A  71      43.917 -32.238 -19.293  1.00  0.00           H
ATOM   2241  N3  C   A  71      42.804 -33.479 -21.119  1.00  0.00           N
ATOM   2242  C2  C   A  71      42.206 -34.058 -22.184  1.00  0.00           C
ATOM   2243  O2  C   A  71      41.779 -35.221 -22.139  1.00  0.00           O
ATOM   2244  C3' C   A  71      39.980 -32.518 -25.739  1.00  0.00           C
ATOM   2245  H3' C   A  71      40.098 -31.582 -25.407  1.00  0.00           H
ATOM   2246  C2' C   A  71      39.921 -33.587 -24.653  1.00  0.00           C
ATOM   2247 1H2' C   A  71      39.434 -33.320 -23.821  1.00  0.00           H
ATOM   2248  O2' C   A  71      39.202 -34.723 -25.097  1.00  0.00           O
ATOM   2249 2HO' C   A  71      38.234 -34.489 -25.191  1.00  0.00           H
ATOM   2250  O3' C   A  71      38.747 -32.387 -26.440  1.00  0.00           O
ATOM   2251  P   C   A  72      37.587 -31.445 -25.845  1.00  0.00           P
ATOM   2252  O1P C   A  72      38.052 -30.040 -25.969  1.00  0.00           O
ATOM   2253  O2P C   A  72      37.197 -31.973 -24.512  1.00  0.00           O
ATOM   2254  O5' C   A  72      36.366 -31.655 -26.847  1.00  0.00           O
ATOM   2255  C5' C   A  72      36.556 -31.611 -28.260  1.00  0.00           C
ATOM   2256 1H5' C   A  72      37.381 -32.131 -28.479  1.00  0.00           H
ATOM   2257 2H5' C   A  72      36.683 -30.656 -28.527  1.00  0.00           H
ATOM   2258  C4' C   A  72      35.357 -32.201 -28.963  1.00  0.00           C
ATOM   2259  H4' C   A  72      34.573 -31.965 -28.389  1.00  0.00           H
ATOM   2260  O4' C   A  72      35.271 -31.635 -30.298  1.00  0.00           O
ATOM   2261  C1' C   A  72      34.869 -32.633 -31.219  1.00  0.00           C
ATOM   2262  H1' C   A  72      34.068 -32.321 -31.730  1.00  0.00           H
ATOM   2263  N1  C   A  72      35.948 -32.817 -32.204  1.00  0.00           N
ATOM   2264  C6  C   A  72      37.190 -32.285 -31.991  1.00  0.00           C
ATOM   2265  H6  C   A  72      37.365 -31.765 -31.155  1.00  0.00           H
ATOM   2266  C5  C   A  72      38.175 -32.449 -32.883  1.00  0.00           C
ATOM   2267  H5  C   A  72      39.084 -32.062 -32.729  1.00  0.00           H
ATOM   2268  C4  C   A  72      37.877 -33.196 -34.060  1.00  0.00           C
ATOM   2269  N4  C   A  72      38.815 -33.390 -34.987  1.00  0.00           N
ATOM   2270  H41 C   A  72      39.731 -33.011 -34.858  1.00  0.00           H
ATOM   2271  H42 C   A  72      38.602 -33.915 -35.811  1.00  0.00           H
ATOM   2272  N3  C   A  72      36.669 -33.718 -34.278  1.00  0.00           N
ATOM   2273  C2  C   A  72      35.684 -33.546 -33.368  1.00  0.00           C
ATOM   2274  O2  C   A  72      34.550 -34.017 -33.539  1.00  0.00           O
ATOM   2275  C3' C   A  72      35.406 -33.707 -29.181  1.00  0.00           C
ATOM   2276  H3' C   A  72      36.323 -34.099 -29.249  1.00  0.00           H
ATOM   2277  C2' C   A  72      34.538 -33.895 -30.421  1.00  0.00           C
ATOM   2278 1H2' C   A  72      34.644 -34.775 -30.883  1.00  0.00           H
ATOM   2279  O2' C   A  72      33.162 -33.871 -30.089  1.00  0.00           O
ATOM   2280 2HO' C   A  72      32.931 -34.692 -29.566  1.00  0.00           H
ATOM   2281  O3' C   A  72      34.893 -34.414 -28.053  1.00  0.00           O
ATOM   2282  P   A   A  73      35.900 -34.992 -26.936  1.00  0.00           P
ATOM   2283  O1P A   A  73      35.671 -34.221 -25.688  1.00  0.00           O
ATOM   2284  O2P A   A  73      37.270 -35.071 -27.508  1.00  0.00           O
ATOM   2285  O5' A   A  73      35.378 -36.478 -26.686  1.00  0.00           O
ATOM   2286  C5' A   A  73      34.383 -37.057 -27.531  1.00  0.00           C
ATOM   2287 1H5' A   A  73      34.704 -36.993 -28.476  1.00  0.00           H
ATOM   2288 2H5' A   A  73      33.542 -36.526 -27.428  1.00  0.00           H
ATOM   2289  C4' A   A  73      34.145 -38.501 -27.152  1.00  0.00           C
ATOM   2290  H4' A   A  73      33.384 -38.807 -27.724  1.00  0.00           H
ATOM   2291  O4' A   A  73      35.369 -39.250 -27.395  1.00  0.00           O
ATOM   2292  C1' A   A  73      35.655 -40.077 -26.283  1.00  0.00           C
ATOM   2293  H1' A   A  73      35.922 -40.991 -26.589  1.00  0.00           H
ATOM   2294  N9  A   A  73      36.816 -39.526 -25.584  1.00  0.00           N
ATOM   2295  C8  A   A  73      37.370 -38.278 -25.727  1.00  0.00           C
ATOM   2296  H8  A   A  73      37.016 -37.593 -26.364  1.00  0.00           H
ATOM   2297  N7  A   A  73      38.405 -38.068 -24.952  1.00  0.00           N
ATOM   2298  C5  A   A  73      38.546 -39.259 -24.254  1.00  0.00           C
ATOM   2299  C6  A   A  73      39.462 -39.680 -23.274  1.00  0.00           C
ATOM   2300  N6  A   A  73      40.449 -38.914 -22.807  1.00  0.00           N
ATOM   2301  H61 A   A  73      40.568 -37.984 -23.155  1.00  0.00           H
ATOM   2302  H62 A   A  73      41.070 -39.270 -22.109  1.00  0.00           H
ATOM   2303  N1  A   A  73      39.325 -40.930 -22.782  1.00  0.00           N
ATOM   2304  C2  A   A  73      38.333 -41.698 -23.249  1.00  0.00           C
ATOM   2305  H2  A   A  73      38.277 -42.614 -22.852  1.00  0.00           H
ATOM   2306  N3  A   A  73      37.410 -41.416 -24.167  1.00  0.00           N
ATOM   2307  C4  A   A  73      37.575 -40.167 -24.635  1.00  0.00           C
ATOM   2308  C3' A   A  73      33.806 -38.745 -25.685  1.00  0.00           C
ATOM   2309  H3' A   A  73      34.116 -38.035 -25.053  1.00  0.00           H
ATOM   2310  C2' A   A  73      34.392 -40.128 -25.426  1.00  0.00           C
ATOM   2311 1H2' A   A  73      34.495 -40.376 -24.463  1.00  0.00           H
ATOM   2312  O2' A   A  73      33.543 -41.146 -25.924  1.00  0.00           O
ATOM   2313 2HO' A   A  73      32.712 -41.188 -25.369  1.00  0.00           H
ATOM   2314  O3' A   A  73      32.399 -38.708 -25.459  1.00  0.00           O
ATOM   2315  P   C   A  74      31.829 -38.233 -24.031  1.00  0.00           P
ATOM   2316  O1P C   A  74      30.487 -38.847 -23.862  1.00  0.00           O
ATOM   2317  O2P C   A  74      31.978 -36.759 -23.940  1.00  0.00           O
ATOM   2318  O5' C   A  74      32.822 -38.894 -22.973  1.00  0.00           O
ATOM   2319  C5' C   A  74      32.555 -40.180 -22.412  1.00  0.00           C
ATOM   2320 1H5' C   A  74      32.419 -40.825 -23.164  1.00  0.00           H
ATOM   2321 2H5' C   A  74      31.716 -40.115 -21.872  1.00  0.00           H
ATOM   2322  C4' C   A  74      33.711 -40.620 -21.541  1.00  0.00           C
ATOM   2323  H4' C   A  74      33.531 -41.580 -21.327  1.00  0.00           H
ATOM   2324  O4' C   A  74      34.951 -40.431 -22.278  1.00  0.00           O
ATOM   2325  C1' C   A  74      35.936 -39.869 -21.429  1.00  0.00           C
ATOM   2326  H1' C   A  74      36.792 -40.381 -21.503  1.00  0.00           H
ATOM   2327  N1  C   A  74      36.229 -38.504 -21.900  1.00  0.00           N
ATOM   2328  C6  C   A  74      35.380 -37.863 -22.757  1.00  0.00           C
ATOM   2329  H6  C   A  74      34.546 -38.325 -23.059  1.00  0.00           H
ATOM   2330  C5  C   A  74      35.645 -36.628 -23.199  1.00  0.00           C
ATOM   2331  H5  C   A  74      35.025 -36.157 -23.827  1.00  0.00           H
ATOM   2332  C4  C   A  74      36.843 -36.011 -22.741  1.00  0.00           C
ATOM   2333  N4  C   A  74      37.164 -34.785 -23.153  1.00  0.00           N
ATOM   2334  H41 C   A  74      36.563 -34.297 -23.785  1.00  0.00           H
ATOM   2335  H42 C   A  74      38.006 -34.353 -22.830  1.00  0.00           H
ATOM   2336  N3  C   A  74      37.677 -36.624 -21.899  1.00  0.00           N
ATOM   2337  C2  C   A  74      37.396 -37.872 -21.459  1.00  0.00           C
ATOM   2338  O2  C   A  74      38.145 -38.471 -20.674  1.00  0.00           O
ATOM   2339  C3' C   A  74      33.893 -39.829 -20.250  1.00  0.00           C
ATOM   2340  H3' C   A  74      33.537 -38.895 -20.263  1.00  0.00           H
ATOM   2341  C2' C   A  74      35.394 -39.934 -20.003  1.00  0.00           C
ATOM   2342 1H2' C   A  74      35.765 -39.287 -19.337  1.00  0.00           H
ATOM   2343  O2' C   A  74      35.731 -41.191 -19.448  1.00  0.00           O
ATOM   2344 2HO' C   A  74      35.381 -41.247 -18.513  1.00  0.00           H
ATOM   2345  O3' C   A  74      33.129 -40.388 -19.185  1.00  0.00           O
ATOM   2346  P   U   A  75      32.795 -39.500 -17.885  1.00  0.00           P
ATOM   2347  O1P U   A  75      32.047 -40.366 -16.938  1.00  0.00           O
ATOM   2348  O2P U   A  75      32.195 -38.217 -18.335  1.00  0.00           O
ATOM   2349  O5' U   A  75      34.222 -39.182 -17.251  1.00  0.00           O
ATOM   2350  C5' U   A  75      34.924 -40.159 -16.481  1.00  0.00           C
ATOM   2351 1H5' U   A  75      35.222 -40.886 -17.099  1.00  0.00           H
ATOM   2352 2H5' U   A  75      34.291 -40.535 -15.804  1.00  0.00           H
ATOM   2353  C4' U   A  75      36.114 -39.525 -15.797  1.00  0.00           C
ATOM   2354  H4' U   A  75      36.502 -40.232 -15.206  1.00  0.00           H
ATOM   2355  O4' U   A  75      37.050 -39.082 -16.817  1.00  0.00           O
ATOM   2356  C1' U   A  75      37.503 -37.774 -16.523  1.00  0.00           C
ATOM   2357  H1' U   A  75      38.500 -37.729 -16.588  1.00  0.00           H
ATOM   2358  N1  U   A  75      36.980 -36.867 -17.557  1.00  0.00           N
ATOM   2359  C6  U   A  75      35.690 -36.988 -18.021  1.00  0.00           C
ATOM   2360  H6  U   A  75      35.102 -37.698 -17.632  1.00  0.00           H
ATOM   2361  C5  U   A  75      35.195 -36.191 -18.972  1.00  0.00           C
ATOM   2362  H5  U   A  75      34.253 -36.312 -19.284  1.00  0.00           H
ATOM   2363  C4  U   A  75      36.010 -35.167 -19.543  1.00  0.00           C
ATOM   2364  O4  U   A  75      35.661 -34.363 -20.407  1.00  0.00           O
ATOM   2365  N3  U   A  75      37.285 -35.098 -19.031  1.00  0.00           N
ATOM   2366  H3  U   A  75      37.881 -34.391 -19.413  1.00  0.00           H
ATOM   2367  C2  U   A  75      37.828 -35.893 -18.054  1.00  0.00           C
ATOM   2368  O2  U   A  75      38.971 -35.743 -17.660  1.00  0.00           O
ATOM   2369  C3' U   A  75      35.794 -38.288 -14.967  1.00  0.00           C
ATOM   2370  H3' U   A  75      34.952 -37.811 -15.217  1.00  0.00           H
ATOM   2371  C2' U   A  75      37.054 -37.437 -15.102  1.00  0.00           C
ATOM   2372 1H2' U   A  75      36.936 -36.471 -14.870  1.00  0.00           H
ATOM   2373  O2' U   A  75      38.062 -37.863 -14.204  1.00  0.00           O
ATOM   2374 2HO' U   A  75      37.785 -37.650 -13.267  1.00  0.00           H
ATOM   2375  O3' U   A  75      35.519 -38.641 -13.614  1.00  0.00           O
ATOM   2376  P   C   A  76      34.738 -37.609 -12.659  1.00  0.00           P
ATOM   2377  O1P C   A  76      34.966 -38.035 -11.255  1.00  0.00           O
ATOM   2378  O2P C   A  76      33.349 -37.470 -13.167  1.00  0.00           O
ATOM   2379  O5' C   A  76      35.491 -36.223 -12.887  1.00  0.00           O
ATOM   2380  C5' C   A  76      34.776 -34.989 -12.868  1.00  0.00           C
ATOM   2381 1H5' C   A  76      34.041 -35.066 -12.195  1.00  0.00           H
ATOM   2382 2H5' C   A  76      34.383 -34.844 -13.776  1.00  0.00           H
ATOM   2383  C4' C   A  76      35.706 -33.854 -12.507  1.00  0.00           C
ATOM   2384  H4' C   A  76      35.936 -34.002 -11.545  1.00  0.00           H
ATOM   2385  O4' C   A  76      36.869 -33.894 -13.381  1.00  0.00           O
ATOM   2386  C1' C   A  76      37.239 -32.575 -13.746  1.00  0.00           C
ATOM   2387  H1' C   A  76      38.212 -32.425 -13.572  1.00  0.00           H
ATOM   2388  N1  C   A  76      37.050 -32.427 -15.199  1.00  0.00           N
ATOM   2389  C6  C   A  76      36.074 -33.126 -15.853  1.00  0.00           C
ATOM   2390  H6  C   A  76      35.485 -33.747 -15.336  1.00  0.00           H
ATOM   2391  C5  C   A  76      35.893 -32.994 -17.173  1.00  0.00           C
ATOM   2392  H5  C   A  76      35.178 -33.502 -17.653  1.00  0.00           H
ATOM   2393  C4  C   A  76      36.760 -32.101 -17.867  1.00  0.00           C
ATOM   2394  N4  C   A  76      36.632 -31.931 -19.183  1.00  0.00           N
ATOM   2395  H41 C   A  76      35.926 -32.431 -19.685  1.00  0.00           H
ATOM   2396  H42 C   A  76      37.242 -31.304 -19.668  1.00  0.00           H
ATOM   2397  N3  C   A  76      37.717 -31.415 -17.240  1.00  0.00           N
ATOM   2398  C2  C   A  76      37.888 -31.558 -15.906  1.00  0.00           C
ATOM   2399  O2  C   A  76      38.769 -30.940 -15.292  1.00  0.00           O
ATOM   2400  C3' C   A  76      35.131 -32.459 -12.705  1.00  0.00           C
ATOM   2401  H3' C   A  76      34.445 -32.368 -13.427  1.00  0.00           H
ATOM   2402  C2' C   A  76      36.387 -31.621 -12.910  1.00  0.00           C
ATOM   2403 1H2' C   A  76      36.234 -30.699 -13.265  1.00  0.00           H
ATOM   2404  O2' C   A  76      37.049 -31.382 -11.681  1.00  0.00           O
ATOM   2405 2HO' C   A  76      36.501 -30.758 -11.123  1.00  0.00           H
ATOM   2406  O3' C   A  76      34.366 -32.043 -11.576  1.00  0.00           O
ATOM   2407  P   C   A  77      32.953 -31.303 -11.795  1.00  0.00           P
ATOM   2408  O1P C   A  77      32.276 -31.229 -10.476  1.00  0.00           O
ATOM   2409  O2P C   A  77      32.259 -31.945 -12.942  1.00  0.00           O
ATOM   2410  O5' C   A  77      33.357 -29.823 -12.226  1.00  0.00           O
ATOM   2411  C5' C   A  77      34.270 -29.056 -11.444  1.00  0.00           C
ATOM   2412 1H5' C   A  77      34.968 -29.676 -11.086  1.00  0.00           H
ATOM   2413 2H5' C   A  77      33.763 -28.650 -10.684  1.00  0.00           H
ATOM   2414  C4' C   A  77      34.905 -27.977 -12.291  1.00  0.00           C
ATOM   2415  H4' C   A  77      35.481 -27.459 -11.659  1.00  0.00           H
ATOM   2416  O4' C   A  77      35.654 -28.601 -13.368  1.00  0.00           O
ATOM   2417  C1' C   A  77      35.554 -27.809 -14.539  1.00  0.00           C
ATOM   2418  H1' C   A  77      36.470 -27.570 -14.862  1.00  0.00           H
ATOM   2419  N1  C   A  77      34.930 -28.618 -15.599  1.00  0.00           N
ATOM   2420  C6  C   A  77      34.353 -29.825 -15.314  1.00  0.00           C
ATOM   2421  H6  C   A  77      34.354 -30.160 -14.372  1.00  0.00           H
ATOM   2422  C5  C   A  77      33.787 -30.565 -16.276  1.00  0.00           C
ATOM   2423  H5  C   A  77      33.366 -31.449 -16.072  1.00  0.00           H
ATOM   2424  C4  C   A  77      33.809 -30.042 -17.602  1.00  0.00           C
ATOM   2425  N4  C   A  77      33.262 -30.730 -18.604  1.00  0.00           N
ATOM   2426  H41 C   A  77      32.834 -31.616 -18.427  1.00  0.00           H
ATOM   2427  H42 C   A  77      33.279 -30.360 -19.533  1.00  0.00           H
ATOM   2428  N3  C   A  77      34.367 -28.866 -17.889  1.00  0.00           N
ATOM   2429  C2  C   A  77      34.935 -28.132 -16.908  1.00  0.00           C
ATOM   2430  O2  C   A  77      35.461 -27.033 -17.142  1.00  0.00           O
ATOM   2431  C3' C   A  77      33.934 -27.045 -13.001  1.00  0.00           C
ATOM   2432  H3' C   A  77      33.051 -27.447 -13.242  1.00  0.00           H
ATOM   2433  C2' C   A  77      34.759 -26.552 -14.184  1.00  0.00           C
ATOM   2434 1H2' C   A  77      34.236 -26.112 -14.914  1.00  0.00           H
ATOM   2435  O2' C   A  77      35.664 -25.538 -13.790  1.00  0.00           O
ATOM   2436 2HO' C   A  77      35.155 -24.710 -13.555  1.00  0.00           H
ATOM   2437  O3' C   A  77      33.510 -25.982 -12.153  1.00  0.00           O
ATOM   2438  P   C   A  78      32.084 -25.280 -12.403  1.00  0.00           P
ATOM   2439  O1P C   A  78      31.723 -24.555 -11.158  1.00  0.00           O
ATOM   2440  O2P C   A  78      31.149 -26.290 -12.961  1.00  0.00           O
ATOM   2441  O5' C   A  78      32.378 -24.201 -13.538  1.00  0.00           O
ATOM   2442  C5' C   A  78      33.202 -23.065 -13.279  1.00  0.00           C
ATOM   2443 1H5' C   A  78      34.097 -23.393 -12.976  1.00  0.00           H
ATOM   2444 2H5' C   A  78      32.777 -22.534 -12.546  1.00  0.00           H
ATOM   2445  C4' C   A  78      33.342 -22.225 -14.528  1.00  0.00           C
ATOM   2446  H4' C   A  78      33.828 -21.403 -14.231  1.00  0.00           H
ATOM   2447  O4' C   A  78      34.066 -22.990 -15.534  1.00  0.00           O
ATOM   2448  C1' C   A  78      33.478 -22.781 -16.807  1.00  0.00           C
ATOM   2449  H1' C   A  78      34.183 -22.554 -17.479  1.00  0.00           H
ATOM   2450  N1  C   A  78      32.866 -24.044 -17.253  1.00  0.00           N
ATOM   2451  C6  C   A  78      32.485 -24.997 -16.349  1.00  0.00           C
ATOM   2452  H6  C   A  78      32.629 -24.835 -15.373  1.00  0.00           H
ATOM   2453  C5  C   A  78      31.922 -26.144 -16.750  1.00  0.00           C
ATOM   2454  H5  C   A  78      31.643 -26.844 -16.092  1.00  0.00           H
ATOM   2455  C4  C   A  78      31.736 -26.328 -18.150  1.00  0.00           C
ATOM   2456  N4  C   A  78      31.179 -27.447 -18.610  1.00  0.00           N
ATOM   2457  H41 C   A  78      30.890 -28.161 -17.972  1.00  0.00           H
ATOM   2458  H42 C   A  78      31.050 -27.573 -19.594  1.00  0.00           H
ATOM   2459  N3  C   A  78      32.106 -25.405 -19.039  1.00  0.00           N
ATOM   2460  C2  C   A  78      32.675 -24.254 -18.619  1.00  0.00           C
ATOM   2461  O2  C   A  78      33.033 -23.377 -19.415  1.00  0.00           O
ATOM   2462  C3' C   A  78      32.036 -21.841 -15.212  1.00  0.00           C
ATOM   2463  H3' C   A  78      31.279 -22.482 -15.087  1.00  0.00           H
ATOM   2464  C2' C   A  78      32.475 -21.640 -16.655  1.00  0.00           C
ATOM   2465 1H2' C   A  78      31.735 -21.574 -17.325  1.00  0.00           H
ATOM   2466  O2' C   A  78      33.154 -20.409 -16.821  1.00  0.00           O
ATOM   2467 2HO' C   A  78      32.505 -19.655 -16.723  1.00  0.00           H
ATOM   2468  O3' C   A  78      31.464 -20.665 -14.647  1.00  0.00           O
ATOM   2469  P   A   A  79      29.875 -20.430 -14.733  1.00  0.00           P
ATOM   2470  O1P A   A  79      29.580 -19.147 -14.046  1.00  0.00           O
ATOM   2471  O2P A   A  79      29.192 -21.672 -14.293  1.00  0.00           O
ATOM   2472  O5' A   A  79      29.598 -20.234 -16.290  1.00  0.00           O
ATOM   2473  C5' A   A  79      30.033 -19.057 -16.969  1.00  0.00           C
ATOM   2474 1H5' A   A  79      30.994 -18.903 -16.738  1.00  0.00           H
ATOM   2475 2H5' A   A  79      29.484 -18.289 -16.640  1.00  0.00           H
ATOM   2476  C4' A   A  79      29.868 -19.223 -18.463  1.00  0.00           C
ATOM   2477  H4' A   A  79      30.290 -18.401 -18.846  1.00  0.00           H
ATOM   2478  O4' A   A  79      30.503 -20.455 -18.890  1.00  0.00           O
ATOM   2479  C1' A   A  79      29.846 -20.943 -20.048  1.00  0.00           C
ATOM   2480  H1' A   A  79      30.481 -20.942 -20.820  1.00  0.00           H
ATOM   2481  N9  A   A  79      29.478 -22.341 -19.822  1.00  0.00           N
ATOM   2482  C8  A   A  79      29.538 -23.059 -18.653  1.00  0.00           C
ATOM   2483  H8  A   A  79      29.858 -22.671 -17.789  1.00  0.00           H
ATOM   2484  N7  A   A  79      29.136 -24.302 -18.775  1.00  0.00           N
ATOM   2485  C5  A   A  79      28.787 -24.408 -20.115  1.00  0.00           C
ATOM   2486  C6  A   A  79      28.283 -25.475 -20.882  1.00  0.00           C
ATOM   2487  N6  A   A  79      28.032 -26.689 -20.391  1.00  0.00           N
ATOM   2488  H61 A   A  79      28.202 -26.882 -19.425  1.00  0.00           H
ATOM   2489  H62 A   A  79      27.674 -27.406 -20.989  1.00  0.00           H
ATOM   2490  N1  A   A  79      28.042 -25.247 -22.191  1.00  0.00           N
ATOM   2491  C2  A   A  79      28.290 -24.028 -22.687  1.00  0.00           C
ATOM   2492  H2  A   A  79      28.093 -23.913 -23.661  1.00  0.00           H
ATOM   2493  N3  A   A  79      28.761 -22.948 -22.068  1.00  0.00           N
ATOM   2494  C4  A   A  79      28.992 -23.208 -20.770  1.00  0.00           C
ATOM   2495  C3' A   A  79      28.440 -19.381 -18.960  1.00  0.00           C
ATOM   2496  H3' A   A  79      27.821 -19.870 -18.345  1.00  0.00           H
ATOM   2497  C2' A   A  79      28.645 -20.034 -20.323  1.00  0.00           C
ATOM   2498 1H2' A   A  79      27.828 -20.453 -20.720  1.00  0.00           H
ATOM   2499  O2' A   A  79      29.018 -19.076 -21.296  1.00  0.00           O
ATOM   2500 2HO' A   A  79      28.242 -18.474 -21.486  1.00  0.00           H
ATOM   2501  O3' A   A  79      27.770 -18.126 -19.050  1.00  0.00           O
ATOM   2502  P   C   A  80      26.166 -18.066 -18.943  1.00  0.00           P
ATOM   2503  O1P C   A  80      25.772 -16.635 -18.994  1.00  0.00           O
ATOM   2504  O2P C   A  80      25.739 -18.904 -17.794  1.00  0.00           O
ATOM   2505  O5' C   A  80      25.664 -18.767 -20.283  1.00  0.00           O
ATOM   2506  C5' C   A  80      25.927 -18.183 -21.558  1.00  0.00           C
ATOM   2507 1H5' C   A  80      26.918 -18.170 -21.695  1.00  0.00           H
ATOM   2508 2H5' C   A  80      25.579 -17.245 -21.547  1.00  0.00           H
ATOM   2509  C4' C   A  80      25.254 -18.983 -22.650  1.00  0.00           C
ATOM   2510  H4' C   A  80      25.245 -18.370 -23.440  1.00  0.00           H
ATOM   2511  O4' C   A  80      26.005 -20.207 -22.876  1.00  0.00           O
ATOM   2512  C1' C   A  80      25.111 -21.266 -23.179  1.00  0.00           C
ATOM   2513  H1' C   A  80      25.377 -21.703 -24.038  1.00  0.00           H
ATOM   2514  N1  C   A  80      25.231 -22.294 -22.132  1.00  0.00           N
ATOM   2515  C6  C   A  80      25.622 -21.961 -20.864  1.00  0.00           C
ATOM   2516  H6  C   A  80      25.825 -21.006 -20.647  1.00  0.00           H
ATOM   2517  C5  C   A  80      25.737 -22.892 -19.909  1.00  0.00           C
ATOM   2518  H5  C   A  80      26.025 -22.653 -18.982  1.00  0.00           H
ATOM   2519  C4  C   A  80      25.432 -24.238 -20.266  1.00  0.00           C
ATOM   2520  N4  C   A  80      25.525 -25.210 -19.360  1.00  0.00           N
ATOM   2521  H41 C   A  80      25.810 -24.997 -18.425  1.00  0.00           H
ATOM   2522  H42 C   A  80      25.310 -26.153 -19.614  1.00  0.00           H
ATOM   2523  N3  C   A  80      25.048 -24.571 -21.499  1.00  0.00           N
ATOM   2524  C2  C   A  80      24.939 -23.621 -22.452  1.00  0.00           C
ATOM   2525  O2  C   A  80      24.584 -23.897 -23.607  1.00  0.00           O
ATOM   2526  C3' C   A  80      23.843 -19.468 -22.346  1.00  0.00           C
ATOM   2527  H3' C   A  80      23.649 -19.657 -21.384  1.00  0.00           H
ATOM   2528  C2' C   A  80      23.711 -20.663 -23.281  1.00  0.00           C
ATOM   2529 1H2' C   A  80      22.931 -21.262 -23.103  1.00  0.00           H
ATOM   2530  O2' C   A  80      23.490 -20.248 -24.617  1.00  0.00           O
ATOM   2531 2HO' C   A  80      22.576 -19.851 -24.696  1.00  0.00           H
ATOM   2532  O3' C   A  80      22.866 -18.464 -22.602  1.00  0.00           O
ATOM   2533  P   U   A  81      21.480 -18.472 -21.784  1.00  0.00           P
ATOM   2534  O1P U   A  81      20.757 -17.221 -22.126  1.00  0.00           O
ATOM   2535  O2P U   A  81      21.775 -18.783 -20.361  1.00  0.00           O
ATOM   2536  O5' U   A  81      20.674 -19.700 -22.402  1.00  0.00           O
ATOM   2537  C5' U   A  81      20.004 -19.582 -23.657  1.00  0.00           C
ATOM   2538 1H5' U   A  81      20.618 -19.116 -24.294  1.00  0.00           H
ATOM   2539 2H5' U   A  81      19.184 -19.027 -23.519  1.00  0.00           H
ATOM   2540  C4' U   A  81      19.634 -20.950 -24.185  1.00  0.00           C
ATOM   2541  H4' U   A  81      19.358 -20.779 -25.131  1.00  0.00           H
ATOM   2542  O4' U   A  81      20.774 -21.841 -24.063  1.00  0.00           O
ATOM   2543  C1' U   A  81      20.315 -23.169 -23.871  1.00  0.00           C
ATOM   2544  H1' U   A  81      20.638 -23.746 -24.621  1.00  0.00           H
ATOM   2545  N1  U   A  81      20.920 -23.704 -22.642  1.00  0.00           N
ATOM   2546  C6  U   A  81      21.427 -22.872 -21.669  1.00  0.00           C
ATOM   2547  H6  U   A  81      21.380 -21.883 -21.807  1.00  0.00           H
ATOM   2548  C5  U   A  81      21.980 -23.341 -20.545  1.00  0.00           C
ATOM   2549  H5  U   A  81      22.341 -22.706 -19.862  1.00  0.00           H
ATOM   2550  C4  U   A  81      22.055 -24.750 -20.320  1.00  0.00           C
ATOM   2551  O4  U   A  81      22.539 -25.302 -19.332  1.00  0.00           O
ATOM   2552  N3  U   A  81      21.528 -25.519 -21.329  1.00  0.00           N
ATOM   2553  H3  U   A  81      21.563 -26.510 -21.198  1.00  0.00           H
ATOM   2554  C2  U   A  81      20.960 -25.077 -22.495  1.00  0.00           C
ATOM   2555  O2  U   A  81      20.526 -25.846 -23.333  1.00  0.00           O
ATOM   2556  C3' U   A  81      18.535 -21.682 -23.429  1.00  0.00           C
ATOM   2557  H3' U   A  81      18.503 -21.510 -22.445  1.00  0.00           H
ATOM   2558  C2' U   A  81      18.786 -23.131 -23.828  1.00  0.00           C
ATOM   2559 1H2' U   A  81      18.318 -23.813 -23.266  1.00  0.00           H
ATOM   2560  O2' U   A  81      18.293 -23.397 -25.128  1.00  0.00           O
ATOM   2561 2HO' U   A  81      17.293 -23.376 -25.116  1.00  0.00           H
ATOM   2562  O3' U   A  81      17.235 -21.233 -23.804  1.00  0.00           O
ATOM   2563  P   G   A  82      15.974 -21.558 -22.857  1.00  0.00           P
ATOM   2564  O1P G   A  82      14.801 -20.846 -23.427  1.00  0.00           O
ATOM   2565  O2P G   A  82      16.368 -21.310 -21.447  1.00  0.00           O
ATOM   2566  O5' G   A  82      15.740 -23.124 -23.043  1.00  0.00           O
ATOM   2567  C5' G   A  82      15.405 -23.670 -24.318  1.00  0.00           C
ATOM   2568 1H5' G   A  82      16.226 -23.651 -24.888  1.00  0.00           H
ATOM   2569 2H5' G   A  82      14.701 -23.090 -24.728  1.00  0.00           H
ATOM   2570  C4' G   A  82      14.899 -25.087 -24.168  1.00  0.00           C
ATOM   2571  H4' G   A  82      14.350 -25.236 -24.991  1.00  0.00           H
ATOM   2572  O4' G   A  82      16.027 -25.992 -24.046  1.00  0.00           O
ATOM   2573  C1' G   A  82      15.656 -27.103 -23.247  1.00  0.00           C
ATOM   2574  H1' G   A  82      15.754 -27.949 -23.771  1.00  0.00           H
ATOM   2575  N9  G   A  82      16.594 -27.204 -22.132  1.00  0.00           N
ATOM   2576  C8  G   A  82      17.425 -26.221 -21.656  1.00  0.00           C
ATOM   2577  H8  G   A  82      17.468 -25.301 -22.046  1.00  0.00           H
ATOM   2578  N7  G   A  82      18.153 -26.606 -20.644  1.00  0.00           N
ATOM   2579  C5  G   A  82      17.777 -27.927 -20.438  1.00  0.00           C
ATOM   2580  C6  G   A  82      18.223 -28.871 -19.477  1.00  0.00           C
ATOM   2581  O6  G   A  82      19.065 -28.723 -18.586  1.00  0.00           O
ATOM   2582  N1  G   A  82      17.579 -30.094 -19.625  1.00  0.00           N
ATOM   2583  H1  G   A  82      17.828 -30.826 -18.991  1.00  0.00           H
ATOM   2584  C2  G   A  82      16.629 -30.375 -20.573  1.00  0.00           C
ATOM   2585  N2  G   A  82      16.124 -31.611 -20.555  1.00  0.00           N
ATOM   2586  H21 G   A  82      16.442 -32.271 -19.875  1.00  0.00           H
ATOM   2587  H22 G   A  82      15.427 -31.876 -21.222  1.00  0.00           H
ATOM   2588  N3  G   A  82      16.203 -29.507 -21.473  1.00  0.00           N
ATOM   2589  C4  G   A  82      16.816 -28.311 -21.349  1.00  0.00           C
ATOM   2590  C3' G   A  82      14.077 -25.379 -22.923  1.00  0.00           C
ATOM   2591  H3' G   A  82      14.335 -24.866 -22.104  1.00  0.00           H
ATOM   2592  C2' G   A  82      14.206 -26.893 -22.807  1.00  0.00           C
ATOM   2593 1H2' G   A  82      13.927 -27.279 -21.928  1.00  0.00           H
ATOM   2594  O2' G   A  82      13.354 -27.548 -23.729  1.00  0.00           O
ATOM   2595 2HO' G   A  82      12.402 -27.419 -23.453  1.00  0.00           H
ATOM   2596  O3' G   A  82      12.725 -24.955 -23.068  1.00  0.00           O
ATOM   2597  P   C   A  83      11.852 -24.607 -21.762  1.00  0.00           P
ATOM   2598  O1P C   A  83      10.460 -24.355 -22.215  1.00  0.00           O
ATOM   2599  O2P C   A  83      12.569 -23.568 -20.980  1.00  0.00           O
ATOM   2600  O5' C   A  83      11.862 -25.960 -20.920  1.00  0.00           O
ATOM   2601  C5' C   A  83      11.235 -27.140 -21.420  1.00  0.00           C
ATOM   2602 1H5' C   A  83      11.498 -27.248 -22.379  1.00  0.00           H
ATOM   2603 2H5' C   A  83      10.245 -27.015 -21.358  1.00  0.00           H
ATOM   2604  C4' C   A  83      11.666 -28.345 -20.616  1.00  0.00           C
ATOM   2605  H4' C   A  83      11.215 -29.113 -21.071  1.00  0.00           H
ATOM   2606  O4' C   A  83      13.113 -28.441 -20.615  1.00  0.00           O
ATOM   2607  C1' C   A  83      13.541 -29.071 -19.419  1.00  0.00           C
ATOM   2608  H1' C   A  83      14.006 -29.928 -19.641  1.00  0.00           H
ATOM   2609  N1  C   A  83      14.538 -28.208 -18.762  1.00  0.00           N
ATOM   2610  C6  C   A  83      14.704 -26.905 -19.144  1.00  0.00           C
ATOM   2611  H6  C   A  83      14.139 -26.532 -19.880  1.00  0.00           H
ATOM   2612  C5  C   A  83      15.611 -26.121 -18.548  1.00  0.00           C
ATOM   2613  H5  C   A  83      15.737 -25.169 -18.826  1.00  0.00           H
ATOM   2614  C4  C   A  83      16.390 -26.697 -17.501  1.00  0.00           C
ATOM   2615  N4  C   A  83      17.307 -25.968 -16.867  1.00  0.00           N
ATOM   2616  H41 C   A  83      17.452 -25.013 -17.124  1.00  0.00           H
ATOM   2617  H42 C   A  83      17.851 -26.376 -16.134  1.00  0.00           H
ATOM   2618  N3  C   A  83      16.234 -27.965 -17.122  1.00  0.00           N
ATOM   2619  C2  C   A  83      15.318 -28.745 -17.734  1.00  0.00           C
ATOM   2620  O2  C   A  83      15.150 -29.929 -17.407  1.00  0.00           O
ATOM   2621  C3' C   A  83      11.320 -28.313 -19.136  1.00  0.00           C
ATOM   2622  H3' C   A  83      11.341 -27.410 -18.706  1.00  0.00           H
ATOM   2623  C2' C   A  83      12.301 -29.327 -18.559  1.00  0.00           C
ATOM   2624 1H2' C   A  83      12.408 -29.294 -17.565  1.00  0.00           H
ATOM   2625  O2' C   A  83      11.863 -30.653 -18.786  1.00  0.00           O
ATOM   2626 2HO' C   A  83      11.052 -30.836 -18.230  1.00  0.00           H
ATOM   2627  O3' C   A  83       9.961 -28.670 -18.901  1.00  0.00           O
ATOM   2628  P   U   A  84       9.210 -28.134 -17.584  1.00  0.00           P
ATOM   2629  O1P U   A  84       7.764 -28.424 -17.750  1.00  0.00           O
ATOM   2630  O2P U   A  84       9.653 -26.742 -17.319  1.00  0.00           O
ATOM   2631  O5' U   A  84       9.773 -29.062 -16.416  1.00  0.00           O
ATOM   2632  C5' U   A  84       9.365 -30.424 -16.303  1.00  0.00           C
ATOM   2633 1H5' U   A  84       9.526 -30.870 -17.184  1.00  0.00           H
ATOM   2634 2H5' U   A  84       8.387 -30.438 -16.096  1.00  0.00           H
ATOM   2635  C4' U   A  84      10.147 -31.116 -15.210  1.00  0.00           C
ATOM   2636  H4' U   A  84       9.821 -32.061 -15.234  1.00  0.00           H
ATOM   2637  O4' U   A  84      11.569 -30.990 -15.478  1.00  0.00           O
ATOM   2638  C1' U   A  84      12.277 -30.903 -14.251  1.00  0.00           C
ATOM   2639  H1' U   A  84      12.957 -31.634 -14.197  1.00  0.00           H
ATOM   2640  N1  U   A  84      13.025 -29.637 -14.233  1.00  0.00           N
ATOM   2641  C6  U   A  84      12.679 -28.589 -15.057  1.00  0.00           C
ATOM   2642  H6  U   A  84      11.898 -28.696 -15.672  1.00  0.00           H
ATOM   2643  C5  U   A  84      13.351 -27.434 -15.063  1.00  0.00           C
ATOM   2644  H5  U   A  84      13.073 -26.697 -15.679  1.00  0.00           H
ATOM   2645  C4  U   A  84      14.467 -27.251 -14.190  1.00  0.00           C
ATOM   2646  O4  U   A  84      15.164 -26.240 -14.107  1.00  0.00           O
ATOM   2647  N3  U   A  84      14.752 -28.333 -13.391  1.00  0.00           N
ATOM   2648  H3  U   A  84      15.525 -28.234 -12.765  1.00  0.00           H
ATOM   2649  C2  U   A  84      14.091 -29.533 -13.360  1.00  0.00           C
ATOM   2650  O2  U   A  84      14.427 -30.434 -12.613  1.00  0.00           O
ATOM   2651  C3' U   A  84       9.990 -30.533 -13.813  1.00  0.00           C
ATOM   2652  H3' U   A  84       9.840 -29.545 -13.770  1.00  0.00           H
ATOM   2653  C2' U   A  84      11.254 -31.025 -13.120  1.00  0.00           C
ATOM   2654 1H2' U   A  84      11.466 -30.579 -12.250  1.00  0.00           H
ATOM   2655  O2' U   A  84      11.139 -32.388 -12.757  1.00  0.00           O
ATOM   2656 2HO' U   A  84      10.472 -32.481 -12.018  1.00  0.00           H
ATOM   2657  O3' U   A  84       8.803 -30.996 -13.176  1.00  0.00           O
ATOM   2658  P   U   A  85       8.059 -30.062 -12.099  1.00  0.00           P
ATOM   2659  O1P U   A  85       6.879 -30.812 -11.597  1.00  0.00           O
ATOM   2660  O2P U   A  85       7.872 -28.715 -12.697  1.00  0.00           O
ATOM   2661  O5' U   A  85       9.109 -29.932 -10.908  1.00  0.00           O
ATOM   2662  C5' U   A  85       9.517 -31.075 -10.158  1.00  0.00           C
ATOM   2663 1H5' U   A  85       9.776 -31.794 -10.803  1.00  0.00           H
ATOM   2664 2H5' U   A  85       8.738 -31.382  -9.611  1.00  0.00           H
ATOM   2665  C4' U   A  85      10.683 -30.723  -9.265  1.00  0.00           C
ATOM   2666  H4' U   A  85      10.852 -31.544  -8.720  1.00  0.00           H
ATOM   2667  O4' U   A  85      11.813 -30.346 -10.098  1.00  0.00           O
ATOM   2668  C1' U   A  85      12.517 -29.277  -9.493  1.00  0.00           C
ATOM   2669  H1' U   A  85      13.483 -29.520  -9.401  1.00  0.00           H
ATOM   2670  N1  U   A  85      12.460 -28.113 -10.390  1.00  0.00           N
ATOM   2671  C6  U   A  85      11.469 -27.981 -11.337  1.00  0.00           C
ATOM   2672  H6  U   A  85      10.775 -28.697 -11.412  1.00  0.00           H
ATOM   2673  C5  U   A  85      11.401 -26.930 -12.159  1.00  0.00           C
ATOM   2674  H5  U   A  85      10.667 -26.871 -12.836  1.00  0.00           H
ATOM   2675  C4  U   A  85      12.376 -25.890 -12.071  1.00  0.00           C
ATOM   2676  O4  U   A  85      12.420 -24.878 -12.768  1.00  0.00           O
ATOM   2677  N3  U   A  85      13.334 -26.085 -11.104  1.00  0.00           N
ATOM   2678  H3  U   A  85      14.030 -25.373 -11.016  1.00  0.00           H
ATOM   2679  C2  U   A  85      13.438 -27.150 -10.247  1.00  0.00           C
ATOM   2680  O2  U   A  85      14.329 -27.235  -9.423  1.00  0.00           O
ATOM   2681  C3' U   A  85      10.467 -29.524  -8.352  1.00  0.00           C
ATOM   2682  H3' U   A  85       9.830 -28.833  -8.694  1.00  0.00           H
ATOM   2683  C2' U   A  85      11.888 -29.023  -8.123  1.00  0.00           C
ATOM   2684 1H2' U   A  85      11.955 -28.101  -7.741  1.00  0.00           H
ATOM   2685  O2' U   A  85      12.568 -29.809  -7.162  1.00  0.00           O
ATOM   2686 2HO' U   A  85      12.167 -29.653  -6.259  1.00  0.00           H
ATOM   2687  O3' U   A  85       9.818 -29.897  -7.138  1.00  0.00           O
ATOM   2688  P   C   A  86       8.975 -28.804  -6.312  1.00  0.00           P
ATOM   2689  O1P C   A  86       7.739 -29.469  -5.828  1.00  0.00           O
ATOM   2690  O2P C   A  86       8.871 -27.564  -7.124  1.00  0.00           O
ATOM   2691  O5' C   A  86       9.893 -28.485  -5.048  1.00  0.00           O
ATOM   2692  C5' C   A  86      10.216 -29.499  -4.098  1.00  0.00           C
ATOM   2693 1H5' C   A  86      10.360 -30.355  -4.594  1.00  0.00           H
ATOM   2694 2H5' C   A  86       9.439 -29.601  -3.477  1.00  0.00           H
ATOM   2695  C4' C   A  86      11.460 -29.118  -3.330  1.00  0.00           C
ATOM   2696  H4' C   A  86      11.608 -29.868  -2.685  1.00  0.00           H
ATOM   2697  O4' C   A  86      12.558 -28.947  -4.269  1.00  0.00           O
ATOM   2698  C1' C   A  86      13.355 -27.843  -3.879  1.00  0.00           C
ATOM   2699  H1' C   A  86      14.315 -28.118  -3.823  1.00  0.00           H
ATOM   2700  N1  C   A  86      13.273 -26.817  -4.932  1.00  0.00           N
ATOM   2701  C6  C   A  86      12.134 -26.663  -5.672  1.00  0.00           C
ATOM   2702  H6  C   A  86      11.347 -27.253  -5.492  1.00  0.00           H
ATOM   2703  C5  C   A  86      12.055 -25.736  -6.634  1.00  0.00           C
ATOM   2704  H5  C   A  86      11.223 -25.621  -7.177  1.00  0.00           H
ATOM   2705  C4  C   A  86      13.202 -24.920  -6.854  1.00  0.00           C
ATOM   2706  N4  C   A  86      13.186 -23.982  -7.801  1.00  0.00           N
ATOM   2707  H41 C   A  86      12.367 -23.849  -8.360  1.00  0.00           H
ATOM   2708  H42 C   A  86      13.993 -23.411  -7.953  1.00  0.00           H
ATOM   2709  N3  C   A  86      14.317 -25.059  -6.136  1.00  0.00           N
ATOM   2710  C2  C   A  86      14.382 -25.999  -5.166  1.00  0.00           C
ATOM   2711  O2  C   A  86      15.400 -26.155  -4.477  1.00  0.00           O
ATOM   2712  C3' C   A  86      11.386 -27.794  -2.581  1.00  0.00           C
ATOM   2713  H3' C   A  86      10.769 -27.111  -2.973  1.00  0.00           H
ATOM   2714  C2' C   A  86      12.848 -27.368  -2.517  1.00  0.00           C
ATOM   2715 1H2' C   A  86      13.002 -26.412  -2.269  1.00  0.00           H
ATOM   2716  O2' C   A  86      13.544 -28.073  -1.507  1.00  0.00           O
ATOM   2717 2HO' C   A  86      13.223 -27.773  -0.609  1.00  0.00           H
ATOM   2718  O3' C   A  86      10.809 -27.957  -1.287  1.00  0.00           O
ATOM   2719  P   A   A  87      10.553 -26.670  -0.357  1.00  0.00           P
ATOM   2720  O1P A   A  87       9.312 -26.923   0.418  1.00  0.00           O
ATOM   2721  O2P A   A  87      10.657 -25.449  -1.197  1.00  0.00           O
ATOM   2722  O5' A   A  87      11.782 -26.680   0.658  1.00  0.00           O
ATOM   2723  C5' A   A  87      12.041 -27.810   1.491  1.00  0.00           C
ATOM   2724 1H5' A   A  87      12.424 -28.536   0.920  1.00  0.00           H
ATOM   2725 2H5' A   A  87      11.172 -28.115   1.880  1.00  0.00           H
ATOM   2726  C4' A   A  87      13.009 -27.436   2.589  1.00  0.00           C
ATOM   2727  H4' A   A  87      12.700 -27.927   3.403  1.00  0.00           H
ATOM   2728  O4' A   A  87      14.348 -27.827   2.173  1.00  0.00           O
ATOM   2729  C1' A   A  87      15.237 -26.741   2.341  1.00  0.00           C
ATOM   2730  H1' A   A  87      16.114 -27.051   2.709  1.00  0.00           H
ATOM   2731  N9  A   A  87      15.534 -26.183   1.022  1.00  0.00           N
ATOM   2732  C8  A   A  87      14.655 -25.955  -0.009  1.00  0.00           C
ATOM   2733  H8  A   A  87      13.677 -26.156   0.052  1.00  0.00           H
ATOM   2734  N7  A   A  87      15.216 -25.450  -1.080  1.00  0.00           N
ATOM   2735  C5  A   A  87      16.555 -25.336  -0.732  1.00  0.00           C
ATOM   2736  C6  A   A  87      17.679 -24.866  -1.435  1.00  0.00           C
ATOM   2737  N6  A   A  87      17.633 -24.411  -2.688  1.00  0.00           N
ATOM   2738  H61 A   A  87      16.763 -24.391  -3.181  1.00  0.00           H
ATOM   2739  H62 A   A  87      18.468 -24.090  -3.134  1.00  0.00           H
ATOM   2740  N1  A   A  87      18.870 -24.884  -0.799  1.00  0.00           N
ATOM   2741  C2  A   A  87      18.919 -25.346   0.457  1.00  0.00           C
ATOM   2742  H2  A   A  87      19.824 -25.338   0.882  1.00  0.00           H
ATOM   2743  N3  A   A  87      17.934 -25.815   1.221  1.00  0.00           N
ATOM   2744  C4  A   A  87      16.765 -25.782   0.560  1.00  0.00           C
ATOM   2745  C3' A   A  87      13.095 -25.945   2.900  1.00  0.00           C
ATOM   2746  H3' A   A  87      12.786 -25.335   2.170  1.00  0.00           H
ATOM   2747  C2' A   A  87      14.555 -25.763   3.294  1.00  0.00           C
ATOM   2748 1H2' A   A  87      14.885 -24.819   3.304  1.00  0.00           H
ATOM   2749  O2' A   A  87      14.779 -26.189   4.625  1.00  0.00           O
ATOM   2750 2HO' A   A  87      14.336 -25.554   5.257  1.00  0.00           H
ATOM   2751  O3' A   A  87      12.200 -25.581   3.948  1.00  0.00           O
ATOM   2752  P   C   A  88      11.456 -24.155   3.906  1.00  0.00           P
ATOM   2753  O1P C   A  88      10.475 -24.135   5.021  1.00  0.00           O
ATOM   2754  O2P C   A  88      10.994 -23.902   2.518  1.00  0.00           O
ATOM   2755  O5' C   A  88      12.611 -23.110   4.242  1.00  0.00           O
ATOM   2756  C5' C   A  88      13.420 -23.256   5.409  1.00  0.00           C
ATOM   2757 1H5' C   A  88      13.812 -24.176   5.403  1.00  0.00           H
ATOM   2758 2H5' C   A  88      12.832 -23.150   6.211  1.00  0.00           H
ATOM   2759  C4' C   A  88      14.516 -22.216   5.417  1.00  0.00           C
ATOM   2760  H4' C   A  88      14.758 -22.098   6.380  1.00  0.00           H
ATOM   2761  O4' C   A  88      15.623 -22.698   4.606  1.00  0.00           O
ATOM   2762  C1' C   A  88      16.151 -21.634   3.834  1.00  0.00           C
ATOM   2763  H1' C   A  88      17.144 -21.592   3.944  1.00  0.00           H
ATOM   2764  N1  C   A  88      15.900 -21.920   2.413  1.00  0.00           N
ATOM   2765  C6  C   A  88      14.727 -22.496   2.011  1.00  0.00           C
ATOM   2766  H6  C   A  88      14.036 -22.733   2.694  1.00  0.00           H
ATOM   2767  C5  C   A  88      14.487 -22.748   0.719  1.00  0.00           C
ATOM   2768  H5  C   A  88      13.630 -23.168   0.422  1.00  0.00           H
ATOM   2769  C4  C   A  88      15.502 -22.394  -0.217  1.00  0.00           C
ATOM   2770  N4  C   A  88      15.319 -22.614  -1.519  1.00  0.00           N
ATOM   2771  H41 C   A  88      14.468 -23.028  -1.841  1.00  0.00           H
ATOM   2772  H42 C   A  88      16.033 -22.365  -2.173  1.00  0.00           H
ATOM   2773  N3  C   A  88      16.652 -21.838   0.164  1.00  0.00           N
ATOM   2774  C2  C   A  88      16.881 -21.590   1.473  1.00  0.00           C
ATOM   2775  O2  C   A  88      17.941 -21.079   1.865  1.00  0.00           O
ATOM   2776  C3' C   A  88      14.146 -20.869   4.808  1.00  0.00           C
ATOM   2777  H3' C   A  88      13.432 -20.893   4.108  1.00  0.00           H
ATOM   2778  C2' C   A  88      15.492 -20.345   4.323  1.00  0.00           C
ATOM   2779 1H2' C   A  88      15.447 -19.575   3.686  1.00  0.00           H
ATOM   2780  O2' C   A  88      16.255 -19.822   5.394  1.00  0.00           O
ATOM   2781 2HO' C   A  88      15.833 -18.977   5.723  1.00  0.00           H
ATOM   2782  O3' C   A  88      13.538 -20.009   5.770  1.00  0.00           O
ATOM   2783  P   U   A  89      12.219 -19.174   5.378  1.00  0.00           P
ATOM   2784  O1P U   A  89      11.641 -18.642   6.637  1.00  0.00           O
ATOM   2785  O2P U   A  89      11.379 -20.006   4.479  1.00  0.00           O
ATOM   2786  O5' U   A  89      12.778 -17.945   4.532  1.00  0.00           O
ATOM   2787  C5' U   A  89      13.841 -17.133   5.028  1.00  0.00           C
ATOM   2788 1H5' U   A  89      14.554 -17.738   5.384  1.00  0.00           H
ATOM   2789 2H5' U   A  89      13.480 -16.570   5.771  1.00  0.00           H
ATOM   2790  C4' U   A  89      14.391 -16.261   3.923  1.00  0.00           C
ATOM   2791  H4' U   A  89      14.908 -15.542   4.387  1.00  0.00           H
ATOM   2792  O4' U   A  89      15.217 -17.078   3.049  1.00  0.00           O
ATOM   2793  C1' U   A  89      14.974 -16.732   1.697  1.00  0.00           C
ATOM   2794  H1' U   A  89      15.839 -16.575   1.220  1.00  0.00           H
ATOM   2795  N1  U   A  89      14.334 -17.878   1.033  1.00  0.00           N
ATOM   2796  C6  U   A  89      13.526 -18.745   1.732  1.00  0.00           C
ATOM   2797  H6  U   A  89      13.377 -18.584   2.708  1.00  0.00           H
ATOM   2798  C5  U   A  89      12.933 -19.793   1.155  1.00  0.00           C
ATOM   2799  H5  U   A  89      12.352 -20.400   1.697  1.00  0.00           H
ATOM   2800  C4  U   A  89      13.129 -20.047  -0.238  1.00  0.00           C
ATOM   2801  O4  U   A  89      12.650 -20.983  -0.877  1.00  0.00           O
ATOM   2802  N3  U   A  89      13.946 -19.143  -0.876  1.00  0.00           N
ATOM   2803  H3  U   A  89      14.103 -19.295  -1.852  1.00  0.00           H
ATOM   2804  C2  U   A  89      14.569 -18.056  -0.318  1.00  0.00           C
ATOM   2805  O2  U   A  89      15.274 -17.310  -0.974  1.00  0.00           O
ATOM   2806  C3' U   A  89      13.348 -15.639   3.004  1.00  0.00           C
ATOM   2807  H3' U   A  89      12.491 -16.146   2.919  1.00  0.00           H
ATOM   2808  C2' U   A  89      14.118 -15.467   1.701  1.00  0.00           C
ATOM   2809 1H2' U   A  89      13.556 -15.281   0.895  1.00  0.00           H
ATOM   2810  O2' U   A  89      14.974 -14.342   1.753  1.00  0.00           O
ATOM   2811 2HO' U   A  89      14.426 -13.506   1.756  1.00  0.00           H
ATOM   2812  O3' U   A  89      12.865 -14.402   3.520  1.00  0.00           O
ATOM   2813  P   U   A  90      11.435 -13.838   3.043  1.00  0.00           P
ATOM   2814  O1P U   A  90      10.941 -12.930   4.109  1.00  0.00           O
ATOM   2815  O2P U   A  90      10.594 -14.981   2.605  1.00  0.00           O
ATOM   2816  O5' U   A  90      11.777 -12.958   1.760  1.00  0.00           O
ATOM   2817  C5' U   A  90      12.748 -11.914   1.821  1.00  0.00           C
ATOM   2818 1H5' U   A  90      13.593 -12.297   2.195  1.00  0.00           H
ATOM   2819 2H5' U   A  90      12.403 -11.204   2.435  1.00  0.00           H
ATOM   2820  C4' U   A  90      12.991 -11.346   0.442  1.00  0.00           C
ATOM   2821  H4' U   A  90      13.509 -10.504   0.595  1.00  0.00           H
ATOM   2822  O4' U   A  90      13.717 -12.327  -0.351  1.00  0.00           O
ATOM   2823  C1' U   A  90      13.192 -12.362  -1.667  1.00  0.00           C
ATOM   2824  H1' U   A  90      13.932 -12.310  -2.338  1.00  0.00           H
ATOM   2825  N1  U   A  90      12.539 -13.663  -1.873  1.00  0.00           N
ATOM   2826  C6  U   A  90      11.938 -14.331  -0.830  1.00  0.00           C
ATOM   2827  H6  U   A  90      11.953 -13.917   0.080  1.00  0.00           H
ATOM   2828  C5  U   A  90      11.336 -15.513  -0.990  1.00  0.00           C
ATOM   2829  H5  U   A  90      10.911 -15.967  -0.207  1.00  0.00           H
ATOM   2830  C4  U   A  90      11.300 -16.128  -2.279  1.00  0.00           C
ATOM   2831  O4  U   A  90      10.796 -17.217  -2.547  1.00  0.00           O
ATOM   2832  N3  U   A  90      11.916 -15.406  -3.275  1.00  0.00           N
ATOM   2833  H3  U   A  90      11.903 -15.809  -4.190  1.00  0.00           H
ATOM   2834  C2  U   A  90      12.545 -14.195  -3.149  1.00  0.00           C
ATOM   2835  O2  U   A  90      13.069 -13.638  -4.097  1.00  0.00           O
ATOM   2836  C3' U   A  90      11.739 -11.046  -0.371  1.00  0.00           C
ATOM   2837  H3' U   A  90      10.940 -11.608  -0.158  1.00  0.00           H
ATOM   2838  C2' U   A  90      12.244 -11.172  -1.802  1.00  0.00           C
ATOM   2839 1H2' U   A  90      11.535 -11.216  -2.505  1.00  0.00           H
ATOM   2840  O2' U   A  90      12.994 -10.034  -2.185  1.00  0.00           O
ATOM   2841 2HO' U   A  90      12.383  -9.248  -2.277  1.00  0.00           H
ATOM   2842  O3' U   A  90      11.222  -9.749  -0.084  1.00  0.00           O
ATOM   2843  P   G   A  91       9.638  -9.482  -0.172  1.00  0.00           P
ATOM   2844  O1P G   A  91       9.366  -8.218   0.558  1.00  0.00           O
ATOM   2845  O2P G   A  91       8.921 -10.723   0.220  1.00  0.00           O
ATOM   2846  O5' G   A  91       9.376  -9.223  -1.722  1.00  0.00           O
ATOM   2847  C5' G   A  91       9.927  -8.082  -2.377  1.00  0.00           C
ATOM   2848 1H5' G   A  91      10.880  -7.990  -2.089  1.00  0.00           H
ATOM   2849 2H5' G   A  91       9.411  -7.277  -2.084  1.00  0.00           H
ATOM   2850  C4' G   A  91       9.842  -8.247  -3.877  1.00  0.00           C
ATOM   2851  H4' G   A  91      10.347  -7.464  -4.240  1.00  0.00           H
ATOM   2852  O4' G   A  91      10.411  -9.528  -4.256  1.00  0.00           O
ATOM   2853  C1' G   A  91       9.736 -10.026  -5.400  1.00  0.00           C
ATOM   2854  H1' G   A  91      10.386 -10.168  -6.147  1.00  0.00           H
ATOM   2855  N9  G   A  91       9.194 -11.344  -5.082  1.00  0.00           N
ATOM   2856  C8  G   A  91       9.146 -11.948  -3.850  1.00  0.00           C
ATOM   2857  H8  G   A  91       9.489 -11.520  -3.014  1.00  0.00           H
ATOM   2858  N7  G   A  91       8.608 -13.137  -3.879  1.00  0.00           N
ATOM   2859  C5  G   A  91       8.276 -13.328  -5.214  1.00  0.00           C
ATOM   2860  C6  G   A  91       7.662 -14.433  -5.862  1.00  0.00           C
ATOM   2861  O6  G   A  91       7.275 -15.500  -5.369  1.00  0.00           O
ATOM   2862  N1  G   A  91       7.512 -14.207  -7.225  1.00  0.00           N
ATOM   2863  H1  G   A  91       7.089 -14.932  -7.769  1.00  0.00           H
ATOM   2864  C2  G   A  91       7.898 -13.068  -7.882  1.00  0.00           C
ATOM   2865  N2  G   A  91       7.664 -13.040  -9.196  1.00  0.00           N
ATOM   2866  H21 G   A  91       7.230 -13.822  -9.643  1.00  0.00           H
ATOM   2867  H22 G   A  91       7.922 -12.237  -9.733  1.00  0.00           H
ATOM   2868  N3  G   A  91       8.471 -12.033  -7.295  1.00  0.00           N
ATOM   2869  C4  G   A  91       8.629 -12.229  -5.969  1.00  0.00           C
ATOM   2870  C3' G   A  91       8.438  -8.293  -4.459  1.00  0.00           C
ATOM   2871  H3' G   A  91       7.740  -8.706  -3.874  1.00  0.00           H
ATOM   2872  C2' G   A  91       8.668  -9.002  -5.788  1.00  0.00           C
ATOM   2873 1H2' G   A  91       7.842  -9.341  -6.239  1.00  0.00           H
ATOM   2874  O2' G   A  91       9.216  -8.119  -6.749  1.00  0.00           O
ATOM   2875 2HO' G   A  91       8.527  -7.443  -7.012  1.00  0.00           H
ATOM   2876  O3' G   A  91       7.890  -6.988  -4.623  1.00  0.00           O
ATOM   2877  P   A   A  92       6.300  -6.804  -4.785  1.00  0.00           P
ATOM   2878  O1P A   A  92       6.033  -5.347  -4.889  1.00  0.00           O
ATOM   2879  O2P A   A  92       5.622  -7.601  -3.731  1.00  0.00           O
ATOM   2880  O5' A   A  92       5.976  -7.470  -6.196  1.00  0.00           O
ATOM   2881  C5' A   A  92       6.515  -6.935  -7.403  1.00  0.00           C
ATOM   2882 1H5' A   A  92       7.490  -7.157  -7.434  1.00  0.00           H
ATOM   2883 2H5' A   A  92       6.400  -5.942  -7.381  1.00  0.00           H
ATOM   2884  C4' A   A  92       5.802  -7.523  -8.597  1.00  0.00           C
ATOM   2885  H4' A   A  92       5.992  -6.894  -9.351  1.00  0.00           H
ATOM   2886  O4' A   A  92       6.310  -8.867  -8.833  1.00  0.00           O
ATOM   2887  C1' A   A  92       5.235  -9.740  -9.131  1.00  0.00           C
ATOM   2888  H1' A   A  92       5.446 -10.296  -9.935  1.00  0.00           H
ATOM   2889  N9  A   A  92       5.082 -10.677  -8.018  1.00  0.00           N
ATOM   2890  C8  A   A  92       5.376 -10.463  -6.694  1.00  0.00           C
ATOM   2891  H8  A   A  92       5.744  -9.600  -6.349  1.00  0.00           H
ATOM   2892  N7  A   A  92       5.130 -11.495  -5.924  1.00  0.00           N
ATOM   2893  C5  A   A  92       4.640 -12.453  -6.800  1.00  0.00           C
ATOM   2894  C6  A   A  92       4.193 -13.772  -6.606  1.00  0.00           C
ATOM   2895  N6  A   A  92       4.168 -14.380  -5.419  1.00  0.00           N
ATOM   2896  H61 A   A  92       4.479 -13.895  -4.602  1.00  0.00           H
ATOM   2897  H62 A   A  92       3.838 -15.321  -5.346  1.00  0.00           H
ATOM   2898  N1  A   A  92       3.767 -14.456  -7.689  1.00  0.00           N
ATOM   2899  C2  A   A  92       3.790 -13.847  -8.882  1.00  0.00           C
ATOM   2900  H2  A   A  92       3.463 -14.397  -9.650  1.00  0.00           H
ATOM   2901  N3  A   A  92       4.186 -12.615  -9.191  1.00  0.00           N
ATOM   2902  C4  A   A  92       4.604 -11.963  -8.092  1.00  0.00           C
ATOM   2903  C3' A   A  92       4.298  -7.702  -8.435  1.00  0.00           C
ATOM   2904  H3' A   A  92       3.974  -7.830  -7.498  1.00  0.00           H
ATOM   2905  C2' A   A  92       4.006  -8.866  -9.371  1.00  0.00           C
ATOM   2906 1H2' A   A  92       3.105  -9.287  -9.266  1.00  0.00           H
ATOM   2907  O2' A   A  92       4.001  -8.447 -10.723  1.00  0.00           O
ATOM   2908 2HO' A   A  92       3.199  -7.873 -10.891  1.00  0.00           H
ATOM   2909  O3' A   A  92       3.588  -6.518  -8.790  1.00  0.00           O
ATOM   2910  P   C   A  93       2.239  -6.128  -8.004  1.00  0.00           P
ATOM   2911  O1P C   A  93       1.881  -4.743  -8.400  1.00  0.00           O
ATOM   2912  O2P C   A  93       2.412  -6.459  -6.566  1.00  0.00           O
ATOM   2913  O5' C   A  93       1.144  -7.114  -8.609  1.00  0.00           O
ATOM   2914  C5' C   A  93       0.977  -7.249 -10.019  1.00  0.00           C
ATOM   2915 1H5' C   A  93       1.881  -7.374 -10.428  1.00  0.00           H
ATOM   2916 2H5' C   A  93       0.568  -6.405 -10.365  1.00  0.00           H
ATOM   2917  C4' C   A  93       0.089  -8.432 -10.328  1.00  0.00           C
ATOM   2918  H4' C   A  93      -0.197  -8.296 -11.277  1.00  0.00           H
ATOM   2919  O4' C   A  93       0.843  -9.657 -10.126  1.00  0.00           O
ATOM   2920  C1' C   A  93      -0.010 -10.660  -9.600  1.00  0.00           C
ATOM   2921  H1' C   A  93       0.020 -11.473 -10.181  1.00  0.00           H
ATOM   2922  N1  C   A  93       0.507 -11.066  -8.282  1.00  0.00           N
ATOM   2923  C6  C   A  93       1.237 -10.200  -7.517  1.00  0.00           C
ATOM   2924  H6  C   A  93       1.422  -9.278  -7.858  1.00  0.00           H
ATOM   2925  C5  C   A  93       1.709 -10.565  -6.318  1.00  0.00           C
ATOM   2926  H5  C   A  93       2.245  -9.935  -5.757  1.00  0.00           H
ATOM   2927  C4  C   A  93       1.417 -11.887  -5.874  1.00  0.00           C
ATOM   2928  N4  C   A  93       1.855 -12.309  -4.689  1.00  0.00           N
ATOM   2929  H41 C   A  93       2.391 -11.697  -4.107  1.00  0.00           H
ATOM   2930  H42 C   A  93       1.648 -13.238  -4.381  1.00  0.00           H
ATOM   2931  N3  C   A  93       0.705 -12.739  -6.613  1.00  0.00           N
ATOM   2932  C2  C   A  93       0.238 -12.357  -7.822  1.00  0.00           C
ATOM   2933  O2  C   A  93      -0.425 -13.125  -8.534  1.00  0.00           O
ATOM   2934  C3' C   A  93      -1.128  -8.592  -9.429  1.00  0.00           C
ATOM   2935  H3' C   A  93      -1.022  -8.261  -8.491  1.00  0.00           H
ATOM   2936  C2' C   A  93      -1.424 -10.081  -9.551  1.00  0.00           C
ATOM   2937 1H2' C   A  93      -2.054 -10.448  -8.867  1.00  0.00           H
ATOM   2938  O2' C   A  93      -2.076 -10.374 -10.773  1.00  0.00           O
ATOM   2939 2HO' C   A  93      -3.003 -10.000 -10.754  1.00  0.00           H
ATOM   2940  O3' C   A  93      -2.213  -7.777  -9.865  1.00  0.00           O
ATOM   2941  P   C   A  94      -3.200  -7.109  -8.783  1.00  0.00           P
ATOM   2942  O1P C   A  94      -3.828  -5.928  -9.427  1.00  0.00           O
ATOM   2943  O2P C   A  94      -2.467  -6.942  -7.501  1.00  0.00           O
ATOM   2944  O5' C   A  94      -4.331  -8.209  -8.564  1.00  0.00           O
ATOM   2945  C5' C   A  94      -4.964  -8.843  -9.674  1.00  0.00           C
ATOM   2946 1H5' C   A  94      -4.266  -9.025 -10.367  1.00  0.00           H
ATOM   2947 2H5' C   A  94      -5.645  -8.212 -10.045  1.00  0.00           H
ATOM   2948  C4' C   A  94      -5.621 -10.131  -9.234  1.00  0.00           C
ATOM   2949  H4' C   A  94      -6.171 -10.420 -10.017  1.00  0.00           H
ATOM   2950  O4' C   A  94      -4.587 -11.090  -8.874  1.00  0.00           O
ATOM   2951  C1' C   A  94      -4.983 -11.808  -7.716  1.00  0.00           C
ATOM   2952  H1' C   A  94      -4.874 -12.791  -7.862  1.00  0.00           H
ATOM   2953  N1  C   A  94      -4.077 -11.449  -6.613  1.00  0.00           N
ATOM   2954  C6  C   A  94      -3.477 -10.221  -6.574  1.00  0.00           C
ATOM   2955  H6  C   A  94      -3.654  -9.564  -7.307  1.00  0.00           H
ATOM   2956  C5  C   A  94      -2.657  -9.883  -5.571  1.00  0.00           C
ATOM   2957  H5  C   A  94      -2.218  -8.985  -5.539  1.00  0.00           H
ATOM   2958  C4  C   A  94      -2.435 -10.852  -4.551  1.00  0.00           C
ATOM   2959  N4  C   A  94      -1.632 -10.573  -3.526  1.00  0.00           N
ATOM   2960  H41 C   A  94      -1.183  -9.681  -3.471  1.00  0.00           H
ATOM   2961  H42 C   A  94      -1.478 -11.255  -2.811  1.00  0.00           H
ATOM   2962  N3  C   A  94      -3.012 -12.055  -4.581  1.00  0.00           N
ATOM   2963  C2  C   A  94      -3.839 -12.382  -5.599  1.00  0.00           C
ATOM   2964  O2  C   A  94      -4.392 -13.490  -5.657  1.00  0.00           O
ATOM   2965  C3' C   A  94      -6.496 -10.031  -7.992  1.00  0.00           C
ATOM   2966  H3' C   A  94      -6.240  -9.321  -7.336  1.00  0.00           H
ATOM   2967  C2' C   A  94      -6.444 -11.452  -7.448  1.00  0.00           C
ATOM   2968 1H2' C   A  94      -6.791 -11.568  -6.517  1.00  0.00           H
ATOM   2969  O2' C   A  94      -7.271 -12.322  -8.198  1.00  0.00           O
ATOM   2970 2HO' C   A  94      -8.231 -12.097  -8.030  1.00  0.00           H
ATOM   2971  O3' C   A  94      -7.820  -9.611  -8.311  1.00  0.00           O
ATOM   2972  P   A   A  95      -8.579  -8.561  -7.356  1.00  0.00           P
ATOM   2973  O1P A   A  95      -9.671  -7.949  -8.155  1.00  0.00           O
ATOM   2974  O2P A   A  95      -7.571  -7.686  -6.704  1.00  0.00           O
ATOM   2975  O5' A   A  95      -9.243  -9.474  -6.232  1.00  0.00           O
ATOM   2976  C5' A   A  95     -10.261 -10.419  -6.559  1.00  0.00           C
ATOM   2977 1H5' A   A  95      -9.999 -10.876  -7.409  1.00  0.00           H
ATOM   2978 2H5' A   A  95     -11.116  -9.919  -6.699  1.00  0.00           H
ATOM   2979  C4' A   A  95     -10.415 -11.427  -5.444  1.00  0.00           C
ATOM   2980  H4' A   A  95     -11.193 -11.993  -5.716  1.00  0.00           H
ATOM   2981  O4' A   A  95      -9.179 -12.178  -5.310  1.00  0.00           O
ATOM   2982  C1' A   A  95      -8.945 -12.471  -3.944  1.00  0.00           C
ATOM   2983  H1' A   A  95      -8.833 -13.457  -3.822  1.00  0.00           H
ATOM   2984  N9  A   A  95      -7.675 -11.861  -3.551  1.00  0.00           N
ATOM   2985  C8  A   A  95      -7.058 -10.765  -4.101  1.00  0.00           C
ATOM   2986  H8  A   A  95      -7.442 -10.248  -4.866  1.00  0.00           H
ATOM   2987  N7  A   A  95      -5.918 -10.458  -3.530  1.00  0.00           N
ATOM   2988  C5  A   A  95      -5.777 -11.415  -2.534  1.00  0.00           C
ATOM   2989  C6  A   A  95      -4.778 -11.639  -1.571  1.00  0.00           C
ATOM   2990  N6  A   A  95      -3.685 -10.885  -1.447  1.00  0.00           N
ATOM   2991  H61 A   A  95      -3.541 -10.109  -2.061  1.00  0.00           H
ATOM   2992  H62 A   A  95      -3.010 -11.096  -0.740  1.00  0.00           H
ATOM   2993  N1  A   A  95      -4.942 -12.680  -0.726  1.00  0.00           N
ATOM   2994  C2  A   A  95      -6.039 -13.438  -0.849  1.00  0.00           C
ATOM   2995  H2  A   A  95      -6.112 -14.194  -0.199  1.00  0.00           H
ATOM   2996  N3  A   A  95      -7.046 -13.329  -1.712  1.00  0.00           N
ATOM   2997  C4  A   A  95      -6.852 -12.285  -2.536  1.00  0.00           C
ATOM   2998  C3' A   A  95     -10.649 -10.843  -4.059  1.00  0.00           C
ATOM   2999  H3' A   A  95     -10.240  -9.945  -3.897  1.00  0.00           H
ATOM   3000  C2' A   A  95     -10.143 -11.954  -3.147  1.00  0.00           C
ATOM   3001 1H2' A   A  95      -9.989 -11.687  -2.196  1.00  0.00           H
ATOM   3002  O2' A   A  95     -11.094 -12.996  -3.034  1.00  0.00           O
ATOM   3003 2HO' A   A  95     -11.884 -12.671  -2.514  1.00  0.00           H
ATOM   3004  O3' A   A  95     -12.025 -10.544  -3.838  1.00  0.00           O
ATOM   3005  P   G   A  96     -12.445  -9.552  -2.643  1.00  0.00           P
ATOM   3006  O1P G   A  96     -13.904  -9.304  -2.769  1.00  0.00           O
ATOM   3007  O2P G   A  96     -11.505  -8.402  -2.632  1.00  0.00           O
ATOM   3008  O5' G   A  96     -12.196 -10.409  -1.323  1.00  0.00           O
ATOM   3009  C5' G   A  96     -13.018 -11.534  -1.008  1.00  0.00           C
ATOM   3010 1H5' G   A  96     -12.777 -12.279  -1.630  1.00  0.00           H
ATOM   3011 2H5' G   A  96     -13.972 -11.273  -1.155  1.00  0.00           H
ATOM   3012  C4' G   A  96     -12.801 -11.953   0.428  1.00  0.00           C
ATOM   3013  H4' G   A  96     -13.531 -12.609   0.622  1.00  0.00           H
ATOM   3014  O4' G   A  96     -11.475 -12.529   0.556  1.00  0.00           O
ATOM   3015  C1' G   A  96     -10.915 -12.171   1.806  1.00  0.00           C
ATOM   3016  H1' G   A  96     -10.652 -12.993   2.311  1.00  0.00           H
ATOM   3017  N9  G   A  96      -9.680 -11.435   1.559  1.00  0.00           N
ATOM   3018  C8  G   A  96      -9.390 -10.647   0.472  1.00  0.00           C
ATOM   3019  H8  G   A  96     -10.030 -10.491  -0.281  1.00  0.00           H
ATOM   3020  N7  G   A  96      -8.196 -10.122   0.520  1.00  0.00           N
ATOM   3021  C5  G   A  96      -7.665 -10.589   1.715  1.00  0.00           C
ATOM   3022  C6  G   A  96      -6.400 -10.357   2.311  1.00  0.00           C
ATOM   3023  O6  G   A  96      -5.463  -9.671   1.889  1.00  0.00           O
ATOM   3024  N1  G   A  96      -6.277 -11.023   3.525  1.00  0.00           N
ATOM   3025  H1  G   A  96      -5.415 -10.920   4.022  1.00  0.00           H
ATOM   3026  C2  G   A  96      -7.244 -11.810   4.094  1.00  0.00           C
ATOM   3027  N2  G   A  96      -6.936 -12.367   5.269  1.00  0.00           N
ATOM   3028  H21 G   A  96      -6.041 -12.199   5.683  1.00  0.00           H
ATOM   3029  H22 G   A  96      -7.600 -12.952   5.734  1.00  0.00           H
ATOM   3030  N3  G   A  96      -8.428 -12.035   3.552  1.00  0.00           N
ATOM   3031  C4  G   A  96      -8.570 -11.398   2.370  1.00  0.00           C
ATOM   3032  C3' G   A  96     -12.829 -10.825   1.449  1.00  0.00           C
ATOM   3033  H3' G   A  96     -12.544  -9.929   1.109  1.00  0.00           H
ATOM   3034  C2' G   A  96     -11.966 -11.373   2.581  1.00  0.00           C
ATOM   3035 1H2' G   A  96     -11.641 -10.688   3.233  1.00  0.00           H
ATOM   3036  O2' G   A  96     -12.696 -12.267   3.400  1.00  0.00           O
ATOM   3037 2HO' G   A  96     -13.388 -11.759   3.914  1.00  0.00           H
ATOM   3038  O3' G   A  96     -14.162 -10.540   1.865  1.00  0.00           O
ATOM   3039  P   C   A  97     -14.468  -9.207   2.709  1.00  0.00           P
ATOM   3040  O1P C   A  97     -15.945  -9.076   2.805  1.00  0.00           O
ATOM   3041  O2P C   A  97     -13.670  -8.094   2.133  1.00  0.00           O
ATOM   3042  O5' C   A  97     -13.907  -9.534   4.165  1.00  0.00           O
ATOM   3043  C5' C   A  97     -13.282  -8.526   4.959  1.00  0.00           C
ATOM   3044 1H5' C   A  97     -13.949  -8.200   5.629  1.00  0.00           H
ATOM   3045 2H5' C   A  97     -13.020  -7.773   4.356  1.00  0.00           H
ATOM   3046  C4' C   A  97     -12.067  -9.092   5.655  1.00  0.00           C
ATOM   3047  H4' C   A  97     -12.417  -9.815   6.250  1.00  0.00           H
ATOM   3048  O4' C   A  97     -11.138  -9.583   4.653  1.00  0.00           O
ATOM   3049  C1' C   A  97      -9.807  -9.333   5.068  1.00  0.00           C
ATOM   3050  H1' C   A  97      -9.294 -10.191   5.104  1.00  0.00           H
ATOM   3051  N1  C   A  97      -9.153  -8.499   4.042  1.00  0.00           N
ATOM   3052  C6  C   A  97      -9.790  -8.206   2.868  1.00  0.00           C
ATOM   3053  H6  C   A  97     -10.714  -8.554   2.710  1.00  0.00           H
ATOM   3054  C5  C   A  97      -9.198  -7.461   1.926  1.00  0.00           C
ATOM   3055  H5  C   A  97      -9.661  -7.247   1.066  1.00  0.00           H
ATOM   3056  C4  C   A  97      -7.883  -6.985   2.198  1.00  0.00           C
ATOM   3057  N4  C   A  97      -7.242  -6.239   1.299  1.00  0.00           N
ATOM   3058  H41 C   A  97      -7.684  -6.012   0.431  1.00  0.00           H
ATOM   3059  H42 C   A  97      -6.319  -5.906   1.492  1.00  0.00           H
ATOM   3060  N3  C   A  97      -7.253  -7.261   3.341  1.00  0.00           N
ATOM   3061  C2  C   A  97      -7.862  -8.015   4.283  1.00  0.00           C
ATOM   3062  O2  C   A  97      -7.305  -8.290   5.355  1.00  0.00           O
ATOM   3063  C3' C   A  97     -11.260  -8.090   6.467  1.00  0.00           C
ATOM   3064  H3' C   A  97     -11.304  -7.144   6.146  1.00  0.00           H
ATOM   3065  C2' C   A  97      -9.860  -8.695   6.458  1.00  0.00           C
ATOM   3066 1H2' C   A  97      -9.125  -8.063   6.704  1.00  0.00           H
ATOM   3067  O2' C   A  97      -9.741  -9.719   7.428  1.00  0.00           O
ATOM   3068 2HO' C   A  97      -9.774  -9.317   8.343  1.00  0.00           H
ATOM   3069  O3' C   A  97     -11.784  -7.955   7.787  1.00  0.00           O
ATOM   3070  P   C   A  98     -12.206  -6.504   8.339  1.00  0.00           P
ATOM   3071  O1P C   A  98     -13.175  -6.711   9.445  1.00  0.00           O
ATOM   3072  O2P C   A  98     -12.583  -5.651   7.183  1.00  0.00           O
ATOM   3073  O5' C   A  98     -10.859  -5.926   8.963  1.00  0.00           O
ATOM   3074  C5' C   A  98     -10.125  -6.666   9.938  1.00  0.00           C
ATOM   3075 1H5' C   A  98      -9.993  -7.594   9.590  1.00  0.00           H
ATOM   3076 2H5' C   A  98     -10.668  -6.699  10.777  1.00  0.00           H
ATOM   3077  C4' C   A  98      -8.792  -6.004  10.197  1.00  0.00           C
ATOM   3078  H4' C   A  98      -8.512  -6.309  11.107  1.00  0.00           H
ATOM   3079  O4' C   A  98      -7.864  -6.413   9.157  1.00  0.00           O
ATOM   3080  C1' C   A  98      -7.099  -5.301   8.730  1.00  0.00           C
ATOM   3081  H1' C   A  98      -6.126  -5.533   8.740  1.00  0.00           H
ATOM   3082  N1  C   A  98      -7.445  -5.009   7.329  1.00  0.00           N
ATOM   3083  C6  C   A  98      -8.675  -5.331   6.826  1.00  0.00           C
ATOM   3084  H6  C   A  98      -9.348  -5.773   7.419  1.00  0.00           H
ATOM   3085  C5  C   A  98      -8.993  -5.064   5.552  1.00  0.00           C
ATOM   3086  H5  C   A  98      -9.891  -5.300   5.180  1.00  0.00           H
ATOM   3087  C4  C   A  98      -8.001  -4.431   4.749  1.00  0.00           C
ATOM   3088  N4  C   A  98      -8.255  -4.136   3.474  1.00  0.00           N
ATOM   3089  H41 C   A  98      -9.145  -4.359   3.077  1.00  0.00           H
ATOM   3090  H42 C   A  98      -7.555  -3.692   2.915  1.00  0.00           H
ATOM   3091  N3  C   A  98      -6.799  -4.114   5.231  1.00  0.00           N
ATOM   3092  C2  C   A  98      -6.494  -4.392   6.518  1.00  0.00           C
ATOM   3093  O2  C   A  98      -5.386  -4.111   6.998  1.00  0.00           O
ATOM   3094  C3' C   A  98      -8.802  -4.481  10.146  1.00  0.00           C
ATOM   3095  H3' C   A  98      -9.525  -4.077   9.586  1.00  0.00           H
ATOM   3096  C2' C   A  98      -7.386  -4.147   9.690  1.00  0.00           C
ATOM   3097 1H2' C   A  98      -7.257  -3.217   9.346  1.00  0.00           H
ATOM   3098  O2' C   A  98      -6.473  -4.216  10.770  1.00  0.00           O
ATOM   3099 2HO' C   A  98      -6.651  -3.465  11.406  1.00  0.00           H
ATOM   3100  O3' C   A  98      -9.104  -3.920  11.421  1.00  0.00           O
ATOM   3101  P   U   A  99      -9.683  -2.423  11.520  1.00  0.00           P
ATOM   3102  O1P U   A  99      -9.329  -1.717  10.261  1.00  0.00           O
ATOM   3103  O2P U   A  99      -9.257  -1.852  12.823  1.00  0.00           O
ATOM   3104  O5' U   A  99     -11.264  -2.623  11.545  1.00  0.00           O
ATOM   3105  C5' U   A  99     -12.038  -2.249  12.685  1.00  0.00           C
ATOM   3106 1H5' U   A  99     -11.672  -1.389  13.041  1.00  0.00           H
ATOM   3107 2H5' U   A  99     -11.939  -2.965  13.376  1.00  0.00           H
ATOM   3108  C4' U   A  99     -13.490  -2.085  12.300  1.00  0.00           C
ATOM   3109  H4' U   A  99     -13.965  -1.767  13.120  1.00  0.00           H
ATOM   3110  O4' U   A  99     -13.563  -1.124  11.210  1.00  0.00           O
ATOM   3111  C1' U   A  99     -14.331  -1.651  10.147  1.00  0.00           C
ATOM   3112  H1' U   A  99     -14.965  -0.957   9.805  1.00  0.00           H
ATOM   3113  N1  U   A  99     -13.426  -1.964   9.030  1.00  0.00           N
ATOM   3114  C6  U   A  99     -12.140  -1.475   8.996  1.00  0.00           C
ATOM   3115  H6  U   A  99     -11.824  -0.898   9.749  1.00  0.00           H
ATOM   3116  C5  U   A  99     -11.298  -1.744   7.993  1.00  0.00           C
ATOM   3117  H5  U   A  99     -10.371  -1.370   8.005  1.00  0.00           H
ATOM   3118  C4  U   A  99     -11.722  -2.566   6.904  1.00  0.00           C
ATOM   3119  O4  U   A  99     -11.042  -2.882   5.928  1.00  0.00           O
ATOM   3120  N3  U   A  99     -13.016  -3.020   7.000  1.00  0.00           N
ATOM   3121  H3  U   A  99     -13.342  -3.598   6.252  1.00  0.00           H
ATOM   3122  C2  U   A  99     -13.909  -2.767   8.009  1.00  0.00           C
ATOM   3123  O2  U   A  99     -15.040  -3.217   7.997  1.00  0.00           O
ATOM   3124  C3' U   A  99     -14.162  -3.356  11.784  1.00  0.00           C
ATOM   3125  H3' U   A  99     -13.511  -4.055  11.487  1.00  0.00           H
ATOM   3126  C2' U   A  99     -15.101  -2.854  10.688  1.00  0.00           C
ATOM   3127 1H2' U   A  99     -15.388  -3.565  10.046  1.00  0.00           H
ATOM   3128  O2' U   A  99     -16.337  -2.384  11.190  1.00  0.00           O
ATOM   3129 2HO' U   A  99     -16.864  -3.153  11.552  1.00  0.00           H
ATOM   3130  O3' U   A  99     -14.853  -4.100  12.801  1.00  0.00           O
ATOM   3131  P   U   A 100     -15.741  -3.351  13.924  1.00  0.00           P
ATOM   3132  O1P U   A 100     -16.035  -1.953  13.520  1.00  0.00           O
ATOM   3133  O2P U   A 100     -15.104  -3.610  15.241  1.00  0.00           O
ATOM   3134  O5' U   A 100     -17.123  -4.143  13.890  1.00  0.00           O
ATOM   3135  C5' U   A 100     -18.123  -3.925  14.885  1.00  0.00           C
ATOM   3136 1H5' U   A 100     -18.144  -2.948  15.095  1.00  0.00           H
ATOM   3137 2H5' U   A 100     -17.863  -4.436  15.704  1.00  0.00           H
ATOM   3138  C4' U   A 100     -19.471  -4.386  14.381  1.00  0.00           C
ATOM   3139  H4' U   A 100     -20.075  -4.320  15.175  1.00  0.00           H
ATOM   3140  O4' U   A 100     -19.880  -3.541  13.276  1.00  0.00           O
ATOM   3141  C1' U   A 100     -20.678  -4.291  12.377  1.00  0.00           C
ATOM   3142  H1' U   A 100     -21.599  -3.903  12.343  1.00  0.00           H
ATOM   3143  N1  U   A 100     -20.111  -4.149  11.027  1.00  0.00           N
ATOM   3144  C6  U   A 100     -18.751  -4.158  10.818  1.00  0.00           C
ATOM   3145  H6  U   A 100     -18.142  -4.263  11.605  1.00  0.00           H
ATOM   3146  C5  U   A 100     -18.215  -4.031   9.600  1.00  0.00           C
ATOM   3147  H5  U   A 100     -17.221  -4.042   9.488  1.00  0.00           H
ATOM   3148  C4  U   A 100     -19.060  -3.879   8.458  1.00  0.00           C
ATOM   3149  O4  U   A 100     -18.685  -3.758   7.292  1.00  0.00           O
ATOM   3150  N3  U   A 100     -20.406  -3.879   8.739  1.00  0.00           N
ATOM   3151  H3  U   A 100     -21.024  -3.775   7.960  1.00  0.00           H
ATOM   3152  C2  U   A 100     -20.993  -4.006   9.971  1.00  0.00           C
ATOM   3153  O2  U   A 100     -22.202  -3.991  10.114  1.00  0.00           O
ATOM   3154  C3' U   A 100     -19.509  -5.791  13.797  1.00  0.00           C
ATOM   3155  H3' U   A 100     -18.664  -6.094  13.357  1.00  0.00           H
ATOM   3156  C2' U   A 100     -20.725  -5.738  12.876  1.00  0.00           C
ATOM   3157 1H2' U   A 100     -20.762  -6.464  12.189  1.00  0.00           H
ATOM   3158  O2' U   A 100     -21.927  -5.923  13.599  1.00  0.00           O
ATOM   3159 2HO' U   A 100     -21.974  -6.865  13.933  1.00  0.00           H
ATOM   3160  O3' U   A 100     -19.642  -6.779  14.817  1.00  0.00           O
ATOM   3161  P   U   A 101     -19.119  -8.277  14.551  1.00  0.00           P
ATOM   3162  O1P U   A 101     -19.116  -8.985  15.856  1.00  0.00           O
ATOM   3163  O2P U   A 101     -17.865  -8.200  13.756  1.00  0.00           O
ATOM   3164  O5' U   A 101     -20.257  -8.927  13.643  1.00  0.00           O
ATOM   3165  C5' U   A 101     -19.937  -9.614  12.433  1.00  0.00           C
ATOM   3166 1H5' U   A 101     -20.088 -10.591  12.581  1.00  0.00           H
ATOM   3167 2H5' U   A 101     -18.971  -9.453  12.229  1.00  0.00           H
ATOM   3168  C4' U   A 101     -20.806  -9.110  11.305  1.00  0.00           C
ATOM   3169  H4' U   A 101     -21.742  -9.153  11.653  1.00  0.00           H
ATOM   3170  O4' U   A 101     -20.379  -7.764  10.964  1.00  0.00           O
ATOM   3171  C1' U   A 101     -20.432  -7.583   9.561  1.00  0.00           C
ATOM   3172  H1' U   A 101     -20.974  -6.772   9.341  1.00  0.00           H
ATOM   3173  N1  U   A 101     -19.069  -7.316   9.077  1.00  0.00           N
ATOM   3174  C6  U   A 101     -17.969  -7.553   9.870  1.00  0.00           C
ATOM   3175  H6  U   A 101     -18.109  -7.911  10.793  1.00  0.00           H
ATOM   3176  C5  U   A 101     -16.721  -7.322   9.451  1.00  0.00           C
ATOM   3177  H5  U   A 101     -15.948  -7.507  10.057  1.00  0.00           H
ATOM   3178  C4  U   A 101     -16.492  -6.810   8.136  1.00  0.00           C
ATOM   3179  O4  U   A 101     -15.394  -6.575   7.632  1.00  0.00           O
ATOM   3180  N3  U   A 101     -17.634  -6.592   7.400  1.00  0.00           N
ATOM   3181  H3  U   A 101     -17.507  -6.230   6.477  1.00  0.00           H
ATOM   3182  C2  U   A 101     -18.928  -6.817   7.795  1.00  0.00           C
ATOM   3183  O2  U   A 101     -19.875  -6.591   7.064  1.00  0.00           O
ATOM   3184  C3' U   A 101     -20.701  -9.888   9.997  1.00  0.00           C
ATOM   3185  H3' U   A 101     -19.817 -10.341   9.879  1.00  0.00           H
ATOM   3186  C2' U   A 101     -21.069  -8.836   8.958  1.00  0.00           C
ATOM   3187 1H2' U   A 101     -20.832  -9.074   8.016  1.00  0.00           H
ATOM   3188  O2' U   A 101     -22.469  -8.639   8.888  1.00  0.00           O
ATOM   3189 2HO' U   A 101     -22.901  -9.451   8.495  1.00  0.00           H
ATOM   3190  O3' U   A 101     -21.559 -11.036   9.905  1.00  0.00           O
ATOM   3191  P   U   A 102     -22.726 -11.283  10.990  1.00  0.00           P
ATOM   3192  O1P U   A 102     -23.664 -10.133  10.930  1.00  0.00           O
ATOM   3193  O2P U   A 102     -22.099 -11.654  12.283  1.00  0.00           O
ATOM   3194  O5' U   A 102     -23.497 -12.560  10.426  1.00  0.00           O
ATOM   3195  C5' U   A 102     -23.796 -13.677  11.265  1.00  0.00           C
ATOM   3196 1H5' U   A 102     -24.759 -13.913  11.137  1.00  0.00           H
ATOM   3197 2H5' U   A 102     -23.643 -13.403  12.214  1.00  0.00           H
ATOM   3198  C4' U   A 102     -22.913 -14.850  10.906  1.00  0.00           C
ATOM   3199  H4' U   A 102     -22.986 -15.486  11.674  1.00  0.00           H
ATOM   3200  O4' U   A 102     -23.388 -15.419   9.655  1.00  0.00           O
ATOM   3201  C1' U   A 102     -22.289 -15.721   8.816  1.00  0.00           C
ATOM   3202  H1' U   A 102     -22.371 -16.653   8.463  1.00  0.00           H
ATOM   3203  N1  U   A 102     -22.341 -14.830   7.648  1.00  0.00           N
ATOM   3204  C6  U   A 102     -22.836 -13.548   7.747  1.00  0.00           C
ATOM   3205  H6  U   A 102     -23.164 -13.225   8.635  1.00  0.00           H
ATOM   3206  C5  U   A 102     -22.894 -12.721   6.700  1.00  0.00           C
ATOM   3207  H5  U   A 102     -23.259 -11.797   6.813  1.00  0.00           H
ATOM   3208  C4  U   A 102     -22.434 -13.156   5.419  1.00  0.00           C
ATOM   3209  O4  U   A 102     -22.439 -12.490   4.384  1.00  0.00           O
ATOM   3210  N3  U   A 102     -21.953 -14.444   5.390  1.00  0.00           N
ATOM   3211  H3  U   A 102     -21.623 -14.777   4.507  1.00  0.00           H
ATOM   3212  C2  U   A 102     -21.877 -15.321   6.442  1.00  0.00           C
ATOM   3213  O2  U   A 102     -21.430 -16.447   6.312  1.00  0.00           O
ATOM   3214  C3' U   A 102     -21.447 -14.512  10.660  1.00  0.00           C
ATOM   3215  H3' U   A 102     -21.273 -13.571  10.371  1.00  0.00           H
ATOM   3216  C2' U   A 102     -21.020 -15.574   9.653  1.00  0.00           C
ATOM   3217 1H2' U   A 102     -20.166 -15.382   9.170  1.00  0.00           H
ATOM   3218  O2' U   A 102     -20.751 -16.810  10.290  1.00  0.00           O
ATOM   3219 2HO' U   A 102     -19.921 -16.727  10.842  1.00  0.00           H
ATOM   3220  O3' U   A 102     -20.676 -14.560  11.866  1.00  0.00           O
ATOM   3221  H3T U   A 102     -19.724 -14.333  11.662  1.00  0.00           H
CONECT   63   62
CONECT   38   37
CONECT   39   37
CONECT   65   64
CONECT   43   42   44   45   62
CONECT   54   52   55   58
CONECT   62   43   60   63   64
CONECT   60   66   40   61   62
CONECT   59   45   49   58
CONECT   40   37   41   42   60
CONECT   49   48   50   59
CONECT   37   36   38   39   40
CONECT   50   49   51   52
CONECT   46   45   47   48
CONECT   53   52
CONECT   44   43
CONECT   56   55
CONECT   57   55
CONECT   61   60
CONECT   41   40
CONECT   47   46
CONECT   52   50   53   54
CONECT   55   54   56   57
CONECT   58   54   59
CONECT   48   46   49
CONECT   45   43   46   59
CONECT   34   33
CONECT   64   62   65
CONECT   35   33
CONECT   66   67   60
CONECT   42   40   43
CONECT   36   33   37
CONECT   51   50
CONECT   33   35   32   34   36
CONECT   93   92
CONECT   72   71
CONECT   73   71
CONECT   95   94
CONECT   77   76   78   79   92
CONECT   88   79   86   89
CONECT   92   77   90   93   94
CONECT   90   74   91   92   96
CONECT   84   82   85   86
CONECT   74   71   75   76   90
CONECT   82   80   83   84
CONECT   71   70   72   73   74
CONECT   80   79   81   82
CONECT   78   77
CONECT   87   86
CONECT   91   90
CONECT   75   74
CONECT   83   82
CONECT   81   80
CONECT   79   77   80   88
CONECT   86   84   87   88
CONECT   68   67
CONECT   89   88
CONECT   94   92   95
CONECT   69   67
CONECT   96   90   97
CONECT   85   84
CONECT   76   74   77
CONECT   70   67   71
CONECT   67   66   68   69   70
CONECT  123  122
CONECT  102  101
CONECT  103  101
CONECT  125  124
CONECT  107  106  108  109  122
CONECT  118  109  116  119
CONECT  122  107  120  123  124
CONECT  120  104  121  122  126
CONECT  114  112  115  116
CONECT  104  101  105  106  120
CONECT  112  110  113  114
CONECT  101  100  102  103  104
CONECT  110  109  111  112
CONECT  108  107
CONECT  117  116
CONECT  121  120
CONECT  105  104
CONECT  113  112
CONECT  111  110
CONECT  109  107  110  118
CONECT  116  114  117  118
CONECT   98   97
CONECT  119  118
CONECT  124  122  125
CONECT   99   97
CONECT  126  120  127
CONECT  115  114
CONECT  106  104  107
CONECT  100   97  101
CONECT   97   96   98   99  100
CONECT  157  156
CONECT  132  131
CONECT  133  131
CONECT  159  158
CONECT  137  136  138  139  156
CONECT  148  146  149  152
CONECT  156  137  154  157  158
CONECT  154  134  155  156  160
CONECT  153  139  143  152
CONECT  134  131  135  136  154
CONECT  143  142  144  153
CONECT  131  130  132  133  134
CONECT  144  143  145  146
CONECT  140  139  141  142
CONECT  147  146
CONECT  138  137
CONECT  150  149
CONECT  151  149
CONECT  155  154
CONECT  135  134
CONECT  141  140
CONECT  146  144  147  148
CONECT  149  148  150  151
CONECT  152  148  153
CONECT  142  140  143
CONECT  139  137  140  153
CONECT  128  127
CONECT  158  156  159
CONECT  129  127
CONECT  160  154  161
CONECT  136  134  137
CONECT  130  131  127
CONECT  145  144
CONECT  127  130  126  128  129
CONECT  191  190
CONECT  166  165
CONECT  167  165
CONECT  193  192
CONECT  171  170  172  173  190
CONECT  182  180  183  186
CONECT  190  171  188  191  192
CONECT  188  168  189  190  194
CONECT  187  173  177  186
CONECT  168  165  169  170  188
CONECT  177  176  178  187
CONECT  165  164  166  167  168
CONECT  178  177  179  180
CONECT  174  173  175  176
CONECT  181  180
CONECT  172  171
CONECT  184  183
CONECT  185  183
CONECT  189  188
CONECT  169  168
CONECT  175  174
CONECT  180  178  181  182
CONECT  183  182  184  185
CONECT  186  182  187
CONECT  176  174  177
CONECT  173  171  174  187
CONECT  162  161
CONECT  192  190  193
CONECT  163  161
CONECT  194  188  195
CONECT  170  168  171
CONECT  164  161  165
CONECT  179  178
CONECT  161  160  162  163  164
CONECT  221  220
CONECT  200  199
CONECT  201  199
CONECT  223  222
CONECT  205  204  206  207  220
CONECT  216  207  214  217
CONECT  220  205  218  221  222
CONECT  218  202  219  220  224
CONECT  212  210  213  214
CONECT  202  199  203  204  218
CONECT  210  208  211  212
CONECT  199  198  200  201  202
CONECT  208  207  209  210
CONECT  206  205
CONECT  215  214
CONECT  219  218
CONECT  203  202
CONECT  211  210
CONECT  209  208
CONECT  207  205  208  216
CONECT  214  212  215  216
CONECT  196  195
CONECT  217  216
CONECT  222  220  223
CONECT  197  195
CONECT  224  218  225
CONECT  213  212
CONECT  204  202  205
CONECT  198  195  199
CONECT  195  194  196  197  198
CONECT  252  251
CONECT  230  229
CONECT  231  229
CONECT  254  253
CONECT  235  234  236  237  251
CONECT  247  237  246  248
CONECT  251  235  249  252  253
CONECT  249  232  250  251  255
CONECT  242  240  243  246
CONECT  232  229  233  234  249
CONECT  240  238  241  242
CONECT  229  228  230  231  232
CONECT  238  237  239  240
CONECT  236  235
CONECT  250  249
CONECT  233  232
CONECT  244  243
CONECT  245  243
CONECT  241  240
CONECT  239  238
CONECT  237  235  238  247
CONECT  246  242  247
CONECT  243  242  244  245
CONECT  226  225
CONECT  248  247
CONECT  253  251  254
CONECT  227  225
CONECT  255  249  256
CONECT  234  232  235
CONECT  228  225  229
CONECT  225  224  226  227  228
CONECT  283  282
CONECT  261  260
CONECT  262  260
CONECT  285  284
CONECT  266  265  267  268  282
CONECT  278  268  277  279
CONECT  282  266  280  283  284
CONECT  280  263  281  282  286
CONECT  273  271  274  277
CONECT  263  260  264  265  280
CONECT  271  269  272  273
CONECT  260  259  261  262  263
CONECT  269  268  270  271
CONECT  267  266
CONECT  281  280
CONECT  264  263
CONECT  275  274
CONECT  276  274
CONECT  272  271
CONECT  270  269
CONECT  268  266  269  278
CONECT  277  273  278
CONECT  274  273  275  276
CONECT  257  256
CONECT  279  278
CONECT  284  282  285
CONECT  258  256
CONECT  286  280  287
CONECT  265  263  266
CONECT  259  260  256
CONECT  256  258  259  255  257
CONECT  317  316
CONECT  292  291
CONECT  293  291
CONECT  319  318
CONECT  297  296  298  299  316
CONECT  308  306  309  312
CONECT  316  297  314  317  318
CONECT  314  294  315  316  320
CONECT  313  299  303  312
CONECT  294  291  295  296  314
CONECT  303  302  304  313
CONECT  291  290  292  293  294
CONECT  304  303  305  306
CONECT  300  299  301  302
CONECT  307  306
CONECT  298  297
CONECT  310  309
CONECT  311  309
CONECT  315  314
CONECT  295  294
CONECT  301  300
CONECT  306  304  307  308
CONECT  309  308  310  311
CONECT  312  308  313
CONECT  302  300  303
CONECT  299  297  300  313
CONECT  288  287
CONECT  318  316  319
CONECT  289  287
CONECT  320  314  321
CONECT  296  294  297
CONECT  290  287  291
CONECT  305  304
CONECT  287  286  288  289  290
CONECT  350  349
CONECT  326  325
CONECT  327  325
CONECT  352  351
CONECT  331  330  332  333  349
CONECT  343  342  344  345
CONECT  349  331  347  350  351
CONECT  347  328  348  349  353
CONECT  346  333  337  345
CONECT  328  325  329  330  347
CONECT  337  336  338  346
CONECT  325  324  326  327  328
CONECT  338  337  339  342
CONECT  334  333  335  336
CONECT  332  331
CONECT  344  343
CONECT  348  347
CONECT  329  328
CONECT  340  339
CONECT  341  339
CONECT  335  334
CONECT  342  338  343
CONECT  345  343  346
CONECT  339  338  340  341
CONECT  336  334  337
CONECT  333  331  334  346
CONECT  322  321
CONECT  351  349  352
CONECT  323  321
CONECT  353  347  354
CONECT  330  328  331
CONECT  324  321  325
CONECT  321  320  322  323  324
CONECT  384  383
CONECT  359  358
CONECT  360  358
CONECT  386  385
CONECT  364  363  365  366  383
CONECT  375  373  376  379
CONECT  383  364  381  384  385
CONECT  381  361  382  383  387
CONECT  380  366  370  379
CONECT  361  358  362  363  381
CONECT  370  369  371  380
CONECT  358  357  359  360  361
CONECT  371  370  372  373
CONECT  367  366  368  369
CONECT  374  373
CONECT  365  364
CONECT  377  376
CONECT  378  376
CONECT  382  381
CONECT  362  361
CONECT  368  367
CONECT  373  371  374  375
CONECT  376  375  377  378
CONECT  379  375  380
CONECT  369  367  370
CONECT  366  364  367  380
CONECT  355  354
CONECT  385  383  386
CONECT  356  354
CONECT  387  381  388
CONECT  363  361  364
CONECT  357  354  358
CONECT  372  371
CONECT  354  353  355  356  357
CONECT  417  416
CONECT  393  392
CONECT  394  392
CONECT  419  418
CONECT  398  397  399  400  416
CONECT  410  409  411  412
CONECT  416  398  414  417  418
CONECT  414  395  415  416  420
CONECT  413  400  404  412
CONECT  395  392  396  397  414
CONECT  404  403  405  413
CONECT  392  391  393  394  395
CONECT  405  404  406  409
CONECT  401  400  402  403
CONECT  399  398
CONECT  411  410
CONECT  415  414
CONECT  396  395
CONECT  407  406
CONECT  408  406
CONECT  402  401
CONECT  409  405  410
CONECT  412  410  413
CONECT  406  405  407  408
CONECT  403  401  404
CONECT  400  398  401  413
CONECT  389  388
CONECT  418  416  419
CONECT  390  388
CONECT  420  414  421
CONECT  397  395  398
CONECT  391  388  392
CONECT  388  387  389  390  391
CONECT  451  450
CONECT  426  425
CONECT  427  425
CONECT  453  452
CONECT  431  430  432  433  450
CONECT  442  440  443  446
CONECT  450  431  448  451  452
CONECT  448  428  449  450  454
CONECT  447  433  437  446
CONECT  428  425  429  430  448
CONECT  437  436  438  447
CONECT  425  424  426  427  428
CONECT  438  437  439  440
CONECT  434  433  435  436
CONECT  441  440
CONECT  432  431
CONECT  444  443
CONECT  445  443
CONECT  449  448
CONECT  429  428
CONECT  435  434
CONECT  440  438  441  442
CONECT  443  442  444  445
CONECT  446  442  447
CONECT  436  434  437
CONECT  433  431  434  447
CONECT  422  421
CONECT  452  450  453
CONECT  423  421
CONECT  454  448  455
CONECT  430  428  431
CONECT  424  421  425
CONECT  439  438
CONECT  421  420  422  423  424
CONECT  481  480
CONECT  460  459
CONECT  461  459
CONECT  483  482
CONECT  465  464  466  467  480
CONECT  476  467  474  477
CONECT  480  465  478  481  482
CONECT  478  462  479  480  484
CONECT  472  470  473  474
CONECT  462  459  463  464  478
CONECT  470  468  471  472
CONECT  459  458  460  461  462
CONECT  468  467  469  470
CONECT  466  465
CONECT  475  474
CONECT  479  478
CONECT  463  462
CONECT  471  470
CONECT  469  468
CONECT  467  465  468  476
CONECT  474  472  475  476
CONECT  456  455
CONECT  477  476
CONECT  482  480  483
CONECT  457  455
CONECT  484  478  485
CONECT  473  472
CONECT  464  462  465
CONECT  458  455  459
CONECT  455  454  456  457  458
CONECT  514  513
CONECT  490  489
CONECT  491  489
CONECT  516  515
CONECT  495  494  496  497  513
CONECT  507  506  508  509
CONECT  513  514  515  495  511
CONECT  511  517  492  512  513
CONECT  510  497  501  509
CONECT  492  489  493  494  511
CONECT  501  500  502  510
CONECT  489  488  490  491  492
CONECT  502  501  503  506
CONECT  498  497  499  500
CONECT  496  495
CONECT  508  507
CONECT  512  511
CONECT  493  492
CONECT  504  503
CONECT  505  503
CONECT  499  498
CONECT  506  502  507
CONECT  509  507  510
CONECT  503  502  504  505
CONECT  500  498  501
CONECT  497  495  498  510
CONECT  486  485
CONECT  515  516  513
CONECT  487  485
CONECT  517  518  511
CONECT  494  492  495
CONECT  488  485  489
CONECT  485  484  486  487  488
CONECT  548  547
CONECT  523  522
CONECT  524  522
CONECT  550  549
CONECT  528  527  529  530  547
CONECT  539  537  540  543
CONECT  547  528  545  548  549
CONECT  545  525  546  547  551
CONECT  544  530  534  543
CONECT  525  522  526  527  545
CONECT  534  533  535  544
CONECT  522  521  523  524  525
CONECT  535  534  536  537
CONECT  531  530  532  533
CONECT  538  537
CONECT  529  528
CONECT  541  540
CONECT  542  540
CONECT  546  545
CONECT  526  525
CONECT  532  531
CONECT  537  535  538  539
CONECT  540  539  541  542
CONECT  543  539  544
CONECT  533  531  534
CONECT  530  528  531  544
CONECT  519  518
CONECT  549  547  550
CONECT  520  518
CONECT  551  545  552
CONECT  527  525  528
CONECT  521  518  522
CONECT  536  535
CONECT  518  517  519  520  521
CONECT  578  577
CONECT  557  556
CONECT  558  556
CONECT  580  579
CONECT  562  561  563  564  577
CONECT  573  564  571  574
CONECT  577  562  575  578  579
CONECT  575  559  576  577  581
CONECT  569  567  570  571
CONECT  559  556  560  561  575
CONECT  567  565  568  569
CONECT  556  555  557  558  559
CONECT  565  564  566  567
CONECT  563  562
CONECT  572  571
CONECT  576  575
CONECT  560  559
CONECT  568  567
CONECT  566  565
CONECT  564  562  565  573
CONECT  571  569  572  573
CONECT  553  552
CONECT  574  573
CONECT  579  577  580
CONECT  554  552
CONECT  581  575  582
CONECT  570  569
CONECT  561  559  562
CONECT  555  552  556
CONECT  552  551  553  554  555
CONECT  612  611
CONECT  587  586
CONECT  588  586
CONECT  614  613
CONECT  592  591  593  594  611
CONECT  603  601  604  607
CONECT  611  592  609  612  613
CONECT  609  589  610  611  615
CONECT  608  594  598  607
CONECT  589  586  590  591  609
CONECT  598  597  599  608
CONECT  586  585  587  588  589
CONECT  599  598  600  601
CONECT  595  594  596  597
CONECT  602  601
CONECT  593  592
CONECT  605  604
CONECT  606  604
CONECT  610  609
CONECT  590  589
CONECT  596  595
CONECT  601  599  602  603
CONECT  604  603  605  606
CONECT  607  603  608
CONECT  597  595  598
CONECT  594  592  595  608
CONECT  583  582
CONECT  613  611  614
CONECT  584  582
CONECT  615  609  616
CONECT  591  589  592
CONECT  585  582  586
CONECT  600  599
CONECT  582  581  583  584  585
CONECT  646  645
CONECT  621  620
CONECT  622  620
CONECT  648  647
CONECT  626  625  627  628  645
CONECT  637  635  638  641
CONECT  645  626  643  646  647
CONECT  643  623  644  645  649
CONECT  642  628  632  641
CONECT  623  620  624  625  643
CONECT  632  631  633  642
CONECT  620  619  621  622  623
CONECT  633  632  634  635
CONECT  629  628  630  631
CONECT  636  635
CONECT  627  626
CONECT  639  638
CONECT  640  638
CONECT  644  643
CONECT  624  623
CONECT  630  629
CONECT  635  633  636  637
CONECT  638  637  639  640
CONECT  641  637  642
CONECT  631  629  632
CONECT  628  626  629  642
CONECT  617  616
CONECT  647  645  648
CONECT  618  616
CONECT  649  643  650
CONECT  625  623  626
CONECT  619  616  620
CONECT  634  633
CONECT  616  615  617  618  619
CONECT  676  675
CONECT  655  654
CONECT  656  654
CONECT  678  677
CONECT  660  659  661  662  675
CONECT  671  662  669  672
CONECT  675  660  673  676  677
CONECT  673  657  674  675  679
CONECT  667  665  668  669
CONECT  657  654  658  659  673
CONECT  665  663  666  667
CONECT  654  653  655  656  657
CONECT  663  662  664  665
CONECT  661  660
CONECT  670  669
CONECT  674  673
CONECT  658  657
CONECT  666  665
CONECT  664  663
CONECT  662  660  663  671
CONECT  669  667  670  671
CONECT  651  650
CONECT  672  671
CONECT  677  675  678
CONECT  652  650
CONECT  679  673  680
CONECT  668  667
CONECT  659  657  660
CONECT  653  650  654
CONECT  650  649  651  652  653
CONECT  710  709
CONECT  685  684
CONECT  686  684
CONECT  712  711
CONECT  690  689  691  692  709
CONECT  701  699  702  705
CONECT  709  690  707  710  711
CONECT  707  687  708  709  713
CONECT  706  692  696  705
CONECT  687  684  688  689  707
CONECT  696  695  697  706
CONECT  684  683  685  686  687
CONECT  697  696  698  699
CONECT  693  692  694  695
CONECT  700  699
CONECT  691  690
CONECT  703  702
CONECT  704  702
CONECT  708  707
CONECT  688  687
CONECT  694  693
CONECT  699  697  700  701
CONECT  702  701  703  704
CONECT  705  701  706
CONECT  695  693  696
CONECT  692  690  693  706
CONECT  681  680
CONECT  711  709  712
CONECT  682  680
CONECT  713  707  714
CONECT  689  687  690
CONECT  683  680  684
CONECT  698  697
CONECT  680  679  681  682  683
CONECT  740  739
CONECT  719  718
CONECT  720  718
CONECT  742  741
CONECT  724  723  725  726  739
CONECT  735  726  733  736
CONECT  739  724  737  740  741
CONECT  737  721  738  739  743
CONECT  731  729  732  733
CONECT  721  718  722  723  737
CONECT  729  727  730  731
CONECT  718  717  719  720  721
CONECT  727  726  728  729
CONECT  725  724
CONECT  734  733
CONECT  738  737
CONECT  722  721
CONECT  730  729
CONECT  728  727
CONECT  726  724  727  735
CONECT  733  731  734  735
CONECT  715  714
CONECT  736  735
CONECT  741  739  742
CONECT  716  714
CONECT  743  737  744
CONECT  732  731
CONECT  723  721  724
CONECT  717  714  718
CONECT  714  713  715  716  717
CONECT  770  769
CONECT  749  748
CONECT  750  748
CONECT  772  771
CONECT  754  753  755  756  769
CONECT  765  756  763  766
CONECT  769  754  767  770  771
CONECT  767  751  768  769  773
CONECT  761  759  762  763
CONECT  751  748  752  753  767
CONECT  759  757  760  761
CONECT  748  747  749  750  751
CONECT  757  756  758  759
CONECT  755  754
CONECT  764  763
CONECT  768  767
CONECT  752  751
CONECT  760  759
CONECT  758  757
CONECT  756  754  757  765
CONECT  763  761  764  765
CONECT  745  744
CONECT  766  765
CONECT  771  769  772
CONECT  746  744
CONECT  773  767  774
CONECT  762  761
CONECT  753  751  754
CONECT  747  744  748
CONECT  744  743  745  746  747
CONECT  800  799
CONECT  779  778
CONECT  780  778
CONECT  802  801
CONECT  784  783  785  786  799
CONECT  795  786  793  796
CONECT  799  784  797  800  801
CONECT  797  781  798  799  803
CONECT  791  789  792  793
CONECT  781  778  782  783  797
CONECT  789  787  790  791
CONECT  778  777  779  780  781
CONECT  787  786  788  789
CONECT  785  784
CONECT  794  793
CONECT  798  797
CONECT  782  781
CONECT  790  789
CONECT  788  787
CONECT  786  784  787  795
CONECT  793  791  794  795
CONECT  775  774
CONECT  796  795
CONECT  801  799  802
CONECT  776  774
CONECT  803  797  804
CONECT  792  791
CONECT  783  781  784
CONECT  777  774  778
CONECT  774  773  775  776  777
CONECT  833  832
CONECT  809  808
CONECT  810  808
CONECT  835  834
CONECT  814  813  815  816  832
CONECT  826  825  827  828
CONECT  832  814  830  833  834
CONECT  830  811  831  832  836
CONECT  829  816  820  828
CONECT  811  808  812  813  830
CONECT  820  819  821  829
CONECT  808  807  809  810  811
CONECT  821  820  822  825
CONECT  817  816  818  819
CONECT  815  814
CONECT  827  826
CONECT  831  830
CONECT  812  811
CONECT  823  822
CONECT  824  822
CONECT  818  817
CONECT  825  821  826
CONECT  828  826  829
CONECT  822  821  823  824
CONECT  819  817  820
CONECT  816  814  817  829
CONECT  805  804
CONECT  834  832  835
CONECT  806  804
CONECT  836  830  837
CONECT  813  811  814
CONECT  807  804  808
CONECT  804  803  805  806  807
CONECT  864  863
CONECT  842  841
CONECT  843  841
CONECT  866  865
CONECT  847  846  848  849  863
CONECT  859  849  858  860
CONECT  863  847  861  864  865
CONECT  861  844  862  863  867
CONECT  854  852  855  858
CONECT  844  841  845  846  861
CONECT  852  850  853  854
CONECT  841  840  842  843  844
CONECT  850  849  851  852
CONECT  848  847
CONECT  862  861
CONECT  845  844
CONECT  856  855
CONECT  857  855
CONECT  853  852
CONECT  851  850
CONECT  849  847  850  859
CONECT  858  854  859
CONECT  855  854  856  857
CONECT  838  837
CONECT  860  859
CONECT  865  863  866
CONECT  839  837
CONECT  867  861  868
CONECT  846  844  847
CONECT  840  837  841
CONECT  837  836  838  839  840
CONECT  897  896
CONECT  873  872
CONECT  874  872
CONECT  899  898
CONECT  878  877  879  880  896
CONECT  890  889  891  892
CONECT  896  878  894  897  898
CONECT  894  875  895  896  900
CONECT  893  880  884  892
CONECT  875  872  876  877  894
CONECT  884  883  885  893
CONECT  872  871  873  874  875
CONECT  885  884  886  889
CONECT  881  880  882  883
CONECT  879  878
CONECT  891  890
CONECT  895  894
CONECT  876  875
CONECT  887  886
CONECT  888  886
CONECT  882  881
CONECT  889  885  890
CONECT  892  890  893
CONECT  886  885  887  888
CONECT  883  881  884
CONECT  880  878  881  893
CONECT  869  868
CONECT  898  896  899
CONECT  870  868
CONECT  900  894  901
CONECT  877  875  878
CONECT  871  868  872
CONECT  868  867  869  870  871
CONECT  930  929
CONECT  906  905
CONECT  907  905
CONECT  932  931
CONECT  911  910  912  913  929
CONECT  923  922  924  925
CONECT  929  911  927  930  931
CONECT  927  908  928  929  933
CONECT  926  913  917  925
CONECT  908  905  909  910  927
CONECT  917  916  918  926
CONECT  905  904  906  907  908
CONECT  918  917  919  922
CONECT  914  913  915  916
CONECT  912  911
CONECT  924  923
CONECT  928  927
CONECT  909  908
CONECT  920  919
CONECT  921  919
CONECT  915  914
CONECT  922  918  923
CONECT  925  923  926
CONECT  919  918  920  921
CONECT  916  914  917
CONECT  913  911  914  926
CONECT  902  901
CONECT  931  929  932
CONECT  903  901
CONECT  933  927  934
CONECT  910  908  911
CONECT  904  901  905
CONECT  901  900  902  903  904
CONECT  961  960
CONECT  939  938
CONECT  940  938
CONECT  963  962
CONECT  944  943  945  946  960
CONECT  956  946  955  957
CONECT  960  944  958  961  962
CONECT  958  941  959  960  964
CONECT  951  949  952  955
CONECT  941  938  942  943  958
CONECT  949  947  950  951
CONECT  938  937  939  940  941
CONECT  947  946  948  949
CONECT  945  944
CONECT  959  958
CONECT  942  941
CONECT  953  952
CONECT  954  952
CONECT  950  949
CONECT  948  947
CONECT  946  944  947  956
CONECT  955  951  956
CONECT  952  951  953  954
CONECT  935  934
CONECT  957  956
CONECT  962  960  963
CONECT  936  934
CONECT  964  958  965
CONECT  943  941  944
CONECT  937  934  938
CONECT  934  933  935  936  937
CONECT  991  990
CONECT  970  969
CONECT  971  969
CONECT  993  992
CONECT  975  974  976  977  990
CONECT  986  977  984  987
CONECT  990  975  988  991  992
CONECT  988  972  989  990  994
CONECT  982  980  983  984
CONECT  972  969  973  974  988
CONECT  980  978  981  982
CONECT  969  968  970  971  972
CONECT  978  977  979  980
CONECT  976  975
CONECT  985  984
CONECT  989  988
CONECT  973  972
CONECT  981  980
CONECT  979  978
CONECT  977  975  978  986
CONECT  984  982  985  986
CONECT  966  965
CONECT  987  986
CONECT  992  990  993
CONECT  967  965
CONECT  994  988  995
CONECT  983  982
CONECT  974  972  975
CONECT  968  965  969
CONECT  965  964  966  967  968
CONECT 1024 1023
CONECT 1000  999
CONECT 1001  999
CONECT 1026 1025
CONECT 1005 1004 1006 1007 1023
CONECT 1017 1016 1018 1019
CONECT 1023 1005 1021 1024 1025
CONECT 1021 1027 1002 1022 1023
CONECT 1020 1007 1011 1019
CONECT 1002  999 1003 1004 1021
CONECT 1011 1010 1012 1020
CONECT  999  998 1000 1001 1002
CONECT 1012 1011 1013 1016
CONECT 1008 1007 1009 1010
CONECT 1006 1005
CONECT 1018 1017
CONECT 1022 1021
CONECT 1003 1002
CONECT 1014 1013
CONECT 1015 1013
CONECT 1009 1008
CONECT 1016 1012 1017
CONECT 1019 1017 1020
CONECT 1013 1012 1014 1015
CONECT 1010 1008 1011
CONECT 1007 1005 1008 1020
CONECT  996  995
CONECT 1025 1026 1023
CONECT  997  995
CONECT 1027 1028 1021
CONECT 1004 1002 1005
CONECT  998  995  999
CONECT  995  994  996  997  998
CONECT 1057 1056
CONECT 1033 1032
CONECT 1034 1032
CONECT 1059 1058
CONECT 1038 1037 1039 1040 1056
CONECT 1050 1049 1051 1052
CONECT 1056 1038 1054 1057 1058
CONECT 1054 1035 1055 1056 1060
CONECT 1053 1040 1044 1052
CONECT 1035 1032 1036 1037 1054
CONECT 1044 1043 1045 1053
CONECT 1032 1031 1033 1034 1035
CONECT 1045 1044 1046 1049
CONECT 1041 1040 1042 1043
CONECT 1039 1038
CONECT 1051 1050
CONECT 1055 1054
CONECT 1036 1035
CONECT 1047 1046
CONECT 1048 1046
CONECT 1042 1041
CONECT 1049 1045 1050
CONECT 1052 1050 1053
CONECT 1046 1045 1047 1048
CONECT 1043 1041 1044
CONECT 1040 1038 1041 1053
CONECT 1029 1028
CONECT 1058 1056 1059
CONECT 1030 1028
CONECT 1060 1054 1061
CONECT 1037 1035 1038
CONECT 1031 1028 1032
CONECT 1028 1027 1029 1030 1031
CONECT 1087 1086
CONECT 1066 1065
CONECT 1067 1065
CONECT 1089 1088
CONECT 1071 1070 1072 1073 1086
CONECT 1082 1073 1080 1083
CONECT 1086 1071 1084 1087 1088
CONECT 1084 1068 1085 1086 1090
CONECT 1078 1076 1079 1080
CONECT 1068 1065 1069 1070 1084
CONECT 1076 1074 1077 1078
CONECT 1065 1064 1066 1067 1068
CONECT 1074 1073 1075 1076
CONECT 1072 1071
CONECT 1081 1080
CONECT 1085 1084
CONECT 1069 1068
CONECT 1077 1076
CONECT 1075 1074
CONECT 1073 1071 1074 1082
CONECT 1080 1078 1081 1082
CONECT 1062 1061
CONECT 1083 1082
CONECT 1088 1086 1089
CONECT 1063 1061
CONECT 1090 1084 1091
CONECT 1079 1078
CONECT 1070 1068 1071
CONECT 1064 1061 1065
CONECT 1061 1060 1062 1063 1064
CONECT 1117 1116
CONECT 1096 1095
CONECT 1097 1095
CONECT 1119 1118
CONECT 1101 1100 1102 1103 1116
CONECT 1112 1103 1110 1113
CONECT 1116 1101 1114 1117 1118
CONECT 1114 1098 1115 1116 1120
CONECT 1108 1106 1109 1110
CONECT 1098 1095 1099 1100 1114
CONECT 1106 1104 1107 1108
CONECT 1095 1094 1096 1097 1098
CONECT 1104 1103 1105 1106
CONECT 1102 1101
CONECT 1111 1110
CONECT 1115 1114
CONECT 1099 1098
CONECT 1107 1106
CONECT 1105 1104
CONECT 1103 1101 1104 1112
CONECT 1110 1108 1111 1112
CONECT 1092 1091
CONECT 1113 1112
CONECT 1118 1116 1119
CONECT 1093 1091
CONECT 1120 1114 1121
CONECT 1109 1108
CONECT 1100 1098 1101
CONECT 1094 1091 1095
CONECT 1091 1090 1092 1093 1094
CONECT 1151 1150
CONECT 1126 1125
CONECT 1127 1125
CONECT 1153 1152
CONECT 1131 1130 1132 1133 1150
CONECT 1142 1140 1143 1146
CONECT 1150 1131 1148 1151 1152
CONECT 1148 1128 1149 1150 1154
CONECT 1147 1133 1137 1146
CONECT 1128 1125 1129 1130 1148
CONECT 1137 1136 1138 1147
CONECT 1125 1124 1126 1127 1128
CONECT 1138 1137 1139 1140
CONECT 1134 1133 1135 1136
CONECT 1141 1140
CONECT 1132 1131
CONECT 1144 1143
CONECT 1145 1143
CONECT 1149 1148
CONECT 1129 1128
CONECT 1135 1134
CONECT 1140 1138 1141 1142
CONECT 1143 1142 1144 1145
CONECT 1146 1142 1147
CONECT 1136 1134 1137
CONECT 1133 1131 1134 1147
CONECT 1122 1121
CONECT 1152 1150 1153
CONECT 1123 1121
CONECT 1154 1148 1155
CONECT 1130 1128 1131
CONECT 1124 1121 1125
CONECT 1139 1138
CONECT 1121 1120 1122 1123 1124
CONECT 1184 1183
CONECT 1160 1159
CONECT 1161 1159
CONECT 1186 1185
CONECT 1165 1164 1166 1167 1183
CONECT 1177 1176 1178 1179
CONECT 1183 1165 1181 1184 1185
CONECT 1181 1162 1182 1183 1187
CONECT 1180 1167 1171 1179
CONECT 1162 1159 1163 1164 1181
CONECT 1171 1170 1172 1180
CONECT 1159 1158 1160 1161 1162
CONECT 1172 1171 1173 1176
CONECT 1168 1167 1169 1170
CONECT 1166 1165
CONECT 1178 1177
CONECT 1182 1181
CONECT 1163 1162
CONECT 1174 1173
CONECT 1175 1173
CONECT 1169 1168
CONECT 1176 1172 1177
CONECT 1179 1177 1180
CONECT 1173 1172 1174 1175
CONECT 1170 1168 1171
CONECT 1167 1165 1168 1180
CONECT 1156 1155
CONECT 1185 1183 1186
CONECT 1157 1155
CONECT 1187 1181 1188
CONECT 1164 1162 1165
CONECT 1158 1155 1159
CONECT 1155 1154 1156 1157 1158
CONECT 1214 1213
CONECT 1193 1192
CONECT 1194 1192
CONECT 1216 1215
CONECT 1198 1197 1199 1200 1213
CONECT 1209 1200 1207 1210
CONECT 1213 1198 1211 1214 1215
CONECT 1211 1195 1212 1213 1217
CONECT 1205 1203 1206 1207
CONECT 1195 1192 1196 1197 1211
CONECT 1203 1201 1204 1205
CONECT 1192 1191 1193 1194 1195
CONECT 1201 1200 1202 1203
CONECT 1199 1198
CONECT 1208 1207
CONECT 1212 1211
CONECT 1196 1195
CONECT 1204 1203
CONECT 1202 1201
CONECT 1200 1198 1201 1209
CONECT 1207 1205 1208 1209
CONECT 1189 1188
CONECT 1210 1209
CONECT 1215 1213 1216
CONECT 1190 1188
CONECT 1217 1211 1218
CONECT 1206 1205
CONECT 1197 1195 1198
CONECT 1191 1188 1192
CONECT 1188 1187 1189 1190 1191
CONECT 1245 1244
CONECT 1223 1222
CONECT 1224 1222
CONECT 1247 1246
CONECT 1228 1227 1229 1230 1244
CONECT 1240 1230 1239 1241
CONECT 1244 1228 1242 1245 1246
CONECT 1242 1225 1243 1244 1248
CONECT 1235 1233 1236 1239
CONECT 1225 1222 1226 1227 1242
CONECT 1233 1231 1234 1235
CONECT 1222 1221 1223 1224 1225
CONECT 1231 1230 1232 1233
CONECT 1229 1228
CONECT 1243 1242
CONECT 1226 1225
CONECT 1237 1236
CONECT 1238 1236
CONECT 1234 1233
CONECT 1232 1231
CONECT 1230 1228 1231 1240
CONECT 1239 1235 1240
CONECT 1236 1235 1237 1238
CONECT 1219 1218
CONECT 1241 1240
CONECT 1246 1244 1247
CONECT 1220 1218
CONECT 1248 1242 1249
CONECT 1227 1225 1228
CONECT 1221 1218 1222
CONECT 1218 1217 1219 1220 1221
CONECT 1278 1277
CONECT 1254 1253
CONECT 1255 1253
CONECT 1280 1279
CONECT 1259 1258 1260 1261 1277
CONECT 1271 1270 1272 1273
CONECT 1277 1259 1275 1278 1279
CONECT 1275 1256 1276 1277 1281
CONECT 1274 1261 1265 1273
CONECT 1256 1253 1257 1258 1275
CONECT 1265 1264 1266 1274
CONECT 1253 1252 1254 1255 1256
CONECT 1266 1265 1267 1270
CONECT 1262 1261 1263 1264
CONECT 1260 1259
CONECT 1272 1271
CONECT 1276 1275
CONECT 1257 1256
CONECT 1268 1267
CONECT 1269 1267
CONECT 1263 1262
CONECT 1270 1266 1271
CONECT 1273 1271 1274
CONECT 1267 1266 1268 1269
CONECT 1264 1262 1265
CONECT 1261 1259 1262 1274
CONECT 1250 1249
CONECT 1279 1277 1280
CONECT 1251 1249
CONECT 1281 1275 1282
CONECT 1258 1256 1259
CONECT 1252 1249 1253
CONECT 1249 1248 1250 1251 1252
CONECT 1309 1308
CONECT 1287 1286
CONECT 1288 1286
CONECT 1311 1310
CONECT 1292 1291 1293 1294 1308
CONECT 1304 1294 1303 1305
CONECT 1308 1292 1306 1309 1310
CONECT 1306 1289 1307 1308 1312
CONECT 1299 1297 1300 1303
CONECT 1289 1286 1290 1291 1306
CONECT 1297 1295 1298 1299
CONECT 1286 1285 1287 1288 1289
CONECT 1295 1294 1296 1297
CONECT 1293 1292
CONECT 1307 1306
CONECT 1290 1289
CONECT 1301 1300
CONECT 1302 1300
CONECT 1298 1297
CONECT 1296 1295
CONECT 1294 1292 1295 1304
CONECT 1303 1299 1304
CONECT 1300 1299 1301 1302
CONECT 1283 1282
CONECT 1305 1304
CONECT 1310 1308 1311
CONECT 1284 1282
CONECT 1312 1306 1313
CONECT 1291 1289 1292
CONECT 1285 1282 1286
CONECT 1282 1281 1283 1284 1285
CONECT 1342 1341
CONECT 1318 1317
CONECT 1319 1317
CONECT 1344 1343
CONECT 1323 1322 1324 1325 1341
CONECT 1335 1334 1336 1337
CONECT 1341 1323 1339 1342 1343
CONECT 1339 1320 1340 1341 1345
CONECT 1338 1325 1329 1337
CONECT 1320 1317 1321 1322 1339
CONECT 1329 1328 1330 1338
CONECT 1317 1316 1318 1319 1320
CONECT 1330 1329 1331 1334
CONECT 1326 1325 1327 1328
CONECT 1324 1323
CONECT 1336 1335
CONECT 1340 1339
CONECT 1321 1320
CONECT 1332 1331
CONECT 1333 1331
CONECT 1327 1326
CONECT 1334 1330 1335
CONECT 1337 1335 1338
CONECT 1331 1330 1332 1333
CONECT 1328 1326 1329
CONECT 1325 1323 1326 1338
CONECT 1314 1313
CONECT 1343 1341 1344
CONECT 1315 1313
CONECT 1345 1339 1346
CONECT 1322 1320 1323
CONECT 1316 1313 1317
CONECT 1313 1312 1314 1315 1316
CONECT 1375 1374
CONECT 1351 1350
CONECT 1352 1350
CONECT 1377 1376
CONECT 1356 1355 1357 1358 1374
CONECT 1368 1367 1369 1370
CONECT 1374 1356 1372 1375 1376
CONECT 1372 1353 1373 1374 1378
CONECT 1371 1358 1362 1370
CONECT 1353 1350 1354 1355 1372
CONECT 1362 1361 1363 1371
CONECT 1350 1349 1351 1352 1353
CONECT 1363 1362 1364 1367
CONECT 1359 1358 1360 1361
CONECT 1357 1356
CONECT 1369 1368
CONECT 1373 1372
CONECT 1354 1353
CONECT 1365 1364
CONECT 1366 1364
CONECT 1360 1359
CONECT 1367 1363 1368
CONECT 1370 1368 1371
CONECT 1364 1363 1365 1366
CONECT 1361 1359 1362
CONECT 1358 1356 1359 1371
CONECT 1347 1346
CONECT 1376 1374 1377
CONECT 1348 1346
CONECT 1378 1372 1379
CONECT 1355 1353 1356
CONECT 1349 1346 1350
CONECT 1346 1345 1347 1348 1349
CONECT 1406 1405
CONECT 1384 1383
CONECT 1385 1383
CONECT 1408 1407
CONECT 1389 1388 1390 1391 1405
CONECT 1401 1391 1400 1402
CONECT 1405 1389 1403 1406 1407
CONECT 1403 1386 1404 1405 1409
CONECT 1396 1394 1397 1400
CONECT 1386 1383 1387 1388 1403
CONECT 1394 1392 1395 1396
CONECT 1383 1382 1384 1385 1386
CONECT 1392 1391 1393 1394
CONECT 1390 1389
CONECT 1404 1403
CONECT 1387 1386
CONECT 1398 1397
CONECT 1399 1397
CONECT 1395 1394
CONECT 1393 1392
CONECT 1391 1389 1392 1401
CONECT 1400 1396 1401
CONECT 1397 1396 1398 1399
CONECT 1380 1379
CONECT 1402 1401
CONECT 1407 1405 1408
CONECT 1381 1379
CONECT 1409 1403 1410
CONECT 1388 1386 1389
CONECT 1382 1379 1383
CONECT 1379 1378 1380 1381 1382
CONECT 1437 1436
CONECT 1415 1414
CONECT 1416 1414
CONECT 1439 1438
CONECT 1420 1419 1421 1422 1436
CONECT 1432 1422 1431 1433
CONECT 1436 1420 1434 1437 1438
CONECT 1434 1417 1435 1436 1440
CONECT 1427 1425 1428 1431
CONECT 1417 1414 1418 1419 1434
CONECT 1425 1423 1426 1427
CONECT 1414 1413 1415 1416 1417
CONECT 1423 1422 1424 1425
CONECT 1421 1420
CONECT 1435 1434
CONECT 1418 1417
CONECT 1429 1428
CONECT 1430 1428
CONECT 1426 1425
CONECT 1424 1423
CONECT 1422 1420 1423 1432
CONECT 1431 1427 1432
CONECT 1428 1427 1429 1430
CONECT 1411 1410
CONECT 1433 1432
CONECT 1438 1436 1439
CONECT 1412 1410
CONECT 1440 1434 1441
CONECT 1419 1417 1420
CONECT 1413 1410 1414
CONECT 1410 1409 1411 1412 1413
CONECT 1470 1469
CONECT 1446 1445
CONECT 1447 1445
CONECT 1472 1471
CONECT 1451 1450 1452 1453 1469
CONECT 1463 1462 1464 1465
CONECT 1469 1451 1467 1470 1471
CONECT 1467 1448 1468 1469 1473
CONECT 1466 1453 1457 1465
CONECT 1448 1445 1449 1450 1467
CONECT 1457 1456 1458 1466
CONECT 1445 1444 1446 1447 1448
CONECT 1458 1457 1459 1462
CONECT 1454 1453 1455 1456
CONECT 1452 1451
CONECT 1464 1463
CONECT 1468 1467
CONECT 1449 1448
CONECT 1460 1459
CONECT 1461 1459
CONECT 1455 1454
CONECT 1462 1458 1463
CONECT 1465 1463 1466
CONECT 1459 1458 1460 1461
CONECT 1456 1454 1457
CONECT 1453 1451 1454 1466
CONECT 1442 1441
CONECT 1471 1469 1472
CONECT 1443 1441
CONECT 1473 1467 1474
CONECT 1450 1448 1451
CONECT 1444 1441 1445
CONECT 1441 1440 1442 1443 1444
CONECT 1504 1503
CONECT 1479 1478
CONECT 1480 1478
CONECT 1506 1505
CONECT 1484 1483 1485 1486 1503
CONECT 1495 1493 1496 1499
CONECT 1503 1484 1501 1504 1505
CONECT 1501 1481 1502 1503 1507
CONECT 1500 1486 1490 1499
CONECT 1481 1478 1482 1483 1501
CONECT 1490 1489 1491 1500
CONECT 1478 1477 1479 1480 1481
CONECT 1491 1490 1492 1493
CONECT 1487 1486 1488 1489
CONECT 1494 1493
CONECT 1485 1484
CONECT 1497 1496
CONECT 1498 1496
CONECT 1502 1501
CONECT 1482 1481
CONECT 1488 1487
CONECT 1493 1491 1494 1495
CONECT 1496 1495 1497 1498
CONECT 1499 1495 1500
CONECT 1489 1487 1490
CONECT 1486 1484 1487 1500
CONECT 1475 1474
CONECT 1505 1503 1506
CONECT 1476 1474
CONECT 1507 1501 1508
CONECT 1483 1481 1484
CONECT 1477 1474 1478
CONECT 1492 1491
CONECT 1474 1473 1475 1476 1477
CONECT 1534 1533
CONECT 1513 1512
CONECT 1514 1512
CONECT 1536 1535
CONECT 1518 1517 1519 1520 1533
CONECT 1529 1520 1527 1530
CONECT 1533 1518 1531 1534 1535
CONECT 1531 1515 1532 1533 1537
CONECT 1525 1523 1526 1527
CONECT 1515 1512 1516 1517 1531
CONECT 1523 1521 1524 1525
CONECT 1512 1511 1513 1514 1515
CONECT 1521 1520 1522 1523
CONECT 1519 1518
CONECT 1528 1527
CONECT 1532 1531
CONECT 1516 1515
CONECT 1524 1523
CONECT 1522 1521
CONECT 1520 1518 1521 1529
CONECT 1527 1525 1528 1529
CONECT 1509 1508
CONECT 1530 1529
CONECT 1535 1533 1536
CONECT 1510 1508
CONECT 1537 1531 1538
CONECT 1526 1525
CONECT 1517 1515 1518
CONECT 1511 1508 1512
CONECT 1508 1507 1509 1510 1511
CONECT 1564 1563
CONECT 1543 1542
CONECT 1544 1542
CONECT 1566 1565
CONECT 1548 1547 1549 1550 1563
CONECT 1559 1550 1557 1560
CONECT 1563 1548 1561 1564 1565
CONECT 1561 1545 1562 1563 1567
CONECT 1555 1553 1556 1557
CONECT 1545 1542 1546 1547 1561
CONECT 1553 1551 1554 1555
CONECT 1542 1541 1543 1544 1545
CONECT 1551 1550 1552 1553
CONECT 1549 1548
CONECT 1558 1557
CONECT 1562 1561
CONECT 1546 1545
CONECT 1554 1553
CONECT 1552 1551
CONECT 1550 1548 1551 1559
CONECT 1557 1555 1558 1559
CONECT 1539 1538
CONECT 1560 1559
CONECT 1565 1563 1566
CONECT 1540 1538
CONECT 1567 1561 1568
CONECT 1556 1555
CONECT 1547 1545 1548
CONECT 1541 1538 1542
CONECT 1538 1537 1539 1540 1541
CONECT 1597 1596
CONECT 1573 1572
CONECT 1574 1572
CONECT 1599 1598
CONECT 1578 1577 1579 1580 1596
CONECT 1590 1589 1591 1592
CONECT 1596 1578 1594 1597 1598
CONECT 1594 1575 1595 1596 1600
CONECT 1593 1580 1584 1592
CONECT 1575 1572 1576 1577 1594
CONECT 1584 1583 1585 1593
CONECT 1572 1571 1573 1574 1575
CONECT 1585 1584 1586 1589
CONECT 1581 1580 1582 1583
CONECT 1579 1578
CONECT 1591 1590
CONECT 1595 1594
CONECT 1576 1575
CONECT 1587 1586
CONECT 1588 1586
CONECT 1582 1581
CONECT 1589 1585 1590
CONECT 1592 1590 1593
CONECT 1586 1585 1587 1588
CONECT 1583 1581 1584
CONECT 1580 1578 1581 1593
CONECT 1569 1568
CONECT 1598 1596 1599
CONECT 1570 1568
CONECT 1600 1594 1601
CONECT 1577 1575 1578
CONECT 1571 1568 1572
CONECT 1568 1567 1569 1570 1571
CONECT 1628 1627
CONECT 1606 1605
CONECT 1607 1605
CONECT 1630 1629
CONECT 1611 1610 1612 1613 1627
CONECT 1623 1613 1622 1624
CONECT 1627 1611 1625 1628 1629
CONECT 1625 1608 1626 1627 1631
CONECT 1618 1616 1619 1622
CONECT 1608 1605 1609 1610 1625
CONECT 1616 1614 1617 1618
CONECT 1605 1604 1606 1607 1608
CONECT 1614 1613 1615 1616
CONECT 1612 1611
CONECT 1626 1625
CONECT 1609 1608
CONECT 1620 1619
CONECT 1621 1619
CONECT 1617 1616
CONECT 1615 1614
CONECT 1613 1611 1614 1623
CONECT 1622 1618 1623
CONECT 1619 1618 1620 1621
CONECT 1602 1601
CONECT 1624 1623
CONECT 1629 1627 1630
CONECT 1603 1601
CONECT 1631 1625 1632
CONECT 1610 1608 1611
CONECT 1604 1601 1605
CONECT 1601 1600 1602 1603 1604
CONECT 1661 1660
CONECT 1637 1636
CONECT 1638 1636
CONECT 1663 1662
CONECT 1642 1641 1643 1644 1660
CONECT 1654 1653 1655 1656
CONECT 1660 1642 1658 1661 1662
CONECT 1658 1639 1659 1660 1664
CONECT 1657 1644 1648 1656
CONECT 1639 1636 1640 1641 1658
CONECT 1648 1647 1649 1657
CONECT 1636 1635 1637 1638 1639
CONECT 1649 1648 1650 1653
CONECT 1645 1644 1646 1647
CONECT 1643 1642
CONECT 1655 1654
CONECT 1659 1658
CONECT 1640 1639
CONECT 1651 1650
CONECT 1652 1650
CONECT 1646 1645
CONECT 1653 1649 1654
CONECT 1656 1654 1657
CONECT 1650 1649 1651 1652
CONECT 1647 1645 1648
CONECT 1644 1642 1645 1657
CONECT 1633 1632
CONECT 1662 1660 1663
CONECT 1634 1632
CONECT 1664 1658 1665
CONECT 1641 1639 1642
CONECT 1635 1632 1636
CONECT 1632 1631 1633 1634 1635
CONECT 1695 1694
CONECT 1670 1669
CONECT 1671 1669
CONECT 1697 1696
CONECT 1675 1674 1676 1677 1694
CONECT 1686 1684 1687 1690
CONECT 1694 1675 1692 1695 1696
CONECT 1692 1672 1693 1694 1698
CONECT 1691 1677 1681 1690
CONECT 1672 1669 1673 1674 1692
CONECT 1681 1680 1682 1691
CONECT 1669 1668 1670 1671 1672
CONECT 1682 1681 1683 1684
CONECT 1678 1677 1679 1680
CONECT 1685 1684
CONECT 1676 1675
CONECT 1688 1687
CONECT 1689 1687
CONECT 1693 1692
CONECT 1673 1672
CONECT 1679 1678
CONECT 1684 1682 1685 1686
CONECT 1687 1686 1688 1689
CONECT 1690 1686 1691
CONECT 1680 1678 1681
CONECT 1677 1675 1678 1691
CONECT 1666 1665
CONECT 1696 1694 1697
CONECT 1667 1665
CONECT 1698 1692 1699
CONECT 1674 1672 1675
CONECT 1668 1665 1669
CONECT 1683 1682
CONECT 1665 1664 1666 1667 1668
CONECT 1728 1727
CONECT 1704 1703
CONECT 1705 1703
CONECT 1730 1729
CONECT 1709 1708 1710 1711 1727
CONECT 1721 1720 1722 1723
CONECT 1727 1709 1725 1728 1729
CONECT 1725 1706 1726 1727 1731
CONECT 1724 1711 1715 1723
CONECT 1706 1703 1707 1708 1725
CONECT 1715 1714 1716 1724
CONECT 1703 1702 1704 1705 1706
CONECT 1716 1715 1717 1720
CONECT 1712 1711 1713 1714
CONECT 1710 1709
CONECT 1722 1721
CONECT 1726 1725
CONECT 1707 1706
CONECT 1718 1717
CONECT 1719 1717
CONECT 1713 1712
CONECT 1720 1716 1721
CONECT 1723 1721 1724
CONECT 1717 1716 1718 1719
CONECT 1714 1712 1715
CONECT 1711 1709 1712 1724
CONECT 1700 1699
CONECT 1729 1727 1730
CONECT 1701 1699
CONECT 1731 1725 1732
CONECT 1708 1706 1709
CONECT 1702 1699 1703
CONECT 1699 1698 1700 1701 1702
CONECT 1758 1757
CONECT 1737 1736
CONECT 1738 1736
CONECT 1760 1759
CONECT 1742 1741 1743 1744 1757
CONECT 1753 1744 1751 1754
CONECT 1757 1742 1755 1758 1759
CONECT 1755 1739 1756 1757 1761
CONECT 1749 1747 1750 1751
CONECT 1739 1736 1740 1741 1755
CONECT 1747 1745 1748 1749
CONECT 1736 1735 1737 1738 1739
CONECT 1745 1744 1746 1747
CONECT 1743 1742
CONECT 1752 1751
CONECT 1756 1755
CONECT 1740 1739
CONECT 1748 1747
CONECT 1746 1745
CONECT 1744 1742 1745 1753
CONECT 1751 1749 1752 1753
CONECT 1733 1732
CONECT 1754 1753
CONECT 1759 1757 1760
CONECT 1734 1732
CONECT 1761 1755 1762
CONECT 1750 1749
CONECT 1741 1739 1742
CONECT 1735 1732 1736
CONECT 1732 1731 1733 1734 1735
CONECT 1788 1787
CONECT 1767 1766
CONECT 1768 1766
CONECT 1790 1789
CONECT 1772 1771 1773 1774 1787
CONECT 1783 1774 1781 1784
CONECT 1787 1772 1785 1788 1789
CONECT 1785 1769 1786 1787 1791
CONECT 1779 1777 1780 1781
CONECT 1769 1766 1770 1771 1785
CONECT 1777 1775 1778 1779
CONECT 1766 1765 1767 1768 1769
CONECT 1775 1774 1776 1777
CONECT 1773 1772
CONECT 1782 1781
CONECT 1786 1785
CONECT 1770 1769
CONECT 1778 1777
CONECT 1776 1775
CONECT 1774 1772 1775 1783
CONECT 1781 1779 1782 1783
CONECT 1763 1762
CONECT 1784 1783
CONECT 1789 1787 1790
CONECT 1764 1762
CONECT 1791 1785 1792
CONECT 1780 1779
CONECT 1771 1769 1772
CONECT 1765 1762 1766
CONECT 1762 1761 1763 1764 1765
CONECT 1818 1817
CONECT 1797 1796
CONECT 1798 1796
CONECT 1820 1819
CONECT 1802 1801 1803 1804 1817
CONECT 1813 1804 1811 1814
CONECT 1817 1802 1815 1818 1819
CONECT 1815 1799 1816 1817 1821
CONECT 1809 1807 1810 1811
CONECT 1799 1796 1800 1801 1815
CONECT 1807 1805 1808 1809
CONECT 1796 1795 1797 1798 1799
CONECT 1805 1804 1806 1807
CONECT 1803 1802
CONECT 1812 1811
CONECT 1816 1815
CONECT 1800 1799
CONECT 1808 1807
CONECT 1806 1805
CONECT 1804 1802 1805 1813
CONECT 1811 1809 1812 1813
CONECT 1793 1792
CONECT 1814 1813
CONECT 1819 1817 1820
CONECT 1794 1792
CONECT 1821 1815 1822
CONECT 1810 1809
CONECT 1801 1799 1802
CONECT 1795 1792 1796
CONECT 1792 1791 1793 1794 1795
CONECT 1849 1848
CONECT 1827 1826
CONECT 1828 1826
CONECT 1851 1850
CONECT 1832 1831 1833 1834 1848
CONECT 1844 1834 1843 1845
CONECT 1848 1832 1846 1849 1850
CONECT 1846 1829 1847 1848 1852
CONECT 1839 1837 1840 1843
CONECT 1829 1826 1830 1831 1846
CONECT 1837 1835 1838 1839
CONECT 1826 1825 1827 1828 1829
CONECT 1835 1834 1836 1837
CONECT 1833 1832
CONECT 1847 1846
CONECT 1830 1829
CONECT 1841 1840
CONECT 1842 1840
CONECT 1838 1837
CONECT 1836 1835
CONECT 1834 1832 1835 1844
CONECT 1843 1839 1844
CONECT 1840 1839 1841 1842
CONECT 1823 1822
CONECT 1845 1844
CONECT 1850 1848 1851
CONECT 1824 1822
CONECT 1852 1846 1853
CONECT 1831 1829 1832
CONECT 1825 1822 1826
CONECT 1822 1821 1823 1824 1825
CONECT 1879 1878
CONECT 1858 1857
CONECT 1859 1857
CONECT 1881 1880
CONECT 1863 1862 1864 1865 1878
CONECT 1874 1865 1872 1875
CONECT 1878 1863 1876 1879 1880
CONECT 1876 1860 1877 1878 1882
CONECT 1870 1868 1871 1872
CONECT 1860 1857 1861 1862 1876
CONECT 1868 1866 1869 1870
CONECT 1857 1856 1858 1859 1860
CONECT 1866 1865 1867 1868
CONECT 1864 1863
CONECT 1873 1872
CONECT 1877 1876
CONECT 1861 1860
CONECT 1869 1868
CONECT 1867 1866
CONECT 1865 1863 1866 1874
CONECT 1872 1870 1873 1874
CONECT 1854 1853
CONECT 1875 1874
CONECT 1880 1878 1881
CONECT 1855 1853
CONECT 1882 1876 1883
CONECT 1871 1870
CONECT 1862 1860 1863
CONECT 1856 1853 1857
CONECT 1853 1852 1854 1855 1856
CONECT 1909 1908
CONECT 1888 1887
CONECT 1889 1887
CONECT 1911 1910
CONECT 1893 1892 1894 1895 1908
CONECT 1904 1895 1902 1905
CONECT 1908 1893 1906 1909 1910
CONECT 1906 1890 1907 1908 1912
CONECT 1900 1898 1901 1902
CONECT 1890 1887 1891 1892 1906
CONECT 1898 1896 1899 1900
CONECT 1887 1886 1888 1889 1890
CONECT 1896 1895 1897 1898
CONECT 1894 1893
CONECT 1903 1902
CONECT 1907 1906
CONECT 1891 1890
CONECT 1899 1898
CONECT 1897 1896
CONECT 1895 1893 1896 1904
CONECT 1902 1900 1903 1904
CONECT 1884 1883
CONECT 1905 1904
CONECT 1910 1908 1911
CONECT 1885 1883
CONECT 1912 1906 1913
CONECT 1901 1900
CONECT 1892 1890 1893
CONECT 1886 1883 1887
CONECT 1883 1882 1884 1885 1886
CONECT 1939 1938
CONECT 1918 1917
CONECT 1919 1917
CONECT 1941 1940
CONECT 1923 1922 1924 1925 1938
CONECT 1934 1925 1932 1935
CONECT 1938 1923 1936 1939 1940
CONECT 1936 1920 1937 1938 1942
CONECT 1930 1928 1931 1932
CONECT 1920 1917 1921 1922 1936
CONECT 1928 1926 1929 1930
CONECT 1917 1916 1918 1919 1920
CONECT 1926 1925 1927 1928
CONECT 1924 1923
CONECT 1933 1932
CONECT 1937 1936
CONECT 1921 1920
CONECT 1929 1928
CONECT 1927 1926
CONECT 1925 1923 1926 1934
CONECT 1932 1930 1933 1934
CONECT 1914 1913
CONECT 1935 1934
CONECT 1940 1938 1941
CONECT 1915 1913
CONECT 1942 1936 1943
CONECT 1931 1930
CONECT 1922 1920 1923
CONECT 1916 1913 1917
CONECT 1913 1912 1914 1915 1916
CONECT 1973 1972
CONECT 1948 1947
CONECT 1949 1947
CONECT 1975 1974
CONECT 1953 1952 1954 1955 1972
CONECT 1964 1962 1965 1968
CONECT 1972 1953 1970 1973 1974
CONECT 1970 1950 1971 1972 1976
CONECT 1969 1955 1959 1968
CONECT 1950 1947 1951 1952 1970
CONECT 1959 1958 1960 1969
CONECT 1947 1946 1948 1949 1950
CONECT 1960 1959 1961 1962
CONECT 1956 1955 1957 1958
CONECT 1963 1962
CONECT 1954 1953
CONECT 1966 1965
CONECT 1967 1965
CONECT 1971 1970
CONECT 1951 1950
CONECT 1957 1956
CONECT 1962 1960 1963 1964
CONECT 1965 1964 1966 1967
CONECT 1968 1964 1969
CONECT 1958 1956 1959
CONECT 1955 1953 1956 1969
CONECT 1944 1943
CONECT 1974 1972 1975
CONECT 1945 1943
CONECT 1976 1970 1977
CONECT 1952 1950 1953
CONECT 1946 1943 1947
CONECT 1961 1960
CONECT 1943 1942 1944 1945 1946
CONECT 2003 2002
CONECT 1982 1981
CONECT 1983 1981
CONECT 2005 2004
CONECT 1987 1986 1988 1989 2002
CONECT 1998 1989 1996 1999
CONECT 2002 1987 2000 2003 2004
CONECT 2000 1984 2001 2002 2006
CONECT 1994 1992 1995 1996
CONECT 1984 1981 1985 1986 2000
CONECT 1992 1990 1993 1994
CONECT 1981 1980 1982 1983 1984
CONECT 1990 1989 1991 1992
CONECT 1988 1987
CONECT 1997 1996
CONECT 2001 2000
CONECT 1985 1984
CONECT 1993 1992
CONECT 1991 1990
CONECT 1989 1987 1990 1998
CONECT 1996 1994 1997 1998
CONECT 1978 1977
CONECT 1999 1998
CONECT 2004 2002 2005
CONECT 1979 1977
CONECT 2006 2000 2007
CONECT 1995 1994
CONECT 1986 1984 1987
CONECT 1980 1977 1981
CONECT 1977 1976 1978 1979 1980
CONECT 2033 2032
CONECT 2012 2011
CONECT 2013 2011
CONECT 2035 2034
CONECT 2017 2016 2018 2019 2032
CONECT 2028 2019 2026 2029
CONECT 2032 2017 2030 2033 2034
CONECT 2030 2014 2031 2032 2036
CONECT 2024 2022 2025 2026
CONECT 2014 2011 2015 2016 2030
CONECT 2022 2020 2023 2024
CONECT 2011 2010 2012 2013 2014
CONECT 2020 2019 2021 2022
CONECT 2018 2017
CONECT 2027 2026
CONECT 2031 2030
CONECT 2015 2014
CONECT 2023 2022
CONECT 2021 2020
CONECT 2019 2017 2020 2028
CONECT 2026 2024 2027 2028
CONECT 2008 2007
CONECT 2029 2028
CONECT 2034 2032 2035
CONECT 2009 2007
CONECT 2036 2037 2030
CONECT 2025 2024
CONECT 2016 2014 2017
CONECT 2010 2007 2011
CONECT 2007 2006 2008 2009 2010
CONECT 2064 2063
CONECT 2042 2041
CONECT 2043 2041
CONECT 2066 2065
CONECT 2047 2063 2046 2048 2049
CONECT 2059 2058 2060 2049
CONECT 2063 2061 2064 2065 2047
CONECT 2061 2062 2063 2067 2044
CONECT 2054 2052 2055 2058
CONECT 2044 2061 2041 2045 2046
CONECT 2052 2050 2053 2054
CONECT 2041 2040 2042 2043 2044
CONECT 2050 2051 2052 2049
CONECT 2048 2047
CONECT 2062 2061
CONECT 2045 2044
CONECT 2056 2055
CONECT 2057 2055
CONECT 2053 2052
CONECT 2051 2050
CONECT 2049 2050 2059 2047
CONECT 2058 2054 2059
CONECT 2055 2054 2056 2057
CONECT 2038 2037
CONECT 2060 2059
CONECT 2065 2063 2066
CONECT 2039 2037
CONECT 2067 2061 2068
CONECT 2046 2044 2047
CONECT 2040 2037 2041
CONECT 2037 2036 2038 2039 2040
CONECT 2095 2094
CONECT 2073 2072
CONECT 2074 2072
CONECT 2097 2096
CONECT 2078 2077 2079 2080 2094
CONECT 2090 2080 2089 2091
CONECT 2094 2078 2092 2095 2096
CONECT 2092 2075 2093 2094 2098
CONECT 2085 2083 2086 2089
CONECT 2075 2072 2076 2077 2092
CONECT 2083 2081 2084 2085
CONECT 2072 2071 2073 2074 2075
CONECT 2081 2080 2082 2083
CONECT 2079 2078
CONECT 2093 2092
CONECT 2076 2075
CONECT 2087 2086
CONECT 2088 2086
CONECT 2084 2083
CONECT 2082 2081
CONECT 2080 2078 2081 2090
CONECT 2089 2085 2090
CONECT 2086 2085 2087 2088
CONECT 2069 2068
CONECT 2091 2090
CONECT 2096 2094 2097
CONECT 2070 2068
CONECT 2098 2092 2099
CONECT 2077 2075 2078
CONECT 2071 2068 2072
CONECT 2068 2067 2069 2070 2071
CONECT 2125 2124
CONECT 2104 2103
CONECT 2105 2103
CONECT 2127 2126
CONECT 2109 2108 2110 2111 2124
CONECT 2120 2111 2118 2121
CONECT 2124 2109 2122 2125 2126
CONECT 2122 2106 2123 2124 2128
CONECT 2116 2114 2117 2118
CONECT 2106 2103 2107 2108 2122
CONECT 2114 2112 2115 2116
CONECT 2103 2102 2104 2105 2106
CONECT 2112 2111 2113 2114
CONECT 2110 2109
CONECT 2119 2118
CONECT 2123 2122
CONECT 2107 2106
CONECT 2115 2114
CONECT 2113 2112
CONECT 2111 2109 2112 2120
CONECT 2118 2116 2119 2120
CONECT 2100 2099
CONECT 2121 2120
CONECT 2126 2124 2127
CONECT 2101 2099
CONECT 2128 2122 2129
CONECT 2117 2116
CONECT 2108 2106 2109
CONECT 2102 2099 2103
CONECT 2099 2098 2100 2101 2102
CONECT 2155 2154
CONECT 2134 2133
CONECT 2135 2133
CONECT 2157 2156
CONECT 2139 2138 2140 2141 2154
CONECT 2150 2141 2148 2151
CONECT 2154 2139 2152 2155 2156
CONECT 2152 2136 2153 2154 2158
CONECT 2146 2144 2147 2148
CONECT 2136 2133 2137 2138 2152
CONECT 2144 2142 2145 2146
CONECT 2133 2132 2134 2135 2136
CONECT 2142 2141 2143 2144
CONECT 2140 2139
CONECT 2149 2148
CONECT 2153 2152
CONECT 2137 2136
CONECT 2145 2144
CONECT 2143 2142
CONECT 2141 2139 2142 2150
CONECT 2148 2146 2149 2150
CONECT 2130 2129
CONECT 2151 2150
CONECT 2156 2154 2157
CONECT 2131 2129
CONECT 2158 2152 2159
CONECT 2147 2146
CONECT 2138 2136 2139
CONECT 2132 2129 2133
CONECT 2129 2128 2130 2131 2132
CONECT 2186 2185
CONECT 2164 2163
CONECT 2165 2163
CONECT 2188 2187
CONECT 2169 2168 2170 2171 2185
CONECT 2181 2171 2180 2182
CONECT 2185 2169 2183 2186 2187
CONECT 2183 2166 2184 2185 2189
CONECT 2176 2174 2177 2180
CONECT 2166 2163 2167 2168 2183
CONECT 2174 2172 2175 2176
CONECT 2163 2162 2164 2165 2166
CONECT 2172 2171 2173 2174
CONECT 2170 2169
CONECT 2184 2183
CONECT 2167 2166
CONECT 2178 2177
CONECT 2179 2177
CONECT 2175 2174
CONECT 2173 2172
CONECT 2171 2169 2172 2181
CONECT 2180 2176 2181
CONECT 2177 2176 2178 2179
CONECT 2160 2159
CONECT 2182 2181
CONECT 2187 2185 2188
CONECT 2161 2159
CONECT 2189 2183 2190
CONECT 2168 2166 2169
CONECT 2162 2159 2163
CONECT 2159 2158 2160 2161 2162
CONECT 2216 2215
CONECT 2195 2194
CONECT 2196 2194
CONECT 2218 2217
CONECT 2200 2199 2201 2202 2215
CONECT 2211 2202 2209 2212
CONECT 2215 2200 2213 2216 2217
CONECT 2213 2197 2214 2215 2219
CONECT 2207 2205 2208 2209
CONECT 2197 2194 2198 2199 2213
CONECT 2205 2203 2206 2207
CONECT 2194 2193 2195 2196 2197
CONECT 2203 2202 2204 2205
CONECT 2201 2200
CONECT 2210 2209
CONECT 2214 2213
CONECT 2198 2197
CONECT 2206 2205
CONECT 2204 2203
CONECT 2202 2200 2203 2211
CONECT 2209 2207 2210 2211
CONECT 2191 2190
CONECT 2212 2211
CONECT 2217 2215 2218
CONECT 2192 2190
CONECT 2219 2213 2220
CONECT 2208 2207
CONECT 2199 2197 2200
CONECT 2193 2190 2194
CONECT 2190 2189 2191 2192 2193
CONECT 2247 2246
CONECT 2225 2224
CONECT 2226 2224
CONECT 2249 2248
CONECT 2230 2229 2231 2232 2246
CONECT 2242 2232 2241 2243
CONECT 2246 2230 2244 2247 2248
CONECT 2244 2227 2245 2246 2250
CONECT 2237 2235 2238 2241
CONECT 2227 2224 2228 2229 2244
CONECT 2235 2233 2236 2237
CONECT 2224 2223 2225 2226 2227
CONECT 2233 2232 2234 2235
CONECT 2231 2230
CONECT 2245 2244
CONECT 2228 2227
CONECT 2239 2238
CONECT 2240 2238
CONECT 2236 2235
CONECT 2234 2233
CONECT 2232 2230 2233 2242
CONECT 2241 2237 2242
CONECT 2238 2237 2239 2240
CONECT 2221 2220
CONECT 2243 2242
CONECT 2248 2246 2249
CONECT 2222 2220
CONECT 2250 2244 2251
CONECT 2229 2227 2230
CONECT 2223 2220 2224
CONECT 2220 2219 2221 2222 2223
CONECT 2278 2277
CONECT 2256 2255
CONECT 2257 2255
CONECT 2280 2279
CONECT 2261 2260 2262 2263 2277
CONECT 2273 2263 2272 2274
CONECT 2277 2261 2275 2278 2279
CONECT 2275 2258 2276 2277 2281
CONECT 2268 2266 2269 2272
CONECT 2258 2255 2259 2260 2275
CONECT 2266 2264 2267 2268
CONECT 2255 2254 2256 2257 2258
CONECT 2264 2263 2265 2266
CONECT 2262 2261
CONECT 2276 2275
CONECT 2259 2258
CONECT 2270 2269
CONECT 2271 2269
CONECT 2267 2266
CONECT 2265 2264
CONECT 2263 2261 2264 2273
CONECT 2272 2268 2273
CONECT 2269 2268 2270 2271
CONECT 2252 2251
CONECT 2274 2273
CONECT 2279 2277 2280
CONECT 2253 2251
CONECT 2281 2275 2282
CONECT 2260 2258 2261
CONECT 2254 2251 2255
CONECT 2251 2250 2252 2253 2254
CONECT 2311 2310
CONECT 2287 2286
CONECT 2288 2286
CONECT 2313 2312
CONECT 2292 2291 2293 2294 2310
CONECT 2304 2303 2305 2306
CONECT 2310 2292 2308 2311 2312
CONECT 2308 2289 2309 2310 2314
CONECT 2307 2294 2298 2306
CONECT 2289 2286 2290 2291 2308
CONECT 2298 2297 2299 2307
CONECT 2286 2285 2287 2288 2289
CONECT 2299 2298 2300 2303
CONECT 2295 2294 2296 2297
CONECT 2293 2292
CONECT 2305 2304
CONECT 2309 2308
CONECT 2290 2289
CONECT 2301 2300
CONECT 2302 2300
CONECT 2296 2295
CONECT 2303 2299 2304
CONECT 2306 2304 2307
CONECT 2300 2299 2301 2302
CONECT 2297 2295 2298
CONECT 2294 2292 2295 2307
CONECT 2283 2282
CONECT 2312 2310 2313
CONECT 2284 2282
CONECT 2314 2308 2315
CONECT 2291 2289 2292
CONECT 2285 2282 2286
CONECT 2282 2281 2283 2284 2285
CONECT 2342 2341
CONECT 2320 2319
CONECT 2321 2319
CONECT 2344 2343
CONECT 2325 2324 2326 2327 2341
CONECT 2337 2327 2336 2338
CONECT 2341 2325 2339 2342 2343
CONECT 2339 2322 2340 2341 2345
CONECT 2332 2330 2333 2336
CONECT 2322 2319 2323 2324 2339
CONECT 2330 2328 2331 2332
CONECT 2319 2318 2320 2321 2322
CONECT 2328 2327 2329 2330
CONECT 2326 2325
CONECT 2340 2339
CONECT 2323 2322
CONECT 2334 2333
CONECT 2335 2333
CONECT 2331 2330
CONECT 2329 2328
CONECT 2327 2325 2328 2337
CONECT 2336 2332 2337
CONECT 2333 2332 2334 2335
CONECT 2316 2315
CONECT 2338 2337
CONECT 2343 2341 2344
CONECT 2317 2315
CONECT 2345 2339 2346
CONECT 2324 2322 2325
CONECT 2318 2315 2319
CONECT 2315 2314 2316 2317 2318
CONECT 2372 2371
CONECT 2351 2350
CONECT 2352 2350
CONECT 2374 2373
CONECT 2356 2355 2357 2358 2371
CONECT 2367 2358 2365 2368
CONECT 2371 2356 2369 2372 2373
CONECT 2369 2353 2370 2371 2375
CONECT 2363 2361 2364 2365
CONECT 2353 2350 2354 2355 2369
CONECT 2361 2359 2362 2363
CONECT 2350 2349 2351 2352 2353
CONECT 2359 2358 2360 2361
CONECT 2357 2356
CONECT 2366 2365
CONECT 2370 2369
CONECT 2354 2353
CONECT 2362 2361
CONECT 2360 2359
CONECT 2358 2356 2359 2367
CONECT 2365 2363 2366 2367
CONECT 2347 2346
CONECT 2368 2367
CONECT 2373 2371 2374
CONECT 2348 2346
CONECT 2375 2369 2376
CONECT 2364 2363
CONECT 2355 2353 2356
CONECT 2349 2346 2350
CONECT 2346 2345 2347 2348 2349
CONECT 2403 2402
CONECT 2381 2380
CONECT 2382 2380
CONECT 2405 2404
CONECT 2386 2385 2387 2388 2402
CONECT 2398 2388 2397 2399
CONECT 2402 2386 2400 2403 2404
CONECT 2400 2383 2401 2402 2406
CONECT 2393 2391 2394 2397
CONECT 2383 2380 2384 2385 2400
CONECT 2391 2389 2392 2393
CONECT 2380 2379 2381 2382 2383
CONECT 2389 2388 2390 2391
CONECT 2387 2386
CONECT 2401 2400
CONECT 2384 2383
CONECT 2395 2394
CONECT 2396 2394
CONECT 2392 2391
CONECT 2390 2389
CONECT 2388 2386 2389 2398
CONECT 2397 2393 2398
CONECT 2394 2393 2395 2396
CONECT 2377 2376
CONECT 2399 2398
CONECT 2404 2402 2405
CONECT 2378 2376
CONECT 2406 2400 2407
CONECT 2385 2383 2386
CONECT 2379 2376 2380
CONECT 2376 2375 2377 2378 2379
CONECT 2434 2433
CONECT 2412 2411
CONECT 2413 2411
CONECT 2436 2435
CONECT 2417 2416 2418 2419 2433
CONECT 2429 2419 2428 2430
CONECT 2433 2417 2431 2434 2435
CONECT 2431 2414 2432 2433 2437
CONECT 2424 2422 2425 2428
CONECT 2414 2411 2415 2416 2431
CONECT 2422 2420 2423 2424
CONECT 2411 2410 2412 2413 2414
CONECT 2420 2419 2421 2422
CONECT 2418 2417
CONECT 2432 2431
CONECT 2415 2414
CONECT 2426 2425
CONECT 2427 2425
CONECT 2423 2422
CONECT 2421 2420
CONECT 2419 2417 2420 2429
CONECT 2428 2424 2429
CONECT 2425 2424 2426 2427
CONECT 2408 2407
CONECT 2430 2429
CONECT 2435 2433 2436
CONECT 2409 2407
CONECT 2437 2431 2438
CONECT 2416 2414 2417
CONECT 2410 2407 2411
CONECT 2407 2406 2408 2409 2410
CONECT 2465 2464
CONECT 2443 2442
CONECT 2444 2442
CONECT 2467 2466
CONECT 2448 2447 2449 2450 2464
CONECT 2460 2450 2459 2461
CONECT 2464 2448 2462 2465 2466
CONECT 2462 2445 2463 2464 2468
CONECT 2455 2453 2456 2459
CONECT 2445 2442 2446 2447 2462
CONECT 2453 2451 2454 2455
CONECT 2442 2441 2443 2444 2445
CONECT 2451 2450 2452 2453
CONECT 2449 2448
CONECT 2463 2462
CONECT 2446 2445
CONECT 2457 2456
CONECT 2458 2456
CONECT 2454 2453
CONECT 2452 2451
CONECT 2450 2448 2451 2460
CONECT 2459 2455 2460
CONECT 2456 2455 2457 2458
CONECT 2439 2438
CONECT 2461 2460
CONECT 2466 2464 2467
CONECT 2440 2438
CONECT 2468 2462 2469
CONECT 2447 2445 2448
CONECT 2441 2438 2442
CONECT 2438 2437 2439 2440 2441
CONECT 2498 2497
CONECT 2474 2473
CONECT 2475 2473
CONECT 2500 2499
CONECT 2479 2478 2480 2481 2497
CONECT 2491 2490 2492 2493
CONECT 2497 2479 2495 2498 2499
CONECT 2495 2476 2496 2497 2501
CONECT 2494 2481 2485 2493
CONECT 2476 2473 2477 2478 2495
CONECT 2485 2484 2486 2494
CONECT 2473 2472 2474 2475 2476
CONECT 2486 2485 2487 2490
CONECT 2482 2481 2483 2484
CONECT 2480 2479
CONECT 2492 2491
CONECT 2496 2495
CONECT 2477 2476
CONECT 2488 2487
CONECT 2489 2487
CONECT 2483 2482
CONECT 2490 2486 2491
CONECT 2493 2491 2494
CONECT 2487 2486 2488 2489
CONECT 2484 2482 2485
CONECT 2481 2479 2482 2494
CONECT 2470 2469
CONECT 2499 2497 2500
CONECT 2471 2469
CONECT 2501 2495 2502
CONECT 2478 2476 2479
CONECT 2472 2469 2473
CONECT 2469 2468 2470 2471 2472
CONECT 2529 2528
CONECT 2507 2506
CONECT 2508 2506
CONECT 2531 2530
CONECT 2512 2511 2513 2514 2528
CONECT 2524 2514 2523 2525
CONECT 2528 2512 2526 2529 2530
CONECT 2526 2509 2527 2528 2532
CONECT 2519 2517 2520 2523
CONECT 2509 2506 2510 2511 2526
CONECT 2517 2515 2518 2519
CONECT 2506 2505 2507 2508 2509
CONECT 2515 2514 2516 2517
CONECT 2513 2512
CONECT 2527 2526
CONECT 2510 2509
CONECT 2521 2520
CONECT 2522 2520
CONECT 2518 2517
CONECT 2516 2515
CONECT 2514 2512 2515 2524
CONECT 2523 2519 2524
CONECT 2520 2519 2521 2522
CONECT 2503 2502
CONECT 2525 2524
CONECT 2530 2528 2531
CONECT 2504 2502
CONECT 2532 2526 2533
CONECT 2511 2509 2512
CONECT 2505 2502 2506
CONECT 2502 2501 2503 2504 2505
CONECT 2559 2558
CONECT 2538 2537
CONECT 2539 2537
CONECT 2561 2560
CONECT 2543 2542 2544 2545 2558
CONECT 2554 2545 2552 2555
CONECT 2558 2543 2556 2559 2560
CONECT 2556 2540 2557 2558 2562
CONECT 2550 2548 2551 2552
CONECT 2540 2537 2541 2542 2556
CONECT 2548 2546 2549 2550
CONECT 2537 2536 2538 2539 2540
CONECT 2546 2545 2547 2548
CONECT 2544 2543
CONECT 2553 2552
CONECT 2557 2556
CONECT 2541 2540
CONECT 2549 2548
CONECT 2547 2546
CONECT 2545 2543 2546 2554
CONECT 2552 2550 2553 2554
CONECT 2534 2533
CONECT 2555 2554
CONECT 2560 2558 2561
CONECT 2535 2533
CONECT 2562 2556 2563
CONECT 2551 2550
CONECT 2542 2540 2543
CONECT 2536 2533 2537
CONECT 2533 2532 2534 2535 2536
CONECT 2593 2592
CONECT 2568 2567
CONECT 2569 2567
CONECT 2595 2594
CONECT 2573 2572 2574 2575 2592
CONECT 2584 2582 2585 2588
CONECT 2592 2573 2590 2593 2594
CONECT 2590 2570 2591 2592 2596
CONECT 2589 2575 2579 2588
CONECT 2570 2567 2571 2572 2590
CONECT 2579 2578 2580 2589
CONECT 2567 2566 2568 2569 2570
CONECT 2580 2579 2581 2582
CONECT 2576 2575 2577 2578
CONECT 2583 2582
CONECT 2574 2573
CONECT 2586 2585
CONECT 2587 2585
CONECT 2591 2590
CONECT 2571 2570
CONECT 2577 2576
CONECT 2582 2580 2583 2584
CONECT 2585 2584 2586 2587
CONECT 2588 2584 2589
CONECT 2578 2576 2579
CONECT 2575 2573 2576 2589
CONECT 2564 2563
CONECT 2594 2592 2595
CONECT 2565 2563
CONECT 2596 2590 2597
CONECT 2572 2570 2573
CONECT 2566 2563 2567
CONECT 2581 2580
CONECT 2563 2562 2564 2565 2566
CONECT 2624 2623
CONECT 2602 2601
CONECT 2603 2601
CONECT 2626 2625
CONECT 2607 2606 2608 2609 2623
CONECT 2619 2609 2618 2620
CONECT 2623 2607 2621 2624 2625
CONECT 2621 2604 2622 2623 2627
CONECT 2614 2612 2615 2618
CONECT 2604 2601 2605 2606 2621
CONECT 2612 2610 2613 2614
CONECT 2601 2600 2602 2603 2604
CONECT 2610 2609 2611 2612
CONECT 2608 2607
CONECT 2622 2621
CONECT 2605 2604
CONECT 2616 2615
CONECT 2617 2615
CONECT 2613 2612
CONECT 2611 2610
CONECT 2609 2607 2610 2619
CONECT 2618 2614 2619
CONECT 2615 2614 2616 2617
CONECT 2598 2597
CONECT 2620 2619
CONECT 2625 2623 2626
CONECT 2599 2597
CONECT 2627 2621 2628
CONECT 2606 2604 2607
CONECT 2600 2597 2601
CONECT 2597 2596 2598 2599 2600
CONECT 2654 2653
CONECT 2633 2632
CONECT 2634 2632
CONECT 2656 2655
CONECT 2638 2637 2639 2640 2653
CONECT 2649 2640 2647 2650
CONECT 2653 2638 2651 2654 2655
CONECT 2651 2635 2652 2653 2657
CONECT 2645 2643 2646 2647
CONECT 2635 2632 2636 2637 2651
CONECT 2643 2641 2644 2645
CONECT 2632 2631 2633 2634 2635
CONECT 2641 2640 2642 2643
CONECT 2639 2638
CONECT 2648 2647
CONECT 2652 2651
CONECT 2636 2635
CONECT 2644 2643
CONECT 2642 2641
CONECT 2640 2638 2641 2649
CONECT 2647 2645 2648 2649
CONECT 2629 2628
CONECT 2650 2649
CONECT 2655 2653 2656
CONECT 2630 2628
CONECT 2657 2651 2658
CONECT 2646 2645
CONECT 2637 2635 2638
CONECT 2631 2628 2632
CONECT 2628 2627 2629 2630 2631
CONECT 2684 2683
CONECT 2663 2662
CONECT 2664 2662
CONECT 2686 2685
CONECT 2668 2667 2669 2670 2683
CONECT 2679 2670 2677 2680
CONECT 2683 2668 2681 2684 2685
CONECT 2681 2665 2682 2683 2687
CONECT 2675 2673 2676 2677
CONECT 2665 2662 2666 2667 2681
CONECT 2673 2671 2674 2675
CONECT 2662 2661 2663 2664 2665
CONECT 2671 2670 2672 2673
CONECT 2669 2668
CONECT 2678 2677
CONECT 2682 2681
CONECT 2666 2665
CONECT 2674 2673
CONECT 2672 2671
CONECT 2670 2668 2671 2679
CONECT 2677 2675 2678 2679
CONECT 2659 2658
CONECT 2680 2679
CONECT 2685 2683 2686
CONECT 2660 2658
CONECT 2687 2681 2688
CONECT 2676 2675
CONECT 2667 2665 2668
CONECT 2661 2658 2662
CONECT 2658 2657 2659 2660 2661
CONECT 2715 2714
CONECT 2693 2692
CONECT 2694 2692
CONECT 2717 2716
CONECT 2698 2697 2699 2700 2714
CONECT 2710 2700 2709 2711
CONECT 2714 2698 2712 2715 2716
CONECT 2712 2695 2713 2714 2718
CONECT 2705 2703 2706 2709
CONECT 2695 2692 2696 2697 2712
CONECT 2703 2701 2704 2705
CONECT 2692 2691 2693 2694 2695
CONECT 2701 2700 2702 2703
CONECT 2699 2698
CONECT 2713 2712
CONECT 2696 2695
CONECT 2707 2706
CONECT 2708 2706
CONECT 2704 2703
CONECT 2702 2701
CONECT 2700 2698 2701 2710
CONECT 2709 2705 2710
CONECT 2706 2705 2707 2708
CONECT 2689 2688
CONECT 2711 2710
CONECT 2716 2714 2717
CONECT 2690 2688
CONECT 2718 2712 2719
CONECT 2697 2695 2698
CONECT 2691 2688 2692
CONECT 2688 2687 2689 2690 2691
CONECT 2748 2747
CONECT 2724 2723
CONECT 2725 2723
CONECT 2750 2749
CONECT 2729 2728 2730 2731 2747
CONECT 2741 2740 2742 2743
CONECT 2747 2729 2745 2748 2749
CONECT 2745 2726 2746 2747 2751
CONECT 2744 2731 2735 2743
CONECT 2726 2723 2727 2728 2745
CONECT 2735 2734 2736 2744
CONECT 2723 2722 2724 2725 2726
CONECT 2736 2735 2737 2740
CONECT 2732 2731 2733 2734
CONECT 2730 2729
CONECT 2742 2741
CONECT 2746 2745
CONECT 2727 2726
CONECT 2738 2737
CONECT 2739 2737
CONECT 2733 2732
CONECT 2740 2736 2741
CONECT 2743 2741 2744
CONECT 2737 2736 2738 2739
CONECT 2734 2732 2735
CONECT 2731 2729 2732 2744
CONECT 2720 2719
CONECT 2749 2747 2750
CONECT 2721 2719
CONECT 2751 2745 2752
CONECT 2728 2726 2729
CONECT 2722 2719 2723
CONECT 2719 2718 2720 2721 2722
CONECT 2779 2778
CONECT 2757 2756
CONECT 2758 2756
CONECT 2781 2780
CONECT 2762 2761 2763 2764 2778
CONECT 2774 2764 2773 2775
CONECT 2778 2762 2776 2779 2780
CONECT 2776 2759 2777 2778 2782
CONECT 2769 2767 2770 2773
CONECT 2759 2756 2760 2761 2776
CONECT 2767 2765 2768 2769
CONECT 2756 2755 2757 2758 2759
CONECT 2765 2764 2766 2767
CONECT 2763 2762
CONECT 2777 2776
CONECT 2760 2759
CONECT 2771 2770
CONECT 2772 2770
CONECT 2768 2767
CONECT 2766 2765
CONECT 2764 2762 2765 2774
CONECT 2773 2769 2774
CONECT 2770 2769 2771 2772
CONECT 2753 2752
CONECT 2775 2774
CONECT 2780 2778 2781
CONECT 2754 2752
CONECT 2782 2776 2783
CONECT 2761 2759 2762
CONECT 2755 2752 2756
CONECT 2752 2751 2753 2754 2755
CONECT 2809 2808
CONECT 2788 2787
CONECT 2789 2787
CONECT 2811 2810
CONECT 2793 2792 2794 2795 2808
CONECT 2804 2795 2802 2805
CONECT 2808 2793 2806 2809 2810
CONECT 2806 2790 2807 2808 2812
CONECT 2800 2798 2801 2802
CONECT 2790 2787 2791 2792 2806
CONECT 2798 2796 2799 2800
CONECT 2787 2786 2788 2789 2790
CONECT 2796 2795 2797 2798
CONECT 2794 2793
CONECT 2803 2802
CONECT 2807 2806
CONECT 2791 2790
CONECT 2799 2798
CONECT 2797 2796
CONECT 2795 2793 2796 2804
CONECT 2802 2800 2803 2804
CONECT 2784 2783
CONECT 2805 2804
CONECT 2810 2808 2811
CONECT 2785 2783
CONECT 2812 2806 2813
CONECT 2801 2800
CONECT 2792 2790 2793
CONECT 2786 2783 2787
CONECT 2783 2782 2784 2785 2786
CONECT 2839 2838
CONECT 2818 2817
CONECT 2819 2817
CONECT 2841 2840
CONECT 2823 2822 2824 2825 2838
CONECT 2834 2825 2832 2835
CONECT 2838 2823 2836 2839 2840
CONECT 2836 2820 2837 2838 2842
CONECT 2830 2828 2831 2832
CONECT 2820 2817 2821 2822 2836
CONECT 2828 2826 2829 2830
CONECT 2817 2816 2818 2819 2820
CONECT 2826 2825 2827 2828
CONECT 2824 2823
CONECT 2833 2832
CONECT 2837 2836
CONECT 2821 2820
CONECT 2829 2828
CONECT 2827 2826
CONECT 2825 2823 2826 2834
CONECT 2832 2830 2833 2834
CONECT 2814 2813
CONECT 2835 2834
CONECT 2840 2838 2841
CONECT 2815 2813
CONECT 2842 2836 2843
CONECT 2831 2830
CONECT 2822 2820 2823
CONECT 2816 2813 2817
CONECT 2813 2812 2814 2815 2816
CONECT 2873 2872
CONECT 2848 2847
CONECT 2849 2847
CONECT 2875 2874
CONECT 2853 2852 2854 2855 2872
CONECT 2864 2862 2865 2868
CONECT 2872 2853 2870 2873 2874
CONECT 2870 2850 2871 2872 2876
CONECT 2869 2855 2859 2868
CONECT 2850 2847 2851 2852 2870
CONECT 2859 2858 2860 2869
CONECT 2847 2846 2848 2849 2850
CONECT 2860 2859 2861 2862
CONECT 2856 2855 2857 2858
CONECT 2863 2862
CONECT 2854 2853
CONECT 2866 2865
CONECT 2867 2865
CONECT 2871 2870
CONECT 2851 2850
CONECT 2857 2856
CONECT 2862 2860 2863 2864
CONECT 2865 2864 2866 2867
CONECT 2868 2864 2869
CONECT 2858 2856 2859
CONECT 2855 2853 2856 2869
CONECT 2844 2843
CONECT 2874 2872 2875
CONECT 2845 2843
CONECT 2876 2870 2877
CONECT 2852 2850 2853
CONECT 2846 2843 2847
CONECT 2861 2860
CONECT 2843 2842 2844 2845 2846
CONECT 2906 2905
CONECT 2882 2881
CONECT 2883 2881
CONECT 2908 2907
CONECT 2887 2886 2888 2889 2905
CONECT 2899 2898 2900 2901
CONECT 2905 2887 2903 2906 2907
CONECT 2903 2884 2904 2905 2909
CONECT 2902 2889 2893 2901
CONECT 2884 2881 2885 2886 2903
CONECT 2893 2892 2894 2902
CONECT 2881 2880 2882 2883 2884
CONECT 2894 2893 2895 2898
CONECT 2890 2889 2891 2892
CONECT 2888 2887
CONECT 2900 2899
CONECT 2904 2903
CONECT 2885 2884
CONECT 2896 2895
CONECT 2897 2895
CONECT 2891 2890
CONECT 2898 2894 2899
CONECT 2901 2899 2902
CONECT 2895 2894 2896 2897
CONECT 2892 2890 2893
CONECT 2889 2887 2890 2902
CONECT 2878 2877
CONECT 2907 2905 2908
CONECT 2879 2877
CONECT 2909 2903 2910
CONECT 2886 2884 2887
CONECT 2880 2877 2881
CONECT 2877 2876 2878 2879 2880
CONECT 2937 2936
CONECT 2915 2914
CONECT 2916 2914
CONECT 2939 2938
CONECT 2920 2919 2921 2922 2936
CONECT 2932 2922 2931 2933
CONECT 2936 2920 2934 2937 2938
CONECT 2934 2917 2935 2936 2940
CONECT 2927 2925 2928 2931
CONECT 2917 2914 2918 2919 2934
CONECT 2925 2923 2926 2927
CONECT 2914 2913 2915 2916 2917
CONECT 2923 2922 2924 2925
CONECT 2921 2920
CONECT 2935 2934
CONECT 2918 2917
CONECT 2929 2928
CONECT 2930 2928
CONECT 2926 2925
CONECT 2924 2923
CONECT 2922 2920 2923 2932
CONECT 2931 2927 2932
CONECT 2928 2927 2929 2930
CONECT 2911 2910
CONECT 2933 2932
CONECT 2938 2936 2939
CONECT 2912 2910
CONECT 2940 2934 2941
CONECT 2919 2917 2920
CONECT 2913 2910 2914
CONECT 2910 2909 2911 2912 2913
CONECT 2968 2967
CONECT 2946 2945
CONECT 2947 2945
CONECT 2970 2969
CONECT 2951 2950 2952 2953 2967
CONECT 2963 2953 2962 2964
CONECT 2967 2951 2965 2968 2969
CONECT 2965 2948 2966 2967 2971
CONECT 2958 2956 2959 2962
CONECT 2948 2945 2949 2950 2965
CONECT 2956 2954 2957 2958
CONECT 2945 2944 2946 2947 2948
CONECT 2954 2953 2955 2956
CONECT 2952 2951
CONECT 2966 2965
CONECT 2949 2948
CONECT 2960 2959
CONECT 2961 2959
CONECT 2957 2956
CONECT 2955 2954
CONECT 2953 2951 2954 2963
CONECT 2962 2958 2963
CONECT 2959 2958 2960 2961
CONECT 2942 2941
CONECT 2964 2963
CONECT 2969 2967 2970
CONECT 2943 2941
CONECT 2971 2965 2972
CONECT 2950 2948 2951
CONECT 2944 2941 2945
CONECT 2941 2940 2942 2943 2944
CONECT 3001 3000
CONECT 2977 2976
CONECT 2978 2976
CONECT 3003 3002
CONECT 2982 2981 2983 2984 3000
CONECT 2994 2993 2995 2996
CONECT 3000 2982 2998 3001 3002
CONECT 2998 2979 2999 3000 3004
CONECT 2997 2984 2988 2996
CONECT 2979 2976 2980 2981 2998
CONECT 2988 2987 2989 2997
CONECT 2976 2975 2977 2978 2979
CONECT 2989 2988 2990 2993
CONECT 2985 2984 2986 2987
CONECT 2983 2982
CONECT 2995 2994
CONECT 2999 2998
CONECT 2980 2979
CONECT 2991 2990
CONECT 2992 2990
CONECT 2986 2985
CONECT 2993 2989 2994
CONECT 2996 2994 2997
CONECT 2990 2989 2991 2992
CONECT 2987 2985 2988
CONECT 2984 2982 2985 2997
CONECT 2973 2972
CONECT 3002 3000 3003
CONECT 2974 2972
CONECT 3004 2998 3005
CONECT 2981 2979 2982
CONECT 2975 2972 2976
CONECT 2972 2971 2973 2974 2975
CONECT 3035 3034
CONECT 3010 3009
CONECT 3011 3009
CONECT 3037 3036
CONECT 3015 3014 3016 3017 3034
CONECT 3026 3024 3027 3030
CONECT 3034 3015 3032 3035 3036
CONECT 3032 3012 3033 3034 3038
CONECT 3031 3017 3021 3030
CONECT 3012 3009 3013 3014 3032
CONECT 3021 3020 3022 3031
CONECT 3009 3008 3010 3011 3012
CONECT 3022 3021 3023 3024
CONECT 3018 3017 3019 3020
CONECT 3025 3024
CONECT 3016 3015
CONECT 3028 3027
CONECT 3029 3027
CONECT 3033 3032
CONECT 3013 3012
CONECT 3019 3018
CONECT 3024 3022 3025 3026
CONECT 3027 3026 3028 3029
CONECT 3030 3026 3031
CONECT 3020 3018 3021
CONECT 3017 3015 3018 3031
CONECT 3006 3005
CONECT 3036 3034 3037
CONECT 3007 3005
CONECT 3038 3032 3039
CONECT 3014 3012 3015
CONECT 3008 3005 3009
CONECT 3023 3022
CONECT 3005 3004 3006 3007 3008
CONECT 3066 3065
CONECT 3044 3043
CONECT 3045 3043
CONECT 3068 3067
CONECT 3049 3048 3050 3051 3065
CONECT 3061 3051 3060 3062
CONECT 3065 3049 3063 3066 3067
CONECT 3063 3046 3064 3065 3069
CONECT 3056 3054 3057 3060
CONECT 3046 3043 3047 3048 3063
CONECT 3054 3052 3055 3056
CONECT 3043 3042 3044 3045 3046
CONECT 3052 3051 3053 3054
CONECT 3050 3049
CONECT 3064 3063
CONECT 3047 3046
CONECT 3058 3057
CONECT 3059 3057
CONECT 3055 3054
CONECT 3053 3052
CONECT 3051 3049 3052 3061
CONECT 3060 3056 3061
CONECT 3057 3056 3058 3059
CONECT 3040 3039
CONECT 3062 3061
CONECT 3067 3065 3068
CONECT 3041 3039
CONECT 3069 3063 3070
CONECT 3048 3046 3049
CONECT 3042 3039 3043
CONECT 3039 3038 3040 3041 3042
CONECT 3097 3096
CONECT 3075 3074
CONECT 3076 3074
CONECT 3099 3098
CONECT 3080 3079 3081 3082 3096
CONECT 3092 3082 3091 3093
CONECT 3096 3080 3094 3097 3098
CONECT 3094 3077 3095 3096 3100
CONECT 3087 3085 3088 3091
CONECT 3077 3074 3078 3079 3094
CONECT 3085 3083 3086 3087
CONECT 3074 3073 3075 3076 3077
CONECT 3083 3082 3084 3085
CONECT 3081 3080
CONECT 3095 3094
CONECT 3078 3077
CONECT 3089 3088
CONECT 3090 3088
CONECT 3086 3085
CONECT 3084 3083
CONECT 3082 3080 3083 3092
CONECT 3091 3087 3092
CONECT 3088 3087 3089 3090
CONECT 3071 3070
CONECT 3093 3092
CONECT 3098 3096 3099
CONECT 3072 3070
CONECT 3100 3094 3101
CONECT 3079 3077 3080
CONECT 3073 3070 3074
CONECT 3070 3069 3071 3072 3073
CONECT 3127 3126
CONECT 3106 3105
CONECT 3107 3105
CONECT 3129 3128
CONECT 3111 3110 3112 3113 3126
CONECT 3122 3113 3120 3123
CONECT 3126 3111 3124 3127 3128
CONECT 3124 3108 3125 3126 3130
CONECT 3118 3116 3119 3120
CONECT 3108 3105 3109 3110 3124
CONECT 3116 3114 3117 3118
CONECT 3105 3104 3106 3107 3108
CONECT 3114 3113 3115 3116
CONECT 3112 3111
CONECT 3121 3120
CONECT 3125 3124
CONECT 3109 3108
CONECT 3117 3116
CONECT 3115 3114
CONECT 3113 3111 3114 3122
CONECT 3120 3118 3121 3122
CONECT 3102 3101
CONECT 3123 3122
CONECT 3128 3126 3129
CONECT 3103 3101
CONECT 3130 3124 3131
CONECT 3119 3118
CONECT 3110 3108 3111
CONECT 3104 3101 3105
CONECT 3101 3100 3102 3103 3104
CONECT 3157 3156
CONECT 3136 3135
CONECT 3137 3135
CONECT 3159 3158
CONECT 3141 3140 3142 3143 3156
CONECT 3152 3143 3150 3153
CONECT 3156 3141 3154 3157 3158
CONECT 3154 3138 3155 3156 3160
CONECT 3148 3146 3149 3150
CONECT 3138 3135 3139 3140 3154
CONECT 3146 3144 3147 3148
CONECT 3135 3134 3136 3137 3138
CONECT 3144 3143 3145 3146
CONECT 3142 3141
CONECT 3151 3150
CONECT 3155 3154
CONECT 3139 3138
CONECT 3147 3146
CONECT 3145 3144
CONECT 3143 3141 3144 3152
CONECT 3150 3148 3151 3152
CONECT 3132 3131
CONECT 3153 3152
CONECT 3158 3156 3159
CONECT 3133 3131
CONECT 3160 3154 3161
CONECT 3149 3148
CONECT 3140 3138 3141
CONECT 3134 3131 3135
CONECT 3131 3130 3132 3133 3134
CONECT 3187 3186
CONECT 3166 3165
CONECT 3167 3165
CONECT 3189 3188
CONECT 3171 3170 3172 3173 3186
CONECT 3182 3173 3180 3183
CONECT 3186 3171 3184 3187 3188
CONECT 3184 3168 3185 3186 3190
CONECT 3178 3176 3179 3180
CONECT 3168 3165 3169 3170 3184
CONECT 3176 3174 3177 3178
CONECT 3165 3164 3166 3167 3168
CONECT 3174 3173 3175 3176
CONECT 3172 3171
CONECT 3181 3180
CONECT 3185 3184
CONECT 3169 3168
CONECT 3177 3176
CONECT 3175 3174
CONECT 3173 3171 3174 3182
CONECT 3180 3178 3181 3182
CONECT 3162 3161
CONECT 3183 3182
CONECT 3188 3186 3189
CONECT 3163 3161
CONECT 3190 3184 3191
CONECT 3179 3178
CONECT 3170 3168 3171
CONECT 3164 3161 3165
CONECT 3161 3160 3162 3163 3164
CONECT 3217 3216
CONECT 3196 3195
CONECT 3197 3195
CONECT 3219 3218
CONECT 3201 3200 3202 3203 3216
CONECT 3212 3203 3210 3213
CONECT 3216 3201 3214 3217 3218
CONECT 3214 3198 3215 3216 3220
CONECT 3208 3206 3209 3210
CONECT 3198 3195 3199 3200 3214
CONECT 3206 3204 3207 3208
CONECT 3195 3194 3196 3197 3198
CONECT 3204 3203 3205 3206
CONECT 3202 3201
CONECT 3211 3210
CONECT 3215 3214
CONECT 3221 3220
CONECT 3199 3198
CONECT 3207 3206
CONECT 3205 3204
CONECT 3203 3201 3204 3212
CONECT 3210 3208 3211 3212
CONECT 3192 3191
CONECT 3213 3212
CONECT 3218 3216 3219
CONECT 3193 3191
CONECT 3220 3214 3221
CONECT 3209 3208
CONECT 3200 3198 3201
CONECT 3194 3191 3195
CONECT 3191 3190 3192 3193 3194
END
