# Supplementary material for: Structural and functional analysis of four non-coding Y RNAs from Chinese hamster cells: identification, molecular dynamics simulations and DNA replication initiation assays
Source: BMC Mol Biol. 2016 Jan 5;17:1. doi: 10.1186/s12867-015-0053-5 (PMC4702372; doi:10.1186/s12867-015-0053-5)
Supplement: Supplementary file 4 — 10.1186/s12867-015-0053-5 Y RNAs files in the.pdb format. [file 12867_2015_53_MOESM4_ESM.zip › chY4_RNA.pdb]

REMARK  Chinese hamster Y4 RNA (chY4 RNA)
CRYST1  115.318  115.318  115.318  90.00  90.00  90.00 P 1           1
ATOM      1  O5' G   A   1      61.040  85.960  40.390  1.00  0.00           O
ATOM      2  H5T G   A   1      60.700  85.140  40.000  1.00  0.00           H
ATOM      3  C5' G   A   1      62.310  85.700  40.980  1.00  0.00           C
ATOM      4 H5'1 G   A   1      63.030  86.440  40.640  1.00  0.00           H
ATOM      5 H5'2 G   A   1      62.640  84.720  40.660  1.00  0.00           H
ATOM      6  C4' G   A   1      62.290  85.680  42.510  1.00  0.00           C
ATOM      7  H4' G   A   1      63.310  85.500  42.860  1.00  0.00           H
ATOM      8  O4' G   A   1      61.840  86.900  43.120  1.00  0.00           O
ATOM      9  C1' G   A   1      60.970  86.550  44.210  1.00  0.00           C
ATOM     10  H1' G   A   1      61.230  87.070  45.130  1.00  0.00           H
ATOM     11  N9  G   A   1      59.560  86.850  43.870  1.00  0.00           N
ATOM     12  C8  G   A   1      59.010  87.170  42.660  1.00  0.00           C
ATOM     13  H8  G   A   1      59.600  87.230  41.760  1.00  0.00           H
ATOM     14  N7  G   A   1      57.720  87.420  42.700  1.00  0.00           N
ATOM     15  C5  G   A   1      57.380  87.170  44.030  1.00  0.00           C
ATOM     16  C6  G   A   1      56.120  87.190  44.730  1.00  0.00           C
ATOM     17  O6  G   A   1      54.990  87.490  44.340  1.00  0.00           O
ATOM     18  N1  G   A   1      56.230  86.870  46.070  1.00  0.00           N
ATOM     19  H1  G   A   1      55.370  86.760  46.580  1.00  0.00           H
ATOM     20  C2  G   A   1      57.380  86.520  46.670  1.00  0.00           C
ATOM     21  N2  G   A   1      57.360  86.260  47.940  1.00  0.00           N
ATOM     22  H21 G   A   1      56.530  86.430  48.500  1.00  0.00           H
ATOM     23  H22 G   A   1      58.190  85.890  48.380  1.00  0.00           H
ATOM     24  N3  G   A   1      58.580  86.550  46.090  1.00  0.00           N
ATOM     25  C4  G   A   1      58.500  86.840  44.760  1.00  0.00           C
ATOM     26  C3' G   A   1      61.440  84.550  43.060  1.00  0.00           C
ATOM     27  H3' G   A   1      60.520  84.460  42.480  1.00  0.00           H
ATOM     28  C2' G   A   1      61.130  85.060  44.450  1.00  0.00           C
ATOM     29 H2'1 G   A   1      60.220  84.610  44.830  1.00  0.00           H
ATOM     30  O2' G   A   1      62.230  84.880  45.330  1.00  0.00           O
ATOM     31 HO'2 G   A   1      62.650  84.050  45.050  1.00  0.00           H
ATOM     32  O3' G   A   1      62.160  83.340  43.130  1.00  0.00           O
ATOM     33  P   G   A   2      61.400  81.970  42.860  1.00  0.00           P
ATOM     34  O1P G   A   2      62.410  80.900  42.970  1.00  0.00           O
ATOM     35  O2P G   A   2      60.640  82.170  41.600  1.00  0.00           O
ATOM     36  O5' G   A   2      60.410  81.930  44.110  1.00  0.00           O
ATOM     37  C5' G   A   2      60.910  81.630  45.400  1.00  0.00           C
ATOM     38 H5'1 G   A   2      61.800  82.210  45.590  1.00  0.00           H
ATOM     39 H5'2 G   A   2      61.180  80.570  45.450  1.00  0.00           H
ATOM     40  C4' G   A   2      59.890  81.930  46.510  1.00  0.00           C
ATOM     41  H4' G   A   2      60.410  81.940  47.460  1.00  0.00           H
ATOM     42  O4' G   A   2      59.240  83.180  46.360  1.00  0.00           O
ATOM     43  C1' G   A   2      57.890  83.050  46.760  1.00  0.00           C
ATOM     44  H1' G   A   2      57.660  83.740  47.570  1.00  0.00           H
ATOM     45  N9  G   A   2      56.960  83.340  45.650  1.00  0.00           N
ATOM     46  C8  G   A   2      57.190  83.410  44.300  1.00  0.00           C
ATOM     47  H8  G   A   2      58.160  83.210  43.860  1.00  0.00           H
ATOM     48  N7  G   A   2      56.140  83.770  43.600  1.00  0.00           N
ATOM     49  C5  G   A   2      55.130  83.910  44.560  1.00  0.00           C
ATOM     50  C6  G   A   2      53.730  84.260  44.460  1.00  0.00           C
ATOM     51  O6  G   A   2      53.080  84.590  43.470  1.00  0.00           O
ATOM     52  N1  G   A   2      53.060  84.180  45.660  1.00  0.00           N
ATOM     53  H1  G   A   2      52.060  84.300  45.630  1.00  0.00           H
ATOM     54  C2  G   A   2      53.650  83.890  46.840  1.00  0.00           C
ATOM     55  N2  G   A   2      52.880  83.760  47.890  1.00  0.00           N
ATOM     56  H21 G   A   2      51.870  83.810  47.780  1.00  0.00           H
ATOM     57  H22 G   A   2      53.350  83.420  48.720  1.00  0.00           H
ATOM     58  N3  G   A   2      54.940  83.630  47.000  1.00  0.00           N
ATOM     59  C4  G   A   2      55.620  83.630  45.820  1.00  0.00           C
ATOM     60  C3' G   A   2      58.820  80.860  46.610  1.00  0.00           C
ATOM     61  H3' G   A   2      58.530  80.490  45.620  1.00  0.00           H
ATOM     62  C2' G   A   2      57.680  81.640  47.280  1.00  0.00           C
ATOM     63 H2'1 G   A   2      56.720  81.240  46.980  1.00  0.00           H
ATOM     64  O2' G   A   2      57.780  81.700  48.700  1.00  0.00           O
ATOM     65 HO'2 G   A   2      58.260  80.900  48.980  1.00  0.00           H
ATOM     66  O3' G   A   2      59.310  79.850  47.460  1.00  0.00           O
ATOM     67  P   U   A   3      58.760  78.380  47.420  1.00  0.00           P
ATOM     68  O1P U   A   3      59.310  77.820  48.670  1.00  0.00           O
ATOM     69  O2P U   A   3      59.130  77.790  46.110  1.00  0.00           O
ATOM     70  O5' U   A   3      57.180  78.560  47.560  1.00  0.00           O
ATOM     71  C5' U   A   3      56.580  78.590  48.840  1.00  0.00           C
ATOM     72 H5'1 U   A   3      57.100  79.300  49.490  1.00  0.00           H
ATOM     73 H5'2 U   A   3      56.660  77.590  49.290  1.00  0.00           H
ATOM     74  C4' U   A   3      55.110  78.980  48.770  1.00  0.00           C
ATOM     75  H4' U   A   3      54.720  79.040  49.790  1.00  0.00           H
ATOM     76  O4' U   A   3      54.910  80.240  48.140  1.00  0.00           O
ATOM     77  C1' U   A   3      53.660  80.220  47.470  1.00  0.00           C
ATOM     78  H1' U   A   3      53.000  80.960  47.950  1.00  0.00           H
ATOM     79  N1  U   A   3      53.720  80.510  46.010  1.00  0.00           N
ATOM     80  C6  U   A   3      54.790  80.170  45.220  1.00  0.00           C
ATOM     81  H6  U   A   3      55.670  79.720  45.670  1.00  0.00           H
ATOM     82  C5  U   A   3      54.750  80.390  43.870  1.00  0.00           C
ATOM     83  H5  U   A   3      55.590  80.120  43.250  1.00  0.00           H
ATOM     84  C4  U   A   3      53.570  80.940  43.220  1.00  0.00           C
ATOM     85  O4  U   A   3      53.400  81.150  42.020  1.00  0.00           O
ATOM     86  N3  U   A   3      52.540  81.230  44.080  1.00  0.00           N
ATOM     87  H3  U   A   3      51.690  81.570  43.670  1.00  0.00           H
ATOM     88  C2  U   A   3      52.550  81.020  45.440  1.00  0.00           C
ATOM     89  O2  U   A   3      51.540  81.280  46.100  1.00  0.00           O
ATOM     90  C3' U   A   3      54.250  77.970  48.020  1.00  0.00           C
ATOM     91  H3' U   A   3      54.740  77.650  47.100  1.00  0.00           H
ATOM     92  C2' U   A   3      53.040  78.850  47.700  1.00  0.00           C
ATOM     93 H2'1 U   A   3      52.550  78.480  46.800  1.00  0.00           H
ATOM     94  O2' U   A   3      52.110  78.940  48.770  1.00  0.00           O
ATOM     95 HO'2 U   A   3      51.970  78.030  49.070  1.00  0.00           H
ATOM     96  O3' U   A   3      53.850  76.900  48.840  1.00  0.00           O
ATOM     97  P   U   A   4      54.260  75.410  48.490  1.00  0.00           P
ATOM     98  O1P U   A   4      53.780  74.600  49.620  1.00  0.00           O
ATOM     99  O2P U   A   4      55.680  75.350  48.100  1.00  0.00           O
ATOM    100  O5' U   A   4      53.430  75.050  47.170  1.00  0.00           O
ATOM    101  C5' U   A   4      52.270  74.220  47.180  1.00  0.00           C
ATOM    102 H5'1 U   A   4      52.490  73.300  47.720  1.00  0.00           H
ATOM    103 H5'2 U   A   4      52.060  73.940  46.150  1.00  0.00           H
ATOM    104  C4' U   A   4      51.020  74.890  47.800  1.00  0.00           C
ATOM    105  H4' U   A   4      50.930  74.530  48.830  1.00  0.00           H
ATOM    106  O4' U   A   4      51.060  76.320  47.810  1.00  0.00           O
ATOM    107  C1' U   A   4      49.920  76.850  47.150  1.00  0.00           C
ATOM    108  H1' U   A   4      49.530  77.700  47.720  1.00  0.00           H
ATOM    109  N1  U   A   4      50.230  77.310  45.770  1.00  0.00           N
ATOM    110  C6  U   A   4      51.430  77.020  45.140  1.00  0.00           C
ATOM    111  H6  U   A   4      52.130  76.340  45.600  1.00  0.00           H
ATOM    112  C5  U   A   4      51.750  77.590  43.950  1.00  0.00           C
ATOM    113  H5  U   A   4      52.690  77.340  43.480  1.00  0.00           H
ATOM    114  C4  U   A   4      50.830  78.470  43.280  1.00  0.00           C
ATOM    115  O4  U   A   4      51.020  79.060  42.220  1.00  0.00           O
ATOM    116  N3  U   A   4      49.650  78.670  43.920  1.00  0.00           N
ATOM    117  H3  U   A   4      49.050  79.360  43.520  1.00  0.00           H
ATOM    118  C2  U   A   4      49.290  78.130  45.130  1.00  0.00           C
ATOM    119  O2  U   A   4      48.180  78.410  45.590  1.00  0.00           O
ATOM    120  C3' U   A   4      49.760  74.520  47.020  1.00  0.00           C
ATOM    121  H3' U   A   4      50.010  74.360  45.980  1.00  0.00           H
ATOM    122  C2' U   A   4      48.870  75.750  47.120  1.00  0.00           C
ATOM    123 H2'1 U   A   4      48.210  75.820  46.250  1.00  0.00           H
ATOM    124  O2' U   A   4      48.100  75.720  48.320  1.00  0.00           O
ATOM    125 HO'2 U   A   4      48.160  74.770  48.560  1.00  0.00           H
ATOM    126  O3' U   A   4      49.040  73.440  47.570  1.00  0.00           O
ATOM    127  P   G   A   5      48.890  72.130  46.710  1.00  0.00           P
ATOM    128  O1P G   A   5      48.270  71.120  47.590  1.00  0.00           O
ATOM    129  O2P G   A   5      50.170  71.870  46.050  1.00  0.00           O
ATOM    130  O5' G   A   5      47.840  72.610  45.600  1.00  0.00           O
ATOM    131  C5' G   A   5      46.460  72.370  45.740  1.00  0.00           C
ATOM    132 H5'1 G   A   5      46.100  72.780  46.680  1.00  0.00           H
ATOM    133 H5'2 G   A   5      46.320  71.290  45.740  1.00  0.00           H
ATOM    134  C4' G   A   5      45.660  72.940  44.570  1.00  0.00           C
ATOM    135  H4' G   A   5      44.610  72.700  44.750  1.00  0.00           H
ATOM    136  O4' G   A   5      45.760  74.370  44.450  1.00  0.00           O
ATOM    137  C1' G   A   5      45.970  74.690  43.080  1.00  0.00           C
ATOM    138  H1' G   A   5      45.320  75.500  42.760  1.00  0.00           H
ATOM    139  N9  G   A   5      47.370  75.090  42.810  1.00  0.00           N
ATOM    140  C8  G   A   5      48.520  74.920  43.530  1.00  0.00           C
ATOM    141  H8  G   A   5      48.530  74.460  44.500  1.00  0.00           H
ATOM    142  N7  G   A   5      49.590  75.400  42.960  1.00  0.00           N
ATOM    143  C5  G   A   5      49.150  75.850  41.720  1.00  0.00           C
ATOM    144  C6  G   A   5      49.820  76.440  40.590  1.00  0.00           C
ATOM    145  O6  G   A   5      51.000  76.770  40.440  1.00  0.00           O
ATOM    146  N1  G   A   5      48.970  76.720  39.540  1.00  0.00           N
ATOM    147  H1  G   A   5      49.430  76.740  38.650  1.00  0.00           H
ATOM    148  C2  G   A   5      47.630  76.500  39.590  1.00  0.00           C
ATOM    149  N2  G   A   5      46.880  76.910  38.610  1.00  0.00           N
ATOM    150  H21 G   A   5      47.270  77.260  37.750  1.00  0.00           H
ATOM    151  H22 G   A   5      45.900  76.700  38.710  1.00  0.00           H
ATOM    152  N3  G   A   5      46.960  76.060  40.630  1.00  0.00           N
ATOM    153  C4  G   A   5      47.780  75.700  41.650  1.00  0.00           C
ATOM    154  C3' G   A   5      46.010  72.310  43.210  1.00  0.00           C
ATOM    155  H3' G   A   5      47.080  72.080  43.160  1.00  0.00           H
ATOM    156  C2' G   A   5      45.630  73.450  42.260  1.00  0.00           C
ATOM    157 H2'1 G   A   5      46.220  73.380  41.340  1.00  0.00           H
ATOM    158  O2' G   A   5      44.230  73.390  42.000  1.00  0.00           O
ATOM    159 HO'2 G   A   5      44.100  72.420  42.080  1.00  0.00           H
ATOM    160  O3' G   A   5      45.170  71.200  42.940  1.00  0.00           O
ATOM    161  P   G   A   6      45.570  70.100  41.860  1.00  0.00           P
ATOM    162  O1P G   A   6      44.680  68.950  42.130  1.00  0.00           O
ATOM    163  O2P G   A   6      47.030  69.980  41.810  1.00  0.00           O
ATOM    164  O5' G   A   6      45.080  70.830  40.510  1.00  0.00           O
ATOM    165  C5' G   A   6      44.010  70.280  39.760  1.00  0.00           C
ATOM    166 H5'1 G   A   6      43.100  70.310  40.350  1.00  0.00           H
ATOM    167 H5'2 G   A   6      44.240  69.230  39.530  1.00  0.00           H
ATOM    168  C4' G   A   6      43.780  71.020  38.430  1.00  0.00           C
ATOM    169  H4' G   A   6      42.730  70.880  38.180  1.00  0.00           H
ATOM    170  O4' G   A   6      44.030  72.440  38.480  1.00  0.00           O
ATOM    171  C1' G   A   6      44.660  72.820  37.250  1.00  0.00           C
ATOM    172  H1' G   A   6      44.150  73.660  36.790  1.00  0.00           H
ATOM    173  N9  G   A   6      46.080  73.200  37.420  1.00  0.00           N
ATOM    174  C8  G   A   6      46.920  72.980  38.490  1.00  0.00           C
ATOM    175  H8  G   A   6      46.670  72.350  39.330  1.00  0.00           H
ATOM    176  N7  G   A   6      48.030  73.670  38.430  1.00  0.00           N
ATOM    177  C5  G   A   6      47.970  74.300  37.190  1.00  0.00           C
ATOM    178  C6  G   A   6      48.850  75.250  36.550  1.00  0.00           C
ATOM    179  O6  G   A   6      49.800  75.880  37.010  1.00  0.00           O
ATOM    180  N1  G   A   6      48.470  75.580  35.270  1.00  0.00           N
ATOM    181  H1  G   A   6      49.130  76.140  34.750  1.00  0.00           H
ATOM    182  C2  G   A   6      47.290  75.230  34.730  1.00  0.00           C
ATOM    183  N2  G   A   6      47.030  75.660  33.520  1.00  0.00           N
ATOM    184  H21 G   A   6      47.790  76.130  33.030  1.00  0.00           H
ATOM    185  H22 G   A   6      46.300  75.170  33.050  1.00  0.00           H
ATOM    186  N3  G   A   6      46.370  74.470  35.330  1.00  0.00           N
ATOM    187  C4  G   A   6      46.790  74.000  36.550  1.00  0.00           C
ATOM    188  C3' G   A   6      44.570  70.440  37.250  1.00  0.00           C
ATOM    189  H3' G   A   6      45.590  70.200  37.550  1.00  0.00           H
ATOM    190  C2' G   A   6      44.510  71.640  36.310  1.00  0.00           C
ATOM    191 H2'1 G   A   6      45.310  71.610  35.570  1.00  0.00           H
ATOM    192  O2' G   A   6      43.230  71.730  35.700  1.00  0.00           O
ATOM    193 HO'2 G   A   6      42.970  70.810  35.550  1.00  0.00           H
ATOM    194  O3' G   A   6      43.890  69.350  36.650  1.00  0.00           O
ATOM    195  P   U   A   7      44.660  68.330  35.690  1.00  0.00           P
ATOM    196  O1P U   A   7      43.650  67.380  35.200  1.00  0.00           O
ATOM    197  O2P U   A   7      45.860  67.860  36.380  1.00  0.00           O
ATOM    198  O5' U   A   7      45.110  69.220  34.440  1.00  0.00           O
ATOM    199  C5' U   A   7      44.200  69.580  33.410  1.00  0.00           C
ATOM    200 H5'1 U   A   7      43.320  70.060  33.820  1.00  0.00           H
ATOM    201 H5'2 U   A   7      43.890  68.680  32.880  1.00  0.00           H
ATOM    202  C4' U   A   7      44.870  70.540  32.410  1.00  0.00           C
ATOM    203  H4' U   A   7      44.110  70.820  31.680  1.00  0.00           H
ATOM    204  O4' U   A   7      45.360  71.720  33.020  1.00  0.00           O
ATOM    205  C1' U   A   7      46.580  72.100  32.380  1.00  0.00           C
ATOM    206  H1' U   A   7      46.470  73.120  32.010  1.00  0.00           H
ATOM    207  N1  U   A   7      47.750  72.060  33.300  1.00  0.00           N
ATOM    208  C6  U   A   7      47.800  71.260  34.430  1.00  0.00           C
ATOM    209  H6  U   A   7      47.000  70.560  34.630  1.00  0.00           H
ATOM    210  C5  U   A   7      48.820  71.370  35.320  1.00  0.00           C
ATOM    211  H5  U   A   7      48.830  70.760  36.220  1.00  0.00           H
ATOM    212  C4  U   A   7      49.910  72.280  35.110  1.00  0.00           C
ATOM    213  O4  U   A   7      50.840  72.500  35.880  1.00  0.00           O
ATOM    214  N3  U   A   7      49.850  72.970  33.920  1.00  0.00           N
ATOM    215  H3  U   A   7      50.650  73.540  33.710  1.00  0.00           H
ATOM    216  C2  U   A   7      48.820  72.910  33.000  1.00  0.00           C
ATOM    217  O2  U   A   7      48.860  73.620  31.990  1.00  0.00           O
ATOM    218  C3' U   A   7      46.030  69.910  31.650  1.00  0.00           C
ATOM    219  H3' U   A   7      46.650  69.310  32.320  1.00  0.00           H
ATOM    220  C2' U   A   7      46.780  71.170  31.190  1.00  0.00           C
ATOM    221 H2'1 U   A   7      47.830  70.950  31.010  1.00  0.00           H
ATOM    222  O2' U   A   7      46.170  71.740  30.030  1.00  0.00           O
ATOM    223 HO'2 U   A   7      45.630  71.010  29.660  1.00  0.00           H
ATOM    224  O3' U   A   7      45.570  69.180  30.530  1.00  0.00           O
ATOM    225  P   C   A   8      46.430  67.990  29.930  1.00  0.00           P
ATOM    226  O1P C   A   8      45.670  67.570  28.730  1.00  0.00           O
ATOM    227  O2P C   A   8      46.710  67.040  31.010  1.00  0.00           O
ATOM    228  O5' C   A   8      47.770  68.710  29.450  1.00  0.00           O
ATOM    229  C5' C   A   8      47.800  69.420  28.230  1.00  0.00           C
ATOM    230 H5'1 C   A   8      47.050  70.190  28.250  1.00  0.00           H
ATOM    231 H5'2 C   A   8      47.590  68.730  27.410  1.00  0.00           H
ATOM    232  C4' C   A   8      49.110  70.120  27.940  1.00  0.00           C
ATOM    233  H4' C   A   8      49.040  70.560  26.950  1.00  0.00           H
ATOM    234  O4' C   A   8      49.380  71.170  28.870  1.00  0.00           O
ATOM    235  C1' C   A   8      50.780  71.240  29.020  1.00  0.00           C
ATOM    236  H1' C   A   8      51.130  72.220  28.690  1.00  0.00           H
ATOM    237  N1  C   A   8      51.220  71.050  30.430  1.00  0.00           N
ATOM    238  C6  C   A   8      50.570  70.200  31.290  1.00  0.00           C
ATOM    239  H6  C   A   8      49.680  69.670  30.970  1.00  0.00           H
ATOM    240  C5  C   A   8      51.050  70.010  32.540  1.00  0.00           C
ATOM    241  H5  C   A   8      50.550  69.350  33.220  1.00  0.00           H
ATOM    242  C4  C   A   8      52.260  70.670  32.890  1.00  0.00           C
ATOM    243  N4  C   A   8      52.760  70.510  34.070  1.00  0.00           N
ATOM    244  H41 C   A   8      52.350  69.810  34.670  1.00  0.00           H
ATOM    245  H42 C   A   8      53.680  70.890  34.290  1.00  0.00           H
ATOM    246  N3  C   A   8      52.930  71.440  32.040  1.00  0.00           N
ATOM    247  C2  C   A   8      52.420  71.650  30.810  1.00  0.00           C
ATOM    248  O2  C   A   8      53.040  72.380  30.030  1.00  0.00           O
ATOM    249  C3' C   A   8      50.290  69.170  27.920  1.00  0.00           C
ATOM    250  H3' C   A   8      50.220  68.450  28.740  1.00  0.00           H
ATOM    251  C2' C   A   8      51.420  70.170  28.150  1.00  0.00           C
ATOM    252 H2'1 C   A   8      52.240  69.680  28.670  1.00  0.00           H
ATOM    253  O2' C   A   8      51.890  70.730  26.930  1.00  0.00           O
ATOM    254 HO'2 C   A   8      52.430  70.020  26.570  1.00  0.00           H
ATOM    255  O3' C   A   8      50.340  68.560  26.650  1.00  0.00           O
ATOM    256  P   U   A   9      51.040  67.150  26.450  1.00  0.00           P
ATOM    257  O1P U   A   9      50.740  66.750  25.060  1.00  0.00           O
ATOM    258  O2P U   A   9      50.660  66.290  27.590  1.00  0.00           O
ATOM    259  O5' U   A   9      52.580  67.570  26.610  1.00  0.00           O
ATOM    260  C5' U   A   9      53.310  68.190  25.570  1.00  0.00           C
ATOM    261 H5'1 U   A   9      52.730  69.000  25.130  1.00  0.00           H
ATOM    262 H5'2 U   A   9      53.510  67.460  24.790  1.00  0.00           H
ATOM    263  C4' U   A   9      54.640  68.740  26.110  1.00  0.00           C
ATOM    264  H4' U   A   9      55.130  69.320  25.340  1.00  0.00           H
ATOM    265  O4' U   A   9      54.460  69.570  27.260  1.00  0.00           O
ATOM    266  C1' U   A   9      55.550  69.380  28.170  1.00  0.00           C
ATOM    267  H1' U   A   9      56.060  70.330  28.350  1.00  0.00           H
ATOM    268  N1  U   A   9      55.130  68.840  29.510  1.00  0.00           N
ATOM    269  C6  U   A   9      53.990  68.090  29.680  1.00  0.00           C
ATOM    270  H6  U   A   9      53.400  67.800  28.820  1.00  0.00           H
ATOM    271  C5  U   A   9      53.570  67.710  30.920  1.00  0.00           C
ATOM    272  H5  U   A   9      52.670  67.140  31.050  1.00  0.00           H
ATOM    273  C4  U   A   9      54.330  68.040  32.110  1.00  0.00           C
ATOM    274  O4  U   A   9      54.020  67.700  33.240  1.00  0.00           O
ATOM    275  N3  U   A   9      55.460  68.770  31.860  1.00  0.00           N
ATOM    276  H3  U   A   9      56.040  68.940  32.680  1.00  0.00           H
ATOM    277  C2  U   A   9      55.930  69.150  30.620  1.00  0.00           C
ATOM    278  O2  U   A   9      57.020  69.740  30.520  1.00  0.00           O
ATOM    279  C3' U   A   9      55.590  67.640  26.570  1.00  0.00           C
ATOM    280  H3' U   A   9      55.020  66.990  27.240  1.00  0.00           H
ATOM    281  C2' U   A   9      56.540  68.450  27.460  1.00  0.00           C
ATOM    282 H2'1 U   A   9      57.070  67.830  28.180  1.00  0.00           H
ATOM    283  O2' U   A   9      57.430  69.290  26.740  1.00  0.00           O
ATOM    284 HO'2 U   A   9      58.070  68.730  26.270  1.00  0.00           H
ATOM    285  O3' U   A   9      56.110  66.770  25.560  1.00  0.00           O
ATOM    286  P   G   A  10      57.110  67.180  24.360  1.00  0.00           P
ATOM    287  O1P G   A  10      57.080  66.060  23.390  1.00  0.00           O
ATOM    288  O2P G   A  10      56.830  68.530  23.860  1.00  0.00           O
ATOM    289  O5' G   A  10      58.520  67.210  25.110  1.00  0.00           O
ATOM    290  C5' G   A  10      58.960  66.100  25.870  1.00  0.00           C
ATOM    291 H5'1 G   A  10      59.020  65.220  25.220  1.00  0.00           H
ATOM    292 H5'2 G   A  10      58.250  65.890  26.670  1.00  0.00           H
ATOM    293  C4' G   A  10      60.330  66.360  26.490  1.00  0.00           C
ATOM    294  H4' G   A  10      61.000  66.690  25.710  1.00  0.00           H
ATOM    295  O4' G   A  10      60.280  67.350  27.520  1.00  0.00           O
ATOM    296  C1' G   A  10      60.990  66.910  28.680  1.00  0.00           C
ATOM    297  H1' G   A  10      61.700  67.660  29.020  1.00  0.00           H
ATOM    298  N9  G   A  10      60.080  66.620  29.820  1.00  0.00           N
ATOM    299  C8  G   A  10      58.740  66.370  29.760  1.00  0.00           C
ATOM    300  H8  G   A  10      58.200  66.340  28.840  1.00  0.00           H
ATOM    301  N7  G   A  10      58.170  66.150  30.910  1.00  0.00           N
ATOM    302  C5  G   A  10      59.240  66.220  31.820  1.00  0.00           C
ATOM    303  C6  G   A  10      59.290  65.990  33.240  1.00  0.00           C
ATOM    304  O6  G   A  10      58.420  65.670  34.030  1.00  0.00           O
ATOM    305  N1  G   A  10      60.550  66.130  33.760  1.00  0.00           N
ATOM    306  H1  G   A  10      60.640  65.930  34.740  1.00  0.00           H
ATOM    307  C2  G   A  10      61.650  66.400  33.030  1.00  0.00           C
ATOM    308  N2  G   A  10      62.770  66.450  33.710  1.00  0.00           N
ATOM    309  H21 G   A  10      62.730  66.310  34.710  1.00  0.00           H
ATOM    310  H22 G   A  10      63.640  66.630  33.220  1.00  0.00           H
ATOM    311  N3  G   A  10      61.670  66.610  31.710  1.00  0.00           N
ATOM    312  C4  G   A  10      60.420  66.510  31.150  1.00  0.00           C
ATOM    313  C3' G   A  10      60.900  65.080  27.110  1.00  0.00           C
ATOM    314  H3' G   A  10      60.090  64.480  27.500  1.00  0.00           H
ATOM    315  C2' G   A  10      61.730  65.640  28.270  1.00  0.00           C
ATOM    316 H2'1 G   A  10      61.720  64.920  29.090  1.00  0.00           H
ATOM    317  O2' G   A  10      63.060  65.990  27.920  1.00  0.00           O
ATOM    318 HO'2 G   A  10      63.630  65.600  28.600  1.00  0.00           H
ATOM    319  O3' G   A  10      61.680  64.350  26.170  1.00  0.00           O
ATOM    320  P   A   A  11      61.790  62.760  26.290  1.00  0.00           P
ATOM    321  O1P A   A  11      62.760  62.310  25.260  1.00  0.00           O
ATOM    322  O2P A   A  11      60.410  62.250  26.250  1.00  0.00           O
ATOM    323  O5' A   A  11      62.420  62.550  27.740  1.00  0.00           O
ATOM    324  C5' A   A  11      63.810  62.750  27.930  1.00  0.00           C
ATOM    325 H5'1 A   A  11      64.120  63.650  27.400  1.00  0.00           H
ATOM    326 H5'2 A   A  11      64.350  61.900  27.490  1.00  0.00           H
ATOM    327  C4' A   A  11      64.230  62.900  29.390  1.00  0.00           C
ATOM    328  H4' A   A  11      65.270  63.230  29.410  1.00  0.00           H
ATOM    329  O4' A   A  11      63.470  63.850  30.130  1.00  0.00           O
ATOM    330  C1' A   A  11      63.340  63.390  31.470  1.00  0.00           C
ATOM    331  H1' A   A  11      63.730  64.130  32.170  1.00  0.00           H
ATOM    332  N9  A   A  11      61.930  63.120  31.830  1.00  0.00           N
ATOM    333  C8  A   A  11      60.820  63.050  31.040  1.00  0.00           C
ATOM    334  H8  A   A  11      60.860  63.130  29.960  1.00  0.00           H
ATOM    335  N7  A   A  11      59.700  62.900  31.690  1.00  0.00           N
ATOM    336  C5  A   A  11      60.110  62.790  33.030  1.00  0.00           C
ATOM    337  C6  A   A  11      59.470  62.580  34.270  1.00  0.00           C
ATOM    338  N6  A   A  11      58.160  62.550  34.450  1.00  0.00           N
ATOM    339  H61 A   A  11      57.590  62.950  33.740  1.00  0.00           H
ATOM    340  H62 A   A  11      57.790  62.380  35.390  1.00  0.00           H
ATOM    341  N1  A   A  11      60.180  62.400  35.380  1.00  0.00           N
ATOM    342  C2  A   A  11      61.490  62.530  35.310  1.00  0.00           C
ATOM    343  H2  A   A  11      62.030  62.390  36.240  1.00  0.00           H
ATOM    344  N3  A   A  11      62.240  62.800  34.240  1.00  0.00           N
ATOM    345  C4  A   A  11      61.480  62.900  33.120  1.00  0.00           C
ATOM    346  C3' A   A  11      64.210  61.580  30.150  1.00  0.00           C
ATOM    347  H3' A   A  11      63.300  61.020  29.920  1.00  0.00           H
ATOM    348  C2' A   A  11      64.180  62.120  31.590  1.00  0.00           C
ATOM    349 H2'1 A   A  11      63.700  61.410  32.260  1.00  0.00           H
ATOM    350  O2' A   A  11      65.470  62.480  32.070  1.00  0.00           O
ATOM    351 HO'2 A   A  11      66.010  61.680  32.040  1.00  0.00           H
ATOM    352  O3' A   A  11      65.400  60.880  29.870  1.00  0.00           O
ATOM    353  P   U   A  12      65.390  59.310  29.680  1.00  0.00           P
ATOM    354  O1P U   A  12      66.810  58.920  29.570  1.00  0.00           O
ATOM    355  O2P U   A  12      64.450  58.980  28.590  1.00  0.00           O
ATOM    356  O5' U   A  12      64.840  58.820  31.100  1.00  0.00           O
ATOM    357  C5' U   A  12      65.690  58.880  32.240  1.00  0.00           C
ATOM    358 H5'1 U   A  12      66.210  59.840  32.250  1.00  0.00           H
ATOM    359 H5'2 U   A  12      66.440  58.090  32.160  1.00  0.00           H
ATOM    360  C4' U   A  12      64.960  58.730  33.570  1.00  0.00           C
ATOM    361  H4' U   A  12      65.690  58.880  34.360  1.00  0.00           H
ATOM    362  O4' U   A  12      63.930  59.690  33.770  1.00  0.00           O
ATOM    363  C1' U   A  12      62.950  59.130  34.650  1.00  0.00           C
ATOM    364  H1' U   A  12      62.920  59.700  35.580  1.00  0.00           H
ATOM    365  N1  U   A  12      61.590  59.140  34.050  1.00  0.00           N
ATOM    366  C6  U   A  12      61.390  59.350  32.700  1.00  0.00           C
ATOM    367  H6  U   A  12      62.240  59.430  32.040  1.00  0.00           H
ATOM    368  C5  U   A  12      60.130  59.500  32.200  1.00  0.00           C
ATOM    369  H5  U   A  12      59.980  59.700  31.150  1.00  0.00           H
ATOM    370  C4  U   A  12      58.970  59.440  33.060  1.00  0.00           C
ATOM    371  O4  U   A  12      57.810  59.580  32.670  1.00  0.00           O
ATOM    372  N3  U   A  12      59.230  59.170  34.380  1.00  0.00           N
ATOM    373  H3  U   A  12      58.440  59.060  35.010  1.00  0.00           H
ATOM    374  C2  U   A  12      60.490  59.010  34.920  1.00  0.00           C
ATOM    375  O2  U   A  12      60.620  58.760  36.110  1.00  0.00           O
ATOM    376  C3' U   A  12      64.350  57.360  33.790  1.00  0.00           C
ATOM    377  H3' U   A  12      63.760  57.060  32.920  1.00  0.00           H
ATOM    378  C2' U   A  12      63.440  57.710  34.970  1.00  0.00           C
ATOM    379 H2'1 U   A  12      62.610  57.020  35.070  1.00  0.00           H
ATOM    380  O2' U   A  12      64.180  57.840  36.180  1.00  0.00           O
ATOM    381 HO'2 U   A  12      64.380  56.960  36.540  1.00  0.00           H
ATOM    382  O3' U   A  12      65.380  56.430  34.110  1.00  0.00           O
ATOM    383  P   G   A  13      65.370  54.950  33.530  1.00  0.00           P
ATOM    384  O1P G   A  13      66.610  54.310  34.000  1.00  0.00           O
ATOM    385  O2P G   A  13      65.070  55.020  32.090  1.00  0.00           O
ATOM    386  O5' G   A  13      64.140  54.330  34.310  1.00  0.00           O
ATOM    387  C5' G   A  13      64.180  54.130  35.710  1.00  0.00           C
ATOM    388 H5'1 G   A  13      64.600  55.000  36.190  1.00  0.00           H
ATOM    389 H5'2 G   A  13      64.820  53.270  35.920  1.00  0.00           H
ATOM    390  C4' G   A  13      62.770  53.880  36.270  1.00  0.00           C
ATOM    391  H4' G   A  13      62.830  53.770  37.350  1.00  0.00           H
ATOM    392  O4' G   A  13      61.910  54.980  36.000  1.00  0.00           O
ATOM    393  C1' G   A  13      60.670  54.480  35.520  1.00  0.00           C
ATOM    394  H1' G   A  13      59.850  54.890  36.130  1.00  0.00           H
ATOM    395  N9  G   A  13      60.460  54.900  34.110  1.00  0.00           N
ATOM    396  C8  G   A  13      61.250  54.720  33.000  1.00  0.00           C
ATOM    397  H8  G   A  13      62.220  54.230  33.040  1.00  0.00           H
ATOM    398  N7  G   A  13      60.740  55.190  31.890  1.00  0.00           N
ATOM    399  C5  G   A  13      59.500  55.710  32.290  1.00  0.00           C
ATOM    400  C6  G   A  13      58.450  56.360  31.560  1.00  0.00           C
ATOM    401  O6  G   A  13      58.430  56.680  30.360  1.00  0.00           O
ATOM    402  N1  G   A  13      57.350  56.680  32.330  1.00  0.00           N
ATOM    403  H1  G   A  13      56.640  57.250  31.910  1.00  0.00           H
ATOM    404  C2  G   A  13      57.300  56.470  33.670  1.00  0.00           C
ATOM    405  N2  G   A  13      56.310  56.980  34.340  1.00  0.00           N
ATOM    406  H21 G   A  13      55.690  57.680  33.940  1.00  0.00           H
ATOM    407  H22 G   A  13      56.470  57.030  35.340  1.00  0.00           H
ATOM    408  N3  G   A  13      58.240  55.880  34.380  1.00  0.00           N
ATOM    409  C4  G   A  13      59.320  55.510  33.640  1.00  0.00           C
ATOM    410  C3' G   A  13      62.150  52.620  35.700  1.00  0.00           C
ATOM    411  H3' G   A  13      62.520  52.440  34.690  1.00  0.00           H
ATOM    412  C2' G   A  13      60.660  52.960  35.650  1.00  0.00           C
ATOM    413 H2'1 G   A  13      60.170  52.480  34.800  1.00  0.00           H
ATOM    414  O2' G   A  13      59.960  52.660  36.840  1.00  0.00           O
ATOM    415 HO'2 G   A  13      60.510  52.090  37.400  1.00  0.00           H
ATOM    416  O3' G   A  13      62.450  51.540  36.550  1.00  0.00           O
ATOM    417  P   U   A  14      62.430  50.050  36.040  1.00  0.00           P
ATOM    418  O1P U   A  14      63.820  49.770  35.640  1.00  0.00           O
ATOM    419  O2P U   A  14      61.360  49.910  35.020  1.00  0.00           O
ATOM    420  O5' U   A  14      62.090  49.190  37.360  1.00  0.00           O
ATOM    421  C5' U   A  14      62.770  49.450  38.590  1.00  0.00           C
ATOM    422 H5'1 U   A  14      63.740  49.890  38.390  1.00  0.00           H
ATOM    423 H5'2 U   A  14      62.980  48.520  39.110  1.00  0.00           H
ATOM    424  C4' U   A  14      62.000  50.370  39.560  1.00  0.00           C
ATOM    425  H4' U   A  14      62.720  50.970  40.120  1.00  0.00           H
ATOM    426  O4' U   A  14      61.070  51.260  38.940  1.00  0.00           O
ATOM    427  C1' U   A  14      59.880  51.340  39.740  1.00  0.00           C
ATOM    428  H1' U   A  14      59.670  52.370  40.010  1.00  0.00           H
ATOM    429  N1  U   A  14      58.700  50.800  39.010  1.00  0.00           N
ATOM    430  C6  U   A  14      58.840  49.800  38.070  1.00  0.00           C
ATOM    431  H6  U   A  14      59.780  49.280  37.980  1.00  0.00           H
ATOM    432  C5  U   A  14      57.820  49.500  37.220  1.00  0.00           C
ATOM    433  H5  U   A  14      57.970  48.750  36.470  1.00  0.00           H
ATOM    434  C4  U   A  14      56.540  50.180  37.290  1.00  0.00           C
ATOM    435  O4  U   A  14      55.610  50.000  36.520  1.00  0.00           O
ATOM    436  N3  U   A  14      56.450  51.090  38.310  1.00  0.00           N
ATOM    437  H3  U   A  14      55.570  51.560  38.440  1.00  0.00           H
ATOM    438  C2  U   A  14      57.470  51.450  39.170  1.00  0.00           C
ATOM    439  O2  U   A  14      57.250  52.290  40.030  1.00  0.00           O
ATOM    440  C3' U   A  14      61.240  49.550  40.590  1.00  0.00           C
ATOM    441  H3' U   A  14      60.740  48.710  40.120  1.00  0.00           H
ATOM    442  C2' U   A  14      60.200  50.580  41.020  1.00  0.00           C
ATOM    443 H2'1 U   A  14      59.310  50.120  41.470  1.00  0.00           H
ATOM    444  O2' U   A  14      60.780  51.530  41.880  1.00  0.00           O
ATOM    445 HO'2 U   A  14      60.910  51.070  42.740  1.00  0.00           H
ATOM    446  O3' U   A  14      62.140  49.110  41.600  1.00  0.00           O
ATOM    447  P   U   A  15      61.580  48.490  42.960  1.00  0.00           P
ATOM    448  O1P U   A  15      62.640  47.640  43.540  1.00  0.00           O
ATOM    449  O2P U   A  15      60.290  47.870  42.590  1.00  0.00           O
ATOM    450  O5' U   A  15      61.380  49.850  43.830  1.00  0.00           O
ATOM    451  C5' U   A  15      62.430  50.390  44.630  1.00  0.00           C
ATOM    452 H5'1 U   A  15      63.390  50.030  44.250  1.00  0.00           H
ATOM    453 H5'2 U   A  15      62.310  49.990  45.650  1.00  0.00           H
ATOM    454  C4' U   A  15      62.530  51.940  44.730  1.00  0.00           C
ATOM    455  H4' U   A  15      63.350  52.110  45.440  1.00  0.00           H
ATOM    456  O4' U   A  15      62.910  52.590  43.520  1.00  0.00           O
ATOM    457  C1' U   A  15      62.440  53.950  43.550  1.00  0.00           C
ATOM    458  H1' U   A  15      63.300  54.620  43.570  1.00  0.00           H
ATOM    459  N1  U   A  15      61.650  54.300  42.320  1.00  0.00           N
ATOM    460  C6  U   A  15      60.260  54.330  42.290  1.00  0.00           C
ATOM    461  H6  U   A  15      59.690  54.010  43.150  1.00  0.00           H
ATOM    462  C5  U   A  15      59.590  54.660  41.150  1.00  0.00           C
ATOM    463  H5  U   A  15      58.520  54.630  41.120  1.00  0.00           H
ATOM    464  C4  U   A  15      60.290  55.020  39.940  1.00  0.00           C
ATOM    465  O4  U   A  15      59.810  55.330  38.850  1.00  0.00           O
ATOM    466  N3  U   A  15      61.660  55.020  40.070  1.00  0.00           N
ATOM    467  H3  U   A  15      62.140  55.450  39.310  1.00  0.00           H
ATOM    468  C2  U   A  15      62.380  54.660  41.180  1.00  0.00           C
ATOM    469  O2  U   A  15      63.610  54.700  41.120  1.00  0.00           O
ATOM    470  C3' U   A  15      61.350  52.710  45.310  1.00  0.00           C
ATOM    471  H3' U   A  15      60.400  52.370  44.890  1.00  0.00           H
ATOM    472  C2' U   A  15      61.710  54.140  44.880  1.00  0.00           C
ATOM    473 H2'1 U   A  15      60.830  54.770  44.790  1.00  0.00           H
ATOM    474  O2' U   A  15      62.630  54.730  45.800  1.00  0.00           O
ATOM    475 HO'2 U   A  15      62.240  54.540  46.680  1.00  0.00           H
ATOM    476  O3' U   A  15      61.380  52.720  46.730  1.00  0.00           O
ATOM    477  P   A   A  16      60.060  52.730  47.610  1.00  0.00           P
ATOM    478  O1P A   A  16      60.440  53.440  48.840  1.00  0.00           O
ATOM    479  O2P A   A  16      59.580  51.340  47.670  1.00  0.00           O
ATOM    480  O5' A   A  16      58.960  53.610  46.820  1.00  0.00           O
ATOM    481  C5' A   A  16      58.840  55.010  46.990  1.00  0.00           C
ATOM    482 H5'1 A   A  16      59.670  55.520  46.490  1.00  0.00           H
ATOM    483 H5'2 A   A  16      58.880  55.260  48.050  1.00  0.00           H
ATOM    484  C4' A   A  16      57.510  55.510  46.420  1.00  0.00           C
ATOM    485  H4' A   A  16      57.600  56.580  46.250  1.00  0.00           H
ATOM    486  O4' A   A  16      57.180  54.910  45.160  1.00  0.00           O
ATOM    487  C1' A   A  16      55.800  54.580  45.150  1.00  0.00           C
ATOM    488  H1' A   A  16      55.320  55.010  44.260  1.00  0.00           H
ATOM    489  N9  A   A  16      55.600  53.100  45.080  1.00  0.00           N
ATOM    490  C8  A   A  16      56.280  52.090  45.740  1.00  0.00           C
ATOM    491  H8  A   A  16      57.020  52.280  46.510  1.00  0.00           H
ATOM    492  N7  A   A  16      56.010  50.890  45.290  1.00  0.00           N
ATOM    493  C5  A   A  16      55.040  51.110  44.310  1.00  0.00           C
ATOM    494  C6  A   A  16      54.310  50.290  43.410  1.00  0.00           C
ATOM    495  N6  A   A  16      54.400  48.970  43.340  1.00  0.00           N
ATOM    496  H61 A   A  16      55.000  48.490  43.990  1.00  0.00           H
ATOM    497  H62 A   A  16      53.850  48.490  42.640  1.00  0.00           H
ATOM    498  N1  A   A  16      53.450  50.810  42.530  1.00  0.00           N
ATOM    499  C2  A   A  16      53.310  52.120  42.530  1.00  0.00           C
ATOM    500  H2  A   A  16      52.620  52.520  41.800  1.00  0.00           H
ATOM    501  N3  A   A  16      53.900  53.020  43.310  1.00  0.00           N
ATOM    502  C4  A   A  16      54.770  52.450  44.190  1.00  0.00           C
ATOM    503  C3' A   A  16      56.330  55.320  47.390  1.00  0.00           C
ATOM    504  H3' A   A  16      56.440  54.370  47.910  1.00  0.00           H
ATOM    505  C2' A   A  16      55.170  55.250  46.380  1.00  0.00           C
ATOM    506 H2'1 A   A  16      54.320  54.690  46.770  1.00  0.00           H
ATOM    507  O2' A   A  16      54.780  56.540  45.900  1.00  0.00           O
ATOM    508 HO'2 A   A  16      54.110  56.930  46.480  1.00  0.00           H
ATOM    509  O3' A   A  16      56.200  56.420  48.290  1.00  0.00           O
ATOM    510  P   A   A  17      55.580  56.230  49.760  1.00  0.00           P
ATOM    511  O1P A   A  17      55.300  57.570  50.340  1.00  0.00           O
ATOM    512  O2P A   A  17      56.440  55.300  50.520  1.00  0.00           O
ATOM    513  O5' A   A  17      54.160  55.560  49.500  1.00  0.00           O
ATOM    514  C5' A   A  17      53.670  54.500  50.310  1.00  0.00           C
ATOM    515 H5'1 A   A  17      53.740  54.770  51.360  1.00  0.00           H
ATOM    516 H5'2 A   A  17      54.260  53.600  50.140  1.00  0.00           H
ATOM    517  C4' A   A  17      52.200  54.280  49.940  1.00  0.00           C
ATOM    518  H4' A   A  17      51.670  55.210  50.150  1.00  0.00           H
ATOM    519  O4' A   A  17      52.050  53.990  48.560  1.00  0.00           O
ATOM    520  C1' A   A  17      51.270  52.820  48.390  1.00  0.00           C
ATOM    521  H1' A   A  17      50.500  52.990  47.640  1.00  0.00           H
ATOM    522  N9  A   A  17      52.120  51.700  47.950  1.00  0.00           N
ATOM    523  C8  A   A  17      53.480  51.520  48.080  1.00  0.00           C
ATOM    524  H8  A   A  17      54.140  52.240  48.540  1.00  0.00           H
ATOM    525  N7  A   A  17      53.910  50.390  47.590  1.00  0.00           N
ATOM    526  C5  A   A  17      52.750  49.770  47.100  1.00  0.00           C
ATOM    527  C6  A   A  17      52.460  48.530  46.490  1.00  0.00           C
ATOM    528  N6  A   A  17      53.330  47.580  46.230  1.00  0.00           N
ATOM    529  H61 A   A  17      54.270  47.680  46.600  1.00  0.00           H
ATOM    530  H62 A   A  17      52.940  46.660  46.070  1.00  0.00           H
ATOM    531  N1  A   A  17      51.210  48.210  46.170  1.00  0.00           N
ATOM    532  C2  A   A  17      50.270  49.100  46.410  1.00  0.00           C
ATOM    533  H2  A   A  17      49.270  48.790  46.160  1.00  0.00           H
ATOM    534  N3  A   A  17      50.370  50.310  46.970  1.00  0.00           N
ATOM    535  C4  A   A  17      51.660  50.570  47.310  1.00  0.00           C
ATOM    536  C3' A   A  17      51.520  53.170  50.760  1.00  0.00           C
ATOM    537  H3' A   A  17      52.260  52.440  51.100  1.00  0.00           H
ATOM    538  C2' A   A  17      50.580  52.540  49.730  1.00  0.00           C
ATOM    539 H2'1 A   A  17      50.460  51.470  49.900  1.00  0.00           H
ATOM    540  O2' A   A  17      49.320  53.210  49.760  1.00  0.00           O
ATOM    541 HO'2 A   A  17      49.350  53.670  50.610  1.00  0.00           H
ATOM    542  O3' A   A  17      50.750  53.720  51.820  1.00  0.00           O
ATOM    543  P   C   A  18      50.640  52.990  53.220  1.00  0.00           P
ATOM    544  O1P C   A  18      49.790  53.860  54.070  1.00  0.00           O
ATOM    545  O2P C   A  18      51.980  52.680  53.720  1.00  0.00           O
ATOM    546  O5' C   A  18      49.860  51.650  52.930  1.00  0.00           O
ATOM    547  C5' C   A  18      48.440  51.600  52.890  1.00  0.00           C
ATOM    548 H5'1 C   A  18      48.070  52.230  52.080  1.00  0.00           H
ATOM    549 H5'2 C   A  18      48.050  51.960  53.840  1.00  0.00           H
ATOM    550  C4' C   A  18      47.940  50.170  52.680  1.00  0.00           C
ATOM    551  H4' C   A  18      46.860  50.170  52.830  1.00  0.00           H
ATOM    552  O4' C   A  18      48.200  49.680  51.360  1.00  0.00           O
ATOM    553  C1' C   A  18      48.480  48.280  51.460  1.00  0.00           C
ATOM    554  H1' C   A  18      47.770  47.720  50.860  1.00  0.00           H
ATOM    555  N1  C   A  18      49.850  47.960  50.970  1.00  0.00           N
ATOM    556  C6  C   A  18      50.880  48.870  51.040  1.00  0.00           C
ATOM    557  H6  C   A  18      50.750  49.810  51.560  1.00  0.00           H
ATOM    558  C5  C   A  18      52.070  48.590  50.460  1.00  0.00           C
ATOM    559  H5  C   A  18      52.890  49.290  50.530  1.00  0.00           H
ATOM    560  C4  C   A  18      52.230  47.310  49.860  1.00  0.00           C
ATOM    561  N4  C   A  18      53.360  47.010  49.300  1.00  0.00           N
ATOM    562  H41 C   A  18      54.120  47.650  49.350  1.00  0.00           H
ATOM    563  H42 C   A  18      53.460  46.090  48.890  1.00  0.00           H
ATOM    564  N3  C   A  18      51.260  46.410  49.820  1.00  0.00           N
ATOM    565  C2  C   A  18      50.080  46.700  50.400  1.00  0.00           C
ATOM    566  O2  C   A  18      49.180  45.850  50.400  1.00  0.00           O
ATOM    567  C3' C   A  18      48.530  49.160  53.680  1.00  0.00           C
ATOM    568  H3' C   A  18      49.590  49.340  53.820  1.00  0.00           H
ATOM    569  C2' C   A  18      48.300  47.870  52.910  1.00  0.00           C
ATOM    570 H2'1 C   A  18      49.020  47.110  53.210  1.00  0.00           H
ATOM    571  O2' C   A  18      46.960  47.420  53.130  1.00  0.00           O
ATOM    572 HO'2 C   A  18      46.720  47.870  53.960  1.00  0.00           H
ATOM    573  O3' C   A  18      47.830  49.120  54.920  1.00  0.00           O
ATOM    574  P   G   A  19      48.600  48.640  56.250  1.00  0.00           P
ATOM    575  O1P G   A  19      47.540  48.420  57.260  1.00  0.00           O
ATOM    576  O2P G   A  19      49.650  49.640  56.510  1.00  0.00           O
ATOM    577  O5' G   A  19      49.190  47.190  55.830  1.00  0.00           O
ATOM    578  C5' G   A  19      48.380  46.040  55.980  1.00  0.00           C
ATOM    579 H5'1 G   A  19      47.380  46.310  55.630  1.00  0.00           H
ATOM    580 H5'2 G   A  19      48.310  45.820  57.050  1.00  0.00           H
ATOM    581  C4' G   A  19      48.770  44.730  55.260  1.00  0.00           C
ATOM    582  H4' G   A  19      47.890  44.100  55.340  1.00  0.00           H
ATOM    583  O4' G   A  19      49.030  44.840  53.870  1.00  0.00           O
ATOM    584  C1' G   A  19      50.080  43.940  53.530  1.00  0.00           C
ATOM    585  H1' G   A  19      49.810  43.340  52.650  1.00  0.00           H
ATOM    586  N9  G   A  19      51.330  44.680  53.220  1.00  0.00           N
ATOM    587  C8  G   A  19      51.640  46.000  53.440  1.00  0.00           C
ATOM    588  H8  G   A  19      50.970  46.690  53.930  1.00  0.00           H
ATOM    589  N7  G   A  19      52.820  46.350  53.010  1.00  0.00           N
ATOM    590  C5  G   A  19      53.350  45.170  52.490  1.00  0.00           C
ATOM    591  C6  G   A  19      54.630  44.910  51.880  1.00  0.00           C
ATOM    592  O6  G   A  19      55.540  45.660  51.570  1.00  0.00           O
ATOM    593  N1  G   A  19      54.830  43.560  51.650  1.00  0.00           N
ATOM    594  H1  G   A  19      55.700  43.310  51.200  1.00  0.00           H
ATOM    595  C2  G   A  19      53.910  42.610  51.900  1.00  0.00           C
ATOM    596  N2  G   A  19      54.260  41.370  51.670  1.00  0.00           N
ATOM    597  H21 G   A  19      55.200  41.180  51.330  1.00  0.00           H
ATOM    598  H22 G   A  19      53.550  40.680  51.730  1.00  0.00           H
ATOM    599  N3  G   A  19      52.670  42.810  52.350  1.00  0.00           N
ATOM    600  C4  G   A  19      52.470  44.140  52.650  1.00  0.00           C
ATOM    601  C3' G   A  19      49.880  43.920  55.910  1.00  0.00           C
ATOM    602  H3' G   A  19      50.700  44.570  56.230  1.00  0.00           H
ATOM    603  C2' G   A  19      50.300  43.020  54.730  1.00  0.00           C
ATOM    604 H2'1 G   A  19      51.340  42.730  54.820  1.00  0.00           H
ATOM    605  O2' G   A  19      49.470  41.860  54.660  1.00  0.00           O
ATOM    606 HO'2 G   A  19      49.310  41.670  55.590  1.00  0.00           H
ATOM    607  O3' G   A  19      49.320  43.130  56.950  1.00  0.00           O
ATOM    608  P   U   A  20      50.100  42.850  58.310  1.00  0.00           P
ATOM    609  O1P U   A  20      49.090  42.260  59.220  1.00  0.00           O
ATOM    610  O2P U   A  20      50.860  44.040  58.710  1.00  0.00           O
ATOM    611  O5' U   A  20      51.140  41.720  57.860  1.00  0.00           O
ATOM    612  C5' U   A  20      50.760  40.380  57.630  1.00  0.00           C
ATOM    613 H5'1 U   A  20      49.860  40.350  57.010  1.00  0.00           H
ATOM    614 H5'2 U   A  20      50.550  39.910  58.590  1.00  0.00           H
ATOM    615  C4' U   A  20      51.890  39.630  56.910  1.00  0.00           C
ATOM    616  H4' U   A  20      51.550  38.600  56.750  1.00  0.00           H
ATOM    617  O4' U   A  20      52.190  40.190  55.640  1.00  0.00           O
ATOM    618  C1' U   A  20      53.590  40.110  55.420  1.00  0.00           C
ATOM    619  H1' U   A  20      53.800  39.580  54.490  1.00  0.00           H
ATOM    620  N1  U   A  20      54.270  41.430  55.330  1.00  0.00           N
ATOM    621  C6  U   A  20      53.750  42.580  55.910  1.00  0.00           C
ATOM    622  H6  U   A  20      52.840  42.530  56.470  1.00  0.00           H
ATOM    623  C5  U   A  20      54.380  43.770  55.760  1.00  0.00           C
ATOM    624  H5  U   A  20      53.960  44.670  56.200  1.00  0.00           H
ATOM    625  C4  U   A  20      55.620  43.890  55.030  1.00  0.00           C
ATOM    626  O4  U   A  20      56.240  44.930  54.810  1.00  0.00           O
ATOM    627  N3  U   A  20      56.090  42.710  54.520  1.00  0.00           N
ATOM    628  H3  U   A  20      56.950  42.760  54.010  1.00  0.00           H
ATOM    629  C2  U   A  20      55.500  41.470  54.660  1.00  0.00           C
ATOM    630  O2  U   A  20      56.040  40.470  54.190  1.00  0.00           O
ATOM    631  C3' U   A  20      53.200  39.530  57.710  1.00  0.00           C
ATOM    632  H3' U   A  20      53.400  40.480  58.210  1.00  0.00           H
ATOM    633  C2' U   A  20      54.190  39.300  56.560  1.00  0.00           C
ATOM    634 H2'1 U   A  20      55.170  39.670  56.830  1.00  0.00           H
ATOM    635  O2' U   A  20      54.270  37.930  56.190  1.00  0.00           O
ATOM    636 HO'2 U   A  20      54.660  37.500  56.950  1.00  0.00           H
ATOM    637  O3' U   A  20      53.170  38.430  58.610  1.00  0.00           O
ATOM    638  P   G   A  21      54.230  38.310  59.800  1.00  0.00           P
ATOM    639  O1P G   A  21      53.880  37.030  60.440  1.00  0.00           O
ATOM    640  O2P G   A  21      54.210  39.550  60.580  1.00  0.00           O
ATOM    641  O5' G   A  21      55.630  38.140  59.080  1.00  0.00           O
ATOM    642  C5' G   A  21      56.310  36.910  59.080  1.00  0.00           C
ATOM    643 H5'1 G   A  21      55.670  36.140  58.660  1.00  0.00           H
ATOM    644 H5'2 G   A  21      56.560  36.630  60.110  1.00  0.00           H
ATOM    645  C4' G   A  21      57.600  36.980  58.260  1.00  0.00           C
ATOM    646  H4' G   A  21      57.870  35.970  57.970  1.00  0.00           H
ATOM    647  O4' G   A  21      57.430  37.730  57.060  1.00  0.00           O
ATOM    648  C1' G   A  21      58.610  38.500  56.830  1.00  0.00           C
ATOM    649  H1' G   A  21      59.010  38.300  55.840  1.00  0.00           H
ATOM    650  N9  G   A  21      58.390  39.960  56.930  1.00  0.00           N
ATOM    651  C8  G   A  21      57.420  40.650  57.620  1.00  0.00           C
ATOM    652  H8  G   A  21      56.670  40.170  58.230  1.00  0.00           H
ATOM    653  N7  G   A  21      57.460  41.940  57.450  1.00  0.00           N
ATOM    654  C5  G   A  21      58.600  42.130  56.660  1.00  0.00           C
ATOM    655  C6  G   A  21      59.250  43.340  56.230  1.00  0.00           C
ATOM    656  O6  G   A  21      58.940  44.510  56.420  1.00  0.00           O
ATOM    657  N1  G   A  21      60.440  43.100  55.560  1.00  0.00           N
ATOM    658  H1  G   A  21      60.960  43.910  55.270  1.00  0.00           H
ATOM    659  C2  G   A  21      60.960  41.870  55.350  1.00  0.00           C
ATOM    660  N2  G   A  21      62.170  41.820  54.870  1.00  0.00           N
ATOM    661  H21 G   A  21      62.660  42.690  54.690  1.00  0.00           H
ATOM    662  H22 G   A  21      62.610  40.920  54.790  1.00  0.00           H
ATOM    663  N3  G   A  21      60.380  40.710  55.710  1.00  0.00           N
ATOM    664  C4  G   A  21      59.190  40.920  56.370  1.00  0.00           C
ATOM    665  C3' G   A  21      58.800  37.520  59.040  1.00  0.00           C
ATOM    666  H3' G   A  21      58.500  38.320  59.720  1.00  0.00           H
ATOM    667  C2' G   A  21      59.640  38.050  57.870  1.00  0.00           C
ATOM    668 H2'1 G   A  21      60.260  38.880  58.200  1.00  0.00           H
ATOM    669  O2' G   A  21      60.410  36.990  57.320  1.00  0.00           O
ATOM    670 HO'2 G   A  21      60.620  36.450  58.090  1.00  0.00           H
ATOM    671  O3' G   A  21      59.480  36.440  59.680  1.00  0.00           O
ATOM    672  P   U   A  22      60.400  36.670  60.960  1.00  0.00           P
ATOM    673  O1P U   A  22      61.170  35.420  61.110  1.00  0.00           O
ATOM    674  O2P U   A  22      59.530  37.120  62.050  1.00  0.00           O
ATOM    675  O5' U   A  22      61.400  37.830  60.480  1.00  0.00           O
ATOM    676  C5' U   A  22      62.580  37.500  59.770  1.00  0.00           C
ATOM    677 H5'1 U   A  22      62.340  36.820  58.950  1.00  0.00           H
ATOM    678 H5'2 U   A  22      63.250  36.980  60.450  1.00  0.00           H
ATOM    679  C4' U   A  22      63.330  38.700  59.190  1.00  0.00           C
ATOM    680  H4' U   A  22      64.130  38.320  58.560  1.00  0.00           H
ATOM    681  O4' U   A  22      62.520  39.540  58.380  1.00  0.00           O
ATOM    682  C1' U   A  22      63.050  40.860  58.440  1.00  0.00           C
ATOM    683  H1' U   A  22      63.450  41.130  57.460  1.00  0.00           H
ATOM    684  N1  U   A  22      62.020  41.870  58.810  1.00  0.00           N
ATOM    685  C6  U   A  22      60.930  41.560  59.610  1.00  0.00           C
ATOM    686  H6  U   A  22      60.820  40.560  60.010  1.00  0.00           H
ATOM    687  C5  U   A  22      60.000  42.520  59.890  1.00  0.00           C
ATOM    688  H5  U   A  22      59.150  42.280  60.510  1.00  0.00           H
ATOM    689  C4  U   A  22      60.120  43.870  59.380  1.00  0.00           C
ATOM    690  O4  U   A  22      59.320  44.790  59.530  1.00  0.00           O
ATOM    691  N3  U   A  22      61.250  44.100  58.640  1.00  0.00           N
ATOM    692  H3  U   A  22      61.340  45.010  58.250  1.00  0.00           H
ATOM    693  C2  U   A  22      62.220  43.170  58.350  1.00  0.00           C
ATOM    694  O2  U   A  22      63.220  43.520  57.710  1.00  0.00           O
ATOM    695  C3' U   A  22      63.990  39.570  60.250  1.00  0.00           C
ATOM    696  H3' U   A  22      63.310  39.720  61.100  1.00  0.00           H
ATOM    697  C2' U   A  22      64.190  40.870  59.460  1.00  0.00           C
ATOM    698 H2'1 U   A  22      64.120  41.730  60.120  1.00  0.00           H
ATOM    699  O2' U   A  22      65.430  40.880  58.760  1.00  0.00           O
ATOM    700 HO'2 U   A  22      66.110  40.820  59.450  1.00  0.00           H
ATOM    701  O3' U   A  22      65.190  38.910  60.630  1.00  0.00           O
ATOM    702  P   U   A  23      66.090  39.390  61.850  1.00  0.00           P
ATOM    703  O1P U   A  23      67.150  38.370  61.990  1.00  0.00           O
ATOM    704  O2P U   A  23      65.230  39.730  63.010  1.00  0.00           O
ATOM    705  O5' U   A  23      66.730  40.740  61.290  1.00  0.00           O
ATOM    706  C5' U   A  23      68.030  40.780  60.730  1.00  0.00           C
ATOM    707 H5'1 U   A  23      68.010  40.360  59.720  1.00  0.00           H
ATOM    708 H5'2 U   A  23      68.710  40.210  61.350  1.00  0.00           H
ATOM    709  C4' U   A  23      68.540  42.230  60.680  1.00  0.00           C
ATOM    710  H4' U   A  23      69.500  42.240  60.190  1.00  0.00           H
ATOM    711  O4' U   A  23      67.670  43.110  59.980  1.00  0.00           O
ATOM    712  C1' U   A  23      67.680  44.380  60.630  1.00  0.00           C
ATOM    713  H1' U   A  23      68.060  45.140  59.940  1.00  0.00           H
ATOM    714  N1  U   A  23      66.340  44.840  61.090  1.00  0.00           N
ATOM    715  C6  U   A  23      65.310  43.960  61.310  1.00  0.00           C
ATOM    716  H6  U   A  23      65.510  42.900  61.390  1.00  0.00           H
ATOM    717  C5  U   A  23      64.030  44.420  61.400  1.00  0.00           C
ATOM    718  H5  U   A  23      63.210  43.740  61.550  1.00  0.00           H
ATOM    719  C4  U   A  23      63.740  45.840  61.300  1.00  0.00           C
ATOM    720  O4  U   A  23      62.630  46.320  61.130  1.00  0.00           O
ATOM    721  N3  U   A  23      64.840  46.650  61.330  1.00  0.00           N
ATOM    722  H3  U   A  23      64.670  47.640  61.430  1.00  0.00           H
ATOM    723  C2  U   A  23      66.140  46.220  61.210  1.00  0.00           C
ATOM    724  O2  U   A  23      67.070  47.030  61.190  1.00  0.00           O
ATOM    725  C3' U   A  23      68.750  42.790  62.090  1.00  0.00           C
ATOM    726  H3' U   A  23      67.940  42.470  62.750  1.00  0.00           H
ATOM    727  C2' U   A  23      68.650  44.290  61.810  1.00  0.00           C
ATOM    728 H2'1 U   A  23      68.230  44.790  62.690  1.00  0.00           H
ATOM    729  O2' U   A  23      69.870  44.910  61.430  1.00  0.00           O
ATOM    730 HO'2 U   A  23      69.990  45.630  62.060  1.00  0.00           H
ATOM    731  O3' U   A  23      70.020  42.410  62.590  1.00  0.00           O
ATOM    732  P   A   A  24      70.300  42.390  64.160  1.00  0.00           P
ATOM    733  O1P A   A  24      71.710  41.990  64.330  1.00  0.00           O
ATOM    734  O2P A   A  24      69.260  41.570  64.820  1.00  0.00           O
ATOM    735  O5' A   A  24      70.130  43.930  64.580  1.00  0.00           O
ATOM    736  C5' A   A  24      71.160  44.860  64.330  1.00  0.00           C
ATOM    737 H5'1 A   A  24      71.560  44.700  63.320  1.00  0.00           H
ATOM    738 H5'2 A   A  24      71.970  44.690  65.040  1.00  0.00           H
ATOM    739  C4' A   A  24      70.700  46.320  64.440  1.00  0.00           C
ATOM    740  H4' A   A  24      71.510  46.950  64.080  1.00  0.00           H
ATOM    741  O4' A   A  24      69.570  46.650  63.640  1.00  0.00           O
ATOM    742  C1' A   A  24      68.770  47.590  64.360  1.00  0.00           C
ATOM    743  H1' A   A  24      68.580  48.490  63.770  1.00  0.00           H
ATOM    744  N9  A   A  24      67.450  47.000  64.670  1.00  0.00           N
ATOM    745  C8  A   A  24      67.090  45.700  64.910  1.00  0.00           C
ATOM    746  H8  A   A  24      67.820  44.900  64.990  1.00  0.00           H
ATOM    747  N7  A   A  24      65.810  45.500  65.010  1.00  0.00           N
ATOM    748  C5  A   A  24      65.260  46.780  64.830  1.00  0.00           C
ATOM    749  C6  A   A  24      63.960  47.330  64.780  1.00  0.00           C
ATOM    750  N6  A   A  24      62.820  46.660  64.880  1.00  0.00           N
ATOM    751  H61 A   A  24      62.820  45.660  65.010  1.00  0.00           H
ATOM    752  H62 A   A  24      61.990  47.200  64.730  1.00  0.00           H
ATOM    753  N1  A   A  24      63.770  48.620  64.570  1.00  0.00           N
ATOM    754  C2  A   A  24      64.830  49.400  64.410  1.00  0.00           C
ATOM    755  H2  A   A  24      64.620  50.450  64.250  1.00  0.00           H
ATOM    756  N3  A   A  24      66.110  49.040  64.420  1.00  0.00           N
ATOM    757  C4  A   A  24      66.260  47.700  64.630  1.00  0.00           C
ATOM    758  C3' A   A  24      70.460  46.760  65.870  1.00  0.00           C
ATOM    759  H3' A   A  24      69.910  45.980  66.400  1.00  0.00           H
ATOM    760  C2' A   A  24      69.570  47.990  65.610  1.00  0.00           C
ATOM    761 H2'1 A   A  24      68.900  48.180  66.440  1.00  0.00           H
ATOM    762  O2' A   A  24      70.340  49.150  65.310  1.00  0.00           O
ATOM    763 HO'2 A   A  24      70.030  49.890  65.880  1.00  0.00           H
ATOM    764  O3' A   A  24      71.720  47.050  66.480  1.00  0.00           O
ATOM    765  P   U   A  25      71.930  46.880  68.040  1.00  0.00           P
ATOM    766  O1P U   A  25      73.330  47.280  68.330  1.00  0.00           O
ATOM    767  O2P U   A  25      71.510  45.510  68.400  1.00  0.00           O
ATOM    768  O5' U   A  25      70.940  47.980  68.680  1.00  0.00           O
ATOM    769  C5' U   A  25      70.110  47.700  69.810  1.00  0.00           C
ATOM    770 H5'1 U   A  25      70.650  47.960  70.720  1.00  0.00           H
ATOM    771 H5'2 U   A  25      69.870  46.640  69.860  1.00  0.00           H
ATOM    772  C4' U   A  25      68.780  48.490  69.790  1.00  0.00           C
ATOM    773  H4' U   A  25      68.990  49.540  69.960  1.00  0.00           H
ATOM    774  O4' U   A  25      68.090  48.360  68.540  1.00  0.00           O
ATOM    775  C1' U   A  25      66.740  47.920  68.760  1.00  0.00           C
ATOM    776  H1' U   A  25      66.070  48.450  68.080  1.00  0.00           H
ATOM    777  N1  U   A  25      66.600  46.440  68.510  1.00  0.00           N
ATOM    778  C6  U   A  25      67.670  45.660  68.130  1.00  0.00           C
ATOM    779  H6  U   A  25      68.670  46.070  68.170  1.00  0.00           H
ATOM    780  C5  U   A  25      67.500  44.380  67.710  1.00  0.00           C
ATOM    781  H5  U   A  25      68.350  43.780  67.420  1.00  0.00           H
ATOM    782  C4  U   A  25      66.190  43.770  67.650  1.00  0.00           C
ATOM    783  O4  U   A  25      65.940  42.660  67.180  1.00  0.00           O
ATOM    784  N3  U   A  25      65.190  44.550  68.170  1.00  0.00           N
ATOM    785  H3  U   A  25      64.330  44.070  68.390  1.00  0.00           H
ATOM    786  C2  U   A  25      65.320  45.860  68.590  1.00  0.00           C
ATOM    787  O2  U   A  25      64.330  46.440  69.040  1.00  0.00           O
ATOM    788  C3' U   A  25      67.780  48.020  70.850  1.00  0.00           C
ATOM    789  H3' U   A  25      67.830  46.930  70.950  1.00  0.00           H
ATOM    790  C2' U   A  25      66.440  48.370  70.190  1.00  0.00           C
ATOM    791 H2'1 U   A  25      65.640  47.790  70.640  1.00  0.00           H
ATOM    792  O2' U   A  25      66.110  49.760  70.230  1.00  0.00           O
ATOM    793 HO'2 U   A  25      65.670  49.900  71.080  1.00  0.00           H
ATOM    794  O3' U   A  25      67.940  48.630  72.110  1.00  0.00           O
ATOM    795  P   U   A  26      68.660  47.820  73.300  1.00  0.00           P
ATOM    796  O1P U   A  26      69.620  46.840  72.730  1.00  0.00           O
ATOM    797  O2P U   A  26      67.660  47.410  74.290  1.00  0.00           O
ATOM    798  O5' U   A  26      69.530  48.990  73.930  1.00  0.00           O
ATOM    799  C5' U   A  26      70.690  49.470  73.300  1.00  0.00           C
ATOM    800 H5'1 U   A  26      70.480  49.760  72.280  1.00  0.00           H
ATOM    801 H5'2 U   A  26      71.440  48.670  73.300  1.00  0.00           H
ATOM    802  C4' U   A  26      71.250  50.680  74.060  1.00  0.00           C
ATOM    803  H4' U   A  26      72.290  50.790  73.740  1.00  0.00           H
ATOM    804  O4' U   A  26      70.570  51.880  73.720  1.00  0.00           O
ATOM    805  C1' U   A  26      70.110  52.540  74.900  1.00  0.00           C
ATOM    806  H1' U   A  26      70.330  53.610  74.830  1.00  0.00           H
ATOM    807  N1  U   A  26      68.640  52.400  75.160  1.00  0.00           N
ATOM    808  C6  U   A  26      67.860  51.470  74.490  1.00  0.00           C
ATOM    809  H6  U   A  26      68.270  50.910  73.670  1.00  0.00           H
ATOM    810  C5  U   A  26      66.570  51.250  74.880  1.00  0.00           C
ATOM    811  H5  U   A  26      65.990  50.480  74.380  1.00  0.00           H
ATOM    812  C4  U   A  26      65.970  51.980  75.960  1.00  0.00           C
ATOM    813  O4  U   A  26      64.840  51.880  76.390  1.00  0.00           O
ATOM    814  N3  U   A  26      66.790  52.930  76.530  1.00  0.00           N
ATOM    815  H3  U   A  26      66.370  53.480  77.250  1.00  0.00           H
ATOM    816  C2  U   A  26      68.080  53.200  76.160  1.00  0.00           C
ATOM    817  O2  U   A  26      68.680  54.120  76.720  1.00  0.00           O
ATOM    818  C3' U   A  26      71.250  50.510  75.590  1.00  0.00           C
ATOM    819  H3' U   A  26      70.450  49.830  75.910  1.00  0.00           H
ATOM    820  C2' U   A  26      70.930  51.940  76.050  1.00  0.00           C
ATOM    821 H2'1 U   A  26      70.370  51.930  76.980  1.00  0.00           H
ATOM    822  O2' U   A  26      72.170  52.620  76.210  1.00  0.00           O
ATOM    823 HO'2 U   A  26      72.760  51.860  76.350  1.00  0.00           H
ATOM    824  O3' U   A  26      72.530  50.130  76.100  1.00  0.00           O
ATOM    825  P   G   A  27      72.660  49.060  77.290  1.00  0.00           P
ATOM    826  O1P G   A  27      74.060  49.200  77.780  1.00  0.00           O
ATOM    827  O2P G   A  27      72.190  47.760  76.810  1.00  0.00           O
ATOM    828  O5' G   A  27      71.710  49.690  78.410  1.00  0.00           O
ATOM    829  C5' G   A  27      72.200  50.750  79.210  1.00  0.00           C
ATOM    830 H5'1 G   A  27      72.560  51.550  78.560  1.00  0.00           H
ATOM    831 H5'2 G   A  27      73.040  50.370  79.780  1.00  0.00           H
ATOM    832  C4' G   A  27      71.200  51.340  80.190  1.00  0.00           C
ATOM    833  H4' G   A  27      71.760  52.050  80.800  1.00  0.00           H
ATOM    834  O4' G   A  27      70.160  52.090  79.580  1.00  0.00           O
ATOM    835  C1' G   A  27      68.940  51.810  80.260  1.00  0.00           C
ATOM    836  H1' G   A  27      68.410  52.730  80.520  1.00  0.00           H
ATOM    837  N9  G   A  27      68.040  51.000  79.410  1.00  0.00           N
ATOM    838  C8  G   A  27      68.350  50.200  78.340  1.00  0.00           C
ATOM    839  H8  G   A  27      69.360  50.070  77.960  1.00  0.00           H
ATOM    840  N7  G   A  27      67.330  49.610  77.810  1.00  0.00           N
ATOM    841  C5  G   A  27      66.250  50.020  78.590  1.00  0.00           C
ATOM    842  C6  G   A  27      64.850  49.680  78.520  1.00  0.00           C
ATOM    843  O6  G   A  27      64.250  48.940  77.770  1.00  0.00           O
ATOM    844  N1  G   A  27      64.110  50.310  79.500  1.00  0.00           N
ATOM    845  H1  G   A  27      63.120  50.100  79.490  1.00  0.00           H
ATOM    846  C2  G   A  27      64.630  51.080  80.460  1.00  0.00           C
ATOM    847  N2  G   A  27      63.830  51.380  81.460  1.00  0.00           N
ATOM    848  H21 G   A  27      62.900  50.970  81.430  1.00  0.00           H
ATOM    849  H22 G   A  27      64.260  51.640  82.310  1.00  0.00           H
ATOM    850  N3  G   A  27      65.920  51.420  80.590  1.00  0.00           N
ATOM    851  C4  G   A  27      66.680  50.860  79.590  1.00  0.00           C
ATOM    852  C3' G   A  27      70.600  50.330  81.170  1.00  0.00           C
ATOM    853  H3' G   A  27      70.420  49.370  80.690  1.00  0.00           H
ATOM    854  C2' G   A  27      69.300  51.050  81.530  1.00  0.00           C
ATOM    855 H2'1 G   A  27      68.520  50.340  81.800  1.00  0.00           H
ATOM    856  O2' G   A  27      69.520  51.970  82.590  1.00  0.00           O
ATOM    857 HO'2 G   A  27      70.170  51.510  83.130  1.00  0.00           H
ATOM    858  O3' G   A  27      71.470  50.250  82.310  1.00  0.00           O
ATOM    859  P   G   A  28      71.600  48.930  83.180  1.00  0.00           P
ATOM    860  O1P G   A  28      72.530  49.310  84.270  1.00  0.00           O
ATOM    861  O2P G   A  28      71.930  47.800  82.300  1.00  0.00           O
ATOM    862  O5' G   A  28      70.120  48.770  83.780  1.00  0.00           O
ATOM    863  C5' G   A  28      69.710  49.520  84.900  1.00  0.00           C
ATOM    864 H5'1 G   A  28      69.980  50.570  84.750  1.00  0.00           H
ATOM    865 H5'2 G   A  28      70.260  49.160  85.770  1.00  0.00           H
ATOM    866  C4' G   A  28      68.210  49.440  85.190  1.00  0.00           C
ATOM    867  H4' G   A  28      68.040  50.050  86.080  1.00  0.00           H
ATOM    868  O4' G   A  28      67.370  49.970  84.170  1.00  0.00           O
ATOM    869  C1' G   A  28      66.130  49.270  84.190  1.00  0.00           C
ATOM    870  H1' G   A  28      65.290  49.940  84.350  1.00  0.00           H
ATOM    871  N9  G   A  28      65.890  48.560  82.910  1.00  0.00           N
ATOM    872  C8  G   A  28      66.810  48.180  81.960  1.00  0.00           C
ATOM    873  H8  G   A  28      67.870  48.360  82.060  1.00  0.00           H
ATOM    874  N7  G   A  28      66.290  47.590  80.930  1.00  0.00           N
ATOM    875  C5  G   A  28      64.930  47.510  81.230  1.00  0.00           C
ATOM    876  C6  G   A  28      63.840  46.880  80.520  1.00  0.00           C
ATOM    877  O6  G   A  28      63.840  46.260  79.470  1.00  0.00           O
ATOM    878  N1  G   A  28      62.650  46.960  81.200  1.00  0.00           N
ATOM    879  H1  G   A  28      61.870  46.520  80.740  1.00  0.00           H
ATOM    880  C2  G   A  28      62.500  47.550  82.400  1.00  0.00           C
ATOM    881  N2  G   A  28      61.320  47.440  82.960  1.00  0.00           N
ATOM    882  H21 G   A  28      60.590  46.960  82.440  1.00  0.00           H
ATOM    883  H22 G   A  28      61.200  47.830  83.870  1.00  0.00           H
ATOM    884  N3  G   A  28      63.470  48.140  83.110  1.00  0.00           N
ATOM    885  C4  G   A  28      64.680  48.090  82.450  1.00  0.00           C
ATOM    886  C3' G   A  28      67.710  48.040  85.540  1.00  0.00           C
ATOM    887  H3' G   A  28      68.090  47.310  84.810  1.00  0.00           H
ATOM    888  C2' G   A  28      66.210  48.290  85.360  1.00  0.00           C
ATOM    889 H2'1 G   A  28      65.670  47.380  85.130  1.00  0.00           H
ATOM    890  O2' G   A  28      65.650  48.930  86.500  1.00  0.00           O
ATOM    891 HO'2 G   A  28      66.070  48.510  87.260  1.00  0.00           H
ATOM    892  O3' G   A  28      68.050  47.710  86.880  1.00  0.00           O
ATOM    893  P   U   A  29      68.050  46.220  87.440  1.00  0.00           P
ATOM    894  O1P U   A  29      67.910  46.360  88.900  1.00  0.00           O
ATOM    895  O2P U   A  29      69.210  45.470  86.920  1.00  0.00           O
ATOM    896  O5' U   A  29      66.700  45.590  86.870  1.00  0.00           O
ATOM    897  C5' U   A  29      65.490  45.730  87.580  1.00  0.00           C
ATOM    898 H5'1 U   A  29      65.300  46.780  87.800  1.00  0.00           H
ATOM    899 H5'2 U   A  29      65.590  45.180  88.510  1.00  0.00           H
ATOM    900  C4' U   A  29      64.270  45.150  86.880  1.00  0.00           C
ATOM    901  H4' U   A  29      63.430  45.300  87.540  1.00  0.00           H
ATOM    902  O4' U   A  29      63.920  45.810  85.680  1.00  0.00           O
ATOM    903  C1' U   A  29      63.420  44.830  84.780  1.00  0.00           C
ATOM    904  H1' U   A  29      62.420  45.110  84.430  1.00  0.00           H
ATOM    905  N1  U   A  29      64.310  44.680  83.590  1.00  0.00           N
ATOM    906  C6  U   A  29      65.640  44.990  83.630  1.00  0.00           C
ATOM    907  H6  U   A  29      66.070  45.440  84.510  1.00  0.00           H
ATOM    908  C5  U   A  29      66.460  44.690  82.590  1.00  0.00           C
ATOM    909  H5  U   A  29      67.510  44.920  82.630  1.00  0.00           H
ATOM    910  C4  U   A  29      65.970  44.000  81.420  1.00  0.00           C
ATOM    911  O4  U   A  29      66.700  43.540  80.560  1.00  0.00           O
ATOM    912  N3  U   A  29      64.600  43.790  81.410  1.00  0.00           N
ATOM    913  H3  U   A  29      64.200  43.420  80.550  1.00  0.00           H
ATOM    914  C2  U   A  29      63.750  44.070  82.460  1.00  0.00           C
ATOM    915  O2  U   A  29      62.560  43.760  82.440  1.00  0.00           O
ATOM    916  C3' U   A  29      64.380  43.650  86.660  1.00  0.00           C
ATOM    917  H3' U   A  29      65.380  43.380  86.310  1.00  0.00           H
ATOM    918  C2' U   A  29      63.340  43.500  85.540  1.00  0.00           C
ATOM    919 H2'1 U   A  29      63.620  42.680  84.880  1.00  0.00           H
ATOM    920  O2' U   A  29      62.030  43.280  86.070  1.00  0.00           O
ATOM    921 HO'2 U   A  29      62.050  42.360  86.380  1.00  0.00           H
ATOM    922  O3' U   A  29      64.030  43.020  87.890  1.00  0.00           O
ATOM    923  P   A   A  30      64.370  41.510  88.210  1.00  0.00           P
ATOM    924  O1P A   A  30      64.000  41.320  89.630  1.00  0.00           O
ATOM    925  O2P A   A  30      65.750  41.230  87.820  1.00  0.00           O
ATOM    926  O5' A   A  30      63.340  40.680  87.300  1.00  0.00           O
ATOM    927  C5' A   A  30      62.060  40.380  87.800  1.00  0.00           C
ATOM    928 H5'1 A   A  30      61.640  41.310  88.190  1.00  0.00           H
ATOM    929 H5'2 A   A  30      62.160  39.670  88.630  1.00  0.00           H
ATOM    930  C4' A   A  30      61.080  39.810  86.780  1.00  0.00           C
ATOM    931  H4' A   A  30      60.110  39.790  87.280  1.00  0.00           H
ATOM    932  O4' A   A  30      60.910  40.650  85.640  1.00  0.00           O
ATOM    933  C1' A   A  30      60.740  39.820  84.490  1.00  0.00           C
ATOM    934  H1' A   A  30      59.870  40.120  83.890  1.00  0.00           H
ATOM    935  N9  A   A  30      61.910  39.880  83.590  1.00  0.00           N
ATOM    936  C8  A   A  30      63.190  40.300  83.850  1.00  0.00           C
ATOM    937  H8  A   A  30      63.530  40.580  84.840  1.00  0.00           H
ATOM    938  N7  A   A  30      63.950  40.370  82.800  1.00  0.00           N
ATOM    939  C5  A   A  30      63.130  39.900  81.770  1.00  0.00           C
ATOM    940  C6  A   A  30      63.310  39.640  80.380  1.00  0.00           C
ATOM    941  N6  A   A  30      64.430  39.820  79.720  1.00  0.00           N
ATOM    942  H61 A   A  30      65.240  40.220  80.160  1.00  0.00           H
ATOM    943  H62 A   A  30      64.450  39.730  78.700  1.00  0.00           H
ATOM    944  N1  A   A  30      62.310  39.090  79.680  1.00  0.00           N
ATOM    945  C2  A   A  30      61.170  38.840  80.290  1.00  0.00           C
ATOM    946  H2  A   A  30      60.390  38.420  79.660  1.00  0.00           H
ATOM    947  N3  A   A  30      60.850  39.010  81.570  1.00  0.00           N
ATOM    948  C4  A   A  30      61.900  39.560  82.250  1.00  0.00           C
ATOM    949  C3' A   A  30      61.330  38.380  86.320  1.00  0.00           C
ATOM    950  H3' A   A  30      62.400  38.190  86.150  1.00  0.00           H
ATOM    951  C2' A   A  30      60.520  38.400  85.020  1.00  0.00           C
ATOM    952 H2'1 A   A  30      60.850  37.640  84.310  1.00  0.00           H
ATOM    953  O2' A   A  30      59.130  38.250  85.340  1.00  0.00           O
ATOM    954 HO'2 A   A  30      59.140  37.850  86.220  1.00  0.00           H
ATOM    955  O3' A   A  30      60.730  37.470  87.240  1.00  0.00           O
ATOM    956  P   U   A  31      61.220  35.970  87.420  1.00  0.00           P
ATOM    957  O1P U   A  31      60.140  35.330  88.210  1.00  0.00           O
ATOM    958  O2P U   A  31      62.600  35.960  87.920  1.00  0.00           O
ATOM    959  O5' U   A  31      61.140  35.360  85.940  1.00  0.00           O
ATOM    960  C5' U   A  31      59.940  34.840  85.420  1.00  0.00           C
ATOM    961 H5'1 U   A  31      59.170  35.600  85.460  1.00  0.00           H
ATOM    962 H5'2 U   A  31      59.630  33.980  86.020  1.00  0.00           H
ATOM    963  C4' U   A  31      60.050  34.390  83.970  1.00  0.00           C
ATOM    964  H4' U   A  31      59.110  33.930  83.680  1.00  0.00           H
ATOM    965  O4' U   A  31      60.290  35.490  83.090  1.00  0.00           O
ATOM    966  C1' U   A  31      61.160  35.050  82.050  1.00  0.00           C
ATOM    967  H1' U   A  31      60.700  35.270  81.080  1.00  0.00           H
ATOM    968  N1  U   A  31      62.490  35.730  82.090  1.00  0.00           N
ATOM    969  C6  U   A  31      63.020  36.220  83.260  1.00  0.00           C
ATOM    970  H6  U   A  31      62.510  36.050  84.190  1.00  0.00           H
ATOM    971  C5  U   A  31      64.180  36.920  83.260  1.00  0.00           C
ATOM    972  H5  U   A  31      64.570  37.330  84.170  1.00  0.00           H
ATOM    973  C4  U   A  31      64.920  37.190  82.040  1.00  0.00           C
ATOM    974  O4  U   A  31      65.950  37.830  82.010  1.00  0.00           O
ATOM    975  N3  U   A  31      64.340  36.650  80.910  1.00  0.00           N
ATOM    976  H3  U   A  31      64.820  36.830  80.030  1.00  0.00           H
ATOM    977  C2  U   A  31      63.180  35.910  80.880  1.00  0.00           C
ATOM    978  O2  U   A  31      62.770  35.380  79.840  1.00  0.00           O
ATOM    979  C3' U   A  31      61.140  33.350  83.720  1.00  0.00           C
ATOM    980  H3' U   A  31      62.060  33.650  84.230  1.00  0.00           H
ATOM    981  C2' U   A  31      61.280  33.520  82.200  1.00  0.00           C
ATOM    982 H2'1 U   A  31      62.250  33.160  81.870  1.00  0.00           H
ATOM    983  O2' U   A  31      60.220  32.930  81.460  1.00  0.00           O
ATOM    984 HO'2 U   A  31      60.490  32.930  80.520  1.00  0.00           H
ATOM    985  O3' U   A  31      60.720  32.050  84.140  1.00  0.00           O
ATOM    986  P   U   A  32      61.790  30.900  84.360  1.00  0.00           P
ATOM    987  O1P U   A  32      61.050  29.720  84.870  1.00  0.00           O
ATOM    988  O2P U   A  32      62.950  31.430  85.100  1.00  0.00           O
ATOM    989  O5' U   A  32      62.270  30.540  82.880  1.00  0.00           O
ATOM    990  C5' U   A  32      61.450  29.800  81.990  1.00  0.00           C
ATOM    991 H5'1 U   A  32      60.500  30.320  81.860  1.00  0.00           H
ATOM    992 H5'2 U   A  32      61.260  28.820  82.410  1.00  0.00           H
ATOM    993  C4' U   A  32      62.130  29.640  80.630  1.00  0.00           C
ATOM    994  H4' U   A  32      61.510  28.980  80.020  1.00  0.00           H
ATOM    995  O4' U   A  32      62.260  30.880  79.950  1.00  0.00           O
ATOM    996  C1' U   A  32      63.490  30.890  79.240  1.00  0.00           C
ATOM    997  H1' U   A  32      63.310  31.060  78.170  1.00  0.00           H
ATOM    998  N1  U   A  32      64.400  31.960  79.750  1.00  0.00           N
ATOM    999  C6  U   A  32      64.550  32.190  81.110  1.00  0.00           C
ATOM   1000  H6  U   A  32      64.020  31.590  81.820  1.00  0.00           H
ATOM   1001  C5  U   A  32      65.370  33.180  81.560  1.00  0.00           C
ATOM   1002  H5  U   A  32      65.490  33.350  82.610  1.00  0.00           H
ATOM   1003  C4  U   A  32      66.140  33.990  80.640  1.00  0.00           C
ATOM   1004  O4  U   A  32      66.940  34.840  80.980  1.00  0.00           O
ATOM   1005  N3  U   A  32      65.910  33.720  79.320  1.00  0.00           N
ATOM   1006  H3  U   A  32      66.420  34.290  78.660  1.00  0.00           H
ATOM   1007  C2  U   A  32      65.100  32.730  78.820  1.00  0.00           C
ATOM   1008  O2  U   A  32      65.010  32.550  77.600  1.00  0.00           O
ATOM   1009  C3' U   A  32      63.520  29.000  80.720  1.00  0.00           C
ATOM   1010  H3' U   A  32      64.080  29.440  81.550  1.00  0.00           H
ATOM   1011  C2' U   A  32      64.100  29.490  79.390  1.00  0.00           C
ATOM   1012 H2'1 U   A  32      65.180  29.550  79.420  1.00  0.00           H
ATOM   1013  O2' U   A  32      63.690  28.710  78.270  1.00  0.00           O
ATOM   1014 HO'2 U   A  32      64.350  28.000  78.170  1.00  0.00           H
ATOM   1015  O3' U   A  32      63.480  27.580  80.860  1.00  0.00           O
ATOM   1016  P   A   A  33      64.700  26.790  81.510  1.00  0.00           P
ATOM   1017  O1P A   A  33      64.330  25.360  81.560  1.00  0.00           O
ATOM   1018  O2P A   A  33      65.110  27.430  82.760  1.00  0.00           O
ATOM   1019  O5' A   A  33      65.930  26.940  80.500  1.00  0.00           O
ATOM   1020  C5' A   A  33      65.960  26.280  79.250  1.00  0.00           C
ATOM   1021 H5'1 A   A  33      65.010  26.400  78.740  1.00  0.00           H
ATOM   1022 H5'2 A   A  33      66.140  25.210  79.400  1.00  0.00           H
ATOM   1023  C4' A   A  33      67.070  26.860  78.360  1.00  0.00           C
ATOM   1024  H4' A   A  33      67.050  26.340  77.400  1.00  0.00           H
ATOM   1025  O4' A   A  33      66.860  28.240  78.120  1.00  0.00           O
ATOM   1026  C1' A   A  33      68.120  28.860  77.910  1.00  0.00           C
ATOM   1027  H1' A   A  33      68.200  29.270  76.900  1.00  0.00           H
ATOM   1028  N9  A   A  33      68.280  29.970  78.890  1.00  0.00           N
ATOM   1029  C8  A   A  33      67.630  30.160  80.080  1.00  0.00           C
ATOM   1030  H8  A   A  33      66.920  29.450  80.490  1.00  0.00           H
ATOM   1031  N7  A   A  33      67.910  31.290  80.670  1.00  0.00           N
ATOM   1032  C5  A   A  33      68.900  31.840  79.840  1.00  0.00           C
ATOM   1033  C6  A   A  33      69.720  32.990  79.890  1.00  0.00           C
ATOM   1034  N6  A   A  33      69.630  33.950  80.780  1.00  0.00           N
ATOM   1035  H61 A   A  33      68.750  34.060  81.260  1.00  0.00           H
ATOM   1036  H62 A   A  33      70.240  34.760  80.680  1.00  0.00           H
ATOM   1037  N1  A   A  33      70.700  33.160  79.000  1.00  0.00           N
ATOM   1038  C2  A   A  33      70.820  32.280  78.020  1.00  0.00           C
ATOM   1039  H2  A   A  33      71.620  32.480  77.320  1.00  0.00           H
ATOM   1040  N3  A   A  33      70.100  31.190  77.790  1.00  0.00           N
ATOM   1041  C4  A   A  33      69.160  31.020  78.770  1.00  0.00           C
ATOM   1042  C3' A   A  33      68.480  26.730  78.950  1.00  0.00           C
ATOM   1043  H3' A   A  33      68.470  26.990  80.010  1.00  0.00           H
ATOM   1044  C2' A   A  33      69.210  27.810  78.130  1.00  0.00           C
ATOM   1045 H2'1 A   A  33      70.050  28.220  78.680  1.00  0.00           H
ATOM   1046  O2' A   A  33      69.640  27.290  76.870  1.00  0.00           O
ATOM   1047 HO'2 A   A  33      70.300  26.620  77.100  1.00  0.00           H
ATOM   1048  O3' A   A  33      69.010  25.430  78.720  1.00  0.00           O
ATOM   1049  P   A   A  34      70.280  24.890  79.490  1.00  0.00           P
ATOM   1050  O1P A   A  34      70.780  23.740  78.710  1.00  0.00           O
ATOM   1051  O2P A   A  34      69.940  24.720  80.920  1.00  0.00           O
ATOM   1052  O5' A   A  34      71.340  26.060  79.400  1.00  0.00           O
ATOM   1053  C5' A   A  34      72.410  26.020  78.470  1.00  0.00           C
ATOM   1054 H5'1 A   A  34      72.050  26.130  77.450  1.00  0.00           H
ATOM   1055 H5'2 A   A  34      72.920  25.060  78.570  1.00  0.00           H
ATOM   1056  C4' A   A  34      73.440  27.100  78.770  1.00  0.00           C
ATOM   1057  H4' A   A  34      74.270  26.970  78.070  1.00  0.00           H
ATOM   1058  O4' A   A  34      72.940  28.420  78.620  1.00  0.00           O
ATOM   1059  C1' A   A  34      73.640  29.260  79.540  1.00  0.00           C
ATOM   1060  H1' A   A  34      74.190  30.060  79.030  1.00  0.00           H
ATOM   1061  N9  A   A  34      72.680  29.890  80.480  1.00  0.00           N
ATOM   1062  C8  A   A  34      71.600  29.320  81.110  1.00  0.00           C
ATOM   1063  H8  A   A  34      71.260  28.320  80.890  1.00  0.00           H
ATOM   1064  N7  A   A  34      71.020  30.080  82.000  1.00  0.00           N
ATOM   1065  C5  A   A  34      71.790  31.260  81.950  1.00  0.00           C
ATOM   1066  C6  A   A  34      71.770  32.510  82.620  1.00  0.00           C
ATOM   1067  N6  A   A  34      70.880  32.900  83.510  1.00  0.00           N
ATOM   1068  H61 A   A  34      70.070  32.330  83.630  1.00  0.00           H
ATOM   1069  H62 A   A  34      70.840  33.900  83.680  1.00  0.00           H
ATOM   1070  N1  A   A  34      72.690  33.430  82.400  1.00  0.00           N
ATOM   1071  C2  A   A  34      73.600  33.180  81.470  1.00  0.00           C
ATOM   1072  H2  A   A  34      74.320  33.970  81.310  1.00  0.00           H
ATOM   1073  N3  A   A  34      73.740  32.100  80.700  1.00  0.00           N
ATOM   1074  C4  A   A  34      72.800  31.150  81.020  1.00  0.00           C
ATOM   1075  C3' A   A  34      74.010  26.980  80.190  1.00  0.00           C
ATOM   1076  H3' A   A  34      73.210  26.850  80.920  1.00  0.00           H
ATOM   1077  C2' A   A  34      74.630  28.370  80.290  1.00  0.00           C
ATOM   1078 H2'1 A   A  34      74.760  28.690  81.330  1.00  0.00           H
ATOM   1079  O2' A   A  34      75.860  28.310  79.600  1.00  0.00           O
ATOM   1080 HO'2 A   A  34      76.170  27.400  79.730  1.00  0.00           H
ATOM   1081  O3' A   A  34      75.000  25.950  80.290  1.00  0.00           O
ATOM   1082  P   C   A  35      75.360  25.310  81.710  1.00  0.00           P
ATOM   1083  O1P C   A  35      76.640  24.590  81.600  1.00  0.00           O
ATOM   1084  O2P C   A  35      74.170  24.550  82.190  1.00  0.00           O
ATOM   1085  O5' C   A  35      75.590  26.600  82.610  1.00  0.00           O
ATOM   1086  C5' C   A  35      75.700  26.530  84.010  1.00  0.00           C
ATOM   1087 H5'1 C   A  35      75.870  25.500  84.330  1.00  0.00           H
ATOM   1088 H5'2 C   A  35      74.770  26.890  84.460  1.00  0.00           H
ATOM   1089  C4' C   A  35      76.870  27.380  84.520  1.00  0.00           C
ATOM   1090  H4' C   A  35      76.860  27.330  85.600  1.00  0.00           H
ATOM   1091  O4' C   A  35      78.140  26.880  84.100  1.00  0.00           O
ATOM   1092  C1' C   A  35      79.020  27.980  83.840  1.00  0.00           C
ATOM   1093  H1' C   A  35      79.880  27.930  84.510  1.00  0.00           H
ATOM   1094  N1  C   A  35      79.480  27.920  82.420  1.00  0.00           N
ATOM   1095  C6  C   A  35      78.590  27.680  81.410  1.00  0.00           C
ATOM   1096  H6  C   A  35      77.550  27.470  81.640  1.00  0.00           H
ATOM   1097  C5  C   A  35      79.000  27.700  80.120  1.00  0.00           C
ATOM   1098  H5  C   A  35      78.290  27.510  79.340  1.00  0.00           H
ATOM   1099  C4  C   A  35      80.360  28.000  79.870  1.00  0.00           C
ATOM   1100  N4  C   A  35      80.740  28.100  78.630  1.00  0.00           N
ATOM   1101  H41 C   A  35      80.010  28.120  77.940  1.00  0.00           H
ATOM   1102  H42 C   A  35      81.740  28.200  78.440  1.00  0.00           H
ATOM   1103  N3  C   A  35      81.250  28.180  80.830  1.00  0.00           N
ATOM   1104  C2  C   A  35      80.830  28.140  82.120  1.00  0.00           C
ATOM   1105  O2  C   A  35      81.670  28.290  83.010  1.00  0.00           O
ATOM   1106  C3' C   A  35      76.790  28.860  84.130  1.00  0.00           C
ATOM   1107  H3' C   A  35      76.380  28.950  83.120  1.00  0.00           H
ATOM   1108  C2' C   A  35      78.260  29.270  84.140  1.00  0.00           C
ATOM   1109 H2'1 C   A  35      78.440  30.020  83.370  1.00  0.00           H
ATOM   1110  O2' C   A  35      78.610  29.750  85.430  1.00  0.00           O
ATOM   1111 HO'2 C   A  35      77.750  29.970  85.820  1.00  0.00           H
ATOM   1112  O3' C   A  35      76.050  29.610  85.090  1.00  0.00           O
ATOM   1113  P   U   A  36      75.050  30.750  84.590  1.00  0.00           P
ATOM   1114  O1P U   A  36      74.260  31.210  85.750  1.00  0.00           O
ATOM   1115  O2P U   A  36      74.340  30.200  83.430  1.00  0.00           O
ATOM   1116  O5' U   A  36      76.040  31.920  84.110  1.00  0.00           O
ATOM   1117  C5' U   A  36      76.680  32.790  85.030  1.00  0.00           C
ATOM   1118 H5'1 U   A  36      76.910  32.230  85.930  1.00  0.00           H
ATOM   1119 H5'2 U   A  36      75.990  33.600  85.280  1.00  0.00           H
ATOM   1120  C4' U   A  36      77.990  33.370  84.470  1.00  0.00           C
ATOM   1121  H4' U   A  36      78.570  33.760  85.310  1.00  0.00           H
ATOM   1122  O4' U   A  36      78.810  32.370  83.860  1.00  0.00           O
ATOM   1123  C1' U   A  36      79.420  32.900  82.690  1.00  0.00           C
ATOM   1124  H1' U   A  36      80.500  32.810  82.810  1.00  0.00           H
ATOM   1125  N1  U   A  36      79.030  32.180  81.450  1.00  0.00           N
ATOM   1126  C6  U   A  36      77.760  31.680  81.280  1.00  0.00           C
ATOM   1127  H6  U   A  36      76.990  31.850  82.030  1.00  0.00           H
ATOM   1128  C5  U   A  36      77.440  30.980  80.160  1.00  0.00           C
ATOM   1129  H5  U   A  36      76.430  30.630  80.040  1.00  0.00           H
ATOM   1130  C4  U   A  36      78.390  30.770  79.100  1.00  0.00           C
ATOM   1131  O4  U   A  36      78.210  30.110  78.070  1.00  0.00           O
ATOM   1132  N3  U   A  36      79.590  31.390  79.290  1.00  0.00           N
ATOM   1133  H3  U   A  36      80.120  31.550  78.460  1.00  0.00           H
ATOM   1134  C2  U   A  36      79.970  32.080  80.430  1.00  0.00           C
ATOM   1135  O2  U   A  36      81.100  32.580  80.490  1.00  0.00           O
ATOM   1136  C3' U   A  36      77.850  34.550  83.510  1.00  0.00           C
ATOM   1137  H3' U   A  36      76.920  34.480  82.940  1.00  0.00           H
ATOM   1138  C2' U   A  36      79.080  34.380  82.610  1.00  0.00           C
ATOM   1139 H2'1 U   A  36      78.840  34.680  81.580  1.00  0.00           H
ATOM   1140  O2' U   A  36      80.210  35.100  83.080  1.00  0.00           O
ATOM   1141 HO'2 U   A  36      79.900  36.020  83.150  1.00  0.00           H
ATOM   1142  O3' U   A  36      77.930  35.750  84.280  1.00  0.00           O
ATOM   1143  P   C   A  37      77.460  37.150  83.700  1.00  0.00           P
ATOM   1144  O1P C   A  37      77.940  38.150  84.680  1.00  0.00           O
ATOM   1145  O2P C   A  37      76.030  37.040  83.410  1.00  0.00           O
ATOM   1146  O5' C   A  37      78.280  37.250  82.330  1.00  0.00           O
ATOM   1147  C5' C   A  37      79.110  38.350  82.010  1.00  0.00           C
ATOM   1148 H5'1 C   A  37      79.910  38.440  82.740  1.00  0.00           H
ATOM   1149 H5'2 C   A  37      78.510  39.270  82.040  1.00  0.00           H
ATOM   1150  C4' C   A  37      79.730  38.220  80.610  1.00  0.00           C
ATOM   1151  H4' C   A  37      80.610  38.860  80.590  1.00  0.00           H
ATOM   1152  O4' C   A  37      80.140  36.890  80.260  1.00  0.00           O
ATOM   1153  C1' C   A  37      79.770  36.630  78.900  1.00  0.00           C
ATOM   1154  H1' C   A  37      80.620  36.260  78.330  1.00  0.00           H
ATOM   1155  N1  C   A  37      78.690  35.600  78.830  1.00  0.00           N
ATOM   1156  C6  C   A  37      77.500  35.730  79.520  1.00  0.00           C
ATOM   1157  H6  C   A  37      77.340  36.570  80.170  1.00  0.00           H
ATOM   1158  C5  C   A  37      76.530  34.790  79.390  1.00  0.00           C
ATOM   1159  H5  C   A  37      75.610  34.920  79.920  1.00  0.00           H
ATOM   1160  C4  C   A  37      76.760  33.730  78.490  1.00  0.00           C
ATOM   1161  N4  C   A  37      75.810  32.860  78.280  1.00  0.00           N
ATOM   1162  H41 C   A  37      74.930  32.960  78.740  1.00  0.00           H
ATOM   1163  H42 C   A  37      75.940  32.170  77.550  1.00  0.00           H
ATOM   1164  N3  C   A  37      77.900  33.550  77.850  1.00  0.00           N
ATOM   1165  C2  C   A  37      78.910  34.450  78.050  1.00  0.00           C
ATOM   1166  O2  C   A  37      80.020  34.190  77.590  1.00  0.00           O
ATOM   1167  C3' C   A  37      78.830  38.760  79.490  1.00  0.00           C
ATOM   1168  H3' C   A  37      77.780  38.510  79.670  1.00  0.00           H
ATOM   1169  C2' C   A  37      79.390  37.980  78.290  1.00  0.00           C
ATOM   1170 H2'1 C   A  37      78.670  37.880  77.480  1.00  0.00           H
ATOM   1171  O2' C   A  37      80.600  38.560  77.820  1.00  0.00           O
ATOM   1172 HO'2 C   A  37      80.370  39.460  77.560  1.00  0.00           H
ATOM   1173  O3' C   A  37      79.020  40.150  79.380  1.00  0.00           O
ATOM   1174  P   U   A  38      77.830  41.100  78.930  1.00  0.00           P
ATOM   1175  O1P U   A  38      78.420  42.440  78.750  1.00  0.00           O
ATOM   1176  O2P U   A  38      76.720  40.900  79.900  1.00  0.00           O
ATOM   1177  O5' U   A  38      77.490  40.410  77.520  1.00  0.00           O
ATOM   1178  C5' U   A  38      76.170  40.100  77.080  1.00  0.00           C
ATOM   1179 H5'1 U   A  38      75.850  40.860  76.370  1.00  0.00           H
ATOM   1180 H5'2 U   A  38      75.470  40.110  77.910  1.00  0.00           H
ATOM   1181  C4' U   A  38      76.160  38.720  76.390  1.00  0.00           C
ATOM   1182  H4' U   A  38      77.000  38.680  75.710  1.00  0.00           H
ATOM   1183  O4' U   A  38      76.260  37.620  77.300  1.00  0.00           O
ATOM   1184  C1' U   A  38      75.250  36.650  77.010  1.00  0.00           C
ATOM   1185  H1' U   A  38      75.700  35.660  76.950  1.00  0.00           H
ATOM   1186  N1  U   A  38      74.180  36.640  78.050  1.00  0.00           N
ATOM   1187  C6  U   A  38      74.080  37.610  79.030  1.00  0.00           C
ATOM   1188  H6  U   A  38      74.760  38.460  79.020  1.00  0.00           H
ATOM   1189  C5  U   A  38      73.160  37.510  80.020  1.00  0.00           C
ATOM   1190  H5  U   A  38      73.110  38.280  80.780  1.00  0.00           H
ATOM   1191  C4  U   A  38      72.250  36.400  80.100  1.00  0.00           C
ATOM   1192  O4  U   A  38      71.400  36.220  80.980  1.00  0.00           O
ATOM   1193  N3  U   A  38      72.400  35.480  79.100  1.00  0.00           N
ATOM   1194  H3  U   A  38      71.760  34.700  79.090  1.00  0.00           H
ATOM   1195  C2  U   A  38      73.330  35.530  78.080  1.00  0.00           C
ATOM   1196  O2  U   A  38      73.390  34.590  77.280  1.00  0.00           O
ATOM   1197  C3' U   A  38      74.890  38.500  75.570  1.00  0.00           C
ATOM   1198  H3' U   A  38      74.040  39.000  76.040  1.00  0.00           H
ATOM   1199  C2' U   A  38      74.700  36.990  75.620  1.00  0.00           C
ATOM   1200 H2'1 U   A  38      73.650  36.720  75.540  1.00  0.00           H
ATOM   1201  O2' U   A  38      75.450  36.320  74.610  1.00  0.00           O
ATOM   1202 HO'2 U   A  38      75.260  36.830  73.800  1.00  0.00           H
ATOM   1203  O3' U   A  38      75.100  38.920  74.230  1.00  0.00           O
ATOM   1204  P   A   A  39      73.980  39.730  73.470  1.00  0.00           P
ATOM   1205  O1P A   A  39      74.630  40.110  72.200  1.00  0.00           O
ATOM   1206  O2P A   A  39      73.470  40.760  74.390  1.00  0.00           O
ATOM   1207  O5' A   A  39      72.900  38.590  73.210  1.00  0.00           O
ATOM   1208  C5' A   A  39      72.810  37.960  71.940  1.00  0.00           C
ATOM   1209 H5'1 A   A  39      73.790  37.600  71.640  1.00  0.00           H
ATOM   1210 H5'2 A   A  39      72.480  38.710  71.210  1.00  0.00           H
ATOM   1211  C4' A   A  39      71.840  36.780  71.890  1.00  0.00           C
ATOM   1212  H4' A   A  39      71.960  36.300  70.920  1.00  0.00           H
ATOM   1213  O4' A   A  39      72.050  35.790  72.890  1.00  0.00           O
ATOM   1214  C1' A   A  39      70.780  35.360  73.360  1.00  0.00           C
ATOM   1215  H1' A   A  39      70.680  34.270  73.310  1.00  0.00           H
ATOM   1216  N9  A   A  39      70.560  35.800  74.750  1.00  0.00           N
ATOM   1217  C8  A   A  39      71.020  36.930  75.390  1.00  0.00           C
ATOM   1218  H8  A   A  39      71.700  37.620  74.930  1.00  0.00           H
ATOM   1219  N7  A   A  39      70.570  37.070  76.610  1.00  0.00           N
ATOM   1220  C5  A   A  39      69.660  36.010  76.740  1.00  0.00           C
ATOM   1221  C6  A   A  39      68.740  35.600  77.730  1.00  0.00           C
ATOM   1222  N6  A   A  39      68.560  36.220  78.880  1.00  0.00           N
ATOM   1223  H61 A   A  39      68.990  37.120  79.030  1.00  0.00           H
ATOM   1224  H62 A   A  39      67.840  35.890  79.510  1.00  0.00           H
ATOM   1225  N1  A   A  39      68.000  34.500  77.560  1.00  0.00           N
ATOM   1226  C2  A   A  39      68.120  33.840  76.420  1.00  0.00           C
ATOM   1227  H2  A   A  39      67.490  32.970  76.310  1.00  0.00           H
ATOM   1228  N3  A   A  39      68.940  34.080  75.410  1.00  0.00           N
ATOM   1229  C4  A   A  39      69.680  35.210  75.630  1.00  0.00           C
ATOM   1230  C3' A   A  39      70.400  37.240  71.960  1.00  0.00           C
ATOM   1231  H3' A   A  39      70.300  38.080  72.670  1.00  0.00           H
ATOM   1232  C2' A   A  39      69.700  35.990  72.490  1.00  0.00           C
ATOM   1233 H2'1 A   A  39      68.830  36.270  73.080  1.00  0.00           H
ATOM   1234  O2' A   A  39      69.310  35.120  71.430  1.00  0.00           O
ATOM   1235 HO'2 A   A  39      68.750  35.700  70.880  1.00  0.00           H
ATOM   1236  O3' A   A  39      69.970  37.560  70.660  1.00  0.00           O
ATOM   1237  P   G   A  40      68.820  38.610  70.420  1.00  0.00           P
ATOM   1238  O1P G   A  40      68.840  38.870  68.960  1.00  0.00           O
ATOM   1239  O2P G   A  40      68.970  39.690  71.410  1.00  0.00           O
ATOM   1240  O5' G   A  40      67.560  37.700  70.770  1.00  0.00           O
ATOM   1241  C5' G   A  40      66.880  37.030  69.730  1.00  0.00           C
ATOM   1242 H5'1 G   A  40      67.550  36.300  69.270  1.00  0.00           H
ATOM   1243 H5'2 G   A  40      66.590  37.760  68.970  1.00  0.00           H
ATOM   1244  C4' G   A  40      65.630  36.310  70.210  1.00  0.00           C
ATOM   1245  H4' G   A  40      65.230  35.750  69.370  1.00  0.00           H
ATOM   1246  O4' G   A  40      65.900  35.390  71.260  1.00  0.00           O
ATOM   1247  C1' G   A  40      64.800  35.410  72.160  1.00  0.00           C
ATOM   1248  H1' G   A  40      64.390  34.410  72.260  1.00  0.00           H
ATOM   1249  N9  G   A  40      65.200  35.860  73.510  1.00  0.00           N
ATOM   1250  C8  G   A  40      66.260  36.650  73.890  1.00  0.00           C
ATOM   1251  H8  G   A  40      66.940  37.100  73.180  1.00  0.00           H
ATOM   1252  N7  G   A  40      66.380  36.770  75.190  1.00  0.00           N
ATOM   1253  C5  G   A  40      65.250  36.130  75.700  1.00  0.00           C
ATOM   1254  C6  G   A  40      64.730  35.990  77.040  1.00  0.00           C
ATOM   1255  O6  G   A  40      65.190  36.320  78.130  1.00  0.00           O
ATOM   1256  N1  G   A  40      63.510  35.360  77.080  1.00  0.00           N
ATOM   1257  H1  G   A  40      63.050  35.390  77.980  1.00  0.00           H
ATOM   1258  C2  G   A  40      62.880  34.840  76.000  1.00  0.00           C
ATOM   1259  N2  G   A  40      61.750  34.200  76.180  1.00  0.00           N
ATOM   1260  H21 G   A  40      61.340  34.120  77.090  1.00  0.00           H
ATOM   1261  H22 G   A  40      61.330  33.830  75.350  1.00  0.00           H
ATOM   1262  N3  G   A  40      63.360  34.860  74.760  1.00  0.00           N
ATOM   1263  C4  G   A  40      64.530  35.570  74.670  1.00  0.00           C
ATOM   1264  C3' G   A  40      64.520  37.270  70.650  1.00  0.00           C
ATOM   1265  H3' G   A  40      64.930  38.130  71.190  1.00  0.00           H
ATOM   1266  C2' G   A  40      63.730  36.330  71.570  1.00  0.00           C
ATOM   1267 H2'1 G   A  40      63.220  36.890  72.350  1.00  0.00           H
ATOM   1268  O2' G   A  40      62.800  35.570  70.810  1.00  0.00           O
ATOM   1269 HO'2 G   A  40      62.410  36.270  70.260  1.00  0.00           H
ATOM   1270  O3' G   A  40      63.740  37.660  69.520  1.00  0.00           O
ATOM   1271  P   U   A  41      62.710  38.900  69.560  1.00  0.00           P
ATOM   1272  O1P U   A  41      61.880  38.820  68.330  1.00  0.00           O
ATOM   1273  O2P U   A  41      63.420  40.150  69.920  1.00  0.00           O
ATOM   1274  O5' U   A  41      61.790  38.500  70.800  1.00  0.00           O
ATOM   1275  C5' U   A  41      60.540  37.870  70.610  1.00  0.00           C
ATOM   1276 H5'1 U   A  41      60.670  36.940  70.060  1.00  0.00           H
ATOM   1277 H5'2 U   A  41      59.910  38.530  70.030  1.00  0.00           H
ATOM   1278  C4' U   A  41      59.840  37.590  71.940  1.00  0.00           C
ATOM   1279  H4' U   A  41      58.970  36.980  71.720  1.00  0.00           H
ATOM   1280  O4' U   A  41      60.650  36.870  72.880  1.00  0.00           O
ATOM   1281  C1' U   A  41      60.370  37.350  74.190  1.00  0.00           C
ATOM   1282  H1' U   A  41      60.030  36.530  74.810  1.00  0.00           H
ATOM   1283  N1  U   A  41      61.530  37.990  74.860  1.00  0.00           N
ATOM   1284  C6  U   A  41      62.510  38.670  74.150  1.00  0.00           C
ATOM   1285  H6  U   A  41      62.420  38.790  73.080  1.00  0.00           H
ATOM   1286  C5  U   A  41      63.570  39.230  74.800  1.00  0.00           C
ATOM   1287  H5  U   A  41      64.330  39.770  74.250  1.00  0.00           H
ATOM   1288  C4  U   A  41      63.670  39.210  76.240  1.00  0.00           C
ATOM   1289  O4  U   A  41      64.570  39.660  76.910  1.00  0.00           O
ATOM   1290  N3  U   A  41      62.620  38.580  76.870  1.00  0.00           N
ATOM   1291  H3  U   A  41      62.610  38.680  77.870  1.00  0.00           H
ATOM   1292  C2  U   A  41      61.570  37.950  76.260  1.00  0.00           C
ATOM   1293  O2  U   A  41      60.730  37.340  76.950  1.00  0.00           O
ATOM   1294  C3' U   A  41      59.330  38.850  72.630  1.00  0.00           C
ATOM   1295  H3' U   A  41      60.070  39.660  72.540  1.00  0.00           H
ATOM   1296  C2' U   A  41      59.230  38.360  74.070  1.00  0.00           C
ATOM   1297 H2'1 U   A  41      59.370  39.200  74.760  1.00  0.00           H
ATOM   1298  O2' U   A  41      57.980  37.710  74.320  1.00  0.00           O
ATOM   1299 HO'2 U   A  41      57.350  38.440  74.230  1.00  0.00           H
ATOM   1300  O3' U   A  41      58.060  39.220  72.120  1.00  0.00           O
ATOM   1301  P   G   A  42      57.420  40.650  72.450  1.00  0.00           P
ATOM   1302  O1P G   A  42      56.140  40.700  71.720  1.00  0.00           O
ATOM   1303  O2P G   A  42      58.460  41.680  72.260  1.00  0.00           O
ATOM   1304  O5' G   A  42      57.130  40.500  74.020  1.00  0.00           O
ATOM   1305  C5' G   A  42      55.830  40.190  74.500  1.00  0.00           C
ATOM   1306 H5'1 G   A  42      55.560  39.180  74.180  1.00  0.00           H
ATOM   1307 H5'2 G   A  42      55.120  40.900  74.070  1.00  0.00           H
ATOM   1308  C4' G   A  42      55.750  40.290  76.030  1.00  0.00           C
ATOM   1309  H4' G   A  42      54.820  39.830  76.320  1.00  0.00           H
ATOM   1310  O4' G   A  42      56.800  39.620  76.740  1.00  0.00           O
ATOM   1311  C1' G   A  42      57.110  40.380  77.910  1.00  0.00           C
ATOM   1312  H1' G   A  42      57.040  39.770  78.800  1.00  0.00           H
ATOM   1313  N9  G   A  42      58.470  40.960  77.900  1.00  0.00           N
ATOM   1314  C8  G   A  42      59.350  41.150  76.860  1.00  0.00           C
ATOM   1315  H8  G   A  42      59.090  40.960  75.830  1.00  0.00           H
ATOM   1316  N7  G   A  42      60.530  41.570  77.240  1.00  0.00           N
ATOM   1317  C5  G   A  42      60.400  41.770  78.610  1.00  0.00           C
ATOM   1318  C6  G   A  42      61.330  42.280  79.590  1.00  0.00           C
ATOM   1319  O6  G   A  42      62.510  42.600  79.500  1.00  0.00           O
ATOM   1320  N1  G   A  42      60.760  42.420  80.840  1.00  0.00           N
ATOM   1321  H1  G   A  42      61.340  42.900  81.510  1.00  0.00           H
ATOM   1322  C2  G   A  42      59.500  42.040  81.150  1.00  0.00           C
ATOM   1323  N2  G   A  42      59.120  42.230  82.390  1.00  0.00           N
ATOM   1324  H21 G   A  42      59.760  42.670  83.030  1.00  0.00           H
ATOM   1325  H22 G   A  42      58.220  41.860  82.630  1.00  0.00           H
ATOM   1326  N3  G   A  42      58.620  41.500  80.300  1.00  0.00           N
ATOM   1327  C4  G   A  42      59.140  41.420  79.030  1.00  0.00           C
ATOM   1328  C3' G   A  42      55.700  41.730  76.530  1.00  0.00           C
ATOM   1329  H3' G   A  42      56.460  42.330  76.030  1.00  0.00           H
ATOM   1330  C2' G   A  42      56.070  41.500  78.000  1.00  0.00           C
ATOM   1331 H2'1 G   A  42      56.480  42.410  78.440  1.00  0.00           H
ATOM   1332  O2' G   A  42      54.940  41.010  78.720  1.00  0.00           O
ATOM   1333 HO'2 G   A  42      54.210  41.400  78.200  1.00  0.00           H
ATOM   1334  O3' G   A  42      54.410  42.320  76.450  1.00  0.00           O
ATOM   1335  P   C   A  43      54.260  43.910  76.260  1.00  0.00           P
ATOM   1336  O1P C   A  43      52.820  44.260  76.200  1.00  0.00           O
ATOM   1337  O2P C   A  43      55.180  44.370  75.210  1.00  0.00           O
ATOM   1338  O5' C   A  43      54.800  44.430  77.650  1.00  0.00           O
ATOM   1339  C5' C   A  43      54.000  44.340  78.810  1.00  0.00           C
ATOM   1340 H5'1 C   A  43      53.670  43.310  78.950  1.00  0.00           H
ATOM   1341 H5'2 C   A  43      53.120  44.980  78.690  1.00  0.00           H
ATOM   1342  C4' C   A  43      54.790  44.790  80.030  1.00  0.00           C
ATOM   1343  H4' C   A  43      54.140  44.640  80.880  1.00  0.00           H
ATOM   1344  O4' C   A  43      55.980  44.040  80.270  1.00  0.00           O
ATOM   1345  C1' C   A  43      56.960  44.930  80.800  1.00  0.00           C
ATOM   1346  H1' C   A  43      57.310  44.560  81.750  1.00  0.00           H
ATOM   1347  N1  C   A  43      58.150  45.100  79.920  1.00  0.00           N
ATOM   1348  C6  C   A  43      58.120  44.900  78.560  1.00  0.00           C
ATOM   1349  H6  C   A  43      57.200  44.670  78.050  1.00  0.00           H
ATOM   1350  C5  C   A  43      59.270  44.990  77.850  1.00  0.00           C
ATOM   1351  H5  C   A  43      59.260  44.810  76.780  1.00  0.00           H
ATOM   1352  C4  C   A  43      60.470  45.300  78.550  1.00  0.00           C
ATOM   1353  N4  C   A  43      61.600  45.320  77.930  1.00  0.00           N
ATOM   1354  H41 C   A  43      61.610  45.290  76.920  1.00  0.00           H
ATOM   1355  H42 C   A  43      62.440  45.570  78.450  1.00  0.00           H
ATOM   1356  N3  C   A  43      60.490  45.540  79.850  1.00  0.00           N
ATOM   1357  C2  C   A  43      59.350  45.470  80.550  1.00  0.00           C
ATOM   1358  O2  C   A  43      59.390  45.720  81.760  1.00  0.00           O
ATOM   1359  C3' C   A  43      55.160  46.260  80.000  1.00  0.00           C
ATOM   1360  H3' C   A  43      55.530  46.540  79.000  1.00  0.00           H
ATOM   1361  C2' C   A  43      56.280  46.280  81.030  1.00  0.00           C
ATOM   1362 H2'1 C   A  43      56.960  47.120  80.850  1.00  0.00           H
ATOM   1363  O2' C   A  43      55.770  46.290  82.360  1.00  0.00           O
ATOM   1364 HO'2 C   A  43      55.320  47.150  82.440  1.00  0.00           H
ATOM   1365  O3' C   A  43      54.070  47.060  80.430  1.00  0.00           O
ATOM   1366  P   C   A  44      53.870  48.510  79.820  1.00  0.00           P
ATOM   1367  O1P C   A  44      52.620  49.000  80.420  1.00  0.00           O
ATOM   1368  O2P C   A  44      54.030  48.410  78.360  1.00  0.00           O
ATOM   1369  O5' C   A  44      55.100  49.310  80.470  1.00  0.00           O
ATOM   1370  C5' C   A  44      54.920  50.030  81.680  1.00  0.00           C
ATOM   1371 H5'1 C   A  44      54.400  49.400  82.390  1.00  0.00           H
ATOM   1372 H5'2 C   A  44      54.290  50.900  81.470  1.00  0.00           H
ATOM   1373  C4' C   A  44      56.220  50.500  82.320  1.00  0.00           C
ATOM   1374  H4' C   A  44      55.980  50.750  83.360  1.00  0.00           H
ATOM   1375  O4' C   A  44      57.240  49.500  82.360  1.00  0.00           O
ATOM   1376  C1' C   A  44      58.500  50.130  82.180  1.00  0.00           C
ATOM   1377  H1' C   A  44      59.150  49.900  83.020  1.00  0.00           H
ATOM   1378  N1  C   A  44      59.210  49.730  80.930  1.00  0.00           N
ATOM   1379  C6  C   A  44      58.560  49.250  79.810  1.00  0.00           C
ATOM   1380  H6  C   A  44      57.480  49.190  79.790  1.00  0.00           H
ATOM   1381  C5  C   A  44      59.280  48.860  78.740  1.00  0.00           C
ATOM   1382  H5  C   A  44      58.790  48.480  77.850  1.00  0.00           H
ATOM   1383  C4  C   A  44      60.700  49.000  78.790  1.00  0.00           C
ATOM   1384  N4  C   A  44      61.440  48.570  77.820  1.00  0.00           N
ATOM   1385  H41 C   A  44      61.030  48.220  76.970  1.00  0.00           H
ATOM   1386  H42 C   A  44      62.450  48.680  77.850  1.00  0.00           H
ATOM   1387  N3  C   A  44      61.320  49.520  79.840  1.00  0.00           N
ATOM   1388  C2  C   A  44      60.590  49.920  80.890  1.00  0.00           C
ATOM   1389  O2  C   A  44      61.180  50.460  81.840  1.00  0.00           O
ATOM   1390  C3' C   A  44      56.810  51.790  81.740  1.00  0.00           C
ATOM   1391  H3' C   A  44      56.690  51.820  80.650  1.00  0.00           H
ATOM   1392  C2' C   A  44      58.270  51.640  82.170  1.00  0.00           C
ATOM   1393 H2'1 C   A  44      58.930  52.150  81.470  1.00  0.00           H
ATOM   1394  O2' C   A  44      58.460  52.140  83.490  1.00  0.00           O
ATOM   1395 HO'2 C   A  44      57.940  52.960  83.480  1.00  0.00           H
ATOM   1396  O3' C   A  44      56.220  52.890  82.410  1.00  0.00           O
ATOM   1397  P   G   A  45      56.290  54.370  81.850  1.00  0.00           P
ATOM   1398  O1P G   A  45      55.660  55.180  82.920  1.00  0.00           O
ATOM   1399  O2P G   A  45      55.730  54.390  80.500  1.00  0.00           O
ATOM   1400  O5' G   A  45      57.860  54.720  81.820  1.00  0.00           O
ATOM   1401  C5' G   A  45      58.450  55.500  82.840  1.00  0.00           C
ATOM   1402 H5'1 G   A  45      58.190  55.070  83.800  1.00  0.00           H
ATOM   1403 H5'2 G   A  45      58.030  56.510  82.790  1.00  0.00           H
ATOM   1404  C4' G   A  45      59.980  55.600  82.750  1.00  0.00           C
ATOM   1405  H4' G   A  45      60.330  55.820  83.760  1.00  0.00           H
ATOM   1406  O4' G   A  45      60.640  54.400  82.340  1.00  0.00           O
ATOM   1407  C1' G   A  45      61.690  54.730  81.430  1.00  0.00           C
ATOM   1408  H1' G   A  45      62.610  54.220  81.690  1.00  0.00           H
ATOM   1409  N9  G   A  45      61.360  54.340  80.030  1.00  0.00           N
ATOM   1410  C8  G   A  45      60.170  53.870  79.530  1.00  0.00           C
ATOM   1411  H8  G   A  45      59.280  53.760  80.130  1.00  0.00           H
ATOM   1412  N7  G   A  45      60.210  53.560  78.270  1.00  0.00           N
ATOM   1413  C5  G   A  45      61.510  53.880  77.880  1.00  0.00           C
ATOM   1414  C6  G   A  45      62.170  53.820  76.600  1.00  0.00           C
ATOM   1415  O6  G   A  45      61.750  53.410  75.520  1.00  0.00           O
ATOM   1416  N1  G   A  45      63.430  54.370  76.600  1.00  0.00           N
ATOM   1417  H1  G   A  45      63.930  54.270  75.740  1.00  0.00           H
ATOM   1418  C2  G   A  45      64.050  54.810  77.710  1.00  0.00           C
ATOM   1419  N2  G   A  45      65.240  55.350  77.550  1.00  0.00           N
ATOM   1420  H21 G   A  45      65.590  55.500  76.610  1.00  0.00           H
ATOM   1421  H22 G   A  45      65.670  55.750  78.360  1.00  0.00           H
ATOM   1422  N3  G   A  45      63.510  54.850  78.940  1.00  0.00           N
ATOM   1423  C4  G   A  45      62.220  54.380  78.950  1.00  0.00           C
ATOM   1424  C3' G   A  45      60.490  56.750  81.890  1.00  0.00           C
ATOM   1425  H3' G   A  45      59.860  56.880  81.000  1.00  0.00           H
ATOM   1426  C2' G   A  45      61.890  56.240  81.520  1.00  0.00           C
ATOM   1427 H2'1 G   A  45      62.230  56.660  80.570  1.00  0.00           H
ATOM   1428  O2' G   A  45      62.800  56.560  82.560  1.00  0.00           O
ATOM   1429 HO'2 G   A  45      62.420  57.380  82.910  1.00  0.00           H
ATOM   1430  O3' G   A  45      60.630  57.940  82.670  1.00  0.00           O
ATOM   1431  P   C   A  46      60.270  59.360  82.050  1.00  0.00           P
ATOM   1432  O1P C   A  46      58.870  59.290  81.570  1.00  0.00           O
ATOM   1433  O2P C   A  46      60.670  60.350  83.070  1.00  0.00           O
ATOM   1434  O5' C   A  46      61.300  59.450  80.840  1.00  0.00           O
ATOM   1435  C5' C   A  46      62.640  59.860  81.070  1.00  0.00           C
ATOM   1436 H5'1 C   A  46      63.070  59.260  81.870  1.00  0.00           H
ATOM   1437 H5'2 C   A  46      62.630  60.910  81.380  1.00  0.00           H
ATOM   1438  C4' C   A  46      63.550  59.740  79.830  1.00  0.00           C
ATOM   1439  H4' C   A  46      64.550  60.050  80.120  1.00  0.00           H
ATOM   1440  O4' C   A  46      63.640  58.410  79.350  1.00  0.00           O
ATOM   1441  C1' C   A  46      63.660  58.460  77.920  1.00  0.00           C
ATOM   1442  H1' C   A  46      64.510  57.900  77.530  1.00  0.00           H
ATOM   1443  N1  C   A  46      62.420  57.890  77.310  1.00  0.00           N
ATOM   1444  C6  C   A  46      61.290  57.600  78.030  1.00  0.00           C
ATOM   1445  H6  C   A  46      61.220  57.890  79.060  1.00  0.00           H
ATOM   1446  C5  C   A  46      60.270  56.910  77.460  1.00  0.00           C
ATOM   1447  H5  C   A  46      59.400  56.650  78.030  1.00  0.00           H
ATOM   1448  C4  C   A  46      60.420  56.540  76.090  1.00  0.00           C
ATOM   1449  N4  C   A  46      59.580  55.740  75.520  1.00  0.00           N
ATOM   1450  H41 C   A  46      58.940  55.220  76.080  1.00  0.00           H
ATOM   1451  H42 C   A  46      59.870  55.400  74.600  1.00  0.00           H
ATOM   1452  N3  C   A  46      61.470  56.880  75.370  1.00  0.00           N
ATOM   1453  C2  C   A  46      62.480  57.560  75.950  1.00  0.00           C
ATOM   1454  O2  C   A  46      63.460  57.850  75.260  1.00  0.00           O
ATOM   1455  C3' C   A  46      63.130  60.650  78.680  1.00  0.00           C
ATOM   1456  H3' C   A  46      62.050  60.610  78.560  1.00  0.00           H
ATOM   1457  C2' C   A  46      63.820  59.930  77.520  1.00  0.00           C
ATOM   1458 H2'1 C   A  46      63.310  60.150  76.580  1.00  0.00           H
ATOM   1459  O2' C   A  46      65.220  60.200  77.410  1.00  0.00           O
ATOM   1460 HO'2 C   A  46      65.440  60.190  76.460  1.00  0.00           H
ATOM   1461  O3' C   A  46      63.620  61.960  78.890  1.00  0.00           O
ATOM   1462  P   U   A  47      62.920  63.210  78.190  1.00  0.00           P
ATOM   1463  O1P U   A  47      63.510  64.380  78.860  1.00  0.00           O
ATOM   1464  O2P U   A  47      61.460  63.010  78.270  1.00  0.00           O
ATOM   1465  O5' U   A  47      63.390  63.160  76.660  1.00  0.00           O
ATOM   1466  C5' U   A  47      64.740  63.360  76.290  1.00  0.00           C
ATOM   1467 H5'1 U   A  47      65.370  62.720  76.900  1.00  0.00           H
ATOM   1468 H5'2 U   A  47      65.010  64.400  76.480  1.00  0.00           H
ATOM   1469  C4' U   A  47      65.030  63.000  74.830  1.00  0.00           C
ATOM   1470  H4' U   A  47      66.080  63.210  74.640  1.00  0.00           H
ATOM   1471  O4' U   A  47      64.820  61.620  74.570  1.00  0.00           O
ATOM   1472  C1' U   A  47      64.300  61.470  73.250  1.00  0.00           C
ATOM   1473  H1' U   A  47      64.930  60.780  72.680  1.00  0.00           H
ATOM   1474  N1  U   A  47      62.900  60.930  73.250  1.00  0.00           N
ATOM   1475  C6  U   A  47      62.090  61.000  74.360  1.00  0.00           C
ATOM   1476  H6  U   A  47      62.440  61.520  75.240  1.00  0.00           H
ATOM   1477  C5  U   A  47      60.860  60.440  74.360  1.00  0.00           C
ATOM   1478  H5  U   A  47      60.230  60.490  75.240  1.00  0.00           H
ATOM   1479  C4  U   A  47      60.330  59.750  73.200  1.00  0.00           C
ATOM   1480  O4  U   A  47      59.200  59.270  73.140  1.00  0.00           O
ATOM   1481  N3  U   A  47      61.200  59.700  72.130  1.00  0.00           N
ATOM   1482  H3  U   A  47      60.860  59.250  71.290  1.00  0.00           H
ATOM   1483  C2  U   A  47      62.440  60.310  72.080  1.00  0.00           C
ATOM   1484  O2  U   A  47      63.090  60.330  71.040  1.00  0.00           O
ATOM   1485  C3' U   A  47      64.230  63.800  73.800  1.00  0.00           C
ATOM   1486  H3' U   A  47      63.190  63.860  74.120  1.00  0.00           H
ATOM   1487  C2' U   A  47      64.380  62.870  72.590  1.00  0.00           C
ATOM   1488 H2'1 U   A  47      63.560  63.000  71.890  1.00  0.00           H
ATOM   1489  O2' U   A  47      65.640  63.030  71.930  1.00  0.00           O
ATOM   1490 HO'2 U   A  47      65.440  63.320  71.030  1.00  0.00           H
ATOM   1491  O3' U   A  47      64.790  65.100  73.600  1.00  0.00           O
ATOM   1492  P   A   A  48      63.940  66.260  72.910  1.00  0.00           P
ATOM   1493  O1P A   A  48      64.850  67.400  72.630  1.00  0.00           O
ATOM   1494  O2P A   A  48      62.710  66.530  73.660  1.00  0.00           O
ATOM   1495  O5' A   A  48      63.410  65.760  71.500  1.00  0.00           O
ATOM   1496  C5' A   A  48      64.230  65.740  70.350  1.00  0.00           C
ATOM   1497 H5'1 A   A  48      65.140  65.180  70.550  1.00  0.00           H
ATOM   1498 H5'2 A   A  48      64.500  66.760  70.080  1.00  0.00           H
ATOM   1499  C4' A   A  48      63.500  65.090  69.170  1.00  0.00           C
ATOM   1500  H4' A   A  48      64.140  65.150  68.300  1.00  0.00           H
ATOM   1501  O4' A   A  48      63.190  63.730  69.410  1.00  0.00           O
ATOM   1502  C1' A   A  48      62.040  63.400  68.640  1.00  0.00           C
ATOM   1503  H1' A   A  48      62.240  62.590  67.940  1.00  0.00           H
ATOM   1504  N9  A   A  48      60.960  62.960  69.550  1.00  0.00           N
ATOM   1505  C8  A   A  48      60.840  63.110  70.900  1.00  0.00           C
ATOM   1506  H8  A   A  48      61.560  63.680  71.480  1.00  0.00           H
ATOM   1507  N7  A   A  48      59.820  62.500  71.440  1.00  0.00           N
ATOM   1508  C5  A   A  48      59.210  61.890  70.320  1.00  0.00           C
ATOM   1509  C6  A   A  48      58.090  61.040  70.100  1.00  0.00           C
ATOM   1510  N6  A   A  48      57.330  60.530  71.050  1.00  0.00           N
ATOM   1511  H61 A   A  48      57.680  60.550  71.990  1.00  0.00           H
ATOM   1512  H62 A   A  48      56.640  59.840  70.770  1.00  0.00           H
ATOM   1513  N1  A   A  48      57.720  60.690  68.870  1.00  0.00           N
ATOM   1514  C2  A   A  48      58.460  61.100  67.850  1.00  0.00           C
ATOM   1515  H2  A   A  48      58.140  60.780  66.860  1.00  0.00           H
ATOM   1516  N3  A   A  48      59.530  61.880  67.900  1.00  0.00           N
ATOM   1517  C4  A   A  48      59.870  62.220  69.170  1.00  0.00           C
ATOM   1518  C3' A   A  48      62.170  65.760  68.810  1.00  0.00           C
ATOM   1519  H3' A   A  48      61.540  65.840  69.690  1.00  0.00           H
ATOM   1520  C2' A   A  48      61.620  64.670  67.870  1.00  0.00           C
ATOM   1521 H2'1 A   A  48      60.540  64.740  67.780  1.00  0.00           H
ATOM   1522  O2' A   A  48      62.230  64.670  66.580  1.00  0.00           O
ATOM   1523 HO'2 A   A  48      61.720  64.060  66.030  1.00  0.00           H
ATOM   1524  O3' A   A  48      62.410  67.020  68.220  1.00  0.00           O
ATOM   1525  P   U   A  49      61.330  68.190  68.260  1.00  0.00           P
ATOM   1526  O1P U   A  49      61.950  69.340  67.580  1.00  0.00           O
ATOM   1527  O2P U   A  49      60.960  68.340  69.680  1.00  0.00           O
ATOM   1528  O5' U   A  49      60.110  67.610  67.400  1.00  0.00           O
ATOM   1529  C5' U   A  49      60.220  67.410  66.000  1.00  0.00           C
ATOM   1530 H5'1 U   A  49      61.130  66.870  65.770  1.00  0.00           H
ATOM   1531 H5'2 U   A  49      60.270  68.380  65.500  1.00  0.00           H
ATOM   1532  C4' U   A  49      59.040  66.620  65.400  1.00  0.00           C
ATOM   1533  H4' U   A  49      59.180  66.550  64.320  1.00  0.00           H
ATOM   1534  O4' U   A  49      58.950  65.290  65.910  1.00  0.00           O
ATOM   1535  C1' U   A  49      57.580  64.880  65.940  1.00  0.00           C
ATOM   1536  H1' U   A  49      57.430  64.010  65.300  1.00  0.00           H
ATOM   1537  N1  U   A  49      57.150  64.540  67.340  1.00  0.00           N
ATOM   1538  C6  U   A  49      57.810  65.030  68.450  1.00  0.00           C
ATOM   1539  H6  U   A  49      58.650  65.690  68.310  1.00  0.00           H
ATOM   1540  C5  U   A  49      57.430  64.680  69.700  1.00  0.00           C
ATOM   1541  H5  U   A  49      57.960  65.030  70.570  1.00  0.00           H
ATOM   1542  C4  U   A  49      56.300  63.790  69.930  1.00  0.00           C
ATOM   1543  O4  U   A  49      55.840  63.490  71.030  1.00  0.00           O
ATOM   1544  N3  U   A  49      55.730  63.300  68.790  1.00  0.00           N
ATOM   1545  H3  U   A  49      54.960  62.660  68.900  1.00  0.00           H
ATOM   1546  C2  U   A  49      56.050  63.680  67.510  1.00  0.00           C
ATOM   1547  O2  U   A  49      55.340  63.290  66.590  1.00  0.00           O
ATOM   1548  C3' U   A  49      57.670  67.250  65.650  1.00  0.00           C
ATOM   1549  H3' U   A  49      57.610  67.520  66.710  1.00  0.00           H
ATOM   1550  C2' U   A  49      56.770  66.060  65.380  1.00  0.00           C
ATOM   1551 H2'1 U   A  49      55.810  66.160  65.880  1.00  0.00           H
ATOM   1552  O2' U   A  49      56.580  65.850  63.980  1.00  0.00           O
ATOM   1553 HO'2 U   A  49      56.480  66.710  63.540  1.00  0.00           H
ATOM   1554  O3' U   A  49      57.400  68.370  64.810  1.00  0.00           O
ATOM   1555  P   A   A  50      56.360  69.490  65.290  1.00  0.00           P
ATOM   1556  O1P A   A  50      56.450  70.610  64.330  1.00  0.00           O
ATOM   1557  O2P A   A  50      56.700  69.760  66.700  1.00  0.00           O
ATOM   1558  O5' A   A  50      54.940  68.780  65.220  1.00  0.00           O
ATOM   1559  C5' A   A  50      54.310  68.470  63.980  1.00  0.00           C
ATOM   1560 H5'1 A   A  50      54.980  67.870  63.360  1.00  0.00           H
ATOM   1561 H5'2 A   A  50      54.090  69.400  63.440  1.00  0.00           H
ATOM   1562  C4' A   A  50      53.010  67.680  64.170  1.00  0.00           C
ATOM   1563  H4' A   A  50      52.550  67.520  63.200  1.00  0.00           H
ATOM   1564  O4' A   A  50      53.250  66.410  64.760  1.00  0.00           O
ATOM   1565  C1' A   A  50      52.150  66.050  65.590  1.00  0.00           C
ATOM   1566  H1' A   A  50      51.670  65.140  65.230  1.00  0.00           H
ATOM   1567  N9  A   A  50      52.630  65.810  66.970  1.00  0.00           N
ATOM   1568  C8  A   A  50      53.750  66.320  67.590  1.00  0.00           C
ATOM   1569  H8  A   A  50      54.410  67.030  67.120  1.00  0.00           H
ATOM   1570  N7  A   A  50      53.940  65.860  68.800  1.00  0.00           N
ATOM   1571  C5  A   A  50      52.820  65.050  69.010  1.00  0.00           C
ATOM   1572  C6  A   A  50      52.310  64.310  70.100  1.00  0.00           C
ATOM   1573  N6  A   A  50      52.920  64.180  71.260  1.00  0.00           N
ATOM   1574  H61 A   A  50      53.890  64.470  71.320  1.00  0.00           H
ATOM   1575  H62 A   A  50      52.530  63.560  71.950  1.00  0.00           H
ATOM   1576  N1  A   A  50      51.140  63.660  70.020  1.00  0.00           N
ATOM   1577  C2  A   A  50      50.510  63.690  68.860  1.00  0.00           C
ATOM   1578  H2  A   A  50      49.590  63.130  68.820  1.00  0.00           H
ATOM   1579  N3  A   A  50      50.840  64.340  67.750  1.00  0.00           N
ATOM   1580  C4  A   A  50      52.020  65.010  67.900  1.00  0.00           C
ATOM   1581  C3' A   A  50      51.970  68.390  65.050  1.00  0.00           C
ATOM   1582  H3' A   A  50      52.470  68.860  65.900  1.00  0.00           H
ATOM   1583  C2' A   A  50      51.140  67.190  65.530  1.00  0.00           C
ATOM   1584 H2'1 A   A  50      50.690  67.380  66.500  1.00  0.00           H
ATOM   1585  O2' A   A  50      50.140  66.860  64.570  1.00  0.00           O
ATOM   1586 HO'2 A   A  50      50.070  67.620  63.980  1.00  0.00           H
ATOM   1587  O3' A   A  50      51.170  69.300  64.300  1.00  0.00           O
ATOM   1588  P   G   A  51      50.670  70.660  64.960  1.00  0.00           P
ATOM   1589  O1P G   A  51      49.790  71.340  63.980  1.00  0.00           O
ATOM   1590  O2P G   A  51      51.880  71.370  65.440  1.00  0.00           O
ATOM   1591  O5' G   A  51      49.820  70.190  66.220  1.00  0.00           O
ATOM   1592  C5' G   A  51      48.530  69.620  66.080  1.00  0.00           C
ATOM   1593 H5'1 G   A  51      48.580  68.760  65.410  1.00  0.00           H
ATOM   1594 H5'2 G   A  51      47.870  70.360  65.650  1.00  0.00           H
ATOM   1595  C4' G   A  51      47.940  69.160  67.430  1.00  0.00           C
ATOM   1596  H4' G   A  51      46.900  68.900  67.260  1.00  0.00           H
ATOM   1597  O4' G   A  51      48.590  67.990  67.930  1.00  0.00           O
ATOM   1598  C1' G   A  51      48.890  68.140  69.310  1.00  0.00           C
ATOM   1599  H1' G   A  51      48.510  67.280  69.870  1.00  0.00           H
ATOM   1600  N9  G   A  51      50.350  68.170  69.550  1.00  0.00           N
ATOM   1601  C8  G   A  51      51.320  68.770  68.780  1.00  0.00           C
ATOM   1602  H8  G   A  51      51.120  69.250  67.840  1.00  0.00           H
ATOM   1603  N7  G   A  51      52.520  68.720  69.290  1.00  0.00           N
ATOM   1604  C5  G   A  51      52.340  68.040  70.500  1.00  0.00           C
ATOM   1605  C6  G   A  51      53.250  67.790  71.600  1.00  0.00           C
ATOM   1606  O6  G   A  51      54.410  68.180  71.760  1.00  0.00           O
ATOM   1607  N1  G   A  51      52.670  67.110  72.650  1.00  0.00           N
ATOM   1608  H1  G   A  51      53.270  66.910  73.430  1.00  0.00           H
ATOM   1609  C2  G   A  51      51.360  66.750  72.680  1.00  0.00           C
ATOM   1610  N2  G   A  51      50.940  66.140  73.760  1.00  0.00           N
ATOM   1611  H21 G   A  51      51.570  65.930  74.520  1.00  0.00           H
ATOM   1612  H22 G   A  51      50.030  65.710  73.710  1.00  0.00           H
ATOM   1613  N3  G   A  51      50.470  67.000  71.710  1.00  0.00           N
ATOM   1614  C4  G   A  51      51.020  67.670  70.650  1.00  0.00           C
ATOM   1615  C3' G   A  51      47.950  70.250  68.520  1.00  0.00           C
ATOM   1616  H3' G   A  51      48.830  70.890  68.380  1.00  0.00           H
ATOM   1617  C2' G   A  51      48.160  69.410  69.790  1.00  0.00           C
ATOM   1618 H2'1 G   A  51      48.770  69.960  70.510  1.00  0.00           H
ATOM   1619  O2' G   A  51      46.940  68.990  70.400  1.00  0.00           O
ATOM   1620 HO'2 G   A  51      46.830  69.530  71.230  1.00  0.00           H
ATOM   1621  O3' G   A  51      46.740  71.020  68.520  1.00  0.00           O
ATOM   1622  P   U   A  52      46.790  72.620  68.600  1.00  0.00           P
ATOM   1623  O1P U   A  52      45.420  73.120  68.880  1.00  0.00           O
ATOM   1624  O2P U   A  52      47.480  73.130  67.400  1.00  0.00           O
ATOM   1625  O5' U   A  52      47.680  72.890  69.890  1.00  0.00           O
ATOM   1626  C5' U   A  52      47.960  74.210  70.310  1.00  0.00           C
ATOM   1627 H5'1 U   A  52      47.280  74.910  69.830  1.00  0.00           H
ATOM   1628 H5'2 U   A  52      48.980  74.460  70.040  1.00  0.00           H
ATOM   1629  C4' U   A  52      47.780  74.310  71.830  1.00  0.00           C
ATOM   1630  H4' U   A  52      48.510  73.680  72.310  1.00  0.00           H
ATOM   1631  O4' U   A  52      47.980  75.650  72.270  1.00  0.00           O
ATOM   1632  C1' U   A  52      47.060  75.960  73.300  1.00  0.00           C
ATOM   1633  H1' U   A  52      47.610  76.000  74.230  1.00  0.00           H
ATOM   1634  N1  U   A  52      46.370  77.270  73.050  1.00  0.00           N
ATOM   1635  C6  U   A  52      46.240  78.170  74.090  1.00  0.00           C
ATOM   1636  H6  U   A  52      46.730  77.950  75.030  1.00  0.00           H
ATOM   1637  C5  U   A  52      45.520  79.310  73.930  1.00  0.00           C
ATOM   1638  H5  U   A  52      45.430  80.010  74.740  1.00  0.00           H
ATOM   1639  C4  U   A  52      44.860  79.610  72.670  1.00  0.00           C
ATOM   1640  O4  U   A  52      44.100  80.550  72.470  1.00  0.00           O
ATOM   1641  N3  U   A  52      45.080  78.710  71.680  1.00  0.00           N
ATOM   1642  H3  U   A  52      44.670  78.880  70.770  1.00  0.00           H
ATOM   1643  C2  U   A  52      45.790  77.540  71.800  1.00  0.00           C
ATOM   1644  O2  U   A  52      45.830  76.810  70.810  1.00  0.00           O
ATOM   1645  C3' U   A  52      46.360  73.920  72.270  1.00  0.00           C
ATOM   1646  H3' U   A  52      45.720  74.240  71.450  1.00  0.00           H
ATOM   1647  C2' U   A  52      46.010  74.850  73.440  1.00  0.00           C
ATOM   1648 H2'1 U   A  52      45.000  75.230  73.260  1.00  0.00           H
ATOM   1649  O2' U   A  52      46.090  74.350  74.760  1.00  0.00           O
ATOM   1650 HO'2 U   A  52      46.040  73.360  74.720  1.00  0.00           H
ATOM   1651  O3' U   A  52      46.070  72.540  72.420  1.00  0.00           O
ATOM   1652  P   A   A  53      46.710  71.540  73.480  1.00  0.00           P
ATOM   1653  O1P A   A  53      46.650  70.240  72.790  1.00  0.00           O
ATOM   1654  O2P A   A  53      45.940  71.750  74.720  1.00  0.00           O
ATOM   1655  O5' A   A  53      48.230  71.970  73.800  1.00  0.00           O
ATOM   1656  C5' A   A  53      49.290  71.040  74.030  1.00  0.00           C
ATOM   1657 H5'1 A   A  53      48.910  70.030  74.070  1.00  0.00           H
ATOM   1658 H5'2 A   A  53      49.720  71.260  75.010  1.00  0.00           H
ATOM   1659  C4' A   A  53      50.430  71.110  72.980  1.00  0.00           C
ATOM   1660  H4' A   A  53      50.320  70.290  72.260  1.00  0.00           H
ATOM   1661  O4' A   A  53      50.460  72.360  72.300  1.00  0.00           O
ATOM   1662  C1' A   A  53      51.790  72.680  71.900  1.00  0.00           C
ATOM   1663  H1' A   A  53      51.870  72.640  70.810  1.00  0.00           H
ATOM   1664  N9  A   A  53      52.110  74.040  72.390  1.00  0.00           N
ATOM   1665  C8  A   A  53      52.670  74.430  73.590  1.00  0.00           C
ATOM   1666  H8  A   A  53      53.040  73.710  74.310  1.00  0.00           H
ATOM   1667  N7  A   A  53      52.660  75.720  73.800  1.00  0.00           N
ATOM   1668  C5  A   A  53      52.120  76.220  72.600  1.00  0.00           C
ATOM   1669  C6  A   A  53      51.830  77.510  72.080  1.00  0.00           C
ATOM   1670  N6  A   A  53      52.030  78.640  72.740  1.00  0.00           N
ATOM   1671  H61 A   A  53      52.430  78.570  73.670  1.00  0.00           H
ATOM   1672  H62 A   A  53      51.860  79.510  72.290  1.00  0.00           H
ATOM   1673  N1  A   A  53      51.310  77.700  70.870  1.00  0.00           N
ATOM   1674  C2  A   A  53      51.120  76.610  70.130  1.00  0.00           C
ATOM   1675  H2  A   A  53      50.720  76.760  69.140  1.00  0.00           H
ATOM   1676  N3  A   A  53      51.350  75.350  70.460  1.00  0.00           N
ATOM   1677  C4  A   A  53      51.830  75.210  71.720  1.00  0.00           C
ATOM   1678  C3' A   A  53      51.830  71.050  73.600  1.00  0.00           C
ATOM   1679  H3' A   A  53      51.830  71.770  74.420  1.00  0.00           H
ATOM   1680  C2' A   A  53      52.720  71.620  72.500  1.00  0.00           C
ATOM   1681 H2'1 A   A  53      53.640  72.030  72.910  1.00  0.00           H
ATOM   1682  O2' A   A  53      53.010  70.760  71.430  1.00  0.00           O
ATOM   1683 HO'2 A   A  53      53.510  69.980  71.730  1.00  0.00           H
ATOM   1684  O3' A   A  53      52.300  69.790  74.060  1.00  0.00           O
ATOM   1685  P   C   A  54      52.540  69.530  75.610  1.00  0.00           P
ATOM   1686  O1P C   A  54      52.870  70.820  76.250  1.00  0.00           O
ATOM   1687  O2P C   A  54      53.480  68.400  75.790  1.00  0.00           O
ATOM   1688  O5' C   A  54      51.100  69.090  76.130  1.00  0.00           O
ATOM   1689  C5' C   A  54      50.670  69.450  77.420  1.00  0.00           C
ATOM   1690 H5'1 C   A  54      50.430  70.520  77.430  1.00  0.00           H
ATOM   1691 H5'2 C   A  54      51.470  69.260  78.130  1.00  0.00           H
ATOM   1692  C4' C   A  54      49.430  68.660  77.860  1.00  0.00           C
ATOM   1693  H4' C   A  54      49.280  68.820  78.930  1.00  0.00           H
ATOM   1694  O4' C   A  54      48.270  69.110  77.170  1.00  0.00           O
ATOM   1695  C1' C   A  54      47.380  68.020  77.050  1.00  0.00           C
ATOM   1696  H1' C   A  54      46.520  68.200  77.690  1.00  0.00           H
ATOM   1697  N1  C   A  54      46.930  67.790  75.660  1.00  0.00           N
ATOM   1698  C6  C   A  54      47.820  67.730  74.620  1.00  0.00           C
ATOM   1699  H6  C   A  54      48.880  67.920  74.790  1.00  0.00           H
ATOM   1700  C5  C   A  54      47.370  67.470  73.370  1.00  0.00           C
ATOM   1701  H5  C   A  54      48.060  67.470  72.540  1.00  0.00           H
ATOM   1702  C4  C   A  54      45.980  67.260  73.200  1.00  0.00           C
ATOM   1703  N4  C   A  54      45.490  67.090  72.010  1.00  0.00           N
ATOM   1704  H41 C   A  54      46.100  67.340  71.250  1.00  0.00           H
ATOM   1705  H42 C   A  54      44.500  66.980  71.910  1.00  0.00           H
ATOM   1706  N3  C   A  54      45.110  67.200  74.200  1.00  0.00           N
ATOM   1707  C2  C   A  54      45.580  67.470  75.440  1.00  0.00           C
ATOM   1708  O2  C   A  54      44.780  67.400  76.380  1.00  0.00           O
ATOM   1709  C3' C   A  54      49.550  67.160  77.640  1.00  0.00           C
ATOM   1710  H3' C   A  54      50.010  66.970  76.670  1.00  0.00           H
ATOM   1711  C2' C   A  54      48.070  66.770  77.580  1.00  0.00           C
ATOM   1712 H2'1 C   A  54      47.950  65.940  76.900  1.00  0.00           H
ATOM   1713  O2' C   A  54      47.510  66.460  78.850  1.00  0.00           O
ATOM   1714 HO'2 C   A  54      48.050  65.720  79.180  1.00  0.00           H
ATOM   1715  O3' C   A  54      50.240  66.460  78.670  1.00  0.00           O
ATOM   1716  P   A   A  55      50.640  64.920  78.440  1.00  0.00           P
ATOM   1717  O1P A   A  55      51.540  64.520  79.540  1.00  0.00           O
ATOM   1718  O2P A   A  55      51.010  64.740  77.030  1.00  0.00           O
ATOM   1719  O5' A   A  55      49.240  64.210  78.710  1.00  0.00           O
ATOM   1720  C5' A   A  55      48.930  62.940  78.150  1.00  0.00           C
ATOM   1721 H5'1 A   A  55      49.370  62.160  78.770  1.00  0.00           H
ATOM   1722 H5'2 A   A  55      49.340  62.850  77.150  1.00  0.00           H
ATOM   1723  C4' A   A  55      47.400  62.780  78.110  1.00  0.00           C
ATOM   1724  H4' A   A  55      47.050  62.630  79.130  1.00  0.00           H
ATOM   1725  O4' A   A  55      46.760  63.940  77.590  1.00  0.00           O
ATOM   1726  C1' A   A  55      46.070  63.620  76.400  1.00  0.00           C
ATOM   1727  H1' A   A  55      45.160  64.210  76.300  1.00  0.00           H
ATOM   1728  N9  A   A  55      46.890  63.830  75.170  1.00  0.00           N
ATOM   1729  C8  A   A  55      48.200  64.230  75.020  1.00  0.00           C
ATOM   1730  H8  A   A  55      48.890  64.370  75.840  1.00  0.00           H
ATOM   1731  N7  A   A  55      48.520  64.510  73.790  1.00  0.00           N
ATOM   1732  C5  A   A  55      47.370  64.210  73.070  1.00  0.00           C
ATOM   1733  C6  A   A  55      47.000  64.260  71.700  1.00  0.00           C
ATOM   1734  N6  A   A  55      47.780  64.730  70.740  1.00  0.00           N
ATOM   1735  H61 A   A  55      48.720  65.010  70.990  1.00  0.00           H
ATOM   1736  H62 A   A  55      47.480  64.600  69.790  1.00  0.00           H
ATOM   1737  N1  A   A  55      45.800  63.810  71.300  1.00  0.00           N
ATOM   1738  C2  A   A  55      44.990  63.350  72.240  1.00  0.00           C
ATOM   1739  H2  A   A  55      44.040  62.970  71.890  1.00  0.00           H
ATOM   1740  N3  A   A  55      45.160  63.300  73.550  1.00  0.00           N
ATOM   1741  C4  A   A  55      46.390  63.740  73.900  1.00  0.00           C
ATOM   1742  C3' A   A  55      46.910  61.590  77.270  1.00  0.00           C
ATOM   1743  H3' A   A  55      47.670  61.300  76.530  1.00  0.00           H
ATOM   1744  C2' A   A  55      45.690  62.160  76.560  1.00  0.00           C
ATOM   1745 H2'1 A   A  55      45.540  61.680  75.590  1.00  0.00           H
ATOM   1746  O2' A   A  55      44.530  62.000  77.370  1.00  0.00           O
ATOM   1747 HO'2 A   A  55      44.790  61.230  77.910  1.00  0.00           H
ATOM   1748  O3' A   A  55      46.450  60.490  78.030  1.00  0.00           O
ATOM   1749  P   U   A  56      47.340  59.200  78.180  1.00  0.00           P
ATOM   1750  O1P U   A  56      46.500  58.270  78.970  1.00  0.00           O
ATOM   1751  O2P U   A  56      48.620  59.670  78.710  1.00  0.00           O
ATOM   1752  O5' U   A  56      47.420  58.740  76.630  1.00  0.00           O
ATOM   1753  C5' U   A  56      46.290  58.190  75.960  1.00  0.00           C
ATOM   1754 H5'1 U   A  56      45.390  58.520  76.470  1.00  0.00           H
ATOM   1755 H5'2 U   A  56      46.340  57.100  76.040  1.00  0.00           H
ATOM   1756  C4' U   A  56      46.140  58.590  74.480  1.00  0.00           C
ATOM   1757  H4' U   A  56      45.100  58.360  74.220  1.00  0.00           H
ATOM   1758  O4' U   A  56      46.310  59.980  74.240  1.00  0.00           O
ATOM   1759  C1' U   A  56      46.920  60.180  72.960  1.00  0.00           C
ATOM   1760  H1' U   A  56      46.340  60.870  72.360  1.00  0.00           H
ATOM   1761  N1  U   A  56      48.310  60.720  73.070  1.00  0.00           N
ATOM   1762  C6  U   A  56      49.060  60.540  74.220  1.00  0.00           C
ATOM   1763  H6  U   A  56      48.690  59.920  75.020  1.00  0.00           H
ATOM   1764  C5  U   A  56      50.270  61.140  74.350  1.00  0.00           C
ATOM   1765  H5  U   A  56      50.860  61.000  75.240  1.00  0.00           H
ATOM   1766  C4  U   A  56      50.830  61.950  73.290  1.00  0.00           C
ATOM   1767  O4  U   A  56      51.920  62.510  73.340  1.00  0.00           O
ATOM   1768  N3  U   A  56      50.050  62.050  72.170  1.00  0.00           N
ATOM   1769  H3  U   A  56      50.430  62.580  71.410  1.00  0.00           H
ATOM   1770  C2  U   A  56      48.820  61.450  71.990  1.00  0.00           C
ATOM   1771  O2  U   A  56      48.210  61.600  70.930  1.00  0.00           O
ATOM   1772  C3' U   A  56      46.970  57.830  73.440  1.00  0.00           C
ATOM   1773  H3' U   A  56      47.990  57.680  73.800  1.00  0.00           H
ATOM   1774  C2' U   A  56      46.910  58.820  72.270  1.00  0.00           C
ATOM   1775 H2'1 U   A  56      47.760  58.710  71.600  1.00  0.00           H
ATOM   1776  O2' U   A  56      45.680  58.710  71.560  1.00  0.00           O
ATOM   1777 HO'2 U   A  56      45.680  57.820  71.190  1.00  0.00           H
ATOM   1778  O3' U   A  56      46.320  56.620  73.100  1.00  0.00           O
ATOM   1779  P   A   A  57      47.070  55.460  72.320  1.00  0.00           P
ATOM   1780  O1P A   A  57      45.950  54.600  71.850  1.00  0.00           O
ATOM   1781  O2P A   A  57      48.100  54.920  73.230  1.00  0.00           O
ATOM   1782  O5' A   A  57      47.720  56.180  71.050  1.00  0.00           O
ATOM   1783  C5' A   A  57      47.080  56.140  69.780  1.00  0.00           C
ATOM   1784 H5'1 A   A  57      46.060  56.510  69.880  1.00  0.00           H
ATOM   1785 H5'2 A   A  57      47.030  55.090  69.460  1.00  0.00           H
ATOM   1786  C4' A   A  57      47.780  56.940  68.680  1.00  0.00           C
ATOM   1787  H4' A   A  57      47.140  56.920  67.800  1.00  0.00           H
ATOM   1788  O4' A   A  57      48.040  58.300  69.000  1.00  0.00           O
ATOM   1789  C1' A   A  57      49.250  58.690  68.360  1.00  0.00           C
ATOM   1790  H1' A   A  57      49.100  59.520  67.680  1.00  0.00           H
ATOM   1791  N9  A   A  57      50.260  59.090  69.370  1.00  0.00           N
ATOM   1792  C8  A   A  57      50.410  58.650  70.660  1.00  0.00           C
ATOM   1793  H8  A   A  57      49.740  57.930  71.120  1.00  0.00           H
ATOM   1794  N7  A   A  57      51.410  59.200  71.300  1.00  0.00           N
ATOM   1795  C5  A   A  57      52.000  60.020  70.310  1.00  0.00           C
ATOM   1796  C6  A   A  57      53.120  60.890  70.250  1.00  0.00           C
ATOM   1797  N6  A   A  57      53.930  61.130  71.260  1.00  0.00           N
ATOM   1798  H61 A   A  57      53.880  60.500  72.050  1.00  0.00           H
ATOM   1799  H62 A   A  57      54.720  61.740  71.100  1.00  0.00           H
ATOM   1800  N1  A   A  57      53.460  61.500  69.110  1.00  0.00           N
ATOM   1801  C2  A   A  57      52.710  61.280  68.040  1.00  0.00           C
ATOM   1802  H2  A   A  57      53.020  61.780  67.130  1.00  0.00           H
ATOM   1803  N3  A   A  57      51.610  60.540  67.950  1.00  0.00           N
ATOM   1804  C4  A   A  57      51.310  59.930  69.130  1.00  0.00           C
ATOM   1805  C3' A   A  57      49.090  56.310  68.240  1.00  0.00           C
ATOM   1806  H3' A   A  57      49.660  55.960  69.120  1.00  0.00           H
ATOM   1807  C2' A   A  57      49.790  57.500  67.570  1.00  0.00           C
ATOM   1808 H2'1 A   A  57      50.870  57.410  67.680  1.00  0.00           H
ATOM   1809  O2' A   A  57      49.450  57.640  66.200  1.00  0.00           O
ATOM   1810 HO'2 A   A  57      49.960  56.950  65.750  1.00  0.00           H
ATOM   1811  O3' A   A  57      48.800  55.280  67.330  1.00  0.00           O
ATOM   1812  P   U   A  58      49.770  54.060  67.150  1.00  0.00           P
ATOM   1813  O1P U   A  58      49.090  53.190  66.170  1.00  0.00           O
ATOM   1814  O2P U   A  58      50.110  53.570  68.490  1.00  0.00           O
ATOM   1815  O5' U   A  58      51.040  54.760  66.450  1.00  0.00           O
ATOM   1816  C5' U   A  58      51.110  54.920  65.040  1.00  0.00           C
ATOM   1817 H5'1 U   A  58      50.220  55.430  64.690  1.00  0.00           H
ATOM   1818 H5'2 U   A  58      51.150  53.940  64.580  1.00  0.00           H
ATOM   1819  C4' U   A  58      52.350  55.690  64.570  1.00  0.00           C
ATOM   1820  H4' U   A  58      52.320  55.760  63.490  1.00  0.00           H
ATOM   1821  O4' U   A  58      52.390  57.020  65.080  1.00  0.00           O
ATOM   1822  C1' U   A  58      53.770  57.390  65.200  1.00  0.00           C
ATOM   1823  H1' U   A  58      54.000  58.250  64.570  1.00  0.00           H
ATOM   1824  N1  U   A  58      54.110  57.730  66.620  1.00  0.00           N
ATOM   1825  C6  U   A  58      53.520  57.090  67.690  1.00  0.00           C
ATOM   1826  H6  U   A  58      52.770  56.340  67.500  1.00  0.00           H
ATOM   1827  C5  U   A  58      53.870  57.410  68.960  1.00  0.00           C
ATOM   1828  H5  U   A  58      53.390  56.960  69.810  1.00  0.00           H
ATOM   1829  C4  U   A  58      54.930  58.360  69.240  1.00  0.00           C
ATOM   1830  O4  U   A  58      55.310  58.670  70.360  1.00  0.00           O
ATOM   1831  N3  U   A  58      55.470  58.940  68.130  1.00  0.00           N
ATOM   1832  H3  U   A  58      56.220  59.600  68.290  1.00  0.00           H
ATOM   1833  C2  U   A  58      55.090  58.720  66.830  1.00  0.00           C
ATOM   1834  O2  U   A  58      55.570  59.390  65.920  1.00  0.00           O
ATOM   1835  C3' U   A  58      53.660  55.020  64.950  1.00  0.00           C
ATOM   1836  H3' U   A  58      53.630  54.780  66.010  1.00  0.00           H
ATOM   1837  C2' U   A  58      54.620  56.200  64.720  1.00  0.00           C
ATOM   1838 H2'1 U   A  58      55.510  56.100  65.330  1.00  0.00           H
ATOM   1839  O2' U   A  58      54.980  56.390  63.360  1.00  0.00           O
ATOM   1840 HO'2 U   A  58      55.890  56.070  63.280  1.00  0.00           H
ATOM   1841  O3' U   A  58      53.970  53.850  64.190  1.00  0.00           O
ATOM   1842  P   A   A  59      55.030  52.810  64.760  1.00  0.00           P
ATOM   1843  O1P A   A  59      55.100  51.630  63.870  1.00  0.00           O
ATOM   1844  O2P A   A  59      54.770  52.620  66.200  1.00  0.00           O
ATOM   1845  O5' A   A  59      56.380  53.620  64.640  1.00  0.00           O
ATOM   1846  C5' A   A  59      57.080  53.730  63.420  1.00  0.00           C
ATOM   1847 H5'1 A   A  59      56.430  54.140  62.650  1.00  0.00           H
ATOM   1848 H5'2 A   A  59      57.440  52.750  63.110  1.00  0.00           H
ATOM   1849  C4' A   A  59      58.280  54.660  63.630  1.00  0.00           C
ATOM   1850  H4' A   A  59      58.780  54.810  62.670  1.00  0.00           H
ATOM   1851  O4' A   A  59      57.890  55.940  64.150  1.00  0.00           O
ATOM   1852  C1' A   A  59      58.940  56.410  65.010  1.00  0.00           C
ATOM   1853  H1' A   A  59      59.330  57.380  64.690  1.00  0.00           H
ATOM   1854  N9  A   A  59      58.510  56.480  66.430  1.00  0.00           N
ATOM   1855  C8  A   A  59      57.500  55.770  67.020  1.00  0.00           C
ATOM   1856  H8  A   A  59      56.900  55.070  66.470  1.00  0.00           H
ATOM   1857  N7  A   A  59      57.320  56.010  68.290  1.00  0.00           N
ATOM   1858  C5  A   A  59      58.380  56.900  68.590  1.00  0.00           C
ATOM   1859  C6  A   A  59      58.880  57.530  69.760  1.00  0.00           C
ATOM   1860  N6  A   A  59      58.370  57.420  70.970  1.00  0.00           N
ATOM   1861  H61 A   A  59      57.570  56.790  71.110  1.00  0.00           H
ATOM   1862  H62 A   A  59      58.770  57.950  71.730  1.00  0.00           H
ATOM   1863  N1  A   A  59      59.960  58.320  69.740  1.00  0.00           N
ATOM   1864  C2  A   A  59      60.560  58.480  68.570  1.00  0.00           C
ATOM   1865  H2  A   A  59      61.440  59.110  68.560  1.00  0.00           H
ATOM   1866  N3  A   A  59      60.220  57.950  67.400  1.00  0.00           N
ATOM   1867  C4  A   A  59      59.110  57.170  67.460  1.00  0.00           C
ATOM   1868  C3' A   A  59      59.300  54.080  64.600  1.00  0.00           C
ATOM   1869  H3' A   A  59      58.790  53.700  65.490  1.00  0.00           H
ATOM   1870  C2' A   A  59      60.040  55.370  64.910  1.00  0.00           C
ATOM   1871 H2'1 A   A  59      60.550  55.270  65.850  1.00  0.00           H
ATOM   1872  O2' A   A  59      60.920  55.670  63.830  1.00  0.00           O
ATOM   1873 HO'2 A   A  59      61.260  54.810  63.540  1.00  0.00           H
ATOM   1874  O3' A   A  59      60.160  53.120  64.030  1.00  0.00           O
ATOM   1875  P   G   A  60      60.960  52.070  64.930  1.00  0.00           P
ATOM   1876  O1P G   A  60      61.490  51.020  64.030  1.00  0.00           O
ATOM   1877  O2P G   A  60      60.090  51.680  66.060  1.00  0.00           O
ATOM   1878  O5' G   A  60      62.190  52.880  65.590  1.00  0.00           O
ATOM   1879  C5' G   A  60      63.180  53.540  64.820  1.00  0.00           C
ATOM   1880 H5'1 G   A  60      62.760  53.850  63.860  1.00  0.00           H
ATOM   1881 H5'2 G   A  60      64.000  52.860  64.610  1.00  0.00           H
ATOM   1882  C4' G   A  60      63.710  54.800  65.550  1.00  0.00           C
ATOM   1883  H4' G   A  60      64.010  55.520  64.790  1.00  0.00           H
ATOM   1884  O4' G   A  60      62.710  55.410  66.340  1.00  0.00           O
ATOM   1885  C1' G   A  60      63.190  55.910  67.570  1.00  0.00           C
ATOM   1886  H1' G   A  60      63.130  57.000  67.560  1.00  0.00           H
ATOM   1887  N9  G   A  60      62.350  55.390  68.690  1.00  0.00           N
ATOM   1888  C8  G   A  60      61.250  54.570  68.610  1.00  0.00           C
ATOM   1889  H8  G   A  60      60.930  54.120  67.680  1.00  0.00           H
ATOM   1890  N7  G   A  60      60.640  54.390  69.750  1.00  0.00           N
ATOM   1891  C5  G   A  60      61.370  55.160  70.660  1.00  0.00           C
ATOM   1892  C6  G   A  60      61.200  55.400  72.070  1.00  0.00           C
ATOM   1893  O6  G   A  60      60.330  54.990  72.850  1.00  0.00           O
ATOM   1894  N1  G   A  60      62.170  56.220  72.610  1.00  0.00           N
ATOM   1895  H1  G   A  60      62.080  56.450  73.580  1.00  0.00           H
ATOM   1896  C2  G   A  60      63.200  56.740  71.890  1.00  0.00           C
ATOM   1897  N2  G   A  60      64.060  57.490  72.520  1.00  0.00           N
ATOM   1898  H21 G   A  60      63.950  57.660  73.510  1.00  0.00           H
ATOM   1899  H22 G   A  60      64.760  57.920  71.940  1.00  0.00           H
ATOM   1900  N3  G   A  60      63.410  56.530  70.590  1.00  0.00           N
ATOM   1901  C4  G   A  60      62.450  55.740  70.020  1.00  0.00           C
ATOM   1902  C3' G   A  60      64.920  54.560  66.440  1.00  0.00           C
ATOM   1903  H3' G   A  60      64.930  53.520  66.770  1.00  0.00           H
ATOM   1904  C2' G   A  60      64.640  55.480  67.650  1.00  0.00           C
ATOM   1905 H2'1 G   A  60      64.800  54.900  68.560  1.00  0.00           H
ATOM   1906  O2' G   A  60      65.470  56.630  67.700  1.00  0.00           O
ATOM   1907 HO'2 G   A  60      66.370  56.250  67.750  1.00  0.00           H
ATOM   1908  O3' G   A  60      66.100  54.860  65.700  1.00  0.00           O
ATOM   1909  P   G   A  61      67.570  54.640  66.290  1.00  0.00           P
ATOM   1910  O1P G   A  61      68.090  53.310  65.920  1.00  0.00           O
ATOM   1911  O2P G   A  61      67.620  55.090  67.700  1.00  0.00           O
ATOM   1912  O5' G   A  61      68.370  55.740  65.460  1.00  0.00           O
ATOM   1913  C5' G   A  61      68.160  57.120  65.670  1.00  0.00           C
ATOM   1914 H5'1 G   A  61      67.680  57.310  66.630  1.00  0.00           H
ATOM   1915 H5'2 G   A  61      67.520  57.520  64.890  1.00  0.00           H
ATOM   1916  C4' G   A  61      69.520  57.840  65.650  1.00  0.00           C
ATOM   1917  H4' G   A  61      69.810  57.980  64.620  1.00  0.00           H
ATOM   1918  O4' G   A  61      69.410  59.140  66.260  1.00  0.00           O
ATOM   1919  C1' G   A  61      70.130  59.140  67.480  1.00  0.00           C
ATOM   1920  H1' G   A  61      70.560  60.130  67.630  1.00  0.00           H
ATOM   1921  N9  G   A  61      69.280  58.880  68.670  1.00  0.00           N
ATOM   1922  C8  G   A  61      68.760  57.700  69.160  1.00  0.00           C
ATOM   1923  H8  G   A  61      68.830  56.760  68.650  1.00  0.00           H
ATOM   1924  N7  G   A  61      68.200  57.810  70.330  1.00  0.00           N
ATOM   1925  C5  G   A  61      68.280  59.170  70.620  1.00  0.00           C
ATOM   1926  C6  G   A  61      67.790  59.950  71.740  1.00  0.00           C
ATOM   1927  O6  G   A  61      67.140  59.600  72.720  1.00  0.00           O
ATOM   1928  N1  G   A  61      68.100  61.280  71.650  1.00  0.00           N
ATOM   1929  H1  G   A  61      67.620  61.880  72.300  1.00  0.00           H
ATOM   1930  C2  G   A  61      68.820  61.810  70.630  1.00  0.00           C
ATOM   1931  N2  G   A  61      69.090  63.090  70.670  1.00  0.00           N
ATOM   1932  H21 G   A  61      68.740  63.650  71.430  1.00  0.00           H
ATOM   1933  H22 G   A  61      69.510  63.460  69.840  1.00  0.00           H
ATOM   1934  N3  G   A  61      69.300  61.150  69.590  1.00  0.00           N
ATOM   1935  C4  G   A  61      68.970  59.820  69.620  1.00  0.00           C
ATOM   1936  C3' G   A  61      70.610  57.060  66.430  1.00  0.00           C
ATOM   1937  H3' G   A  61      70.100  56.400  67.130  1.00  0.00           H
ATOM   1938  C2' G   A  61      71.270  58.150  67.270  1.00  0.00           C
ATOM   1939 H2'1 G   A  61      71.600  57.740  68.220  1.00  0.00           H
ATOM   1940  O2' G   A  61      72.350  58.820  66.610  1.00  0.00           O
ATOM   1941 HO'2 G   A  61      72.330  58.530  65.660  1.00  0.00           H
ATOM   1942  O3' G   A  61      71.550  56.230  65.760  1.00  0.00           O
ATOM   1943  P   C   A  62      72.080  56.480  64.280  1.00  0.00           P
ATOM   1944  O1P C   A  62      73.160  55.480  64.020  1.00  0.00           O
ATOM   1945  O2P C   A  62      72.420  57.910  64.200  1.00  0.00           O
ATOM   1946  O5' C   A  62      70.860  56.150  63.290  1.00  0.00           O
ATOM   1947  C5' C   A  62      70.510  57.020  62.220  1.00  0.00           C
ATOM   1948 H5'1 C   A  62      71.390  57.190  61.610  1.00  0.00           H
ATOM   1949 H5'2 C   A  62      70.180  57.980  62.610  1.00  0.00           H
ATOM   1950  C4' C   A  62      69.420  56.470  61.310  1.00  0.00           C
ATOM   1951  H4' C   A  62      69.370  57.130  60.440  1.00  0.00           H
ATOM   1952  O4' C   A  62      69.760  55.170  60.830  1.00  0.00           O
ATOM   1953  C1' C   A  62      68.690  54.280  61.150  1.00  0.00           C
ATOM   1954  H1' C   A  62      68.050  54.150  60.270  1.00  0.00           H
ATOM   1955  N1  C   A  62      69.280  52.970  61.550  1.00  0.00           N
ATOM   1956  C6  C   A  62      69.750  52.750  62.820  1.00  0.00           C
ATOM   1957  H6  C   A  62      69.700  53.530  63.580  1.00  0.00           H
ATOM   1958  C5  C   A  62      70.270  51.550  63.140  1.00  0.00           C
ATOM   1959  H5  C   A  62      70.610  51.380  64.150  1.00  0.00           H
ATOM   1960  C4  C   A  62      70.260  50.550  62.140  1.00  0.00           C
ATOM   1961  N4  C   A  62      70.610  49.330  62.430  1.00  0.00           N
ATOM   1962  H41 C   A  62      70.700  49.160  63.430  1.00  0.00           H
ATOM   1963  H42 C   A  62      70.220  48.630  61.830  1.00  0.00           H
ATOM   1964  N3  C   A  62      69.910  50.750  60.890  1.00  0.00           N
ATOM   1965  C2  C   A  62      69.420  51.980  60.570  1.00  0.00           C
ATOM   1966  O2  C   A  62      69.160  52.190  59.380  1.00  0.00           O
ATOM   1967  C3' C   A  62      68.010  56.430  61.920  1.00  0.00           C
ATOM   1968  H3' C   A  62      67.950  57.000  62.850  1.00  0.00           H
ATOM   1969  C2' C   A  62      67.810  54.940  62.220  1.00  0.00           C
ATOM   1970 H2'1 C   A  62      68.200  54.760  63.220  1.00  0.00           H
ATOM   1971  O2' C   A  62      66.470  54.490  62.160  1.00  0.00           O
ATOM   1972 HO'2 C   A  62      66.010  54.790  62.960  1.00  0.00           H
ATOM   1973  O3' C   A  62      67.120  56.950  60.950  1.00  0.00           O
ATOM   1974  P   C   A  63      66.830  58.510  60.880  1.00  0.00           P
ATOM   1975  O1P C   A  63      66.620  58.900  59.480  1.00  0.00           O
ATOM   1976  O2P C   A  63      67.920  59.200  61.630  1.00  0.00           O
ATOM   1977  O5' C   A  63      65.480  58.690  61.700  1.00  0.00           O
ATOM   1978  C5' C   A  63      64.390  57.780  61.590  1.00  0.00           C
ATOM   1979 H5'1 C   A  63      64.750  56.750  61.660  1.00  0.00           H
ATOM   1980 H5'2 C   A  63      63.900  57.900  60.620  1.00  0.00           H
ATOM   1981  C4' C   A  63      63.350  57.980  62.700  1.00  0.00           C
ATOM   1982  H4' C   A  63      62.570  57.230  62.600  1.00  0.00           H
ATOM   1983  O4' C   A  63      63.920  57.820  64.000  1.00  0.00           O
ATOM   1984  C1' C   A  63      63.450  58.840  64.880  1.00  0.00           C
ATOM   1985  H1' C   A  63      63.020  58.400  65.780  1.00  0.00           H
ATOM   1986  N1  C   A  63      64.570  59.770  65.260  1.00  0.00           N
ATOM   1987  C6  C   A  63      65.800  59.670  64.660  1.00  0.00           C
ATOM   1988  H6  C   A  63      65.990  58.880  63.950  1.00  0.00           H
ATOM   1989  C5  C   A  63      66.800  60.530  64.970  1.00  0.00           C
ATOM   1990  H5  C   A  63      67.760  60.420  64.500  1.00  0.00           H
ATOM   1991  C4  C   A  63      66.510  61.510  65.950  1.00  0.00           C
ATOM   1992  N4  C   A  63      67.430  62.360  66.320  1.00  0.00           N
ATOM   1993  H41 C   A  63      68.380  62.170  66.050  1.00  0.00           H
ATOM   1994  H42 C   A  63      67.190  62.890  67.150  1.00  0.00           H
ATOM   1995  N3  C   A  63      65.360  61.650  66.540  1.00  0.00           N
ATOM   1996  C2  C   A  63      64.360  60.760  66.230  1.00  0.00           C
ATOM   1997  O2  C   A  63      63.300  60.900  66.830  1.00  0.00           O
ATOM   1998  C3' C   A  63      62.660  59.350  62.650  1.00  0.00           C
ATOM   1999  H3' C   A  63      63.370  60.110  62.330  1.00  0.00           H
ATOM   2000  C2' C   A  63      62.320  59.560  64.130  1.00  0.00           C
ATOM   2001 H2'1 C   A  63      62.280  60.620  64.370  1.00  0.00           H
ATOM   2002  O2' C   A  63      61.110  58.940  64.520  1.00  0.00           O
ATOM   2003 HO'2 C   A  63      60.390  59.300  63.950  1.00  0.00           H
ATOM   2004  O3' C   A  63      61.570  59.290  61.740  1.00  0.00           O
ATOM   2005  P   C   A  64      60.400  60.380  61.720  1.00  0.00           P
ATOM   2006  O1P C   A  64      59.480  60.060  62.820  1.00  0.00           O
ATOM   2007  O2P C   A  64      61.020  61.720  61.670  1.00  0.00           O
ATOM   2008  O5' C   A  64      59.690  60.120  60.300  1.00  0.00           O
ATOM   2009  C5' C   A  64      59.190  58.830  59.960  1.00  0.00           C
ATOM   2010 H5'1 C   A  64      59.380  58.130  60.780  1.00  0.00           H
ATOM   2011 H5'2 C   A  64      59.740  58.480  59.090  1.00  0.00           H
ATOM   2012  C4' C   A  64      57.680  58.790  59.660  1.00  0.00           C
ATOM   2013  H4' C   A  64      57.380  57.750  59.550  1.00  0.00           H
ATOM   2014  O4' C   A  64      57.020  59.320  60.780  1.00  0.00           O
ATOM   2015  C1' C   A  64      55.940  60.100  60.360  1.00  0.00           C
ATOM   2016  H1' C   A  64      55.090  59.430  60.270  1.00  0.00           H
ATOM   2017  N1  C   A  64      55.620  61.100  61.410  1.00  0.00           N
ATOM   2018  C6  C   A  64      54.750  60.710  62.400  1.00  0.00           C
ATOM   2019  H6  C   A  64      54.420  59.670  62.430  1.00  0.00           H
ATOM   2020  C5  C   A  64      54.330  61.580  63.340  1.00  0.00           C
ATOM   2021  H5  C   A  64      53.680  61.270  64.140  1.00  0.00           H
ATOM   2022  C4  C   A  64      54.830  62.900  63.230  1.00  0.00           C
ATOM   2023  N4  C   A  64      54.460  63.830  64.050  1.00  0.00           N
ATOM   2024  H41 C   A  64      54.350  63.500  65.010  1.00  0.00           H
ATOM   2025  H42 C   A  64      55.030  64.650  63.920  1.00  0.00           H
ATOM   2026  N3  C   A  64      55.670  63.310  62.310  1.00  0.00           N
ATOM   2027  C2  C   A  64      56.150  62.410  61.430  1.00  0.00           C
ATOM   2028  O2  C   A  64      57.030  62.820  60.670  1.00  0.00           O
ATOM   2029  C3' C   A  64      57.230  59.580  58.410  1.00  0.00           C
ATOM   2030  H3' C   A  64      58.090  60.160  58.080  1.00  0.00           H
ATOM   2031  C2' C   A  64      56.190  60.590  58.930  1.00  0.00           C
ATOM   2032 H2'1 C   A  64      56.680  61.560  58.900  1.00  0.00           H
ATOM   2033  O2' C   A  64      54.920  60.690  58.290  1.00  0.00           O
ATOM   2034 HO'2 C   A  64      55.010  60.830  57.330  1.00  0.00           H
ATOM   2035  O3' C   A  64      56.800  58.820  57.270  1.00  0.00           O
ATOM   2036  P   C   A  65      55.630  57.720  57.250  1.00  0.00           P
ATOM   2037  O1P C   A  65      54.990  57.780  55.920  1.00  0.00           O
ATOM   2038  O2P C   A  65      54.770  57.830  58.450  1.00  0.00           O
ATOM   2039  O5' C   A  65      56.410  56.330  57.450  1.00  0.00           O
ATOM   2040  C5' C   A  65      57.490  55.890  56.630  1.00  0.00           C
ATOM   2041 H5'1 C   A  65      57.370  56.270  55.610  1.00  0.00           H
ATOM   2042 H5'2 C   A  65      57.440  54.800  56.570  1.00  0.00           H
ATOM   2043  C4' C   A  65      58.860  56.290  57.190  1.00  0.00           C
ATOM   2044  H4' C   A  65      59.070  57.330  56.970  1.00  0.00           H
ATOM   2045  O4' C   A  65      58.950  56.130  58.600  1.00  0.00           O
ATOM   2046  C1' C   A  65      60.230  55.600  58.970  1.00  0.00           C
ATOM   2047  H1' C   A  65      60.750  56.260  59.670  1.00  0.00           H
ATOM   2048  N1  C   A  65      60.050  54.260  59.610  1.00  0.00           N
ATOM   2049  C6  C   A  65      58.820  53.640  59.650  1.00  0.00           C
ATOM   2050  H6  C   A  65      57.980  54.070  59.110  1.00  0.00           H
ATOM   2051  C5  C   A  65      58.650  52.510  60.370  1.00  0.00           C
ATOM   2052  H5  C   A  65      57.680  52.040  60.420  1.00  0.00           H
ATOM   2053  C4  C   A  65      59.790  52.010  61.050  1.00  0.00           C
ATOM   2054  N4  C   A  65      59.660  50.990  61.840  1.00  0.00           N
ATOM   2055  H41 C   A  65      58.770  50.560  61.970  1.00  0.00           H
ATOM   2056  H42 C   A  65      60.440  50.850  62.480  1.00  0.00           H
ATOM   2057  N3  C   A  65      60.980  52.560  60.980  1.00  0.00           N
ATOM   2058  C2  C   A  65      61.150  53.680  60.260  1.00  0.00           C
ATOM   2059  O2  C   A  65      62.280  54.180  60.180  1.00  0.00           O
ATOM   2060  C3' C   A  65      59.990  55.440  56.600  1.00  0.00           C
ATOM   2061  H3' C   A  65      59.660  54.410  56.480  1.00  0.00           H
ATOM   2062  C2' C   A  65      61.060  55.510  57.690  1.00  0.00           C
ATOM   2063 H2'1 C   A  65      61.700  54.620  57.670  1.00  0.00           H
ATOM   2064  O2' C   A  65      61.820  56.690  57.560  1.00  0.00           O
ATOM   2065 HO'2 C   A  65      61.870  56.840  56.600  1.00  0.00           H
ATOM   2066  O3' C   A  65      60.530  55.980  55.420  1.00  0.00           O
ATOM   2067  P   U   A  66      60.850  55.010  54.200  1.00  0.00           P
ATOM   2068  O1P U   A  66      61.550  55.850  53.210  1.00  0.00           O
ATOM   2069  O2P U   A  66      59.570  54.360  53.870  1.00  0.00           O
ATOM   2070  O5' U   A  66      61.910  53.960  54.850  1.00  0.00           O
ATOM   2071  C5' U   A  66      63.280  54.320  54.990  1.00  0.00           C
ATOM   2072 H5'1 U   A  66      63.360  55.120  55.720  1.00  0.00           H
ATOM   2073 H5'2 U   A  66      63.620  54.700  54.030  1.00  0.00           H
ATOM   2074  C4' U   A  66      64.230  53.180  55.390  1.00  0.00           C
ATOM   2075  H4' U   A  66      65.230  53.570  55.240  1.00  0.00           H
ATOM   2076  O4' U   A  66      64.150  52.800  56.760  1.00  0.00           O
ATOM   2077  C1' U   A  66      64.370  51.390  56.890  1.00  0.00           C
ATOM   2078  H1' U   A  66      65.230  51.210  57.540  1.00  0.00           H
ATOM   2079  N1  U   A  66      63.190  50.700  57.490  1.00  0.00           N
ATOM   2080  C6  U   A  66      61.920  51.240  57.400  1.00  0.00           C
ATOM   2081  H6  U   A  66      61.780  52.210  56.930  1.00  0.00           H
ATOM   2082  C5  U   A  66      60.840  50.560  57.860  1.00  0.00           C
ATOM   2083  H5  U   A  66      59.850  50.980  57.770  1.00  0.00           H
ATOM   2084  C4  U   A  66      60.970  49.250  58.470  1.00  0.00           C
ATOM   2085  O4  U   A  66      60.050  48.500  58.810  1.00  0.00           O
ATOM   2086  N3  U   A  66      62.260  48.810  58.600  1.00  0.00           N
ATOM   2087  H3  U   A  66      62.390  47.980  59.140  1.00  0.00           H
ATOM   2088  C2  U   A  66      63.380  49.440  58.070  1.00  0.00           C
ATOM   2089  O2  U   A  66      64.460  48.840  58.100  1.00  0.00           O
ATOM   2090  C3' U   A  66      64.140  51.920  54.510  1.00  0.00           C
ATOM   2091  H3' U   A  66      63.110  51.730  54.230  1.00  0.00           H
ATOM   2092  C2' U   A  66      64.670  50.860  55.490  1.00  0.00           C
ATOM   2093 H2'1 U   A  66      64.160  49.910  55.320  1.00  0.00           H
ATOM   2094  O2' U   A  66      66.070  50.690  55.320  1.00  0.00           O
ATOM   2095 HO'2 U   A  66      66.190  50.650  54.360  1.00  0.00           H
ATOM   2096  O3' U   A  66      65.030  52.050  53.390  1.00  0.00           O
ATOM   2097  P   C   A  67      64.660  51.480  51.950  1.00  0.00           P
ATOM   2098  O1P C   A  67      65.720  52.020  51.060  1.00  0.00           O
ATOM   2099  O2P C   A  67      63.250  51.780  51.660  1.00  0.00           O
ATOM   2100  O5' C   A  67      64.900  49.920  52.130  1.00  0.00           O
ATOM   2101  C5' C   A  67      66.200  49.360  51.980  1.00  0.00           C
ATOM   2102 H5'1 C   A  67      66.890  49.880  52.650  1.00  0.00           H
ATOM   2103 H5'2 C   A  67      66.520  49.510  50.950  1.00  0.00           H
ATOM   2104  C4' C   A  67      66.230  47.870  52.300  1.00  0.00           C
ATOM   2105  H4' C   A  67      67.270  47.550  52.240  1.00  0.00           H
ATOM   2106  O4' C   A  67      65.800  47.590  53.630  1.00  0.00           O
ATOM   2107  C1' C   A  67      65.070  46.370  53.630  1.00  0.00           C
ATOM   2108  H1' C   A  67      65.520  45.670  54.330  1.00  0.00           H
ATOM   2109  N1  C   A  67      63.640  46.590  54.030  1.00  0.00           N
ATOM   2110  C6  C   A  67      63.050  47.830  54.010  1.00  0.00           C
ATOM   2111  H6  C   A  67      63.580  48.670  53.590  1.00  0.00           H
ATOM   2112  C5  C   A  67      61.810  48.010  54.510  1.00  0.00           C
ATOM   2113  H5  C   A  67      61.340  48.980  54.490  1.00  0.00           H
ATOM   2114  C4  C   A  67      61.130  46.860  54.990  1.00  0.00           C
ATOM   2115  N4  C   A  67      59.930  46.960  55.480  1.00  0.00           N
ATOM   2116  H41 C   A  67      59.470  47.870  55.480  1.00  0.00           H
ATOM   2117  H42 C   A  67      59.440  46.110  55.680  1.00  0.00           H
ATOM   2118  N3  C   A  67      61.670  45.650  55.000  1.00  0.00           N
ATOM   2119  C2  C   A  67      62.920  45.490  54.520  1.00  0.00           C
ATOM   2120  O2  C   A  67      63.410  44.360  54.540  1.00  0.00           O
ATOM   2121  C3' C   A  67      65.470  46.980  51.310  1.00  0.00           C
ATOM   2122  H3' C   A  67      64.540  47.470  50.980  1.00  0.00           H
ATOM   2123  C2' C   A  67      65.180  45.780  52.220  1.00  0.00           C
ATOM   2124 H2'1 C   A  67      64.270  45.270  51.930  1.00  0.00           H
ATOM   2125  O2' C   A  67      66.290  44.880  52.190  1.00  0.00           O
ATOM   2126 HO'2 C   A  67      66.530  44.870  51.250  1.00  0.00           H
ATOM   2127  O3' C   A  67      66.340  46.620  50.240  1.00  0.00           O
ATOM   2128  P   A   A  68      65.820  46.200  48.790  1.00  0.00           P
ATOM   2129  O1P A   A  68      67.030  45.820  48.040  1.00  0.00           O
ATOM   2130  O2P A   A  68      64.960  47.280  48.260  1.00  0.00           O
ATOM   2131  O5' A   A  68      64.970  44.870  49.060  1.00  0.00           O
ATOM   2132  C5' A   A  68      65.580  43.600  48.880  1.00  0.00           C
ATOM   2133 H5'1 A   A  68      66.530  43.590  49.410  1.00  0.00           H
ATOM   2134 H5'2 A   A  68      65.780  43.460  47.810  1.00  0.00           H
ATOM   2135  C4' A   A  68      64.730  42.440  49.380  1.00  0.00           C
ATOM   2136  H4' A   A  68      65.360  41.550  49.370  1.00  0.00           H
ATOM   2137  O4' A   A  68      64.320  42.620  50.730  1.00  0.00           O
ATOM   2138  C1' A   A  68      63.010  42.090  50.870  1.00  0.00           C
ATOM   2139  H1' A   A  68      62.970  41.390  51.710  1.00  0.00           H
ATOM   2140  N9  A   A  68      62.010  43.140  51.130  1.00  0.00           N
ATOM   2141  C8  A   A  68      62.050  44.490  50.870  1.00  0.00           C
ATOM   2142  H8  A   A  68      62.860  44.970  50.340  1.00  0.00           H
ATOM   2143  N7  A   A  68      61.050  45.150  51.380  1.00  0.00           N
ATOM   2144  C5  A   A  68      60.240  44.140  51.910  1.00  0.00           C
ATOM   2145  C6  A   A  68      58.990  44.110  52.570  1.00  0.00           C
ATOM   2146  N6  A   A  68      58.300  45.180  52.880  1.00  0.00           N
ATOM   2147  H61 A   A  68      58.670  46.080  52.640  1.00  0.00           H
ATOM   2148  H62 A   A  68      57.400  45.070  53.340  1.00  0.00           H
ATOM   2149  N1  A   A  68      58.440  42.940  52.920  1.00  0.00           N
ATOM   2150  C2  A   A  68      59.100  41.830  52.650  1.00  0.00           C
ATOM   2151  H2  A   A  68      58.610  40.910  52.960  1.00  0.00           H
ATOM   2152  N3  A   A  68      60.280  41.690  52.070  1.00  0.00           N
ATOM   2153  C4  A   A  68      60.800  42.910  51.720  1.00  0.00           C
ATOM   2154  C3' A   A  68      63.520  42.080  48.520  1.00  0.00           C
ATOM   2155  H3' A   A  68      63.030  42.980  48.130  1.00  0.00           H
ATOM   2156  C2' A   A  68      62.670  41.360  49.570  1.00  0.00           C
ATOM   2157 H2'1 A   A  68      61.610  41.460  49.340  1.00  0.00           H
ATOM   2158  O2' A   A  68      63.050  40.000  49.680  1.00  0.00           O
ATOM   2159 HO'2 A   A  68      63.020  39.680  48.770  1.00  0.00           H
ATOM   2160  O3' A   A  68      63.930  41.170  47.500  1.00  0.00           O
ATOM   2161  P   C   A  69      63.150  40.990  46.140  1.00  0.00           P
ATOM   2162  O1P C   A  69      63.890  39.910  45.440  1.00  0.00           O
ATOM   2163  O2P C   A  69      63.040  42.290  45.460  1.00  0.00           O
ATOM   2164  O5' C   A  69      61.700  40.440  46.570  1.00  0.00           O
ATOM   2165  C5' C   A  69      61.450  39.060  46.730  1.00  0.00           C
ATOM   2166 H5'1 C   A  69      62.300  38.620  47.250  1.00  0.00           H
ATOM   2167 H5'2 C   A  69      61.370  38.600  45.740  1.00  0.00           H
ATOM   2168  C4' C   A  69      60.200  38.730  47.550  1.00  0.00           C
ATOM   2169  H4' C   A  69      60.240  37.680  47.800  1.00  0.00           H
ATOM   2170  O4' C   A  69      60.180  39.460  48.770  1.00  0.00           O
ATOM   2171  C1' C   A  69      58.830  39.750  49.120  1.00  0.00           C
ATOM   2172  H1' C   A  69      58.610  39.350  50.110  1.00  0.00           H
ATOM   2173  N1  C   A  69      58.500  41.200  49.110  1.00  0.00           N
ATOM   2174  C6  C   A  69      59.210  42.140  48.400  1.00  0.00           C
ATOM   2175  H6  C   A  69      60.060  41.830  47.800  1.00  0.00           H
ATOM   2176  C5  C   A  69      58.860  43.440  48.450  1.00  0.00           C
ATOM   2177  H5  C   A  69      59.430  44.190  47.910  1.00  0.00           H
ATOM   2178  C4  C   A  69      57.740  43.800  49.240  1.00  0.00           C
ATOM   2179  N4  C   A  69      57.350  45.040  49.340  1.00  0.00           N
ATOM   2180  H41 C   A  69      57.800  45.750  48.790  1.00  0.00           H
ATOM   2181  H42 C   A  69      56.580  45.250  49.960  1.00  0.00           H
ATOM   2182  N3  C   A  69      57.020  42.900  49.900  1.00  0.00           N
ATOM   2183  C2  C   A  69      57.380  41.600  49.840  1.00  0.00           C
ATOM   2184  O2  C   A  69      56.680  40.780  50.430  1.00  0.00           O
ATOM   2185  C3' C   A  69      58.850  38.960  46.860  1.00  0.00           C
ATOM   2186  H3' C   A  69      58.840  39.920  46.340  1.00  0.00           H
ATOM   2187  C2' C   A  69      57.950  39.010  48.100  1.00  0.00           C
ATOM   2188 H2'1 C   A  69      57.040  39.570  47.900  1.00  0.00           H
ATOM   2189  O2' C   A  69      57.650  37.720  48.630  1.00  0.00           O
ATOM   2190 HO'2 C   A  69      57.490  37.130  47.870  1.00  0.00           H
ATOM   2191  O3' C   A  69      58.430  37.880  46.030  1.00  0.00           O
ATOM   2192  P   U   A  70      57.960  38.120  44.540  1.00  0.00           P
ATOM   2193  O1P U   A  70      57.400  36.830  44.090  1.00  0.00           O
ATOM   2194  O2P U   A  70      59.100  38.690  43.800  1.00  0.00           O
ATOM   2195  O5' U   A  70      56.780  39.200  44.650  1.00  0.00           O
ATOM   2196  C5' U   A  70      55.380  38.920  44.480  1.00  0.00           C
ATOM   2197 H5'1 U   A  70      55.240  38.400  43.530  1.00  0.00           H
ATOM   2198 H5'2 U   A  70      54.870  39.880  44.390  1.00  0.00           H
ATOM   2199  C4' U   A  70      54.710  38.100  45.600  1.00  0.00           C
ATOM   2200  H4' U   A  70      54.940  37.050  45.420  1.00  0.00           H
ATOM   2201  O4' U   A  70      55.180  38.440  46.900  1.00  0.00           O
ATOM   2202  C1' U   A  70      54.130  38.950  47.720  1.00  0.00           C
ATOM   2203  H1' U   A  70      54.240  38.570  48.740  1.00  0.00           H
ATOM   2204  N1  U   A  70      54.100  40.440  47.800  1.00  0.00           N
ATOM   2205  C6  U   A  70      54.940  41.240  47.050  1.00  0.00           C
ATOM   2206  H6  U   A  70      55.630  40.800  46.350  1.00  0.00           H
ATOM   2207  C5  U   A  70      54.930  42.590  47.200  1.00  0.00           C
ATOM   2208  H5  U   A  70      55.590  43.220  46.620  1.00  0.00           H
ATOM   2209  C4  U   A  70      54.050  43.240  48.140  1.00  0.00           C
ATOM   2210  O4  U   A  70      54.020  44.430  48.390  1.00  0.00           O
ATOM   2211  N3  U   A  70      53.230  42.390  48.840  1.00  0.00           N
ATOM   2212  H3  U   A  70      52.630  42.840  49.500  1.00  0.00           H
ATOM   2213  C2  U   A  70      53.230  41.020  48.750  1.00  0.00           C
ATOM   2214  O2  U   A  70      52.500  40.360  49.500  1.00  0.00           O
ATOM   2215  C3' U   A  70      53.180  38.270  45.620  1.00  0.00           C
ATOM   2216  H3' U   A  70      52.890  39.200  45.120  1.00  0.00           H
ATOM   2217  C2' U   A  70      52.850  38.370  47.120  1.00  0.00           C
ATOM   2218 H2'1 U   A  70      52.000  39.030  47.290  1.00  0.00           H
ATOM   2219  O2' U   A  70      52.570  37.080  47.640  1.00  0.00           O
ATOM   2220 HO'2 U   A  70      52.440  36.560  46.830  1.00  0.00           H
ATOM   2221  O3' U   A  70      52.480  37.140  45.110  1.00  0.00           O
ATOM   2222  P   G   A  71      51.210  37.330  44.170  1.00  0.00           P
ATOM   2223  O1P G   A  71      50.640  35.980  43.990  1.00  0.00           O
ATOM   2224  O2P G   A  71      51.700  38.060  42.980  1.00  0.00           O
ATOM   2225  O5' G   A  71      50.180  38.240  45.010  1.00  0.00           O
ATOM   2226  C5' G   A  71      49.340  37.680  46.020  1.00  0.00           C
ATOM   2227 H5'1 G   A  71      49.960  37.410  46.870  1.00  0.00           H
ATOM   2228 H5'2 G   A  71      48.890  36.770  45.610  1.00  0.00           H
ATOM   2229  C4' G   A  71      48.170  38.560  46.500  1.00  0.00           C
ATOM   2230  H4' G   A  71      47.370  37.880  46.810  1.00  0.00           H
ATOM   2231  O4' G   A  71      48.450  39.370  47.640  1.00  0.00           O
ATOM   2232  C1' G   A  71      47.950  40.690  47.400  1.00  0.00           C
ATOM   2233  H1' G   A  71      47.440  41.100  48.280  1.00  0.00           H
ATOM   2234  N9  G   A  71      49.090  41.560  47.060  1.00  0.00           N
ATOM   2235  C8  G   A  71      50.320  41.170  46.590  1.00  0.00           C
ATOM   2236  H8  G   A  71      50.560  40.140  46.410  1.00  0.00           H
ATOM   2237  N7  G   A  71      51.170  42.130  46.400  1.00  0.00           N
ATOM   2238  C5  G   A  71      50.430  43.280  46.710  1.00  0.00           C
ATOM   2239  C6  G   A  71      50.790  44.670  46.650  1.00  0.00           C
ATOM   2240  O6  G   A  71      51.840  45.180  46.310  1.00  0.00           O
ATOM   2241  N1  G   A  71      49.760  45.520  46.990  1.00  0.00           N
ATOM   2242  H1  G   A  71      50.010  46.490  46.990  1.00  0.00           H
ATOM   2243  C2  G   A  71      48.540  45.090  47.400  1.00  0.00           C
ATOM   2244  N2  G   A  71      47.660  45.990  47.760  1.00  0.00           N
ATOM   2245  H21 G   A  71      47.960  46.950  47.920  1.00  0.00           H
ATOM   2246  H22 G   A  71      46.880  45.620  48.270  1.00  0.00           H
ATOM   2247  N3  G   A  71      48.150  43.810  47.460  1.00  0.00           N
ATOM   2248  C4  G   A  71      49.150  42.940  47.100  1.00  0.00           C
ATOM   2249  C3' G   A  71      47.560  39.430  45.410  1.00  0.00           C
ATOM   2250  H3' G   A  71      48.360  39.820  44.800  1.00  0.00           H
ATOM   2251  C2' G   A  71      46.980  40.600  46.220  1.00  0.00           C
ATOM   2252 H2'1 G   A  71      47.030  41.520  45.630  1.00  0.00           H
ATOM   2253  O2' G   A  71      45.640  40.370  46.610  1.00  0.00           O
ATOM   2254 HO'2 G   A  71      45.170  40.410  45.750  1.00  0.00           H
ATOM   2255  O3' G   A  71      46.650  38.640  44.650  1.00  0.00           O
ATOM   2256  P   A   A  72      45.830  39.230  43.410  1.00  0.00           P
ATOM   2257  O1P A   A  72      45.270  40.520  43.840  1.00  0.00           O
ATOM   2258  O2P A   A  72      44.870  38.160  43.030  1.00  0.00           O
ATOM   2259  O5' A   A  72      46.820  39.390  42.140  1.00  0.00           O
ATOM   2260  C5' A   A  72      48.210  39.680  42.210  1.00  0.00           C
ATOM   2261 H5'1 A   A  72      48.660  39.480  41.240  1.00  0.00           H
ATOM   2262 H5'2 A   A  72      48.690  39.000  42.910  1.00  0.00           H
ATOM   2263  C4' A   A  72      48.550  41.130  42.590  1.00  0.00           C
ATOM   2264  H4' A   A  72      47.740  41.550  43.190  1.00  0.00           H
ATOM   2265  O4' A   A  72      49.760  41.190  43.350  1.00  0.00           O
ATOM   2266  C1' A   A  72      50.410  42.430  43.110  1.00  0.00           C
ATOM   2267  H1' A   A  72      50.490  43.020  44.040  1.00  0.00           H
ATOM   2268  N9  A   A  72      51.800  42.190  42.630  1.00  0.00           N
ATOM   2269  C8  A   A  72      52.290  41.150  41.870  1.00  0.00           C
ATOM   2270  H8  A   A  72      51.650  40.360  41.500  1.00  0.00           H
ATOM   2271  N7  A   A  72      53.580  41.220  41.610  1.00  0.00           N
ATOM   2272  C5  A   A  72      53.990  42.330  42.380  1.00  0.00           C
ATOM   2273  C6  A   A  72      55.230  42.950  42.700  1.00  0.00           C
ATOM   2274  N6  A   A  72      56.430  42.560  42.300  1.00  0.00           N
ATOM   2275  H61 A   A  72      56.540  41.740  41.750  1.00  0.00           H
ATOM   2276  H62 A   A  72      57.210  43.140  42.570  1.00  0.00           H
ATOM   2277  N1  A   A  72      55.290  44.060  43.430  1.00  0.00           N
ATOM   2278  C2  A   A  72      54.150  44.540  43.910  1.00  0.00           C
ATOM   2279  H2  A   A  72      54.230  45.430  44.520  1.00  0.00           H
ATOM   2280  N3  A   A  72      52.930  44.060  43.720  1.00  0.00           N
ATOM   2281  C4  A   A  72      52.910  42.940  42.960  1.00  0.00           C
ATOM   2282  C3' A   A  72      48.780  42.050  41.390  1.00  0.00           C
ATOM   2283  H3' A   A  72      49.480  41.560  40.710  1.00  0.00           H
ATOM   2284  C2' A   A  72      49.510  43.190  42.120  1.00  0.00           C
ATOM   2285 H2'1 A   A  72      50.100  43.810  41.440  1.00  0.00           H
ATOM   2286  O2' A   A  72      48.640  43.980  42.930  1.00  0.00           O
ATOM   2287 HO'2 A   A  72      47.890  44.280  42.390  1.00  0.00           H
ATOM   2288  O3' A   A  72      47.560  42.340  40.700  1.00  0.00           O
ATOM   2289  P   U   A  73      47.510  42.930  39.210  1.00  0.00           P
ATOM   2290  O1P U   A  73      46.560  42.160  38.350  1.00  0.00           O
ATOM   2291  O2P U   A  73      48.900  43.100  38.730  1.00  0.00           O
ATOM   2292  O5' U   A  73      46.900  44.390  39.450  1.00  0.00           O
ATOM   2293  C5' U   A  73      45.600  44.550  40.010  1.00  0.00           C
ATOM   2294 H5'1 U   A  73      45.320  43.660  40.580  1.00  0.00           H
ATOM   2295 H5'2 U   A  73      44.870  44.700  39.220  1.00  0.00           H
ATOM   2296  C4' U   A  73      45.570  45.750  40.980  1.00  0.00           C
ATOM   2297  H4' U   A  73      44.610  45.770  41.490  1.00  0.00           H
ATOM   2298  O4' U   A  73      46.580  45.570  41.970  1.00  0.00           O
ATOM   2299  C1' U   A  73      47.130  46.840  42.310  1.00  0.00           C
ATOM   2300  H1' U   A  73      46.980  47.020  43.380  1.00  0.00           H
ATOM   2301  N1  U   A  73      48.590  46.910  42.010  1.00  0.00           N
ATOM   2302  C6  U   A  73      49.140  46.410  40.850  1.00  0.00           C
ATOM   2303  H6  U   A  73      48.490  46.000  40.090  1.00  0.00           H
ATOM   2304  C5  U   A  73      50.480  46.400  40.660  1.00  0.00           C
ATOM   2305  H5  U   A  73      50.910  45.990  39.760  1.00  0.00           H
ATOM   2306  C4  U   A  73      51.400  46.900  41.670  1.00  0.00           C
ATOM   2307  O4  U   A  73      52.620  46.900  41.570  1.00  0.00           O
ATOM   2308  N3  U   A  73      50.780  47.410  42.790  1.00  0.00           N
ATOM   2309  H3  U   A  73      51.380  47.720  43.540  1.00  0.00           H
ATOM   2310  C2  U   A  73      49.410  47.530  42.970  1.00  0.00           C
ATOM   2311  O2  U   A  73      48.950  48.180  43.900  1.00  0.00           O
ATOM   2312  C3' U   A  73      45.790  47.120  40.330  1.00  0.00           C
ATOM   2313  H3' U   A  73      46.520  47.050  39.530  1.00  0.00           H
ATOM   2314  C2' U   A  73      46.360  47.890  41.530  1.00  0.00           C
ATOM   2315 H2'1 U   A  73      47.020  48.670  41.210  1.00  0.00           H
ATOM   2316  O2' U   A  73      45.310  48.430  42.320  1.00  0.00           O
ATOM   2317 HO'2 U   A  73      44.520  48.360  41.770  1.00  0.00           H
ATOM   2318  O3' U   A  73      44.590  47.750  39.900  1.00  0.00           O
ATOM   2319  P   A   A  74      44.590  48.780  38.680  1.00  0.00           P
ATOM   2320  O1P A   A  74      43.360  49.590  38.810  1.00  0.00           O
ATOM   2321  O2P A   A  74      44.810  48.000  37.450  1.00  0.00           O
ATOM   2322  O5' A   A  74      45.840  49.780  38.880  1.00  0.00           O
ATOM   2323  C5' A   A  74      45.810  50.850  39.820  1.00  0.00           C
ATOM   2324 H5'1 A   A  74      45.350  50.500  40.740  1.00  0.00           H
ATOM   2325 H5'2 A   A  74      45.220  51.670  39.430  1.00  0.00           H
ATOM   2326  C4' A   A  74      47.220  51.350  40.180  1.00  0.00           C
ATOM   2327  H4' A   A  74      47.180  51.750  41.200  1.00  0.00           H
ATOM   2328  O4' A   A  74      48.160  50.280  40.180  1.00  0.00           O
ATOM   2329  C1' A   A  74      49.400  50.720  39.680  1.00  0.00           C
ATOM   2330  H1' A   A  74      50.220  50.430  40.350  1.00  0.00           H
ATOM   2331  N9  A   A  74      49.620  50.100  38.360  1.00  0.00           N
ATOM   2332  C8  A   A  74      48.730  49.920  37.320  1.00  0.00           C
ATOM   2333  H8  A   A  74      47.710  50.250  37.360  1.00  0.00           H
ATOM   2334  N7  A   A  74      49.230  49.280  36.300  1.00  0.00           N
ATOM   2335  C5  A   A  74      50.550  49.030  36.700  1.00  0.00           C
ATOM   2336  C6  A   A  74      51.660  48.370  36.120  1.00  0.00           C
ATOM   2337  N6  A   A  74      51.630  47.780  34.950  1.00  0.00           N
ATOM   2338  H61 A   A  74      50.740  47.700  34.480  1.00  0.00           H
ATOM   2339  H62 A   A  74      52.490  47.370  34.610  1.00  0.00           H
ATOM   2340  N1  A   A  74      52.820  48.240  36.770  1.00  0.00           N
ATOM   2341  C2  A   A  74      52.910  48.810  37.970  1.00  0.00           C
ATOM   2342  H2  A   A  74      53.860  48.720  38.480  1.00  0.00           H
ATOM   2343  N3  A   A  74      51.960  49.460  38.630  1.00  0.00           N
ATOM   2344  C4  A   A  74      50.800  49.530  37.940  1.00  0.00           C
ATOM   2345  C3' A   A  74      47.810  52.470  39.310  1.00  0.00           C
ATOM   2346  H3' A   A  74      47.600  52.260  38.260  1.00  0.00           H
ATOM   2347  C2' A   A  74      49.300  52.230  39.620  1.00  0.00           C
ATOM   2348 H2'1 A   A  74      49.960  52.660  38.880  1.00  0.00           H
ATOM   2349  O2' A   A  74      49.650  52.630  40.940  1.00  0.00           O
ATOM   2350 HO'2 A   A  74      49.530  53.590  40.980  1.00  0.00           H
ATOM   2351  O3' A   A  74      47.370  53.780  39.670  1.00  0.00           O
ATOM   2352  P   A   A  75      47.040  54.910  38.590  1.00  0.00           P
ATOM   2353  O1P A   A  75      45.590  54.840  38.290  1.00  0.00           O
ATOM   2354  O2P A   A  75      47.980  54.810  37.440  1.00  0.00           O
ATOM   2355  O5' A   A  75      47.270  56.340  39.300  1.00  0.00           O
ATOM   2356  C5' A   A  75      48.550  56.920  39.520  1.00  0.00           C
ATOM   2357 H5'1 A   A  75      48.410  58.000  39.620  1.00  0.00           H
ATOM   2358 H5'2 A   A  75      49.200  56.770  38.650  1.00  0.00           H
ATOM   2359  C4' A   A  75      49.270  56.450  40.790  1.00  0.00           C
ATOM   2360  H4' A   A  75      48.590  56.430  41.640  1.00  0.00           H
ATOM   2361  O4' A   A  75      49.880  55.180  40.630  1.00  0.00           O
ATOM   2362  C1' A   A  75      51.250  55.210  41.060  1.00  0.00           C
ATOM   2363  H1' A   A  75      51.500  54.360  41.700  1.00  0.00           H
ATOM   2364  N9  A   A  75      52.110  55.170  39.850  1.00  0.00           N
ATOM   2365  C8  A   A  75      51.730  55.070  38.540  1.00  0.00           C
ATOM   2366  H8  A   A  75      50.690  55.030  38.250  1.00  0.00           H
ATOM   2367  N7  A   A  75      52.710  55.010  37.670  1.00  0.00           N
ATOM   2368  C5  A   A  75      53.850  55.070  38.500  1.00  0.00           C
ATOM   2369  C6  A   A  75      55.250  55.060  38.290  1.00  0.00           C
ATOM   2370  N6  A   A  75      55.880  54.990  37.140  1.00  0.00           N
ATOM   2371  H61 A   A  75      55.370  54.920  36.280  1.00  0.00           H
ATOM   2372  H62 A   A  75      56.890  55.000  37.200  1.00  0.00           H
ATOM   2373  N1  A   A  75      56.100  55.080  39.310  1.00  0.00           N
ATOM   2374  C2  A   A  75      55.600  55.100  40.530  1.00  0.00           C
ATOM   2375  H2  A   A  75      56.310  55.110  41.340  1.00  0.00           H
ATOM   2376  N3  A   A  75      54.320  55.160  40.890  1.00  0.00           N
ATOM   2377  C4  A   A  75      53.490  55.140  39.820  1.00  0.00           C
ATOM   2378  C3' A   A  75      50.430  57.390  41.110  1.00  0.00           C
ATOM   2379  H3' A   A  75      50.920  57.630  40.170  1.00  0.00           H
ATOM   2380  C2' A   A  75      51.380  56.480  41.890  1.00  0.00           C
ATOM   2381 H2'1 A   A  75      52.400  56.860  41.890  1.00  0.00           H
ATOM   2382  O2' A   A  75      50.930  56.190  43.210  1.00  0.00           O
ATOM   2383 HO'2 A   A  75      51.370  56.800  43.820  1.00  0.00           H
ATOM   2384  O3' A   A  75      50.040  58.590  41.760  1.00  0.00           O
ATOM   2385  P   G   A  76      50.870  59.920  41.450  1.00  0.00           P
ATOM   2386  O1P G   A  76      50.320  61.030  42.240  1.00  0.00           O
ATOM   2387  O2P G   A  76      50.940  60.030  39.980  1.00  0.00           O
ATOM   2388  O5' G   A  76      52.340  59.580  41.990  1.00  0.00           O
ATOM   2389  C5' G   A  76      52.610  59.440  43.380  1.00  0.00           C
ATOM   2390 H5'1 G   A  76      51.950  58.690  43.810  1.00  0.00           H
ATOM   2391 H5'2 G   A  76      52.430  60.390  43.890  1.00  0.00           H
ATOM   2392  C4' G   A  76      54.060  59.000  43.620  1.00  0.00           C
ATOM   2393  H4' G   A  76      54.170  58.720  44.670  1.00  0.00           H
ATOM   2394  O4' G   A  76      54.420  57.880  42.830  1.00  0.00           O
ATOM   2395  C1' G   A  76      55.760  58.050  42.360  1.00  0.00           C
ATOM   2396  H1' G   A  76      56.360  57.170  42.580  1.00  0.00           H
ATOM   2397  N9  G   A  76      55.760  58.280  40.900  1.00  0.00           N
ATOM   2398  C8  G   A  76      54.710  58.380  40.030  1.00  0.00           C
ATOM   2399  H8  G   A  76      53.690  58.390  40.380  1.00  0.00           H
ATOM   2400  N7  G   A  76      55.050  58.420  38.760  1.00  0.00           N
ATOM   2401  C5  G   A  76      56.450  58.370  38.810  1.00  0.00           C
ATOM   2402  C6  G   A  76      57.470  58.370  37.770  1.00  0.00           C
ATOM   2403  O6  G   A  76      57.340  58.410  36.550  1.00  0.00           O
ATOM   2404  N1  G   A  76      58.760  58.340  38.260  1.00  0.00           N
ATOM   2405  H1  G   A  76      59.510  58.360  37.590  1.00  0.00           H
ATOM   2406  C2  G   A  76      59.060  58.300  39.590  1.00  0.00           C
ATOM   2407  N2  G   A  76      60.300  58.340  39.970  1.00  0.00           N
ATOM   2408  H21 G   A  76      61.050  58.130  39.310  1.00  0.00           H
ATOM   2409  H22 G   A  76      60.410  58.220  40.960  1.00  0.00           H
ATOM   2410  N3  G   A  76      58.170  58.290  40.560  1.00  0.00           N
ATOM   2411  C4  G   A  76      56.880  58.320  40.110  1.00  0.00           C
ATOM   2412  C3' G   A  76      55.090  60.100  43.360  1.00  0.00           C
ATOM   2413  H3' G   A  76      54.820  60.640  42.450  1.00  0.00           H
ATOM   2414  C2' G   A  76      56.340  59.240  43.110  1.00  0.00           C
ATOM   2415 H2'1 G   A  76      57.080  59.780  42.510  1.00  0.00           H
ATOM   2416  O2' G   A  76      56.930  58.770  44.320  1.00  0.00           O
ATOM   2417 HO'2 G   A  76      56.600  59.340  45.030  1.00  0.00           H
ATOM   2418  O3' G   A  76      55.260  60.960  44.470  1.00  0.00           O
ATOM   2419  P   U   A  77      55.760  62.450  44.280  1.00  0.00           P
ATOM   2420  O1P U   A  77      55.900  63.100  45.590  1.00  0.00           O
ATOM   2421  O2P U   A  77      54.900  63.100  43.250  1.00  0.00           O
ATOM   2422  O5' U   A  77      57.220  62.300  43.660  1.00  0.00           O
ATOM   2423  C5' U   A  77      58.300  61.880  44.460  1.00  0.00           C
ATOM   2424 H5'1 U   A  77      58.130  60.880  44.830  1.00  0.00           H
ATOM   2425 H5'2 U   A  77      58.410  62.550  45.310  1.00  0.00           H
ATOM   2426  C4' U   A  77      59.600  61.900  43.650  1.00  0.00           C
ATOM   2427  H4' U   A  77      60.410  61.610  44.320  1.00  0.00           H
ATOM   2428  O4' U   A  77      59.590  60.950  42.600  1.00  0.00           O
ATOM   2429  C1' U   A  77      60.250  61.500  41.470  1.00  0.00           C
ATOM   2430  H1' U   A  77      61.050  60.830  41.160  1.00  0.00           H
ATOM   2431  N1  U   A  77      59.320  61.660  40.300  1.00  0.00           N
ATOM   2432  C6  U   A  77      57.950  61.670  40.450  1.00  0.00           C
ATOM   2433  H6  U   A  77      57.520  61.630  41.440  1.00  0.00           H
ATOM   2434  C5  U   A  77      57.130  61.690  39.360  1.00  0.00           C
ATOM   2435  H5  U   A  77      56.060  61.680  39.490  1.00  0.00           H
ATOM   2436  C4  U   A  77      57.660  61.710  38.020  1.00  0.00           C
ATOM   2437  O4  U   A  77      57.010  61.710  36.980  1.00  0.00           O
ATOM   2438  N3  U   A  77      59.030  61.740  37.960  1.00  0.00           N
ATOM   2439  H3  U   A  77      59.440  61.800  37.040  1.00  0.00           H
ATOM   2440  C2  U   A  77      59.900  61.740  39.030  1.00  0.00           C
ATOM   2441  O2  U   A  77      61.110  61.840  38.830  1.00  0.00           O
ATOM   2442  C3' U   A  77      59.960  63.280  43.080  1.00  0.00           C
ATOM   2443  H3' U   A  77      59.060  63.780  42.720  1.00  0.00           H
ATOM   2444  C2' U   A  77      60.840  62.830  41.910  1.00  0.00           C
ATOM   2445 H2'1 U   A  77      60.790  63.560  41.110  1.00  0.00           H
ATOM   2446  O2' U   A  77      62.190  62.650  42.360  1.00  0.00           O
ATOM   2447 HO'2 U   A  77      62.290  63.330  43.040  1.00  0.00           H
ATOM   2448  O3' U   A  77      60.700  64.090  44.000  1.00  0.00           O
ATOM   2449  P   U   A  78      60.540  65.690  44.020  1.00  0.00           P
ATOM   2450  O1P U   A  78      61.470  66.210  45.050  1.00  0.00           O
ATOM   2451  O2P U   A  78      59.110  66.020  44.100  1.00  0.00           O
ATOM   2452  O5' U   A  78      61.100  66.120  42.580  1.00  0.00           O
ATOM   2453  C5' U   A  78      62.490  66.250  42.350  1.00  0.00           C
ATOM   2454 H5'1 U   A  78      63.010  65.420  42.830  1.00  0.00           H
ATOM   2455 H5'2 U   A  78      62.840  67.180  42.800  1.00  0.00           H
ATOM   2456  C4' U   A  78      62.840  66.240  40.860  1.00  0.00           C
ATOM   2457  H4' U   A  78      63.920  66.130  40.790  1.00  0.00           H
ATOM   2458  O4' U   A  78      62.260  65.130  40.190  1.00  0.00           O
ATOM   2459  C1' U   A  78      61.860  65.510  38.890  1.00  0.00           C
ATOM   2460  H1' U   A  78      62.380  64.870  38.180  1.00  0.00           H
ATOM   2461  N1  U   A  78      60.400  65.360  38.640  1.00  0.00           N
ATOM   2462  C6  U   A  78      59.460  65.380  39.640  1.00  0.00           C
ATOM   2463  H6  U   A  78      59.760  65.520  40.670  1.00  0.00           H
ATOM   2464  C5  U   A  78      58.140  65.240  39.350  1.00  0.00           C
ATOM   2465  H5  U   A  78      57.410  65.260  40.150  1.00  0.00           H
ATOM   2466  C4  U   A  78      57.660  65.110  37.990  1.00  0.00           C
ATOM   2467  O4  U   A  78      56.500  64.980  37.650  1.00  0.00           O
ATOM   2468  N3  U   A  78      58.660  65.140  37.040  1.00  0.00           N
ATOM   2469  H3  U   A  78      58.350  65.120  36.080  1.00  0.00           H
ATOM   2470  C2  U   A  78      60.010  65.270  37.300  1.00  0.00           C
ATOM   2471  O2  U   A  78      60.820  65.320  36.380  1.00  0.00           O
ATOM   2472  C3' U   A  78      62.480  67.510  40.080  1.00  0.00           C
ATOM   2473  H3' U   A  78      61.550  67.950  40.460  1.00  0.00           H
ATOM   2474  C2' U   A  78      62.300  66.950  38.660  1.00  0.00           C
ATOM   2475 H2'1 U   A  78      61.540  67.530  38.120  1.00  0.00           H
ATOM   2476  O2' U   A  78      63.540  66.970  37.970  1.00  0.00           O
ATOM   2477 HO'2 U   A  78      64.020  67.650  38.490  1.00  0.00           H
ATOM   2478  O3' U   A  78      63.590  68.400  40.110  1.00  0.00           O
ATOM   2479  P   U   A  79      63.430  69.960  39.830  1.00  0.00           P
ATOM   2480  O1P U   A  79      64.750  70.560  40.150  1.00  0.00           O
ATOM   2481  O2P U   A  79      62.230  70.440  40.520  1.00  0.00           O
ATOM   2482  O5' U   A  79      63.240  70.030  38.240  1.00  0.00           O
ATOM   2483  C5' U   A  79      64.370  70.120  37.390  1.00  0.00           C
ATOM   2484 H5'1 U   A  79      64.820  69.140  37.260  1.00  0.00           H
ATOM   2485 H5'2 U   A  79      65.100  70.790  37.830  1.00  0.00           H
ATOM   2486  C4' U   A  79      64.030  70.710  36.020  1.00  0.00           C
ATOM   2487  H4' U   A  79      64.960  71.030  35.570  1.00  0.00           H
ATOM   2488  O4' U   A  79      63.410  69.780  35.140  1.00  0.00           O
ATOM   2489  C1' U   A  79      62.590  70.530  34.250  1.00  0.00           C
ATOM   2490  H1' U   A  79      62.980  70.470  33.240  1.00  0.00           H
ATOM   2491  N1  U   A  79      61.190  70.020  34.230  1.00  0.00           N
ATOM   2492  C6  U   A  79      60.490  69.730  35.390  1.00  0.00           C
ATOM   2493  H6  U   A  79      60.980  69.820  36.360  1.00  0.00           H
ATOM   2494  C5  U   A  79      59.200  69.320  35.330  1.00  0.00           C
ATOM   2495  H5  U   A  79      58.640  69.100  36.230  1.00  0.00           H
ATOM   2496  C4  U   A  79      58.500  69.210  34.070  1.00  0.00           C
ATOM   2497  O4  U   A  79      57.330  68.890  33.900  1.00  0.00           O
ATOM   2498  N3  U   A  79      59.250  69.490  32.960  1.00  0.00           N
ATOM   2499  H3  U   A  79      58.790  69.400  32.080  1.00  0.00           H
ATOM   2500  C2  U   A  79      60.570  69.870  32.980  1.00  0.00           C
ATOM   2501  O2  U   A  79      61.160  70.060  31.910  1.00  0.00           O
ATOM   2502  C3' U   A  79      63.130  71.960  36.110  1.00  0.00           C
ATOM   2503  H3' U   A  79      62.270  71.760  36.760  1.00  0.00           H
ATOM   2504  C2' U   A  79      62.690  71.990  34.650  1.00  0.00           C
ATOM   2505 H2'1 U   A  79      61.740  72.500  34.540  1.00  0.00           H
ATOM   2506  O2' U   A  79      63.690  72.590  33.820  1.00  0.00           O
ATOM   2507 HO'2 U   A  79      63.670  73.530  34.030  1.00  0.00           H
ATOM   2508  O3' U   A  79      63.820  73.140  36.510  1.00  0.00           O
ATOM   2509  P   G   A  80      63.020  74.410  37.090  1.00  0.00           P
ATOM   2510  O1P G   A  80      64.020  75.470  37.380  1.00  0.00           O
ATOM   2511  O2P G   A  80      62.110  73.960  38.160  1.00  0.00           O
ATOM   2512  O5' G   A  80      62.150  74.870  35.820  1.00  0.00           O
ATOM   2513  C5' G   A  80      62.630  75.830  34.900  1.00  0.00           C
ATOM   2514 H5'1 G   A  80      63.690  75.630  34.710  1.00  0.00           H
ATOM   2515 H5'2 G   A  80      62.550  76.820  35.350  1.00  0.00           H
ATOM   2516  C4' G   A  80      61.900  75.810  33.550  1.00  0.00           C
ATOM   2517  H4' G   A  80      62.580  76.250  32.830  1.00  0.00           H
ATOM   2518  O4' G   A  80      61.600  74.490  33.100  1.00  0.00           O
ATOM   2519  C1' G   A  80      60.320  74.460  32.490  1.00  0.00           C
ATOM   2520  H1' G   A  80      60.370  73.970  31.520  1.00  0.00           H
ATOM   2521  N9  G   A  80      59.320  73.720  33.310  1.00  0.00           N
ATOM   2522  C8  G   A  80      59.330  73.390  34.650  1.00  0.00           C
ATOM   2523  H8  G   A  80      60.140  73.640  35.320  1.00  0.00           H
ATOM   2524  N7  G   A  80      58.290  72.710  35.040  1.00  0.00           N
ATOM   2525  C5  G   A  80      57.480  72.650  33.900  1.00  0.00           C
ATOM   2526  C6  G   A  80      56.150  72.120  33.700  1.00  0.00           C
ATOM   2527  O6  G   A  80      55.370  71.590  34.460  1.00  0.00           O
ATOM   2528  N1  G   A  80      55.690  72.300  32.410  1.00  0.00           N
ATOM   2529  H1  G   A  80      54.750  71.990  32.240  1.00  0.00           H
ATOM   2530  C2  G   A  80      56.390  72.930  31.440  1.00  0.00           C
ATOM   2531  N2  G   A  80      55.760  73.170  30.320  1.00  0.00           N
ATOM   2532  H21 G   A  80      54.790  72.900  30.250  1.00  0.00           H
ATOM   2533  H22 G   A  80      56.240  73.750  29.660  1.00  0.00           H
ATOM   2534  N3  G   A  80      57.610  73.450  31.570  1.00  0.00           N
ATOM   2535  C4  G   A  80      58.110  73.260  32.840  1.00  0.00           C
ATOM   2536  C3' G   A  80      60.600  76.630  33.460  1.00  0.00           C
ATOM   2537  H3' G   A  80      60.040  76.540  34.390  1.00  0.00           H
ATOM   2538  C2' G   A  80      59.880  75.910  32.310  1.00  0.00           C
ATOM   2539 H2'1 G   A  80      58.800  76.010  32.390  1.00  0.00           H
ATOM   2540  O2' G   A  80      60.350  76.420  31.060  1.00  0.00           O
ATOM   2541 HO'2 G   A  80      60.730  77.270  31.330  1.00  0.00           H
ATOM   2542  O3' G   A  80      60.860  77.980  33.080  1.00  0.00           O
ATOM   2543  P   A   A  81      59.850  79.150  33.490  1.00  0.00           P
ATOM   2544  O1P A   A  81      60.440  80.400  32.960  1.00  0.00           O
ATOM   2545  O2P A   A  81      59.530  79.010  34.920  1.00  0.00           O
ATOM   2546  O5' A   A  81      58.550  78.850  32.610  1.00  0.00           O
ATOM   2547  C5' A   A  81      58.490  79.260  31.260  1.00  0.00           C
ATOM   2548 H5'1 A   A  81      59.360  78.870  30.730  1.00  0.00           H
ATOM   2549 H5'2 A   A  81      58.510  80.350  31.220  1.00  0.00           H
ATOM   2550  C4' A   A  81      57.230  78.790  30.550  1.00  0.00           C
ATOM   2551  H4' A   A  81      57.310  79.080  29.510  1.00  0.00           H
ATOM   2552  O4' A   A  81      57.090  77.380  30.590  1.00  0.00           O
ATOM   2553  C1' A   A  81      55.710  77.080  30.680  1.00  0.00           C
ATOM   2554  H1' A   A  81      55.400  76.410  29.880  1.00  0.00           H
ATOM   2555  N9  A   A  81      55.420  76.430  31.970  1.00  0.00           N
ATOM   2556  C8  A   A  81      56.150  76.400  33.130  1.00  0.00           C
ATOM   2557  H8  A   A  81      57.100  76.900  33.250  1.00  0.00           H
ATOM   2558  N7  A   A  81      55.580  75.730  34.090  1.00  0.00           N
ATOM   2559  C5  A   A  81      54.390  75.280  33.510  1.00  0.00           C
ATOM   2560  C6  A   A  81      53.300  74.500  33.950  1.00  0.00           C
ATOM   2561  N6  A   A  81      53.220  73.910  35.130  1.00  0.00           N
ATOM   2562  H61 A   A  81      54.050  73.910  35.710  1.00  0.00           H
ATOM   2563  H62 A   A  81      52.430  73.320  35.340  1.00  0.00           H
ATOM   2564  N1  A   A  81      52.230  74.340  33.170  1.00  0.00           N
ATOM   2565  C2  A   A  81      52.250  74.860  31.950  1.00  0.00           C
ATOM   2566  H2  A   A  81      51.370  74.680  31.350  1.00  0.00           H
ATOM   2567  N3  A   A  81      53.210  75.580  31.380  1.00  0.00           N
ATOM   2568  C4  A   A  81      54.260  75.740  32.230  1.00  0.00           C
ATOM   2569  C3' A   A  81      55.950  79.440  31.050  1.00  0.00           C
ATOM   2570  H3' A   A  81      55.970  79.530  32.140  1.00  0.00           H
ATOM   2571  C2' A   A  81      54.920  78.390  30.610  1.00  0.00           C
ATOM   2572 H2'1 A   A  81      54.090  78.360  31.310  1.00  0.00           H
ATOM   2573  O2' A   A  81      54.420  78.600  29.290  1.00  0.00           O
ATOM   2574 HO'2 A   A  81      53.730  79.280  29.400  1.00  0.00           H
ATOM   2575  O3' A   A  81      55.780  80.680  30.390  1.00  0.00           O
ATOM   2576  P   C   A  82      55.120  81.940  31.100  1.00  0.00           P
ATOM   2577  O1P C   A  82      55.390  83.110  30.230  1.00  0.00           O
ATOM   2578  O2P C   A  82      55.550  81.990  32.510  1.00  0.00           O
ATOM   2579  O5' C   A  82      53.560  81.610  31.060  1.00  0.00           O
ATOM   2580  C5' C   A  82      52.810  81.780  29.880  1.00  0.00           C
ATOM   2581 H5'1 C   A  82      53.390  81.440  29.030  1.00  0.00           H
ATOM   2582 H5'2 C   A  82      52.580  82.840  29.740  1.00  0.00           H
ATOM   2583  C4' C   A  82      51.510  80.970  29.920  1.00  0.00           C
ATOM   2584  H4' C   A  82      51.050  81.000  28.930  1.00  0.00           H
ATOM   2585  O4' C   A  82      51.770  79.600  30.220  1.00  0.00           O
ATOM   2586  C1' C   A  82      50.690  79.080  30.990  1.00  0.00           C
ATOM   2587  H1' C   A  82      50.270  78.210  30.490  1.00  0.00           H
ATOM   2588  N1  C   A  82      51.090  78.650  32.360  1.00  0.00           N
ATOM   2589  C6  C   A  82      52.270  79.050  32.960  1.00  0.00           C
ATOM   2590  H6  C   A  82      52.890  79.790  32.490  1.00  0.00           H
ATOM   2591  C5  C   A  82      52.670  78.480  34.120  1.00  0.00           C
ATOM   2592  H5  C   A  82      53.610  78.760  34.570  1.00  0.00           H
ATOM   2593  C4  C   A  82      51.820  77.510  34.700  1.00  0.00           C
ATOM   2594  N4  C   A  82      52.110  76.940  35.830  1.00  0.00           N
ATOM   2595  H41 C   A  82      52.950  77.160  36.350  1.00  0.00           H
ATOM   2596  H42 C   A  82      51.460  76.260  36.200  1.00  0.00           H
ATOM   2597  N3  C   A  82      50.640  77.190  34.190  1.00  0.00           N
ATOM   2598  C2  C   A  82      50.260  77.740  33.030  1.00  0.00           C
ATOM   2599  O2  C   A  82      49.150  77.430  32.580  1.00  0.00           O
ATOM   2600  C3' C   A  82      50.450  81.470  30.900  1.00  0.00           C
ATOM   2601  H3' C   A  82      50.920  81.720  31.860  1.00  0.00           H
ATOM   2602  C2' C   A  82      49.620  80.180  31.030  1.00  0.00           C
ATOM   2603 H2'1 C   A  82      49.050  80.160  31.960  1.00  0.00           H
ATOM   2604  O2' C   A  82      48.770  79.960  29.900  1.00  0.00           O
ATOM   2605 HO'2 C   A  82      48.090  79.290  30.120  1.00  0.00           H
ATOM   2606  O3' C   A  82      49.690  82.560  30.380  1.00  0.00           O
ATOM   2607  P   U   A  83      48.890  83.560  31.330  1.00  0.00           P
ATOM   2608  O1P U   A  83      48.230  84.570  30.470  1.00  0.00           O
ATOM   2609  O2P U   A  83      49.820  84.050  32.370  1.00  0.00           O
ATOM   2610  O5' U   A  83      47.750  82.700  32.040  1.00  0.00           O
ATOM   2611  C5' U   A  83      46.680  82.090  31.350  1.00  0.00           C
ATOM   2612 H5'1 U   A  83      47.040  81.490  30.520  1.00  0.00           H
ATOM   2613 H5'2 U   A  83      46.010  82.840  30.940  1.00  0.00           H
ATOM   2614  C4' U   A  83      45.880  81.180  32.290  1.00  0.00           C
ATOM   2615  H4' U   A  83      44.990  80.830  31.760  1.00  0.00           H
ATOM   2616  O4' U   A  83      46.620  80.020  32.690  1.00  0.00           O
ATOM   2617  C1' U   A  83      46.400  79.760  34.070  1.00  0.00           C
ATOM   2618  H1' U   A  83      45.970  78.770  34.190  1.00  0.00           H
ATOM   2619  N1  U   A  83      47.680  79.830  34.830  1.00  0.00           N
ATOM   2620  C6  U   A  83      48.630  80.790  34.570  1.00  0.00           C
ATOM   2621  H6  U   A  83      48.460  81.510  33.800  1.00  0.00           H
ATOM   2622  C5  U   A  83      49.790  80.830  35.270  1.00  0.00           C
ATOM   2623  H5  U   A  83      50.530  81.580  35.050  1.00  0.00           H
ATOM   2624  C4  U   A  83      50.060  79.920  36.350  1.00  0.00           C
ATOM   2625  O4  U   A  83      51.000  80.030  37.130  1.00  0.00           O
ATOM   2626  N3  U   A  83      49.120  78.920  36.490  1.00  0.00           N
ATOM   2627  H3  U   A  83      49.400  78.140  37.060  1.00  0.00           H
ATOM   2628  C2  U   A  83      47.920  78.870  35.820  1.00  0.00           C
ATOM   2629  O2  U   A  83      47.080  78.020  36.110  1.00  0.00           O
ATOM   2630  C3' U   A  83      45.400  81.910  33.540  1.00  0.00           C
ATOM   2631  H3' U   A  83      46.120  82.680  33.850  1.00  0.00           H
ATOM   2632  C2' U   A  83      45.370  80.780  34.570  1.00  0.00           C
ATOM   2633 H2'1 U   A  83      45.630  81.140  35.560  1.00  0.00           H
ATOM   2634  O2' U   A  83      44.090  80.200  34.560  1.00  0.00           O
ATOM   2635 HO'2 U   A  83      43.550  80.840  34.080  1.00  0.00           H
ATOM   2636  O3' U   A  83      44.100  82.430  33.310  1.00  0.00           O
ATOM   2637  P   G   A  84      43.680  83.860  33.850  1.00  0.00           P
ATOM   2638  O1P G   A  84      42.320  84.050  33.310  1.00  0.00           O
ATOM   2639  O2P G   A  84      44.750  84.820  33.500  1.00  0.00           O
ATOM   2640  O5' G   A  84      43.580  83.570  35.420  1.00  0.00           O
ATOM   2641  C5' G   A  84      42.390  83.850  36.150  1.00  0.00           C
ATOM   2642 H5'1 G   A  84      41.520  83.650  35.530  1.00  0.00           H
ATOM   2643 H5'2 G   A  84      42.370  84.910  36.390  1.00  0.00           H
ATOM   2644  C4' G   A  84      42.230  83.030  37.430  1.00  0.00           C
ATOM   2645  H4' G   A  84      41.160  82.880  37.570  1.00  0.00           H
ATOM   2646  O4' G   A  84      42.820  81.730  37.390  1.00  0.00           O
ATOM   2647  C1' G   A  84      43.310  81.420  38.690  1.00  0.00           C
ATOM   2648  H1' G   A  84      42.910  80.470  39.060  1.00  0.00           H
ATOM   2649  N9  G   A  84      44.790  81.340  38.670  1.00  0.00           N
ATOM   2650  C8  G   A  84      45.680  82.020  37.890  1.00  0.00           C
ATOM   2651  H8  G   A  84      45.360  82.730  37.130  1.00  0.00           H
ATOM   2652  N7  G   A  84      46.930  81.710  38.090  1.00  0.00           N
ATOM   2653  C5  G   A  84      46.880  80.800  39.170  1.00  0.00           C
ATOM   2654  C6  G   A  84      47.910  80.140  39.940  1.00  0.00           C
ATOM   2655  O6  G   A  84      49.140  80.190  39.830  1.00  0.00           O
ATOM   2656  N1  G   A  84      47.410  79.330  40.940  1.00  0.00           N
ATOM   2657  H1  G   A  84      48.080  78.790  41.440  1.00  0.00           H
ATOM   2658  C2  G   A  84      46.080  79.180  41.190  1.00  0.00           C
ATOM   2659  N2  G   A  84      45.730  78.420  42.200  1.00  0.00           N
ATOM   2660  H21 G   A  84      46.410  77.860  42.680  1.00  0.00           H
ATOM   2661  H22 G   A  84      44.740  78.310  42.350  1.00  0.00           H
ATOM   2662  N3  G   A  84      45.090  79.740  40.500  1.00  0.00           N
ATOM   2663  C4  G   A  84      45.560  80.560  39.510  1.00  0.00           C
ATOM   2664  C3' G   A  84      42.700  83.760  38.690  1.00  0.00           C
ATOM   2665  H3' G   A  84      43.670  84.230  38.530  1.00  0.00           H
ATOM   2666  C2' G   A  84      42.820  82.540  39.610  1.00  0.00           C
ATOM   2667 H2'1 G   A  84      43.510  82.720  40.430  1.00  0.00           H
ATOM   2668  O2' G   A  84      41.540  82.140  40.100  1.00  0.00           O
ATOM   2669 HO'2 G   A  84      41.230  82.880  40.630  1.00  0.00           H
ATOM   2670  O3' G   A  84      41.690  84.670  39.110  1.00  0.00           O
ATOM   2671  P   G   A  85      41.950  85.800  40.210  1.00  0.00           P
ATOM   2672  O1P G   A  85      40.610  86.380  40.500  1.00  0.00           O
ATOM   2673  O2P G   A  85      43.010  86.700  39.730  1.00  0.00           O
ATOM   2674  O5' G   A  85      42.450  85.020  41.510  1.00  0.00           O
ATOM   2675  C5' G   A  85      41.530  84.490  42.450  1.00  0.00           C
ATOM   2676 H5'1 G   A  85      40.880  83.760  41.970  1.00  0.00           H
ATOM   2677 H5'2 G   A  85      40.910  85.310  42.820  1.00  0.00           H
ATOM   2678  C4' G   A  85      42.220  83.840  43.650  1.00  0.00           C
ATOM   2679  H4' G   A  85      41.430  83.480  44.310  1.00  0.00           H
ATOM   2680  O4' G   A  85      43.020  82.720  43.330  1.00  0.00           O
ATOM   2681  C1' G   A  85      44.000  82.560  44.360  1.00  0.00           C
ATOM   2682  H1' G   A  85      43.790  81.660  44.940  1.00  0.00           H
ATOM   2683  N9  G   A  85      45.340  82.430  43.770  1.00  0.00           N
ATOM   2684  C8  G   A  85      45.710  82.630  42.460  1.00  0.00           C
ATOM   2685  H8  G   A  85      45.000  82.940  41.710  1.00  0.00           H
ATOM   2686  N7  G   A  85      46.970  82.440  42.210  1.00  0.00           N
ATOM   2687  C5  G   A  85      47.500  82.080  43.450  1.00  0.00           C
ATOM   2688  C6  G   A  85      48.840  81.770  43.850  1.00  0.00           C
ATOM   2689  O6  G   A  85      49.860  81.680  43.180  1.00  0.00           O
ATOM   2690  N1  G   A  85      48.950  81.500  45.200  1.00  0.00           N
ATOM   2691  H1  G   A  85      49.880  81.350  45.550  1.00  0.00           H
ATOM   2692  C2  G   A  85      47.920  81.470  46.060  1.00  0.00           C
ATOM   2693  N2  G   A  85      48.220  81.230  47.310  1.00  0.00           N
ATOM   2694  H21 G   A  85      49.180  80.990  47.550  1.00  0.00           H
ATOM   2695  H22 G   A  85      47.490  81.130  47.990  1.00  0.00           H
ATOM   2696  N3  G   A  85      46.650  81.740  45.740  1.00  0.00           N
ATOM   2697  C4  G   A  85      46.500  82.050  44.410  1.00  0.00           C
ATOM   2698  C3' G   A  85      43.070  84.810  44.450  1.00  0.00           C
ATOM   2699  H3' G   A  85      43.720  85.390  43.780  1.00  0.00           H
ATOM   2700  C2' G   A  85      43.890  83.800  45.270  1.00  0.00           C
ATOM   2701 H2'1 G   A  85      44.880  84.200  45.470  1.00  0.00           H
ATOM   2702  O2' G   A  85      43.250  83.420  46.490  1.00  0.00           O
ATOM   2703 HO'2 G   A  85      43.950  83.120  47.090  1.00  0.00           H
ATOM   2704  O3' G   A  85      42.220  85.630  45.240  1.00  0.00           O
ATOM   2705  P   C   A  86      42.710  86.980  45.930  1.00  0.00           P
ATOM   2706  O1P C   A  86      41.690  87.160  46.990  1.00  0.00           O
ATOM   2707  O2P C   A  86      42.890  88.050  44.940  1.00  0.00           O
ATOM   2708  O5' C   A  86      44.110  86.660  46.630  1.00  0.00           O
ATOM   2709  C5' C   A  86      44.130  86.240  47.980  1.00  0.00           C
ATOM   2710 H5'1 C   A  86      43.360  85.480  48.130  1.00  0.00           H
ATOM   2711 H5'2 C   A  86      43.890  87.090  48.620  1.00  0.00           H
ATOM   2712  C4' C   A  86      45.450  85.630  48.450  1.00  0.00           C
ATOM   2713  H4' C   A  86      45.220  85.130  49.380  1.00  0.00           H
ATOM   2714  O4' C   A  86      45.980  84.640  47.590  1.00  0.00           O
ATOM   2715  C1' C   A  86      47.400  84.610  47.780  1.00  0.00           C
ATOM   2716  H1' C   A  86      47.700  83.640  48.180  1.00  0.00           H
ATOM   2717  N1  C   A  86      48.140  84.840  46.500  1.00  0.00           N
ATOM   2718  C6  C   A  86      47.520  85.330  45.370  1.00  0.00           C
ATOM   2719  H6  C   A  86      46.490  85.640  45.420  1.00  0.00           H
ATOM   2720  C5  C   A  86      48.210  85.410  44.210  1.00  0.00           C
ATOM   2721  H5  C   A  86      47.720  85.780  43.310  1.00  0.00           H
ATOM   2722  C4  C   A  86      49.570  85.010  44.220  1.00  0.00           C
ATOM   2723  N4  C   A  86      50.290  85.090  43.140  1.00  0.00           N
ATOM   2724  H41 C   A  86      49.910  85.510  42.310  1.00  0.00           H
ATOM   2725  H42 C   A  86      51.270  84.830  43.210  1.00  0.00           H
ATOM   2726  N3  C   A  86      50.190  84.600  45.300  1.00  0.00           N
ATOM   2727  C2  C   A  86      49.500  84.520  46.460  1.00  0.00           C
ATOM   2728  O2  C   A  86      50.110  84.160  47.470  1.00  0.00           O
ATOM   2729  C3' C   A  86      46.550  86.630  48.730  1.00  0.00           C
ATOM   2730  H3' C   A  86      46.660  87.280  47.860  1.00  0.00           H
ATOM   2731  C2' C   A  86      47.750  85.680  48.820  1.00  0.00           C
ATOM   2732 H2'1 C   A  86      48.670  86.190  48.560  1.00  0.00           H
ATOM   2733  O2' C   A  86      47.870  85.050  50.090  1.00  0.00           O
ATOM   2734 HO'2 C   A  86      48.560  85.530  50.570  1.00  0.00           H
ATOM   2735  O3' C   A  86      46.330  87.360  49.930  1.00  0.00           O
ATOM   2736  P   U   A  87      46.860  88.860  50.050  1.00  0.00           P
ATOM   2737  O1P U   A  87      46.430  89.420  51.350  1.00  0.00           O
ATOM   2738  O2P U   A  87      46.530  89.530  48.780  1.00  0.00           O
ATOM   2739  O5' U   A  87      48.450  88.650  50.100  1.00  0.00           O
ATOM   2740  C5' U   A  87      49.110  88.190  51.270  1.00  0.00           C
ATOM   2741 H5'1 U   A  87      48.640  87.270  51.620  1.00  0.00           H
ATOM   2742 H5'2 U   A  87      49.020  88.950  52.050  1.00  0.00           H
ATOM   2743  C4' U   A  87      50.590  87.920  51.000  1.00  0.00           C
ATOM   2744  H4' U   A  87      51.050  87.540  51.920  1.00  0.00           H
ATOM   2745  O4' U   A  87      50.760  86.950  49.980  1.00  0.00           O
ATOM   2746  C1' U   A  87      51.890  87.300  49.190  1.00  0.00           C
ATOM   2747  H1' U   A  87      52.640  86.500  49.270  1.00  0.00           H
ATOM   2748  N1  U   A  87      51.540  87.470  47.750  1.00  0.00           N
ATOM   2749  C6  U   A  87      50.310  87.930  47.330  1.00  0.00           C
ATOM   2750  H6  U   A  87      49.550  88.150  48.060  1.00  0.00           H
ATOM   2751  C5  U   A  87      50.070  88.130  46.010  1.00  0.00           C
ATOM   2752  H5  U   A  87      49.110  88.500  45.680  1.00  0.00           H
ATOM   2753  C4  U   A  87      51.090  87.900  45.000  1.00  0.00           C
ATOM   2754  O4  U   A  87      50.990  88.180  43.820  1.00  0.00           O
ATOM   2755  N3  U   A  87      52.270  87.420  45.500  1.00  0.00           N
ATOM   2756  H3  U   A  87      53.020  87.270  44.830  1.00  0.00           H
ATOM   2757  C2  U   A  87      52.570  87.240  46.830  1.00  0.00           C
ATOM   2758  O2  U   A  87      53.710  86.950  47.170  1.00  0.00           O
ATOM   2759  C3' U   A  87      51.370  89.180  50.600  1.00  0.00           C
ATOM   2760  H3' U   A  87      50.730  89.820  49.980  1.00  0.00           H
ATOM   2761  C2' U   A  87      52.500  88.590  49.760  1.00  0.00           C
ATOM   2762 H2'1 U   A  87      52.800  89.280  48.970  1.00  0.00           H
ATOM   2763  O2' U   A  87      53.620  88.270  50.580  1.00  0.00           O
ATOM   2764 HO'2 U   A  87      53.460  88.740  51.420  1.00  0.00           H
ATOM   2765  O3' U   A  87      51.900  89.870  51.720  1.00  0.00           O
ATOM   2766  P   U   A  88      52.210  91.430  51.650  1.00  0.00           P
ATOM   2767  O1P U   A  88      52.660  91.800  50.280  1.00  0.00           O
ATOM   2768  O2P U   A  88      53.050  91.810  52.800  1.00  0.00           O
ATOM   2769  O5' U   A  88      50.770  92.070  51.890  1.00  0.00           O
ATOM   2770  C5' U   A  88      50.570  93.110  52.830  1.00  0.00           C
ATOM   2771 H5'1 U   A  88      51.400  93.800  52.790  1.00  0.00           H
ATOM   2772 H5'2 U   A  88      50.510  92.680  53.830  1.00  0.00           H
ATOM   2773  C4' U   A  88      49.300  93.910  52.530  1.00  0.00           C
ATOM   2774  H4' U   A  88      49.310  94.770  53.190  1.00  0.00           H
ATOM   2775  O4' U   A  88      49.320  94.400  51.190  1.00  0.00           O
ATOM   2776  C1' U   A  88      48.080  94.110  50.550  1.00  0.00           C
ATOM   2777  H1' U   A  88      47.710  95.020  50.090  1.00  0.00           H
ATOM   2778  N1  U   A  88      48.210  93.100  49.450  1.00  0.00           N
ATOM   2779  C6  U   A  88      49.420  92.510  49.130  1.00  0.00           C
ATOM   2780  H6  U   A  88      50.280  92.700  49.740  1.00  0.00           H
ATOM   2781  C5  U   A  88      49.550  91.750  48.010  1.00  0.00           C
ATOM   2782  H5  U   A  88      50.510  91.320  47.750  1.00  0.00           H
ATOM   2783  C4  U   A  88      48.440  91.510  47.120  1.00  0.00           C
ATOM   2784  O4  U   A  88      48.490  91.010  46.010  1.00  0.00           O
ATOM   2785  N3  U   A  88      47.250  92.030  47.560  1.00  0.00           N
ATOM   2786  H3  U   A  88      46.430  91.650  47.140  1.00  0.00           H
ATOM   2787  C2  U   A  88      47.110  92.940  48.590  1.00  0.00           C
ATOM   2788  O2  U   A  88      46.110  93.660  48.610  1.00  0.00           O
ATOM   2789  C3' U   A  88      48.000  93.110  52.730  1.00  0.00           C
ATOM   2790  H3' U   A  88      48.200  92.090  52.420  1.00  0.00           H
ATOM   2791  C2' U   A  88      47.090  93.710  51.650  1.00  0.00           C
ATOM   2792 H2'1 U   A  88      46.380  92.960  51.290  1.00  0.00           H
ATOM   2793  O2' U   A  88      46.410  94.910  52.020  1.00  0.00           O
ATOM   2794 HO'2 U   A  88      46.800  95.230  52.870  1.00  0.00           H
ATOM   2795  O3' U   A  88      47.460  93.050  54.050  1.00  0.00           O
ATOM   2796  P   U   A  89      47.300  94.290  55.060  1.00  0.00           P
ATOM   2797  O1P U   A  89      47.390  95.550  54.310  1.00  0.00           O
ATOM   2798  O2P U   A  89      48.170  94.060  56.240  1.00  0.00           O
ATOM   2799  O5' U   A  89      45.760  94.150  55.500  1.00  0.00           O
ATOM   2800  C5' U   A  89      45.190  95.100  56.380  1.00  0.00           C
ATOM   2801 H5'1 U   A  89      45.720  96.060  56.290  1.00  0.00           H
ATOM   2802 H5'2 U   A  89      45.310  94.750  57.410  1.00  0.00           H
ATOM   2803  C4' U   A  89      43.710  95.350  56.090  1.00  0.00           C
ATOM   2804  H4' U   A  89      43.310  96.000  56.870  1.00  0.00           H
ATOM   2805  O4' U   A  89      43.550  96.030  54.850  1.00  0.00           O
ATOM   2806  C1' U   A  89      42.260  95.730  54.340  1.00  0.00           C
ATOM   2807  H1' U   A  89      41.620  96.610  54.470  1.00  0.00           H
ATOM   2808  N1  U   A  89      42.300  95.350  52.900  1.00  0.00           N
ATOM   2809  C6  U   A  89      43.310  94.570  52.380  1.00  0.00           C
ATOM   2810  H6  U   A  89      44.110  94.230  53.030  1.00  0.00           H
ATOM   2811  C5  U   A  89      43.350  94.280  51.050  1.00  0.00           C
ATOM   2812  H5  U   A  89      44.170  93.700  50.650  1.00  0.00           H
ATOM   2813  C4  U   A  89      42.340  94.770  50.140  1.00  0.00           C
ATOM   2814  O4  U   A  89      42.370  94.680  48.920  1.00  0.00           O
ATOM   2815  N3  U   A  89      41.310  95.430  50.740  1.00  0.00           N
ATOM   2816  H3  U   A  89      40.560  95.720  50.150  1.00  0.00           H
ATOM   2817  C2  U   A  89      41.240  95.770  52.080  1.00  0.00           C
ATOM   2818  O2  U   A  89      40.280  96.430  52.490  1.00  0.00           O
ATOM   2819  C3' U   A  89      42.860  94.090  56.020  1.00  0.00           C
ATOM   2820  H3' U   A  89      43.400  93.330  55.450  1.00  0.00           H
ATOM   2821  C2' U   A  89      41.680  94.600  55.180  1.00  0.00           C
ATOM   2822 H2'1 U   A  89      41.340  93.800  54.530  1.00  0.00           H
ATOM   2823  O2' U   A  89      40.600  95.070  55.980  1.00  0.00           O
ATOM   2824 HO'2 U   A  89      40.280  94.290  56.460  1.00  0.00           H
ATOM   2825  O3' U   A  89      42.440  93.570  57.280  1.00  0.00           O
ATOM   2826  P   U   A  90      41.840  92.080  57.390  1.00  0.00           P
ATOM   2827  O1P U   A  90      41.460  91.820  58.790  1.00  0.00           O
ATOM   2828  O2P U   A  90      42.770  91.160  56.710  1.00  0.00           O
ATOM   2829  O5' U   A  90      40.500  92.210  56.530  1.00  0.00           O
ATOM   2830  C5' U   A  90      39.950  91.110  55.820  1.00  0.00           C
ATOM   2831 H5'1 U   A  90      39.330  90.500  56.490  1.00  0.00           H
ATOM   2832 H5'2 U   A  90      40.740  90.480  55.410  1.00  0.00           H
ATOM   2833  C4' U   A  90      39.100  91.640  54.660  1.00  0.00           C
ATOM   2834  H4' U   A  90      38.400  92.390  55.020  1.00  0.00           H
ATOM   2835  O4' U   A  90      39.970  92.220  53.700  1.00  0.00           O
ATOM   2836  C1' U   A  90      39.510  92.000  52.370  1.00  0.00           C
ATOM   2837  H1' U   A  90      39.180  92.960  51.960  1.00  0.00           H
ATOM   2838  N1  U   A  90      40.630  91.510  51.500  1.00  0.00           N
ATOM   2839  C6  U   A  90      41.740  90.860  52.020  1.00  0.00           C
ATOM   2840  H6  U   A  90      41.800  90.640  53.080  1.00  0.00           H
ATOM   2841  C5  U   A  90      42.790  90.530  51.210  1.00  0.00           C
ATOM   2842  H5  U   A  90      43.670  90.040  51.600  1.00  0.00           H
ATOM   2843  C4  U   A  90      42.770  90.820  49.790  1.00  0.00           C
ATOM   2844  O4  U   A  90      43.660  90.580  48.990  1.00  0.00           O
ATOM   2845  N3  U   A  90      41.640  91.460  49.360  1.00  0.00           N
ATOM   2846  H3  U   A  90      41.640  91.720  48.390  1.00  0.00           H
ATOM   2847  C2  U   A  90      40.580  91.860  50.140  1.00  0.00           C
ATOM   2848  O2  U   A  90      39.670  92.520  49.650  1.00  0.00           O
ATOM   2849  C3' U   A  90      38.340  90.550  53.900  1.00  0.00           C
ATOM   2850  H3' U   A  90      38.990  89.670  53.870  1.00  0.00           H
ATOM   2851  C2' U   A  90      38.280  91.080  52.450  1.00  0.00           C
ATOM   2852 H2'1 U   A  90      38.380  90.250  51.740  1.00  0.00           H
ATOM   2853  O2' U   A  90      37.130  91.860  52.140  1.00  0.00           O
ATOM   2854 HO'2 U   A  90      36.540  91.900  52.930  1.00  0.00           H
ATOM   2855  O3' U   A  90      37.090  90.100  54.450  1.00  0.00           O
ATOM   2856  P   U   A  91      35.980  91.010  55.170  1.00  0.00           P
ATOM   2857  O1P U   A  91      35.520  92.050  54.220  1.00  0.00           O
ATOM   2858  O2P U   A  91      36.400  91.410  56.530  1.00  0.00           O
ATOM   2859  O5' U   A  91      34.760  89.990  55.300  1.00  0.00           O
ATOM   2860  C5' U   A  91      34.620  89.100  56.410  1.00  0.00           C
ATOM   2861 H5'1 U   A  91      33.640  89.280  56.870  1.00  0.00           H
ATOM   2862 H5'2 U   A  91      35.390  89.290  57.160  1.00  0.00           H
ATOM   2863  C4' U   A  91      34.700  87.620  56.030  1.00  0.00           C
ATOM   2864  H4' U   A  91      34.440  87.050  56.920  1.00  0.00           H
ATOM   2865  O4' U   A  91      33.790  87.270  54.990  1.00  0.00           O
ATOM   2866  C1' U   A  91      34.440  86.310  54.150  1.00  0.00           C
ATOM   2867  H1' U   A  91      33.880  85.380  54.190  1.00  0.00           H
ATOM   2868  N1  U   A  91      34.490  86.800  52.750  1.00  0.00           N
ATOM   2869  C6  U   A  91      34.950  88.060  52.420  1.00  0.00           C
ATOM   2870  H6  U   A  91      35.330  88.710  53.210  1.00  0.00           H
ATOM   2871  C5  U   A  91      34.880  88.510  51.140  1.00  0.00           C
ATOM   2872  H5  U   A  91      35.210  89.520  50.910  1.00  0.00           H
ATOM   2873  C4  U   A  91      34.360  87.690  50.070  1.00  0.00           C
ATOM   2874  O4  U   A  91      34.140  88.050  48.920  1.00  0.00           O
ATOM   2875  N3  U   A  91      34.020  86.420  50.460  1.00  0.00           N
ATOM   2876  H3  U   A  91      33.600  85.810  49.770  1.00  0.00           H
ATOM   2877  C2  U   A  91      33.970  85.970  51.760  1.00  0.00           C
ATOM   2878  O2  U   A  91      33.370  84.920  52.010  1.00  0.00           O
ATOM   2879  C3' U   A  91      36.100  87.170  55.620  1.00  0.00           C
ATOM   2880  H3' U   A  91      36.600  87.940  55.040  1.00  0.00           H
ATOM   2881  C2' U   A  91      35.810  85.980  54.720  1.00  0.00           C
ATOM   2882 H2'1 U   A  91      36.560  85.890  53.940  1.00  0.00           H
ATOM   2883  O2' U   A  91      35.700  84.790  55.480  1.00  0.00           O
ATOM   2884 HO'2 U   A  91      36.050  85.000  56.360  1.00  0.00           H
ATOM   2885  O3' U   A  91      36.910  86.800  56.720  1.00  0.00           O
ATOM   2886  H3T U   A  91      37.830  86.900  56.410  1.00  0.00           H
CONECT   43   42   44   45   62
CONECT   54   52   55   58
CONECT   62   43   60   63   64
CONECT   60   66   40   61   62
CONECT   59   45   49   58
CONECT   40   37   41   42   60
CONECT   49   48   50   59
CONECT   37   36   38   39   40
CONECT   50   49   51   52
CONECT   46   45   47   48
CONECT   53   52
CONECT   44   43
CONECT   63   62
CONECT   56   55
CONECT   57   55
CONECT   61   60
CONECT   41   40
CONECT   38   37
CONECT   39   37
CONECT   47   46
CONECT   65   64
CONECT   52   50   53   54
CONECT   55   54   56   57
CONECT   58   54   59
CONECT   48   46   49
CONECT   45   43   46   59
CONECT   34   33
CONECT   64   62   65
CONECT   35   33
CONECT   66   67   60
CONECT   42   40   43
CONECT   36   33   37
CONECT   51   50
CONECT   33   34   32   35   36
CONECT   77   76   78   79   92
CONECT   88   79   86   89
CONECT   92   77   90   93   94
CONECT   90   74   91   92   96
CONECT   84   82   85   86
CONECT   74   71   75   76   90
CONECT   82   80   83   84
CONECT   71   70   72   73   74
CONECT   80   79   81   82
CONECT   78   77
CONECT   93   92
CONECT   87   86
CONECT   91   90
CONECT   75   74
CONECT   83   82
CONECT   72   71
CONECT   73   71
CONECT   81   80
CONECT   95   94
CONECT   79   77   80   88
CONECT   86   84   87   88
CONECT   68   67
CONECT   89   88
CONECT   94   92   95
CONECT   69   67
CONECT   96   90   97
CONECT   85   84
CONECT   76   74   77
CONECT   70   67   71
CONECT   67   66   68   69   70
CONECT  107  106  108  109  122
CONECT  118  109  116  119
CONECT  122  107  120  123  124
CONECT  120  104  121  122  126
CONECT  114  112  115  116
CONECT  104  101  105  106  120
CONECT  112  110  113  114
CONECT  101  100  102  103  104
CONECT  110  109  111  112
CONECT  108  107
CONECT  123  122
CONECT  117  116
CONECT  121  120
CONECT  105  104
CONECT  113  112
CONECT  102  101
CONECT  103  101
CONECT  111  110
CONECT  125  124
CONECT  109  107  110  118
CONECT  116  114  117  118
CONECT   98   97
CONECT  119  118
CONECT  124  122  125
CONECT   99   97
CONECT  126  120  127
CONECT  115  114
CONECT  106  104  107
CONECT  100   97  101
CONECT   97   96   98   99  100
CONECT  137  136  138  139  156
CONECT  148  146  149  152
CONECT  156  137  154  157  158
CONECT  154  134  155  156  160
CONECT  153  139  143  152
CONECT  134  131  135  136  154
CONECT  143  142  144  153
CONECT  131  130  132  133  134
CONECT  144  143  145  146
CONECT  140  139  141  142
CONECT  147  146
CONECT  138  137
CONECT  157  156
CONECT  150  149
CONECT  151  149
CONECT  155  154
CONECT  135  134
CONECT  132  131
CONECT  133  131
CONECT  141  140
CONECT  159  158
CONECT  146  144  147  148
CONECT  149  148  150  151
CONECT  152  148  153
CONECT  142  140  143
CONECT  139  137  140  153
CONECT  128  127
CONECT  158  156  159
CONECT  129  127
CONECT  160  154  161
CONECT  136  134  137
CONECT  130  131  127
CONECT  145  144
CONECT  127  130  126  128  129
CONECT  171  170  172  173  190
CONECT  182  180  183  186
CONECT  190  171  188  191  192
CONECT  188  168  189  190  194
CONECT  187  173  177  186
CONECT  168  165  169  170  188
CONECT  177  176  178  187
CONECT  165  164  166  167  168
CONECT  178  177  179  180
CONECT  174  173  175  176
CONECT  181  180
CONECT  172  171
CONECT  191  190
CONECT  184  183
CONECT  185  183
CONECT  189  188
CONECT  169  168
CONECT  166  165
CONECT  167  165
CONECT  175  174
CONECT  193  192
CONECT  180  178  181  182
CONECT  183  182  184  185
CONECT  186  182  187
CONECT  176  174  177
CONECT  173  171  174  187
CONECT  162  161
CONECT  192  190  193
CONECT  163  161
CONECT  194  188  195
CONECT  170  168  171
CONECT  164  161  165
CONECT  179  178
CONECT  161  160  162  163  164
CONECT  205  204  206  207  220
CONECT  216  207  214  217
CONECT  220  205  218  221  222
CONECT  218  202  219  220  224
CONECT  212  210  213  214
CONECT  202  199  203  204  218
CONECT  210  208  211  212
CONECT  199  198  200  201  202
CONECT  208  207  209  210
CONECT  206  205
CONECT  221  220
CONECT  215  214
CONECT  219  218
CONECT  203  202
CONECT  211  210
CONECT  200  199
CONECT  201  199
CONECT  209  208
CONECT  223  222
CONECT  207  205  208  216
CONECT  214  212  215  216
CONECT  196  195
CONECT  217  216
CONECT  222  220  223
CONECT  197  195
CONECT  224  218  225
CONECT  213  212
CONECT  204  202  205
CONECT  198  195  199
CONECT  195  194  196  197  198
CONECT  235  234  236  237  251
CONECT  247  237  246  248
CONECT  251  235  249  252  253
CONECT  249  232  250  251  255
CONECT  242  240  243  246
CONECT  232  229  233  234  249
CONECT  240  238  241  242
CONECT  229  228  230  231  232
CONECT  238  237  239  240
CONECT  236  235
CONECT  252  251
CONECT  250  249
CONECT  233  232
CONECT  244  243
CONECT  245  243
CONECT  241  240
CONECT  230  229
CONECT  231  229
CONECT  239  238
CONECT  254  253
CONECT  237  235  238  247
CONECT  246  242  247
CONECT  243  242  244  245
CONECT  226  225
CONECT  248  247
CONECT  253  251  254
CONECT  227  225
CONECT  255  249  256
CONECT  234  232  235
CONECT  228  225  229
CONECT  225  224  226  227  228
CONECT  266  265  267  268  281
CONECT  277  268  275  278
CONECT  281  266  279  282  283
CONECT  279  263  280  281  285
CONECT  273  271  274  275
CONECT  263  260  264  265  279
CONECT  271  269  272  273
CONECT  260  259  261  262  263
CONECT  269  268  270  271
CONECT  267  266
CONECT  282  281
CONECT  276  275
CONECT  280  279
CONECT  264  263
CONECT  272  271
CONECT  261  260
CONECT  262  260
CONECT  270  269
CONECT  284  283
CONECT  268  266  269  277
CONECT  275  273  276  277
CONECT  257  256
CONECT  278  277
CONECT  283  281  284
CONECT  258  256
CONECT  285  279  286
CONECT  274  273
CONECT  265  263  266
CONECT  259  260  256
CONECT  256  258  259  255  257
CONECT  296  295  297  298  315
CONECT  307  305  308  311
CONECT  315  296  313  316  317
CONECT  313  293  314  315  319
CONECT  312  298  302  311
CONECT  293  290  294  295  313
CONECT  302  301  303  312
CONECT  290  289  291  292  293
CONECT  303  302  304  305
CONECT  299  298  300  301
CONECT  306  305
CONECT  297  296
CONECT  316  315
CONECT  309  308
CONECT  310  308
CONECT  314  313
CONECT  294  293
CONECT  291  290
CONECT  292  290
CONECT  300  299
CONECT  318  317
CONECT  305  303  306  307
CONECT  308  307  309  310
CONECT  311  307  312
CONECT  301  299  302
CONECT  298  296  299  312
CONECT  287  286
CONECT  317  315  318
CONECT  288  286
CONECT  319  313  320
CONECT  295  293  296
CONECT  289  286  290
CONECT  304  303
CONECT  286  285  287  288  289
CONECT  330  329  331  332  348
CONECT  342  341  343  344
CONECT  348  330  346  349  350
CONECT  346  327  347  348  352
CONECT  345  332  336  344
CONECT  327  324  328  329  346
CONECT  336  335  337  345
CONECT  324  323  325  326  327
CONECT  337  336  338  341
CONECT  333  332  334  335
CONECT  331  330
CONECT  343  342
CONECT  349  348
CONECT  347  346
CONECT  328  327
CONECT  325  324
CONECT  326  324
CONECT  339  338
CONECT  340  338
CONECT  334  333
CONECT  351  350
CONECT  341  337  342
CONECT  344  342  345
CONECT  338  337  339  340
CONECT  335  333  336
CONECT  332  330  333  345
CONECT  321  320
CONECT  350  348  351
CONECT  322  320
CONECT  352  346  353
CONECT  329  327  330
CONECT  323  320  324
CONECT  320  319  321  322  323
CONECT  363  362  364  365  378
CONECT  374  365  372  375
CONECT  378  363  376  379  380
CONECT  376  360  377  378  382
CONECT  370  368  371  372
CONECT  360  357  361  362  376
CONECT  368  366  369  370
CONECT  357  356  358  359  360
CONECT  366  365  367  368
CONECT  364  363
CONECT  379  378
CONECT  373  372
CONECT  377  376
CONECT  361  360
CONECT  369  368
CONECT  358  357
CONECT  359  357
CONECT  367  366
CONECT  381  380
CONECT  365  363  366  374
CONECT  372  370  373  374
CONECT  354  353
CONECT  375  374
CONECT  380  378  381
CONECT  355  353
CONECT  382  376  383
CONECT  371  370
CONECT  362  360  363
CONECT  356  353  357
CONECT  353  352  354  355  356
CONECT  393  392  394  395  412
CONECT  404  402  405  408
CONECT  412  393  410  413  414
CONECT  410  390  411  412  416
CONECT  409  395  399  408
CONECT  390  387  391  392  410
CONECT  399  398  400  409
CONECT  387  386  388  389  390
CONECT  400  399  401  402
CONECT  396  395  397  398
CONECT  403  402
CONECT  394  393
CONECT  413  412
CONECT  406  405
CONECT  407  405
CONECT  411  410
CONECT  391  390
CONECT  388  387
CONECT  389  387
CONECT  397  396
CONECT  415  414
CONECT  402  400  403  404
CONECT  405  404  406  407
CONECT  408  404  409
CONECT  398  396  399
CONECT  395  393  396  409
CONECT  384  383
CONECT  414  412  415
CONECT  385  383
CONECT  416  410  417
CONECT  392  390  393
CONECT  386  383  387
CONECT  401  400
CONECT  383  382  384  385  386
CONECT  427  426  428  429  442
CONECT  438  429  436  439
CONECT  442  427  440  443  444
CONECT  440  424  441  442  446
CONECT  434  432  435  436
CONECT  424  421  425  426  440
CONECT  432  430  433  434
CONECT  421  420  422  423  424
CONECT  430  429  431  432
CONECT  428  427
CONECT  443  442
CONECT  437  436
CONECT  441  440
CONECT  425  424
CONECT  433  432
CONECT  422  421
CONECT  423  421
CONECT  431  430
CONECT  445  444
CONECT  429  427  430  438
CONECT  436  434  437  438
CONECT  418  417
CONECT  439  438
CONECT  444  442  445
CONECT  419  417
CONECT  446  440  447
CONECT  435  434
CONECT  426  424  427
CONECT  420  417  421
CONECT  417  416  418  419  420
CONECT  457  456  458  459  472
CONECT  468  459  466  469
CONECT  472  457  470  473  474
CONECT  470  454  471  472  476
CONECT  464  462  465  466
CONECT  454  451  455  456  470
CONECT  462  460  463  464
CONECT  451  450  452  453  454
CONECT  460  459  461  462
CONECT  458  457
CONECT  473  472
CONECT  467  466
CONECT  471  470
CONECT  455  454
CONECT  463  462
CONECT  452  451
CONECT  453  451
CONECT  461  460
CONECT  475  474
CONECT  459  457  460  468
CONECT  466  464  467  468
CONECT  448  447
CONECT  469  468
CONECT  474  472  475
CONECT  449  447
CONECT  476  470  477
CONECT  465  464
CONECT  456  454  457
CONECT  450  447  451
CONECT  447  446  448  449  450
CONECT  487  486  488  489  505
CONECT  499  498  500  501
CONECT  505  487  503  506  507
CONECT  503  484  504  505  509
CONECT  502  489  493  501
CONECT  484  481  485  486  503
CONECT  493  492  494  502
CONECT  481  480  482  483  484
CONECT  494  493  495  498
CONECT  490  489  491  492
CONECT  488  487
CONECT  500  499
CONECT  506  505
CONECT  504  503
CONECT  485  484
CONECT  482  481
CONECT  483  481
CONECT  496  495
CONECT  497  495
CONECT  491  490
CONECT  508  507
CONECT  498  494  499
CONECT  501  499  502
CONECT  495  494  496  497
CONECT  492  490  493
CONECT  489  487  490  502
CONECT  478  477
CONECT  507  505  508
CONECT  479  477
CONECT  509  503  510
CONECT  486  484  487
CONECT  480  477  481
CONECT  477  476  478  479  480
CONECT  520  519  521  522  538
CONECT  532  531  533  534
CONECT  538  520  536  539  540
CONECT  536  517  537  538  542
CONECT  535  522  526  534
CONECT  517  514  518  519  536
CONECT  526  525  527  535
CONECT  514  515  516  517  513
CONECT  527  526  528  531
CONECT  523  522  524  525
CONECT  521  520
CONECT  533  532
CONECT  539  538
CONECT  537  536
CONECT  518  517
CONECT  515  514
CONECT  516  514
CONECT  529  528
CONECT  530  528
CONECT  524  523
CONECT  541  540
CONECT  531  527  532
CONECT  534  532  535
CONECT  528  527  529  530
CONECT  525  523  526
CONECT  522  520  523  535
CONECT  511  510
CONECT  540  538  541
CONECT  512  510
CONECT  542  536  543
CONECT  519  517  520
CONECT  513  514  510
CONECT  510  509  511  512  513
CONECT  553  552  554  555  569
CONECT  565  555  564  566
CONECT  569  553  567  570  571
CONECT  567  550  568  569  573
CONECT  560  558  561  564
CONECT  550  547  551  552  567
CONECT  558  556  559  560
CONECT  547  546  548  549  550
CONECT  556  555  557  558
CONECT  554  553
CONECT  570  569
CONECT  568  567
CONECT  551  550
CONECT  562  561
CONECT  563  561
CONECT  559  558
CONECT  548  547
CONECT  549  547
CONECT  557  556
CONECT  572  571
CONECT  555  553  556  565
CONECT  564  560  565
CONECT  561  560  562  563
CONECT  544  543
CONECT  566  565
CONECT  571  569  572
CONECT  545  543
CONECT  573  567  574
CONECT  552  550  553
CONECT  546  543  547
CONECT  543  542  544  545  546
CONECT  584  583  585  586  603
CONECT  595  593  596  599
CONECT  603  584  601  604  605
CONECT  601  581  602  603  607
CONECT  600  586  590  599
CONECT  581  578  582  583  601
CONECT  590  589  591  600
CONECT  578  577  579  580  581
CONECT  591  590  592  593
CONECT  587  586  588  589
CONECT  594  593
CONECT  585  584
CONECT  604  603
CONECT  597  596
CONECT  598  596
CONECT  602  601
CONECT  582  581
CONECT  579  578
CONECT  580  578
CONECT  588  587
CONECT  606  605
CONECT  593  591  594  595
CONECT  596  595  597  598
CONECT  599  595  600
CONECT  589  587  590
CONECT  586  584  587  600
CONECT  575  574
CONECT  605  603  606
CONECT  576  574
CONECT  607  601  608
CONECT  583  581  584
CONECT  577  574  578
CONECT  592  591
CONECT  574  573  575  576  577
CONECT  618  617  619  620  633
CONECT  629  620  627  630
CONECT  633  618  631  634  635
CONECT  631  615  632  633  637
CONECT  625  623  626  627
CONECT  615  612  616  617  631
CONECT  623  621  624  625
CONECT  612  611  613  614  615
CONECT  621  620  622  623
CONECT  619  618
CONECT  634  633
CONECT  628  627
CONECT  632  631
CONECT  616  615
CONECT  624  623
CONECT  613  612
CONECT  614  612
CONECT  622  621
CONECT  636  635
CONECT  620  618  621  629
CONECT  627  625  628  629
CONECT  609  608
CONECT  630  629
CONECT  635  633  636
CONECT  610  608
CONECT  637  631  638
CONECT  626  625
CONECT  617  615  618
CONECT  611  608  612
CONECT  608  607  609  610  611
CONECT  648  647  649  650  667
CONECT  659  657  660  663
CONECT  667  648  665  668  669
CONECT  665  645  666  667  671
CONECT  664  650  654  663
CONECT  645  642  646  647  665
CONECT  654  653  655  664
CONECT  642  641  643  644  645
CONECT  655  654  656  657
CONECT  651  650  652  653
CONECT  658  657
CONECT  649  648
CONECT  668  667
CONECT  661  660
CONECT  662  660
CONECT  666  665
CONECT  646  645
CONECT  643  642
CONECT  644  642
CONECT  652  651
CONECT  670  669
CONECT  657  655  658  659
CONECT  660  659  661  662
CONECT  663  659  664
CONECT  653  651  654
CONECT  650  648  651  664
CONECT  639  638
CONECT  669  667  670
CONECT  640  638
CONECT  671  665  672
CONECT  647  645  648
CONECT  641  638  642
CONECT  656  655
CONECT  638  637  639  640  641
CONECT  682  681  683  684  697
CONECT  693  684  691  694
CONECT  697  682  695  698  699
CONECT  695  679  696  697  701
CONECT  689  687  690  691
CONECT  679  676  680  681  695
CONECT  687  685  688  689
CONECT  676  675  677  678  679
CONECT  685  684  686  687
CONECT  683  682
CONECT  698  697
CONECT  692  691
CONECT  696  695
CONECT  680  679
CONECT  688  687
CONECT  677  676
CONECT  678  676
CONECT  686  685
CONECT  700  699
CONECT  684  682  685  693
CONECT  691  689  692  693
CONECT  673  672
CONECT  694  693
CONECT  699  697  700
CONECT  674  672
CONECT  701  695  702
CONECT  690  689
CONECT  681  679  682
CONECT  675  672  676
CONECT  672  671  673  674  675
CONECT  712  711  713  714  727
CONECT  723  714  721  724
CONECT  727  712  725  728  729
CONECT  725  709  726  727  731
CONECT  719  717  720  721
CONECT  709  706  710  711  725
CONECT  717  715  718  719
CONECT  706  705  707  708  709
CONECT  715  714  716  717
CONECT  713  712
CONECT  728  727
CONECT  722  721
CONECT  726  725
CONECT  710  709
CONECT  718  717
CONECT  707  706
CONECT  708  706
CONECT  716  715
CONECT  730  729
CONECT  714  712  715  723
CONECT  721  719  722  723
CONECT  703  702
CONECT  724  723
CONECT  729  727  730
CONECT  704  702
CONECT  731  725  732
CONECT  720  719
CONECT  711  709  712
CONECT  705  702  706
CONECT  702  701  703  704  705
CONECT  742  741  743  744  760
CONECT  754  753  755  756
CONECT  760  742  758  761  762
CONECT  758  739  759  760  764
CONECT  757  744  748  756
CONECT  739  736  740  741  758
CONECT  748  747  749  757
CONECT  736  735  737  738  739
CONECT  749  748  750  753
CONECT  745  744  746  747
CONECT  743  742
CONECT  755  754
CONECT  761  760
CONECT  759  758
CONECT  740  739
CONECT  737  736
CONECT  738  736
CONECT  751  750
CONECT  752  750
CONECT  746  745
CONECT  763  762
CONECT  753  749  754
CONECT  756  754  757
CONECT  750  749  751  752
CONECT  747  745  748
CONECT  744  742  745  757
CONECT  733  732
CONECT  762  760  763
CONECT  734  732
CONECT  764  758  765
CONECT  741  739  742
CONECT  735  732  736
CONECT  732  731  733  734  735
CONECT  775  774  776  777  790
CONECT  786  777  784  787
CONECT  790  775  788  791  792
CONECT  788  772  789  790  794
CONECT  782  780  783  784
CONECT  772  769  773  774  788
CONECT  780  778  781  782
CONECT  769  768  770  771  772
CONECT  778  777  779  780
CONECT  776  775
CONECT  791  790
CONECT  785  784
CONECT  789  788
CONECT  773  772
CONECT  781  780
CONECT  770  769
CONECT  771  769
CONECT  779  778
CONECT  793  792
CONECT  777  775  778  786
CONECT  784  782  785  786
CONECT  766  765
CONECT  787  786
CONECT  792  790  793
CONECT  767  765
CONECT  794  788  795
CONECT  783  782
CONECT  774  772  775
CONECT  768  765  769
CONECT  765  764  766  767  768
CONECT  805  804  806  807  820
CONECT  816  807  814  817
CONECT  820  805  818  821  822
CONECT  818  802  819  820  824
CONECT  812  810  813  814
CONECT  802  799  803  804  818
CONECT  810  808  811  812
CONECT  799  798  800  801  802
CONECT  808  807  809  810
CONECT  806  805
CONECT  821  820
CONECT  815  814
CONECT  819  818
CONECT  803  802
CONECT  811  810
CONECT  800  799
CONECT  801  799
CONECT  809  808
CONECT  823  822
CONECT  807  805  808  816
CONECT  814  812  815  816
CONECT  796  795
CONECT  817  816
CONECT  822  820  823
CONECT  797  795
CONECT  824  818  825
CONECT  813  812
CONECT  804  802  805
CONECT  798  795  799
CONECT  795  794  796  797  798
CONECT  835  834  836  837  854
CONECT  846  844  847  850
CONECT  854  835  852  855  856
CONECT  852  832  853  854  858
CONECT  851  837  841  850
CONECT  832  829  833  834  852
CONECT  841  840  842  851
CONECT  829  828  830  831  832
CONECT  842  841  843  844
CONECT  838  837  839  840
CONECT  845  844
CONECT  836  835
CONECT  855  854
CONECT  848  847
CONECT  849  847
CONECT  853  852
CONECT  833  832
CONECT  830  829
CONECT  831  829
CONECT  839  838
CONECT  857  856
CONECT  844  842  845  846
CONECT  847  846  848  849
CONECT  850  846  851
CONECT  840  838  841
CONECT  837  835  838  851
CONECT  826  825
CONECT  856  854  857
CONECT  827  825
CONECT  858  852  859
CONECT  834  832  835
CONECT  828  825  829
CONECT  843  842
CONECT  825  824  826  827  828
CONECT  869  868  870  871  888
CONECT  880  878  881  884
CONECT  888  869  886  889  890
CONECT  886  866  887  888  892
CONECT  885  871  875  884
CONECT  866  863  867  868  886
CONECT  875  874  876  885
CONECT  863  862  864  865  866
CONECT  876  875  877  878
CONECT  872  871  873  874
CONECT  879  878
CONECT  870  869
CONECT  889  888
CONECT  882  881
CONECT  883  881
CONECT  887  886
CONECT  867  866
CONECT  864  863
CONECT  865  863
CONECT  873  872
CONECT  891  890
CONECT  878  876  879  880
CONECT  881  880  882  883
CONECT  884  880  885
CONECT  874  872  875
CONECT  871  869  872  885
CONECT  860  859
CONECT  890  888  891
CONECT  861  859
CONECT  892  886  893
CONECT  868  866  869
CONECT  862  859  863
CONECT  877  876
CONECT  859  858  860  861  862
CONECT  903  902  904  905  918
CONECT  914  905  912  915
CONECT  918  903  916  919  920
CONECT  916  900  917  918  922
CONECT  910  908  911  912
CONECT  900  897  901  902  916
CONECT  908  906  909  910
CONECT  897  896  898  899  900
CONECT  906  905  907  908
CONECT  904  903
CONECT  919  918
CONECT  913  912
CONECT  917  916
CONECT  901  900
CONECT  909  908
CONECT  898  897
CONECT  899  897
CONECT  907  906
CONECT  921  920
CONECT  905  903  906  914
CONECT  912  910  913  914
CONECT  894  893
CONECT  915  914
CONECT  920  918  921
CONECT  895  893
CONECT  922  916  923
CONECT  911  910
CONECT  902  900  903
CONECT  896  893  897
CONECT  893  892  894  895  896
CONECT  933  932  934  935  951
CONECT  945  944  946  947
CONECT  951  933  949  952  953
CONECT  949  930  950  951  955
CONECT  948  935  939  947
CONECT  930  927  931  932  949
CONECT  939  938  940  948
CONECT  927  926  928  929  930
CONECT  940  939  941  944
CONECT  936  935  937  938
CONECT  934  933
CONECT  946  945
CONECT  952  951
CONECT  950  949
CONECT  931  930
CONECT  928  927
CONECT  929  927
CONECT  942  941
CONECT  943  941
CONECT  937  936
CONECT  954  953
CONECT  944  940  945
CONECT  947  945  948
CONECT  941  940  942  943
CONECT  938  936  939
CONECT  935  933  936  948
CONECT  924  923
CONECT  953  951  954
CONECT  925  923
CONECT  955  949  956
CONECT  932  930  933
CONECT  926  923  927
CONECT  923  922  924  925  926
CONECT  966  965  967  968  981
CONECT  977  968  975  978
CONECT  981  966  979  982  983
CONECT  979  963  980  981  985
CONECT  973  971  974  975
CONECT  963  960  964  965  979
CONECT  971  969  972  973
CONECT  960  959  961  962  963
CONECT  969  968  970  971
CONECT  967  966
CONECT  982  981
CONECT  976  975
CONECT  980  979
CONECT  964  963
CONECT  972  971
CONECT  961  960
CONECT  962  960
CONECT  970  969
CONECT  984  983
CONECT  968  966  969  977
CONECT  975  973  976  977
CONECT  957  956
CONECT  978  977
CONECT  983  981  984
CONECT  958  956
CONECT  985  979  986
CONECT  974  973
CONECT  965  963  966
CONECT  959  956  960
CONECT  956  955  957  958  959
CONECT  996  995  997  998 1011
CONECT 1007  998 1005 1008
CONECT 1011  996 1009 1012 1013
CONECT 1009  993 1010 1011 1015
CONECT 1003 1001 1004 1005
CONECT  993  990  994  995 1009
CONECT 1001  999 1002 1003
CONECT  990  989  991  992  993
CONECT  999  998 1000 1001
CONECT  997  996
CONECT 1012 1011
CONECT 1006 1005
CONECT 1010 1009
CONECT  994  993
CONECT 1002 1001
CONECT  991  990
CONECT  992  990
CONECT 1000  999
CONECT 1014 1013
CONECT  998  996  999 1007
CONECT 1005 1003 1006 1007
CONECT  987  986
CONECT 1008 1007
CONECT 1013 1011 1014
CONECT  988  986
CONECT 1015 1009 1016
CONECT 1004 1003
CONECT  995  993  996
CONECT  989  986  990
CONECT  986  985  987  988  989
CONECT 1026 1027 1028 1044 1025
CONECT 1038 1037 1039 1040
CONECT 1044 1026 1042 1045 1046
CONECT 1042 1043 1044 1048 1023
CONECT 1041 1028 1032 1040
CONECT 1023 1042 1020 1024 1025
CONECT 1032 1031 1033 1041
CONECT 1020 1019 1021 1022 1023
CONECT 1033 1032 1034 1037
CONECT 1029 1028 1030 1031
CONECT 1027 1026
CONECT 1039 1038
CONECT 1045 1044
CONECT 1043 1042
CONECT 1024 1023
CONECT 1021 1020
CONECT 1022 1020
CONECT 1035 1034
CONECT 1036 1034
CONECT 1030 1029
CONECT 1047 1046
CONECT 1037 1033 1038
CONECT 1040 1038 1041
CONECT 1034 1033 1035 1036
CONECT 1031 1029 1032
CONECT 1028 1026 1029 1041
CONECT 1017 1016
CONECT 1046 1044 1047
CONECT 1018 1016
CONECT 1048 1042 1049
CONECT 1025 1026 1023
CONECT 1019 1016 1020
CONECT 1016 1015 1017 1018 1019
CONECT 1059 1058 1060 1061 1077
CONECT 1071 1070 1072 1073
CONECT 1077 1059 1075 1078 1079
CONECT 1075 1056 1076 1077 1081
CONECT 1074 1061 1065 1073
CONECT 1056 1053 1057 1058 1075
CONECT 1065 1064 1066 1074
CONECT 1053 1052 1054 1055 1056
CONECT 1066 1065 1067 1070
CONECT 1062 1061 1063 1064
CONECT 1060 1059
CONECT 1072 1071
CONECT 1078 1077
CONECT 1076 1075
CONECT 1057 1056
CONECT 1054 1053
CONECT 1055 1053
CONECT 1068 1067
CONECT 1069 1067
CONECT 1063 1062
CONECT 1080 1079
CONECT 1070 1066 1071
CONECT 1073 1071 1074
CONECT 1067 1066 1068 1069
CONECT 1064 1062 1065
CONECT 1061 1059 1062 1074
CONECT 1050 1049
CONECT 1079 1077 1080
CONECT 1051 1049
CONECT 1081 1075 1082
CONECT 1058 1056 1059
CONECT 1052 1049 1053
CONECT 1049 1048 1050 1051 1052
CONECT 1092 1091 1093 1094 1108
CONECT 1104 1094 1103 1105
CONECT 1108 1092 1106 1109 1110
CONECT 1106 1089 1107 1108 1112
CONECT 1099 1097 1100 1103
CONECT 1089 1086 1090 1091 1106
CONECT 1097 1095 1098 1099
CONECT 1086 1085 1087 1088 1089
CONECT 1095 1094 1096 1097
CONECT 1093 1092
CONECT 1109 1108
CONECT 1107 1106
CONECT 1090 1089
CONECT 1101 1100
CONECT 1102 1100
CONECT 1098 1097
CONECT 1087 1086
CONECT 1088 1086
CONECT 1096 1095
CONECT 1111 1110
CONECT 1094 1092 1095 1104
CONECT 1103 1099 1104
CONECT 1100 1099 1101 1102
CONECT 1083 1082
CONECT 1105 1104
CONECT 1110 1108 1111
CONECT 1084 1082
CONECT 1112 1106 1113
CONECT 1091 1089 1092
CONECT 1085 1082 1086
CONECT 1082 1081 1083 1084 1085
CONECT 1123 1122 1124 1125 1138
CONECT 1134 1125 1132 1135
CONECT 1138 1123 1136 1139 1140
CONECT 1136 1120 1137 1138 1142
CONECT 1130 1128 1131 1132
CONECT 1120 1117 1121 1122 1136
CONECT 1128 1126 1129 1130
CONECT 1117 1116 1118 1119 1120
CONECT 1126 1125 1127 1128
CONECT 1124 1123
CONECT 1139 1138
CONECT 1133 1132
CONECT 1137 1136
CONECT 1121 1120
CONECT 1129 1128
CONECT 1118 1117
CONECT 1119 1117
CONECT 1127 1126
CONECT 1141 1140
CONECT 1125 1123 1126 1134
CONECT 1132 1130 1133 1134
CONECT 1114 1113
CONECT 1135 1134
CONECT 1140 1138 1141
CONECT 1115 1113
CONECT 1142 1136 1143
CONECT 1131 1130
CONECT 1122 1120 1123
CONECT 1116 1113 1117
CONECT 1113 1112 1114 1115 1116
CONECT 1153 1152 1154 1155 1169
CONECT 1165 1155 1164 1166
CONECT 1169 1153 1167 1170 1171
CONECT 1167 1150 1168 1169 1173
CONECT 1160 1158 1161 1164
CONECT 1150 1147 1151 1152 1167
CONECT 1158 1156 1159 1160
CONECT 1147 1146 1148 1149 1150
CONECT 1156 1155 1157 1158
CONECT 1154 1153
CONECT 1170 1169
CONECT 1168 1167
CONECT 1151 1150
CONECT 1162 1161
CONECT 1163 1161
CONECT 1159 1158
CONECT 1148 1147
CONECT 1149 1147
CONECT 1157 1156
CONECT 1172 1171
CONECT 1155 1153 1156 1165
CONECT 1164 1160 1165
CONECT 1161 1160 1162 1163
CONECT 1144 1143
CONECT 1166 1165
CONECT 1171 1169 1172
CONECT 1145 1143
CONECT 1173 1167 1174
CONECT 1152 1150 1153
CONECT 1146 1143 1147
CONECT 1143 1142 1144 1145 1146
CONECT 1184 1183 1185 1186 1199
CONECT 1195 1186 1193 1196
CONECT 1199 1184 1197 1200 1201
CONECT 1197 1181 1198 1199 1203
CONECT 1191 1189 1192 1193
CONECT 1181 1178 1182 1183 1197
CONECT 1189 1187 1190 1191
CONECT 1178 1177 1179 1180 1181
CONECT 1187 1186 1188 1189
CONECT 1185 1184
CONECT 1200 1199
CONECT 1194 1193
CONECT 1198 1197
CONECT 1182 1181
CONECT 1190 1189
CONECT 1179 1178
CONECT 1180 1178
CONECT 1188 1187
CONECT 1202 1201
CONECT 1186 1184 1187 1195
CONECT 1193 1191 1194 1195
CONECT 1175 1174
CONECT 1196 1195
CONECT 1201 1199 1202
CONECT 1176 1174
CONECT 1203 1197 1204
CONECT 1192 1191
CONECT 1183 1181 1184
CONECT 1177 1174 1178
CONECT 1174 1173 1175 1176 1177
CONECT 1214 1213 1215 1216 1232
CONECT 1226 1225 1227 1228
CONECT 1232 1214 1230 1233 1234
CONECT 1230 1211 1231 1232 1236
CONECT 1229 1216 1220 1228
CONECT 1211 1208 1212 1213 1230
CONECT 1220 1219 1221 1229
CONECT 1208 1207 1209 1210 1211
CONECT 1221 1220 1222 1225
CONECT 1217 1216 1218 1219
CONECT 1215 1214
CONECT 1227 1226
CONECT 1233 1232
CONECT 1231 1230
CONECT 1212 1211
CONECT 1209 1208
CONECT 1210 1208
CONECT 1223 1222
CONECT 1224 1222
CONECT 1218 1217
CONECT 1235 1234
CONECT 1225 1221 1226
CONECT 1228 1226 1229
CONECT 1222 1221 1223 1224
CONECT 1219 1217 1220
CONECT 1216 1214 1217 1229
CONECT 1205 1204
CONECT 1234 1232 1235
CONECT 1206 1204
CONECT 1236 1230 1237
CONECT 1213 1211 1214
CONECT 1207 1204 1208
CONECT 1204 1203 1205 1206 1207
CONECT 1247 1246 1248 1249 1266
CONECT 1258 1256 1259 1262
CONECT 1266 1247 1264 1267 1268
CONECT 1264 1244 1265 1266 1270
CONECT 1263 1249 1253 1262
CONECT 1244 1241 1245 1246 1264
CONECT 1253 1252 1254 1263
CONECT 1241 1240 1242 1243 1244
CONECT 1254 1253 1255 1256
CONECT 1250 1249 1251 1252
CONECT 1257 1256
CONECT 1248 1247
CONECT 1267 1266
CONECT 1260 1259
CONECT 1261 1259
CONECT 1265 1264
CONECT 1245 1244
CONECT 1242 1241
CONECT 1243 1241
CONECT 1251 1250
CONECT 1269 1268
CONECT 1256 1254 1257 1258
CONECT 1259 1258 1260 1261
CONECT 1262 1258 1263
CONECT 1252 1250 1253
CONECT 1249 1247 1250 1263
CONECT 1238 1237
CONECT 1268 1266 1269
CONECT 1239 1237
CONECT 1270 1264 1271
CONECT 1246 1244 1247
CONECT 1240 1237 1241
CONECT 1255 1254
CONECT 1237 1236 1238 1239 1240
CONECT 1281 1280 1282 1283 1296
CONECT 1292 1283 1290 1293
CONECT 1296 1281 1294 1297 1298
CONECT 1294 1278 1295 1296 1300
CONECT 1288 1286 1289 1290
CONECT 1278 1275 1279 1280 1294
CONECT 1286 1284 1287 1288
CONECT 1275 1274 1276 1277 1278
CONECT 1284 1283 1285 1286
CONECT 1282 1281
CONECT 1297 1296
CONECT 1291 1290
CONECT 1295 1294
CONECT 1279 1278
CONECT 1287 1286
CONECT 1276 1275
CONECT 1277 1275
CONECT 1285 1284
CONECT 1299 1298
CONECT 1283 1281 1284 1292
CONECT 1290 1288 1291 1292
CONECT 1272 1271
CONECT 1293 1292
CONECT 1298 1296 1299
CONECT 1273 1271
CONECT 1300 1294 1301
CONECT 1289 1288
CONECT 1280 1278 1281
CONECT 1274 1271 1275
CONECT 1271 1270 1272 1273 1274
CONECT 1311 1310 1312 1313 1330
CONECT 1322 1320 1323 1326
CONECT 1330 1311 1328 1331 1332
CONECT 1328 1308 1329 1330 1334
CONECT 1327 1313 1317 1326
CONECT 1308 1305 1309 1310 1328
CONECT 1317 1316 1318 1327
CONECT 1305 1304 1306 1307 1308
CONECT 1318 1317 1319 1320
CONECT 1314 1313 1315 1316
CONECT 1321 1320
CONECT 1312 1311
CONECT 1331 1330
CONECT 1324 1323
CONECT 1325 1323
CONECT 1329 1328
CONECT 1309 1308
CONECT 1306 1305
CONECT 1307 1305
CONECT 1315 1314
CONECT 1333 1332
CONECT 1320 1318 1321 1322
CONECT 1323 1322 1324 1325
CONECT 1326 1322 1327
CONECT 1316 1314 1317
CONECT 1313 1311 1314 1327
CONECT 1302 1301
CONECT 1332 1330 1333
CONECT 1303 1301
CONECT 1334 1328 1335
CONECT 1310 1308 1311
CONECT 1304 1301 1305
CONECT 1319 1318
CONECT 1301 1300 1302 1303 1304
CONECT 1345 1344 1346 1347 1361
CONECT 1357 1347 1356 1358
CONECT 1361 1345 1359 1362 1363
CONECT 1359 1342 1360 1361 1365
CONECT 1352 1350 1353 1356
CONECT 1342 1339 1343 1344 1359
CONECT 1350 1348 1351 1352
CONECT 1339 1338 1340 1341 1342
CONECT 1348 1347 1349 1350
CONECT 1346 1345
CONECT 1362 1361
CONECT 1360 1359
CONECT 1343 1342
CONECT 1354 1353
CONECT 1355 1353
CONECT 1351 1350
CONECT 1340 1339
CONECT 1341 1339
CONECT 1349 1348
CONECT 1364 1363
CONECT 1347 1345 1348 1357
CONECT 1356 1352 1357
CONECT 1353 1352 1354 1355
CONECT 1336 1335
CONECT 1358 1357
CONECT 1363 1361 1364
CONECT 1337 1335
CONECT 1365 1359 1366
CONECT 1344 1342 1345
CONECT 1338 1335 1339
CONECT 1335 1334 1336 1337 1338
CONECT 1376 1375 1377 1378 1392
CONECT 1388 1378 1387 1389
CONECT 1392 1376 1390 1393 1394
CONECT 1390 1373 1391 1392 1396
CONECT 1383 1381 1384 1387
CONECT 1373 1370 1374 1375 1390
CONECT 1381 1379 1382 1383
CONECT 1370 1369 1371 1372 1373
CONECT 1379 1378 1380 1381
CONECT 1377 1376
CONECT 1393 1392
CONECT 1391 1390
CONECT 1374 1373
CONECT 1385 1384
CONECT 1386 1384
CONECT 1382 1381
CONECT 1371 1370
CONECT 1372 1370
CONECT 1380 1379
CONECT 1395 1394
CONECT 1378 1376 1379 1388
CONECT 1387 1383 1388
CONECT 1384 1383 1385 1386
CONECT 1367 1366
CONECT 1389 1388
CONECT 1394 1392 1395
CONECT 1368 1366
CONECT 1396 1390 1397
CONECT 1375 1373 1376
CONECT 1369 1366 1370
CONECT 1366 1365 1367 1368 1369
CONECT 1407 1406 1408 1409 1426
CONECT 1418 1416 1419 1422
CONECT 1426 1407 1424 1427 1428
CONECT 1424 1404 1425 1426 1430
CONECT 1423 1409 1413 1422
CONECT 1404 1401 1405 1406 1424
CONECT 1413 1412 1414 1423
CONECT 1401 1400 1402 1403 1404
CONECT 1414 1413 1415 1416
CONECT 1410 1409 1411 1412
CONECT 1417 1416
CONECT 1408 1407
CONECT 1427 1426
CONECT 1420 1419
CONECT 1421 1419
CONECT 1425 1424
CONECT 1405 1404
CONECT 1402 1401
CONECT 1403 1401
CONECT 1411 1410
CONECT 1429 1428
CONECT 1416 1414 1417 1418
CONECT 1419 1418 1420 1421
CONECT 1422 1418 1423
CONECT 1412 1410 1413
CONECT 1409 1407 1410 1423
CONECT 1398 1397
CONECT 1428 1426 1429
CONECT 1399 1397
CONECT 1430 1424 1431
CONECT 1406 1404 1407
CONECT 1400 1397 1401
CONECT 1415 1414
CONECT 1397 1396 1398 1399 1400
CONECT 1441 1440 1442 1443 1457
CONECT 1453 1443 1452 1454
CONECT 1457 1441 1455 1458 1459
CONECT 1455 1438 1456 1457 1461
CONECT 1448 1446 1449 1452
CONECT 1438 1435 1439 1440 1455
CONECT 1446 1444 1447 1448
CONECT 1435 1434 1436 1437 1438
CONECT 1444 1443 1445 1446
CONECT 1442 1441
CONECT 1458 1457
CONECT 1456 1455
CONECT 1439 1438
CONECT 1450 1449
CONECT 1451 1449
CONECT 1447 1446
CONECT 1436 1435
CONECT 1437 1435
CONECT 1445 1444
CONECT 1460 1459
CONECT 1443 1441 1444 1453
CONECT 1452 1448 1453
CONECT 1449 1448 1450 1451
CONECT 1432 1431
CONECT 1454 1453
CONECT 1459 1457 1460
CONECT 1433 1431
CONECT 1461 1455 1462
CONECT 1440 1438 1441
CONECT 1434 1431 1435
CONECT 1431 1430 1432 1433 1434
CONECT 1472 1471 1473 1474 1487
CONECT 1483 1474 1481 1484
CONECT 1487 1472 1485 1488 1489
CONECT 1485 1469 1486 1487 1491
CONECT 1479 1477 1480 1481
CONECT 1469 1466 1470 1471 1485
CONECT 1477 1475 1478 1479
CONECT 1466 1465 1467 1468 1469
CONECT 1475 1474 1476 1477
CONECT 1473 1472
CONECT 1488 1487
CONECT 1482 1481
CONECT 1486 1485
CONECT 1470 1469
CONECT 1478 1477
CONECT 1467 1466
CONECT 1468 1466
CONECT 1476 1475
CONECT 1490 1489
CONECT 1474 1472 1475 1483
CONECT 1481 1479 1482 1483
CONECT 1463 1462
CONECT 1484 1483
CONECT 1489 1487 1490
CONECT 1464 1462
CONECT 1491 1485 1492
CONECT 1480 1479
CONECT 1471 1469 1472
CONECT 1465 1462 1466
CONECT 1462 1461 1463 1464 1465
CONECT 1502 1501 1503 1504 1520
CONECT 1514 1513 1515 1516
CONECT 1520 1502 1518 1521 1522
CONECT 1518 1499 1519 1520 1524
CONECT 1517 1504 1508 1516
CONECT 1499 1496 1500 1501 1518
CONECT 1508 1507 1509 1517
CONECT 1496 1495 1497 1498 1499
CONECT 1509 1508 1510 1513
CONECT 1505 1504 1506 1507
CONECT 1503 1502
CONECT 1515 1514
CONECT 1521 1520
CONECT 1519 1518
CONECT 1500 1499
CONECT 1497 1496
CONECT 1498 1496
CONECT 1511 1510
CONECT 1512 1510
CONECT 1506 1505
CONECT 1523 1522
CONECT 1513 1509 1514
CONECT 1516 1514 1517
CONECT 1510 1509 1511 1512
CONECT 1507 1505 1508
CONECT 1504 1502 1505 1517
CONECT 1493 1492
CONECT 1522 1520 1523
CONECT 1494 1492
CONECT 1524 1518 1525
CONECT 1501 1499 1502
CONECT 1495 1492 1496
CONECT 1492 1491 1493 1494 1495
CONECT 1535 1534 1536 1537 1550
CONECT 1546 1537 1544 1547
CONECT 1550 1535 1548 1551 1552
CONECT 1548 1532 1549 1550 1554
CONECT 1542 1540 1543 1544
CONECT 1532 1529 1533 1534 1548
CONECT 1540 1538 1541 1542
CONECT 1529 1528 1530 1531 1532
CONECT 1538 1537 1539 1540
CONECT 1536 1535
CONECT 1551 1550
CONECT 1545 1544
CONECT 1549 1548
CONECT 1533 1532
CONECT 1541 1540
CONECT 1530 1529
CONECT 1531 1529
CONECT 1539 1538
CONECT 1553 1552
CONECT 1537 1535 1538 1546
CONECT 1544 1542 1545 1546
CONECT 1526 1525
CONECT 1547 1546
CONECT 1552 1550 1553
CONECT 1527 1525
CONECT 1554 1548 1555
CONECT 1543 1542
CONECT 1534 1532 1535
CONECT 1528 1525 1529
CONECT 1525 1524 1526 1527 1528
CONECT 1565 1564 1566 1567 1583
CONECT 1577 1576 1578 1579
CONECT 1583 1565 1581 1584 1585
CONECT 1581 1562 1582 1583 1587
CONECT 1580 1567 1571 1579
CONECT 1562 1559 1563 1564 1581
CONECT 1571 1570 1572 1580
CONECT 1559 1558 1560 1561 1562
CONECT 1572 1571 1573 1576
CONECT 1568 1567 1569 1570
CONECT 1566 1565
CONECT 1578 1577
CONECT 1584 1583
CONECT 1582 1581
CONECT 1563 1562
CONECT 1560 1559
CONECT 1561 1559
CONECT 1574 1573
CONECT 1575 1573
CONECT 1569 1568
CONECT 1586 1585
CONECT 1576 1572 1577
CONECT 1579 1577 1580
CONECT 1573 1572 1574 1575
CONECT 1570 1568 1571
CONECT 1567 1565 1568 1580
CONECT 1556 1555
CONECT 1585 1583 1586
CONECT 1557 1555
CONECT 1587 1581 1588
CONECT 1564 1562 1565
CONECT 1558 1555 1559
CONECT 1555 1554 1556 1557 1558
CONECT 1598 1597 1599 1600 1617
CONECT 1609 1607 1610 1613
CONECT 1617 1598 1615 1618 1619
CONECT 1615 1595 1616 1617 1621
CONECT 1614 1600 1604 1613
CONECT 1595 1592 1596 1597 1615
CONECT 1604 1603 1605 1614
CONECT 1592 1591 1593 1594 1595
CONECT 1605 1604 1606 1607
CONECT 1601 1600 1602 1603
CONECT 1608 1607
CONECT 1599 1598
CONECT 1618 1617
CONECT 1611 1610
CONECT 1612 1610
CONECT 1616 1615
CONECT 1596 1595
CONECT 1593 1592
CONECT 1594 1592
CONECT 1602 1601
CONECT 1620 1619
CONECT 1607 1605 1608 1609
CONECT 1610 1609 1611 1612
CONECT 1613 1609 1614
CONECT 1603 1601 1604
CONECT 1600 1598 1601 1614
CONECT 1589 1588
CONECT 1619 1617 1620
CONECT 1590 1588
CONECT 1621 1615 1622
CONECT 1597 1595 1598
CONECT 1591 1588 1592
CONECT 1606 1605
CONECT 1588 1587 1589 1590 1591
CONECT 1632 1631 1633 1634 1647
CONECT 1643 1634 1641 1644
CONECT 1647 1632 1645 1648 1649
CONECT 1645 1629 1646 1647 1651
CONECT 1639 1637 1640 1641
CONECT 1629 1626 1630 1631 1645
CONECT 1637 1635 1638 1639
CONECT 1626 1625 1627 1628 1629
CONECT 1635 1634 1636 1637
CONECT 1633 1632
CONECT 1648 1647
CONECT 1642 1641
CONECT 1646 1645
CONECT 1630 1629
CONECT 1638 1637
CONECT 1627 1626
CONECT 1628 1626
CONECT 1636 1635
CONECT 1650 1649
CONECT 1634 1632 1635 1643
CONECT 1641 1639 1642 1643
CONECT 1623 1622
CONECT 1644 1643
CONECT 1649 1647 1650
CONECT 1624 1622
CONECT 1651 1645 1652
CONECT 1640 1639
CONECT 1631 1629 1632
CONECT 1625 1622 1626
CONECT 1622 1621 1623 1624 1625
CONECT 1662 1661 1663 1664 1680
CONECT 1674 1673 1675 1676
CONECT 1680 1662 1678 1681 1682
CONECT 1678 1659 1679 1680 1684
CONECT 1677 1664 1668 1676
CONECT 1659 1656 1660 1661 1678
CONECT 1668 1667 1669 1677
CONECT 1656 1655 1657 1658 1659
CONECT 1669 1668 1670 1673
CONECT 1665 1664 1666 1667
CONECT 1663 1662
CONECT 1675 1674
CONECT 1681 1680
CONECT 1679 1678
CONECT 1660 1659
CONECT 1657 1656
CONECT 1658 1656
CONECT 1671 1670
CONECT 1672 1670
CONECT 1666 1665
CONECT 1683 1682
CONECT 1673 1669 1674
CONECT 1676 1674 1677
CONECT 1670 1669 1671 1672
CONECT 1667 1665 1668
CONECT 1664 1662 1665 1677
CONECT 1653 1652
CONECT 1682 1680 1683
CONECT 1654 1652
CONECT 1684 1678 1685
CONECT 1661 1659 1662
CONECT 1655 1652 1656
CONECT 1652 1651 1653 1654 1655
CONECT 1695 1694 1696 1697 1711
CONECT 1707 1697 1706 1708
CONECT 1711 1695 1709 1712 1713
CONECT 1709 1692 1710 1711 1715
CONECT 1702 1700 1703 1706
CONECT 1692 1689 1693 1694 1709
CONECT 1700 1698 1701 1702
CONECT 1689 1688 1690 1691 1692
CONECT 1698 1697 1699 1700
CONECT 1696 1695
CONECT 1712 1711
CONECT 1710 1709
CONECT 1693 1692
CONECT 1704 1703
CONECT 1705 1703
CONECT 1701 1700
CONECT 1690 1689
CONECT 1691 1689
CONECT 1699 1698
CONECT 1714 1713
CONECT 1697 1695 1698 1707
CONECT 1706 1702 1707
CONECT 1703 1702 1704 1705
CONECT 1686 1685
CONECT 1708 1707
CONECT 1713 1711 1714
CONECT 1687 1685
CONECT 1715 1709 1716
CONECT 1694 1692 1695
CONECT 1688 1685 1689
CONECT 1685 1684 1686 1687 1688
CONECT 1726 1725 1727 1728 1744
CONECT 1738 1737 1739 1740
CONECT 1744 1726 1742 1745 1746
CONECT 1742 1723 1743 1744 1748
CONECT 1741 1728 1732 1740
CONECT 1723 1720 1724 1725 1742
CONECT 1732 1731 1733 1741
CONECT 1720 1719 1721 1722 1723
CONECT 1733 1732 1734 1737
CONECT 1729 1728 1730 1731
CONECT 1727 1726
CONECT 1739 1738
CONECT 1745 1744
CONECT 1743 1742
CONECT 1724 1723
CONECT 1721 1720
CONECT 1722 1720
CONECT 1735 1734
CONECT 1736 1734
CONECT 1730 1729
CONECT 1747 1746
CONECT 1737 1733 1738
CONECT 1740 1738 1741
CONECT 1734 1733 1735 1736
CONECT 1731 1729 1732
CONECT 1728 1726 1729 1741
CONECT 1717 1716
CONECT 1746 1744 1747
CONECT 1718 1716
CONECT 1748 1742 1749
CONECT 1725 1723 1726
CONECT 1719 1716 1720
CONECT 1716 1715 1717 1718 1719
CONECT 1759 1758 1760 1761 1774
CONECT 1770 1761 1768 1771
CONECT 1774 1759 1772 1775 1776
CONECT 1772 1756 1773 1774 1778
CONECT 1766 1764 1767 1768
CONECT 1756 1753 1757 1758 1772
CONECT 1764 1762 1765 1766
CONECT 1753 1752 1754 1755 1756
CONECT 1762 1761 1763 1764
CONECT 1760 1759
CONECT 1775 1774
CONECT 1769 1768
CONECT 1773 1772
CONECT 1757 1756
CONECT 1765 1764
CONECT 1754 1753
CONECT 1755 1753
CONECT 1763 1762
CONECT 1777 1776
CONECT 1761 1759 1762 1770
CONECT 1768 1766 1769 1770
CONECT 1750 1749
CONECT 1771 1770
CONECT 1776 1774 1777
CONECT 1751 1749
CONECT 1778 1772 1779
CONECT 1767 1766
CONECT 1758 1756 1759
CONECT 1752 1749 1753
CONECT 1749 1748 1750 1751 1752
CONECT 1789 1788 1790 1791 1807
CONECT 1801 1800 1802 1803
CONECT 1807 1789 1805 1808 1809
CONECT 1805 1786 1806 1807 1811
CONECT 1804 1791 1795 1803
CONECT 1786 1783 1787 1788 1805
CONECT 1795 1794 1796 1804
CONECT 1783 1782 1784 1785 1786
CONECT 1796 1795 1797 1800
CONECT 1792 1791 1793 1794
CONECT 1790 1789
CONECT 1802 1801
CONECT 1808 1807
CONECT 1806 1805
CONECT 1787 1786
CONECT 1784 1783
CONECT 1785 1783
CONECT 1798 1797
CONECT 1799 1797
CONECT 1793 1792
CONECT 1810 1809
CONECT 1800 1796 1801
CONECT 1803 1801 1804
CONECT 1797 1796 1798 1799
CONECT 1794 1792 1795
CONECT 1791 1789 1792 1804
CONECT 1780 1779
CONECT 1809 1807 1810
CONECT 1781 1779
CONECT 1811 1805 1812
CONECT 1788 1786 1789
CONECT 1782 1779 1783
CONECT 1779 1778 1780 1781 1782
CONECT 1822 1821 1823 1824 1837
CONECT 1833 1824 1831 1834
CONECT 1837 1822 1835 1838 1839
CONECT 1835 1819 1836 1837 1841
CONECT 1829 1827 1830 1831
CONECT 1819 1816 1820 1821 1835
CONECT 1827 1825 1828 1829
CONECT 1816 1815 1817 1818 1819
CONECT 1825 1824 1826 1827
CONECT 1823 1822
CONECT 1838 1837
CONECT 1832 1831
CONECT 1836 1835
CONECT 1820 1819
CONECT 1828 1827
CONECT 1817 1816
CONECT 1818 1816
CONECT 1826 1825
CONECT 1840 1839
CONECT 1824 1822 1825 1833
CONECT 1831 1829 1832 1833
CONECT 1813 1812
CONECT 1834 1833
CONECT 1839 1837 1840
CONECT 1814 1812
CONECT 1841 1835 1842
CONECT 1830 1829
CONECT 1821 1819 1822
CONECT 1815 1812 1816
CONECT 1812 1811 1813 1814 1815
CONECT 1852 1851 1853 1854 1870
CONECT 1864 1863 1865 1866
CONECT 1870 1852 1868 1871 1872
CONECT 1868 1849 1869 1870 1874
CONECT 1867 1854 1858 1866
CONECT 1849 1846 1850 1851 1868
CONECT 1858 1857 1859 1867
CONECT 1846 1845 1847 1848 1849
CONECT 1859 1858 1860 1863
CONECT 1855 1854 1856 1857
CONECT 1853 1852
CONECT 1865 1864
CONECT 1871 1870
CONECT 1869 1868
CONECT 1850 1849
CONECT 1847 1846
CONECT 1848 1846
CONECT 1861 1860
CONECT 1862 1860
CONECT 1856 1855
CONECT 1873 1872
CONECT 1863 1859 1864
CONECT 1866 1864 1867
CONECT 1860 1859 1861 1862
CONECT 1857 1855 1858
CONECT 1854 1852 1855 1867
CONECT 1843 1842
CONECT 1872 1870 1873
CONECT 1844 1842
CONECT 1874 1868 1875
CONECT 1851 1849 1852
CONECT 1845 1842 1846
CONECT 1842 1841 1843 1844 1845
CONECT 1885 1884 1886 1887 1904
CONECT 1896 1894 1897 1900
CONECT 1904 1885 1902 1905 1906
CONECT 1902 1882 1903 1904 1908
CONECT 1901 1887 1891 1900
CONECT 1882 1879 1883 1884 1902
CONECT 1891 1890 1892 1901
CONECT 1879 1878 1880 1881 1882
CONECT 1892 1891 1893 1894
CONECT 1888 1887 1889 1890
CONECT 1895 1894
CONECT 1886 1885
CONECT 1905 1904
CONECT 1898 1897
CONECT 1899 1897
CONECT 1903 1902
CONECT 1883 1882
CONECT 1880 1879
CONECT 1881 1879
CONECT 1889 1888
CONECT 1907 1906
CONECT 1894 1892 1895 1896
CONECT 1897 1896 1898 1899
CONECT 1900 1896 1901
CONECT 1890 1888 1891
CONECT 1887 1885 1888 1901
CONECT 1876 1875
CONECT 1906 1904 1907
CONECT 1877 1875
CONECT 1908 1902 1909
CONECT 1884 1882 1885
CONECT 1878 1875 1879
CONECT 1893 1892
CONECT 1875 1874 1876 1877 1878
CONECT 1919 1918 1920 1921 1938
CONECT 1930 1928 1931 1934
CONECT 1938 1919 1936 1939 1940
CONECT 1936 1916 1937 1938 1942
CONECT 1935 1921 1925 1934
CONECT 1916 1913 1917 1918 1936
CONECT 1925 1924 1926 1935
CONECT 1913 1912 1914 1915 1916
CONECT 1926 1925 1927 1928
CONECT 1922 1921 1923 1924
CONECT 1929 1928
CONECT 1920 1919
CONECT 1939 1938
CONECT 1932 1931
CONECT 1933 1931
CONECT 1937 1936
CONECT 1917 1916
CONECT 1914 1913
CONECT 1915 1913
CONECT 1923 1922
CONECT 1941 1940
CONECT 1928 1926 1929 1930
CONECT 1931 1930 1932 1933
CONECT 1934 1930 1935
CONECT 1924 1922 1925
CONECT 1921 1919 1922 1935
CONECT 1910 1909
CONECT 1940 1938 1941
CONECT 1911 1909
CONECT 1942 1936 1943
CONECT 1918 1916 1919
CONECT 1912 1909 1913
CONECT 1927 1926
CONECT 1909 1908 1910 1911 1912
CONECT 1953 1952 1954 1955 1969
CONECT 1965 1955 1964 1966
CONECT 1969 1953 1967 1970 1971
CONECT 1967 1950 1968 1969 1973
CONECT 1960 1958 1961 1964
CONECT 1950 1947 1951 1952 1967
CONECT 1958 1956 1959 1960
CONECT 1947 1946 1948 1949 1950
CONECT 1956 1955 1957 1958
CONECT 1954 1953
CONECT 1970 1969
CONECT 1968 1967
CONECT 1951 1950
CONECT 1962 1961
CONECT 1963 1961
CONECT 1959 1958
CONECT 1948 1947
CONECT 1949 1947
CONECT 1957 1956
CONECT 1972 1971
CONECT 1955 1953 1956 1965
CONECT 1964 1960 1965
CONECT 1961 1960 1962 1963
CONECT 1944 1943
CONECT 1966 1965
CONECT 1971 1969 1972
CONECT 1945 1943
CONECT 1973 1967 1974
CONECT 1952 1950 1953
CONECT 1946 1943 1947
CONECT 1943 1942 1944 1945 1946
CONECT 1984 1983 1985 1986 2000
CONECT 1996 1986 1995 1997
CONECT 2000 1984 1998 2001 2002
CONECT 1998 1981 1999 2000 2004
CONECT 1991 1989 1992 1995
CONECT 1981 1978 1982 1983 1998
CONECT 1989 1987 1990 1991
CONECT 1978 1977 1979 1980 1981
CONECT 1987 1986 1988 1989
CONECT 1985 1984
CONECT 2001 2000
CONECT 1999 1998
CONECT 1982 1981
CONECT 1993 1992
CONECT 1994 1992
CONECT 1990 1989
CONECT 1979 1978
CONECT 1980 1978
CONECT 1988 1987
CONECT 2003 2002
CONECT 1986 1984 1987 1996
CONECT 1995 1991 1996
CONECT 1992 1991 1993 1994
CONECT 1975 1974
CONECT 1997 1996
CONECT 2002 2000 2003
CONECT 1976 1974
CONECT 2004 1998 2005
CONECT 1983 1981 1984
CONECT 1977 1974 1978
CONECT 1974 1973 1975 1976 1977
CONECT 2015 2014 2016 2017 2031
CONECT 2027 2017 2026 2028
CONECT 2031 2015 2029 2032 2033
CONECT 2029 2012 2030 2031 2035
CONECT 2022 2020 2023 2026
CONECT 2012 2009 2013 2014 2029
CONECT 2020 2018 2021 2022
CONECT 2009 2008 2010 2011 2012
CONECT 2018 2017 2019 2020
CONECT 2016 2015
CONECT 2032 2031
CONECT 2030 2029
CONECT 2013 2012
CONECT 2024 2023
CONECT 2025 2023
CONECT 2021 2020
CONECT 2010 2009
CONECT 2011 2009
CONECT 2019 2018
CONECT 2034 2033
CONECT 2017 2015 2018 2027
CONECT 2026 2022 2027
CONECT 2023 2022 2024 2025
CONECT 2006 2005
CONECT 2028 2027
CONECT 2033 2031 2034
CONECT 2007 2005
CONECT 2035 2036 2029
CONECT 2014 2012 2015
CONECT 2008 2005 2009
CONECT 2005 2004 2006 2007 2008
CONECT 2046 2062 2045 2047 2048
CONECT 2058 2057 2059 2048
CONECT 2062 2060 2063 2064 2046
CONECT 2060 2061 2062 2066 2043
CONECT 2053 2051 2054 2057
CONECT 2043 2060 2040 2044 2045
CONECT 2051 2052 2053 2049
CONECT 2040 2039 2041 2042 2043
CONECT 2049 2050 2051 2048
CONECT 2047 2046
CONECT 2063 2062
CONECT 2061 2060
CONECT 2044 2043
CONECT 2055 2054
CONECT 2056 2054
CONECT 2052 2051
CONECT 2041 2040
CONECT 2042 2040
CONECT 2050 2049
CONECT 2065 2064
CONECT 2048 2058 2046 2049
CONECT 2057 2053 2058
CONECT 2054 2053 2055 2056
CONECT 2037 2036
CONECT 2059 2058
CONECT 2064 2062 2065
CONECT 2038 2036
CONECT 2066 2060 2067
CONECT 2045 2043 2046
CONECT 2039 2036 2040
CONECT 2036 2035 2037 2038 2039
CONECT 2077 2076 2078 2079 2092
CONECT 2088 2079 2086 2089
CONECT 2092 2077 2090 2093 2094
CONECT 2090 2074 2091 2092 2096
CONECT 2084 2082 2085 2086
CONECT 2074 2071 2075 2076 2090
CONECT 2082 2080 2083 2084
CONECT 2071 2070 2072 2073 2074
CONECT 2080 2079 2081 2082
CONECT 2078 2077
CONECT 2093 2092
CONECT 2087 2086
CONECT 2091 2090
CONECT 2075 2074
CONECT 2083 2082
CONECT 2072 2071
CONECT 2073 2071
CONECT 2081 2080
CONECT 2095 2094
CONECT 2079 2077 2080 2088
CONECT 2086 2084 2087 2088
CONECT 2068 2067
CONECT 2089 2088
CONECT 2094 2092 2095
CONECT 2069 2067
CONECT 2096 2090 2097
CONECT 2085 2084
CONECT 2076 2074 2077
CONECT 2070 2067 2071
CONECT 2067 2066 2068 2069 2070
CONECT 2107 2106 2108 2109 2123
CONECT 2119 2109 2118 2120
CONECT 2123 2107 2121 2124 2125
CONECT 2121 2104 2122 2123 2127
CONECT 2114 2112 2115 2118
CONECT 2104 2101 2105 2106 2121
CONECT 2112 2110 2113 2114
CONECT 2101 2100 2102 2103 2104
CONECT 2110 2109 2111 2112
CONECT 2108 2107
CONECT 2124 2123
CONECT 2122 2121
CONECT 2105 2104
CONECT 2116 2115
CONECT 2117 2115
CONECT 2113 2112
CONECT 2102 2101
CONECT 2103 2101
CONECT 2111 2110
CONECT 2126 2125
CONECT 2109 2107 2110 2119
CONECT 2118 2114 2119
CONECT 2115 2114 2116 2117
CONECT 2098 2097
CONECT 2120 2119
CONECT 2125 2123 2126
CONECT 2099 2097
CONECT 2127 2121 2128
CONECT 2106 2104 2107
CONECT 2100 2097 2101
CONECT 2097 2096 2098 2099 2100
CONECT 2138 2137 2139 2140 2156
CONECT 2150 2149 2151 2152
CONECT 2156 2138 2154 2157 2158
CONECT 2154 2135 2155 2156 2160
CONECT 2153 2140 2144 2152
CONECT 2135 2132 2136 2137 2154
CONECT 2144 2143 2145 2153
CONECT 2132 2131 2133 2134 2135
CONECT 2145 2144 2146 2149
CONECT 2141 2140 2142 2143
CONECT 2139 2138
CONECT 2151 2150
CONECT 2157 2156
CONECT 2155 2154
CONECT 2136 2135
CONECT 2133 2132
CONECT 2134 2132
CONECT 2147 2146
CONECT 2148 2146
CONECT 2142 2141
CONECT 2159 2158
CONECT 2149 2145 2150
CONECT 2152 2150 2153
CONECT 2146 2145 2147 2148
CONECT 2143 2141 2144
CONECT 2140 2138 2141 2153
CONECT 2129 2128
CONECT 2158 2156 2159
CONECT 2130 2128
CONECT 2160 2154 2161
CONECT 2137 2135 2138
CONECT 2131 2128 2132
CONECT 2128 2127 2129 2130 2131
CONECT 2171 2170 2172 2173 2187
CONECT 2183 2173 2182 2184
CONECT 2187 2171 2185 2188 2189
CONECT 2185 2168 2186 2187 2191
CONECT 2178 2176 2179 2182
CONECT 2168 2165 2169 2170 2185
CONECT 2176 2174 2177 2178
CONECT 2165 2164 2166 2167 2168
CONECT 2174 2173 2175 2176
CONECT 2172 2171
CONECT 2188 2187
CONECT 2186 2185
CONECT 2169 2168
CONECT 2180 2179
CONECT 2181 2179
CONECT 2177 2176
CONECT 2166 2165
CONECT 2167 2165
CONECT 2175 2174
CONECT 2190 2189
CONECT 2173 2171 2174 2183
CONECT 2182 2178 2183
CONECT 2179 2178 2180 2181
CONECT 2162 2161
CONECT 2184 2183
CONECT 2189 2187 2190
CONECT 2163 2161
CONECT 2191 2185 2192
CONECT 2170 2168 2171
CONECT 2164 2161 2165
CONECT 2161 2160 2162 2163 2164
CONECT 2202 2201 2203 2204 2217
CONECT 2213 2204 2211 2214
CONECT 2217 2202 2215 2218 2219
CONECT 2215 2199 2216 2217 2221
CONECT 2209 2207 2210 2211
CONECT 2199 2196 2200 2201 2215
CONECT 2207 2205 2208 2209
CONECT 2196 2195 2197 2198 2199
CONECT 2205 2204 2206 2207
CONECT 2203 2202
CONECT 2218 2217
CONECT 2212 2211
CONECT 2216 2215
CONECT 2200 2199
CONECT 2208 2207
CONECT 2197 2196
CONECT 2198 2196
CONECT 2206 2205
CONECT 2220 2219
CONECT 2204 2202 2205 2213
CONECT 2211 2209 2212 2213
CONECT 2193 2192
CONECT 2214 2213
CONECT 2219 2217 2220
CONECT 2194 2192
CONECT 2221 2215 2222
CONECT 2210 2209
CONECT 2201 2199 2202
CONECT 2195 2192 2196
CONECT 2192 2191 2193 2194 2195
CONECT 2232 2231 2233 2234 2251
CONECT 2243 2241 2244 2247
CONECT 2251 2232 2249 2252 2253
CONECT 2249 2229 2250 2251 2255
CONECT 2248 2234 2238 2247
CONECT 2229 2226 2230 2231 2249
CONECT 2238 2237 2239 2248
CONECT 2226 2225 2227 2228 2229
CONECT 2239 2238 2240 2241
CONECT 2235 2234 2236 2237
CONECT 2242 2241
CONECT 2233 2232
CONECT 2252 2251
CONECT 2245 2244
CONECT 2246 2244
CONECT 2250 2249
CONECT 2230 2229
CONECT 2227 2226
CONECT 2228 2226
CONECT 2236 2235
CONECT 2254 2253
CONECT 2241 2239 2242 2243
CONECT 2244 2243 2245 2246
CONECT 2247 2243 2248
CONECT 2237 2235 2238
CONECT 2234 2232 2235 2248
CONECT 2223 2222
CONECT 2253 2251 2254
CONECT 2224 2222
CONECT 2255 2249 2256
CONECT 2231 2229 2232
CONECT 2225 2222 2226
CONECT 2240 2239
CONECT 2222 2221 2223 2224 2225
CONECT 2266 2265 2267 2268 2284
CONECT 2278 2277 2279 2280
CONECT 2284 2266 2282 2285 2286
CONECT 2282 2263 2283 2284 2288
CONECT 2281 2268 2272 2280
CONECT 2263 2260 2264 2265 2282
CONECT 2272 2271 2273 2281
CONECT 2260 2259 2261 2262 2263
CONECT 2273 2272 2274 2277
CONECT 2269 2268 2270 2271
CONECT 2267 2266
CONECT 2279 2278
CONECT 2285 2284
CONECT 2283 2282
CONECT 2264 2263
CONECT 2261 2260
CONECT 2262 2260
CONECT 2275 2274
CONECT 2276 2274
CONECT 2270 2269
CONECT 2287 2286
CONECT 2277 2273 2278
CONECT 2280 2278 2281
CONECT 2274 2273 2275 2276
CONECT 2271 2269 2272
CONECT 2268 2266 2269 2281
CONECT 2257 2256
CONECT 2286 2284 2287
CONECT 2258 2256
CONECT 2288 2282 2289
CONECT 2265 2263 2266
CONECT 2259 2256 2260
CONECT 2256 2255 2257 2258 2259
CONECT 2299 2298 2300 2301 2314
CONECT 2310 2301 2308 2311
CONECT 2314 2299 2312 2315 2316
CONECT 2312 2296 2313 2314 2318
CONECT 2306 2304 2307 2308
CONECT 2296 2293 2297 2298 2312
CONECT 2304 2302 2305 2306
CONECT 2293 2292 2294 2295 2296
CONECT 2302 2301 2303 2304
CONECT 2300 2299
CONECT 2315 2314
CONECT 2309 2308
CONECT 2313 2312
CONECT 2297 2296
CONECT 2305 2304
CONECT 2294 2293
CONECT 2295 2293
CONECT 2303 2302
CONECT 2317 2316
CONECT 2301 2299 2302 2310
CONECT 2308 2306 2309 2310
CONECT 2290 2289
CONECT 2311 2310
CONECT 2316 2314 2317
CONECT 2291 2289
CONECT 2318 2312 2319
CONECT 2307 2306
CONECT 2298 2296 2299
CONECT 2292 2289 2293
CONECT 2289 2288 2290 2291 2292
CONECT 2329 2328 2330 2331 2347
CONECT 2341 2340 2342 2343
CONECT 2347 2329 2345 2348 2349
CONECT 2345 2326 2346 2347 2351
CONECT 2344 2331 2335 2343
CONECT 2326 2323 2327 2328 2345
CONECT 2335 2334 2336 2344
CONECT 2323 2322 2324 2325 2326
CONECT 2336 2335 2337 2340
CONECT 2332 2331 2333 2334
CONECT 2330 2329
CONECT 2342 2341
CONECT 2348 2347
CONECT 2346 2345
CONECT 2327 2326
CONECT 2324 2323
CONECT 2325 2323
CONECT 2338 2337
CONECT 2339 2337
CONECT 2333 2332
CONECT 2350 2349
CONECT 2340 2336 2341
CONECT 2343 2341 2344
CONECT 2337 2336 2338 2339
CONECT 2334 2332 2335
CONECT 2331 2329 2332 2344
CONECT 2320 2319
CONECT 2349 2347 2350
CONECT 2321 2319
CONECT 2351 2345 2352
CONECT 2328 2326 2329
CONECT 2322 2319 2323
CONECT 2319 2318 2320 2321 2322
CONECT 2362 2361 2363 2364 2380
CONECT 2374 2373 2375 2376
CONECT 2380 2362 2378 2381 2382
CONECT 2378 2359 2379 2380 2384
CONECT 2377 2364 2368 2376
CONECT 2359 2356 2360 2361 2378
CONECT 2368 2367 2369 2377
CONECT 2356 2355 2357 2358 2359
CONECT 2369 2368 2370 2373
CONECT 2365 2364 2366 2367
CONECT 2363 2362
CONECT 2375 2374
CONECT 2381 2380
CONECT 2379 2378
CONECT 2360 2359
CONECT 2357 2356
CONECT 2358 2356
CONECT 2371 2370
CONECT 2372 2370
CONECT 2366 2365
CONECT 2383 2382
CONECT 2373 2369 2374
CONECT 2376 2374 2377
CONECT 2370 2369 2371 2372
CONECT 2367 2365 2368
CONECT 2364 2362 2365 2377
CONECT 2353 2352
CONECT 2382 2380 2383
CONECT 2354 2352
CONECT 2384 2378 2385
CONECT 2361 2359 2362
CONECT 2355 2352 2356
CONECT 2352 2351 2353 2354 2355
CONECT 2395 2394 2396 2397 2414
CONECT 2406 2404 2407 2410
CONECT 2414 2395 2412 2415 2416
CONECT 2412 2392 2413 2414 2418
CONECT 2411 2397 2401 2410
CONECT 2392 2389 2393 2394 2412
CONECT 2401 2400 2402 2411
CONECT 2389 2388 2390 2391 2392
CONECT 2402 2401 2403 2404
CONECT 2398 2397 2399 2400
CONECT 2405 2404
CONECT 2396 2395
CONECT 2415 2414
CONECT 2408 2407
CONECT 2409 2407
CONECT 2413 2412
CONECT 2393 2392
CONECT 2390 2389
CONECT 2391 2389
CONECT 2399 2398
CONECT 2417 2416
CONECT 2404 2402 2405 2406
CONECT 2407 2406 2408 2409
CONECT 2410 2406 2411
CONECT 2400 2398 2401
CONECT 2397 2395 2398 2411
CONECT 2386 2385
CONECT 2416 2414 2417
CONECT 2387 2385
CONECT 2418 2412 2419
CONECT 2394 2392 2395
CONECT 2388 2385 2389
CONECT 2403 2402
CONECT 2385 2384 2386 2387 2388
CONECT 2429 2428 2430 2431 2444
CONECT 2440 2431 2438 2441
CONECT 2444 2429 2442 2445 2446
CONECT 2442 2426 2443 2444 2448
CONECT 2436 2434 2437 2438
CONECT 2426 2423 2427 2428 2442
CONECT 2434 2432 2435 2436
CONECT 2423 2422 2424 2425 2426
CONECT 2432 2431 2433 2434
CONECT 2430 2429
CONECT 2445 2444
CONECT 2439 2438
CONECT 2443 2442
CONECT 2427 2426
CONECT 2435 2434
CONECT 2424 2423
CONECT 2425 2423
CONECT 2433 2432
CONECT 2447 2446
CONECT 2431 2429 2432 2440
CONECT 2438 2436 2439 2440
CONECT 2420 2419
CONECT 2441 2440
CONECT 2446 2444 2447
CONECT 2421 2419
CONECT 2448 2442 2449
CONECT 2437 2436
CONECT 2428 2426 2429
CONECT 2422 2419 2423
CONECT 2419 2418 2420 2421 2422
CONECT 2459 2458 2460 2461 2474
CONECT 2470 2461 2468 2471
CONECT 2474 2459 2472 2475 2476
CONECT 2472 2456 2473 2474 2478
CONECT 2466 2464 2467 2468
CONECT 2456 2453 2457 2458 2472
CONECT 2464 2462 2465 2466
CONECT 2453 2452 2454 2455 2456
CONECT 2462 2461 2463 2464
CONECT 2460 2459
CONECT 2475 2474
CONECT 2469 2468
CONECT 2473 2472
CONECT 2457 2456
CONECT 2465 2464
CONECT 2454 2453
CONECT 2455 2453
CONECT 2463 2462
CONECT 2477 2476
CONECT 2461 2459 2462 2470
CONECT 2468 2466 2469 2470
CONECT 2450 2449
CONECT 2471 2470
CONECT 2476 2474 2477
CONECT 2451 2449
CONECT 2478 2472 2479
CONECT 2467 2466
CONECT 2458 2456 2459
CONECT 2452 2449 2453
CONECT 2449 2448 2450 2451 2452
CONECT 2489 2488 2490 2491 2504
CONECT 2500 2491 2498 2501
CONECT 2504 2489 2502 2505 2506
CONECT 2502 2486 2503 2504 2508
CONECT 2496 2494 2497 2498
CONECT 2486 2483 2487 2488 2502
CONECT 2494 2492 2495 2496
CONECT 2483 2482 2484 2485 2486
CONECT 2492 2491 2493 2494
CONECT 2490 2489
CONECT 2505 2504
CONECT 2499 2498
CONECT 2503 2502
CONECT 2487 2486
CONECT 2495 2494
CONECT 2484 2483
CONECT 2485 2483
CONECT 2493 2492
CONECT 2507 2506
CONECT 2491 2489 2492 2500
CONECT 2498 2496 2499 2500
CONECT 2480 2479
CONECT 2501 2500
CONECT 2506 2504 2507
CONECT 2481 2479
CONECT 2508 2502 2509
CONECT 2497 2496
CONECT 2488 2486 2489
CONECT 2482 2479 2483
CONECT 2479 2478 2480 2481 2482
CONECT 2519 2518 2520 2521 2538
CONECT 2530 2528 2531 2534
CONECT 2538 2519 2536 2539 2540
CONECT 2536 2516 2537 2538 2542
CONECT 2535 2521 2525 2534
CONECT 2516 2513 2517 2518 2536
CONECT 2525 2524 2526 2535
CONECT 2513 2512 2514 2515 2516
CONECT 2526 2525 2527 2528
CONECT 2522 2521 2523 2524
CONECT 2529 2528
CONECT 2520 2519
CONECT 2539 2538
CONECT 2532 2531
CONECT 2533 2531
CONECT 2537 2536
CONECT 2517 2516
CONECT 2514 2513
CONECT 2515 2513
CONECT 2523 2522
CONECT 2541 2540
CONECT 2528 2526 2529 2530
CONECT 2531 2530 2532 2533
CONECT 2534 2530 2535
CONECT 2524 2522 2525
CONECT 2521 2519 2522 2535
CONECT 2510 2509
CONECT 2540 2538 2541
CONECT 2511 2509
CONECT 2542 2536 2543
CONECT 2518 2516 2519
CONECT 2512 2509 2513
CONECT 2527 2526
CONECT 2509 2508 2510 2511 2512
CONECT 2553 2552 2554 2555 2571
CONECT 2565 2564 2566 2567
CONECT 2571 2553 2569 2572 2573
CONECT 2569 2550 2570 2571 2575
CONECT 2568 2555 2559 2567
CONECT 2550 2547 2551 2552 2569
CONECT 2559 2558 2560 2568
CONECT 2547 2546 2548 2549 2550
CONECT 2560 2559 2561 2564
CONECT 2556 2555 2557 2558
CONECT 2554 2553
CONECT 2566 2565
CONECT 2572 2571
CONECT 2570 2569
CONECT 2551 2550
CONECT 2548 2547
CONECT 2549 2547
CONECT 2562 2561
CONECT 2563 2561
CONECT 2557 2556
CONECT 2574 2573
CONECT 2564 2560 2565
CONECT 2567 2565 2568
CONECT 2561 2560 2562 2563
CONECT 2558 2556 2559
CONECT 2555 2553 2556 2568
CONECT 2544 2543
CONECT 2573 2571 2574
CONECT 2545 2543
CONECT 2575 2569 2576
CONECT 2552 2550 2553
CONECT 2546 2543 2547
CONECT 2543 2542 2544 2545 2546
CONECT 2586 2585 2587 2588 2602
CONECT 2598 2588 2597 2599
CONECT 2602 2586 2600 2603 2604
CONECT 2600 2583 2601 2602 2606
CONECT 2593 2591 2594 2597
CONECT 2583 2580 2584 2585 2600
CONECT 2591 2589 2592 2593
CONECT 2580 2579 2581 2582 2583
CONECT 2589 2588 2590 2591
CONECT 2587 2586
CONECT 2603 2602
CONECT 2601 2600
CONECT 2584 2583
CONECT 2595 2594
CONECT 2596 2594
CONECT 2592 2591
CONECT 2581 2580
CONECT 2582 2580
CONECT 2590 2589
CONECT 2605 2604
CONECT 2588 2586 2589 2598
CONECT 2597 2593 2598
CONECT 2594 2593 2595 2596
CONECT 2577 2576
CONECT 2599 2598
CONECT 2604 2602 2605
CONECT 2578 2576
CONECT 2606 2600 2607
CONECT 2585 2583 2586
CONECT 2579 2576 2580
CONECT 2576 2575 2577 2578 2579
CONECT 2617 2616 2618 2619 2632
CONECT 2628 2619 2626 2629
CONECT 2632 2617 2630 2633 2634
CONECT 2630 2614 2631 2632 2636
CONECT 2624 2622 2625 2626
CONECT 2614 2611 2615 2616 2630
CONECT 2622 2620 2623 2624
CONECT 2611 2610 2612 2613 2614
CONECT 2620 2619 2621 2622
CONECT 2618 2617
CONECT 2633 2632
CONECT 2627 2626
CONECT 2631 2630
CONECT 2615 2614
CONECT 2623 2622
CONECT 2612 2611
CONECT 2613 2611
CONECT 2621 2620
CONECT 2635 2634
CONECT 2619 2617 2620 2628
CONECT 2626 2624 2627 2628
CONECT 2608 2607
CONECT 2629 2628
CONECT 2634 2632 2635
CONECT 2609 2607
CONECT 2636 2630 2637
CONECT 2625 2624
CONECT 2616 2614 2617
CONECT 2610 2607 2611
CONECT 2607 2606 2608 2609 2610
CONECT 2647 2646 2648 2649 2666
CONECT 2658 2656 2659 2662
CONECT 2666 2647 2664 2667 2668
CONECT 2664 2644 2665 2666 2670
CONECT 2663 2649 2653 2662
CONECT 2644 2641 2645 2646 2664
CONECT 2653 2652 2654 2663
CONECT 2641 2640 2642 2643 2644
CONECT 2654 2653 2655 2656
CONECT 2650 2649 2651 2652
CONECT 2657 2656
CONECT 2648 2647
CONECT 2667 2666
CONECT 2660 2659
CONECT 2661 2659
CONECT 2665 2664
CONECT 2645 2644
CONECT 2642 2641
CONECT 2643 2641
CONECT 2651 2650
CONECT 2669 2668
CONECT 2656 2654 2657 2658
CONECT 2659 2658 2660 2661
CONECT 2662 2658 2663
CONECT 2652 2650 2653
CONECT 2649 2647 2650 2663
CONECT 2638 2637
CONECT 2668 2666 2669
CONECT 2639 2637
CONECT 2670 2664 2671
CONECT 2646 2644 2647
CONECT 2640 2637 2641
CONECT 2655 2654
CONECT 2637 2636 2638 2639 2640
CONECT 2681 2680 2682 2683 2700
CONECT 2692 2690 2693 2696
CONECT 2700 2681 2698 2701 2702
CONECT 2698 2678 2699 2700 2704
CONECT 2697 2683 2687 2696
CONECT 2678 2675 2679 2680 2698
CONECT 2687 2686 2688 2697
CONECT 2675 2674 2676 2677 2678
CONECT 2688 2687 2689 2690
CONECT 2684 2683 2685 2686
CONECT 2691 2690
CONECT 2682 2681
CONECT 2701 2700
CONECT 2694 2693
CONECT 2695 2693
CONECT 2699 2698
CONECT 2679 2678
CONECT 2676 2675
CONECT 2677 2675
CONECT 2685 2684
CONECT 2703 2702
CONECT 2690 2688 2691 2692
CONECT 2693 2692 2694 2695
CONECT 2696 2692 2697
CONECT 2686 2684 2687
CONECT 2683 2681 2684 2697
CONECT 2672 2671
CONECT 2702 2700 2703
CONECT 2673 2671
CONECT 2704 2698 2705
CONECT 2680 2678 2681
CONECT 2674 2671 2675
CONECT 2689 2688
CONECT 2671 2670 2672 2673 2674
CONECT 2715 2714 2716 2717 2731
CONECT 2727 2717 2726 2728
CONECT 2731 2715 2729 2732 2733
CONECT 2729 2712 2730 2731 2735
CONECT 2722 2720 2723 2726
CONECT 2712 2709 2713 2714 2729
CONECT 2720 2718 2721 2722
CONECT 2709 2708 2710 2711 2712
CONECT 2718 2717 2719 2720
CONECT 2716 2715
CONECT 2732 2731
CONECT 2730 2729
CONECT 2713 2712
CONECT 2724 2723
CONECT 2725 2723
CONECT 2721 2720
CONECT 2710 2709
CONECT 2711 2709
CONECT 2719 2718
CONECT 2734 2733
CONECT 2717 2715 2718 2727
CONECT 2726 2722 2727
CONECT 2723 2722 2724 2725
CONECT 2706 2705
CONECT 2728 2727
CONECT 2733 2731 2734
CONECT 2707 2705
CONECT 2735 2729 2736
CONECT 2714 2712 2715
CONECT 2708 2705 2709
CONECT 2705 2704 2706 2707 2708
CONECT 2746 2745 2747 2748 2761
CONECT 2757 2748 2755 2758
CONECT 2761 2746 2759 2762 2763
CONECT 2759 2743 2760 2761 2765
CONECT 2753 2751 2754 2755
CONECT 2743 2740 2744 2745 2759
CONECT 2751 2749 2752 2753
CONECT 2740 2739 2741 2742 2743
CONECT 2749 2748 2750 2751
CONECT 2747 2746
CONECT 2762 2761
CONECT 2756 2755
CONECT 2760 2759
CONECT 2744 2743
CONECT 2752 2751
CONECT 2741 2740
CONECT 2742 2740
CONECT 2750 2749
CONECT 2764 2763
CONECT 2748 2746 2749 2757
CONECT 2755 2753 2756 2757
CONECT 2737 2736
CONECT 2758 2757
CONECT 2763 2761 2764
CONECT 2738 2736
CONECT 2765 2759 2766
CONECT 2754 2753
CONECT 2745 2743 2746
CONECT 2739 2736 2740
CONECT 2736 2735 2737 2738 2739
CONECT 2776 2775 2777 2778 2791
CONECT 2787 2778 2785 2788
CONECT 2791 2776 2789 2792 2793
CONECT 2789 2773 2790 2791 2795
CONECT 2783 2781 2784 2785
CONECT 2773 2770 2774 2775 2789
CONECT 2781 2779 2782 2783
CONECT 2770 2769 2771 2772 2773
CONECT 2779 2778 2780 2781
CONECT 2777 2776
CONECT 2792 2791
CONECT 2786 2785
CONECT 2790 2789
CONECT 2774 2773
CONECT 2782 2781
CONECT 2771 2770
CONECT 2772 2770
CONECT 2780 2779
CONECT 2794 2793
CONECT 2778 2776 2779 2787
CONECT 2785 2783 2786 2787
CONECT 2767 2766
CONECT 2788 2787
CONECT 2793 2791 2794
CONECT 2768 2766
CONECT 2795 2789 2796
CONECT 2784 2783
CONECT 2775 2773 2776
CONECT 2769 2766 2770
CONECT 2766 2765 2767 2768 2769
CONECT 2806 2805 2807 2808 2821
CONECT 2817 2808 2815 2818
CONECT 2821 2806 2819 2822 2823
CONECT 2819 2803 2820 2821 2825
CONECT 2813 2811 2814 2815
CONECT 2803 2800 2804 2805 2819
CONECT 2811 2809 2812 2813
CONECT 2800 2799 2801 2802 2803
CONECT 2809 2808 2810 2811
CONECT 2807 2806
CONECT 2822 2821
CONECT 2816 2815
CONECT 2820 2819
CONECT 2804 2803
CONECT 2812 2811
CONECT 2801 2800
CONECT 2802 2800
CONECT 2810 2809
CONECT 2824 2823
CONECT 2808 2806 2809 2817
CONECT 2815 2813 2816 2817
CONECT 2797 2796
CONECT 2818 2817
CONECT 2823 2821 2824
CONECT 2798 2796
CONECT 2825 2819 2826
CONECT 2814 2813
CONECT 2805 2803 2806
CONECT 2799 2796 2800
CONECT 2796 2795 2797 2798 2799
CONECT 2836 2835 2837 2838 2851
CONECT 2847 2838 2845 2848
CONECT 2851 2836 2849 2852 2853
CONECT 2849 2833 2850 2851 2855
CONECT 2843 2841 2844 2845
CONECT 2833 2830 2834 2835 2849
CONECT 2841 2839 2842 2843
CONECT 2830 2829 2831 2832 2833
CONECT 2839 2838 2840 2841
CONECT 2837 2836
CONECT 2852 2851
CONECT 2846 2845
CONECT 2850 2849
CONECT 2834 2833
CONECT 2842 2841
CONECT 2831 2830
CONECT 2832 2830
CONECT 2840 2839
CONECT 2854 2853
CONECT 2838 2836 2839 2847
CONECT 2845 2843 2846 2847
CONECT 2827 2826
CONECT 2848 2847
CONECT 2853 2851 2854
CONECT 2828 2826
CONECT 2855 2849 2856
CONECT 2844 2843
CONECT 2835 2833 2836
CONECT 2829 2826 2830
CONECT 2826 2825 2827 2828 2829
CONECT 2866 2865 2867 2868 2881
CONECT 2877 2868 2875 2878
CONECT 2881 2866 2879 2882 2883
CONECT 2879 2863 2880 2881 2885
CONECT 2873 2871 2874 2875
CONECT 2863 2860 2864 2865 2879
CONECT 2871 2869 2872 2873
CONECT 2860 2859 2861 2862 2863
CONECT 2869 2868 2870 2871
CONECT 2867 2866
CONECT 2882 2881
CONECT 2876 2875
CONECT 2880 2879
CONECT 2886 2885
CONECT 2864 2863
CONECT 2872 2871
CONECT 2861 2860
CONECT 2862 2860
CONECT 2870 2869
CONECT 2884 2883
CONECT 2868 2866 2869 2877
CONECT 2875 2873 2876 2877
CONECT 2857 2856
CONECT 2878 2877
CONECT 2883 2881 2884
CONECT 2858 2856
CONECT 2885 2879 2886
CONECT 2874 2873
CONECT 2865 2863 2866
CONECT 2859 2856 2860
CONECT 2856 2855 2857 2858 2859
END
