# Supplementary material for: Structural and functional analysis of four non-coding Y RNAs from Chinese hamster cells: identification, molecular dynamics simulations and DNA replication initiation assays
Source: BMC Mol Biol. 2016 Jan 5;17:1. doi: 10.1186/s12867-015-0053-5 (PMC4702372; doi:10.1186/s12867-015-0053-5)
Supplement: Supplementary file 4 — 10.1186/s12867-015-0053-5 Y RNAs files in the.pdb format. [file 12867_2015_53_MOESM4_ESM.zip › chY5_RNA.pdb]

TITLE     Chinese hamster Y5 RNA (chY5 RNA)
ATOM      1  O5' A   A   1       0.564  -0.526  -0.268  1.00  0.00           O
ATOM      2  H5T A   A   1       0.671  -0.729  -1.241  1.00  0.00           H
ATOM      3  C5' A   A   1       1.853  -0.368   0.330  1.00  0.00           C
ATOM      4 1H5' A   A   1       2.323   0.379  -0.141  1.00  0.00           H
ATOM      5 2H5' A   A   1       2.362  -1.218   0.197  1.00  0.00           H
ATOM      6  C4' A   A   1       1.723  -0.060   1.804  1.00  0.00           C
ATOM      7  H4' A   A   1       1.248   0.819   1.856  1.00  0.00           H
ATOM      8  O4' A   A   1       0.978  -1.135   2.440  1.00  0.00           O
ATOM      9  C1' A   A   1       1.610  -1.507   3.651  1.00  0.00           C
ATOM     10  H1' A   A   1       0.941  -1.575   4.391  1.00  0.00           H
ATOM     11  N9  A   A   1       2.161  -2.853   3.485  1.00  0.00           N
ATOM     12  C8  A   A   1       2.145  -3.635   2.355  1.00  0.00           C
ATOM     13  H8  A   A   1       1.742  -3.336   1.490  1.00  0.00           H
ATOM     14  N7  A   A   1       2.706  -4.808   2.516  1.00  0.00           N
ATOM     15  C5  A   A   1       3.122  -4.800   3.841  1.00  0.00           C
ATOM     16  C6  A   A   1       3.784  -5.755   4.631  1.00  0.00           C
ATOM     17  N6  A   A   1       4.158  -6.954   4.185  1.00  0.00           N
ATOM     18  H61 A   A   1       3.970  -7.216   3.239  1.00  0.00           H
ATOM     19  H62 A   A   1       4.627  -7.591   4.797  1.00  0.00           H
ATOM     20  N1  A   A   1       4.051  -5.433   5.914  1.00  0.00           N
ATOM     21  C2  A   A   1       3.677  -4.229   6.364  1.00  0.00           C
ATOM     22  H2  A   A   1       3.901  -4.040   7.320  1.00  0.00           H
ATOM     23  N3  A   A   1       3.049  -3.247   5.720  1.00  0.00           N
ATOM     24  C4  A   A   1       2.796  -3.600   4.448  1.00  0.00           C
ATOM     25  C3' A   A   1       3.040   0.023   2.565  1.00  0.00           C
ATOM     26  H3' A   A   1       3.803  -0.482   2.161  1.00  0.00           H
ATOM     27  C2' A   A   1       2.650  -0.435   3.966  1.00  0.00           C
ATOM     28 1H2' A   A   1       3.415  -0.689   4.558  1.00  0.00           H
ATOM     29  O2' A   A   1       2.017   0.605   4.689  1.00  0.00           O
ATOM     30 2HO' A   A   1       2.686   1.317   4.904  1.00  0.00           H
ATOM     31  O3' A   A   1       3.560   1.350   2.553  1.00  0.00           O
ATOM     32  P   G   A   2       5.151   1.587   2.499  1.00  0.00           P
ATOM     33  O1P G   A   2       5.374   3.051   2.399  1.00  0.00           O
ATOM     34  O2P G   A   2       5.726   0.686   1.468  1.00  0.00           O
ATOM     35  O5' G   A   2       5.662   1.103   3.929  1.00  0.00           O
ATOM     36  C5' G   A   2       5.355   1.845   5.109  1.00  0.00           C
ATOM     37 1H5' G   A   2       4.361   1.942   5.165  1.00  0.00           H
ATOM     38 2H5' G   A   2       5.774   2.749   5.025  1.00  0.00           H
ATOM     39  C4' G   A   2       5.886   1.128   6.329  1.00  0.00           C
ATOM     40  H4' G   A   2       5.621   1.706   7.101  1.00  0.00           H
ATOM     41  O4' G   A   2       5.312  -0.200   6.387  1.00  0.00           O
ATOM     42  C1' G   A   2       6.217  -1.076   7.031  1.00  0.00           C
ATOM     43  H1' G   A   2       5.821  -1.390   7.894  1.00  0.00           H
ATOM     44  N9  G   A   2       6.377  -2.264   6.198  1.00  0.00           N
ATOM     45  C8  G   A   2       5.949  -2.436   4.905  1.00  0.00           C
ATOM     46  H8  G   A   2       5.478  -1.725   4.383  1.00  0.00           H
ATOM     47  N7  G   A   2       6.218  -3.619   4.426  1.00  0.00           N
ATOM     48  C5  G   A   2       6.872  -4.267   5.466  1.00  0.00           C
ATOM     49  C6  G   A   2       7.406  -5.580   5.542  1.00  0.00           C
ATOM     50  O6  G   A   2       7.410  -6.462   4.678  1.00  0.00           O
ATOM     51  N1  G   A   2       7.982  -5.826   6.783  1.00  0.00           N
ATOM     52  H1  G   A   2       8.384  -6.729   6.934  1.00  0.00           H
ATOM     53  C2  G   A   2       8.042  -4.926   7.816  1.00  0.00           C
ATOM     54  N2  G   A   2       8.643  -5.349   8.931  1.00  0.00           N
ATOM     55  H21 G   A   2       9.017  -6.275   8.977  1.00  0.00           H
ATOM     56  H22 G   A   2       8.719  -4.740   9.720  1.00  0.00           H
ATOM     57  N3  G   A   2       7.552  -3.702   7.760  1.00  0.00           N
ATOM     58  C4  G   A   2       6.982  -3.442   6.565  1.00  0.00           C
ATOM     59  C3' G   A   2       7.386   0.878   6.342  1.00  0.00           C
ATOM     60  H3' G   A   2       7.804   0.752   5.442  1.00  0.00           H
ATOM     61  C2' G   A   2       7.525  -0.318   7.283  1.00  0.00           C
ATOM     62 1H2' G   A   2       8.378  -0.831   7.188  1.00  0.00           H
ATOM     63  O2' G   A   2       7.548   0.100   8.635  1.00  0.00           O
ATOM     64 2HO' G   A   2       8.397   0.597   8.816  1.00  0.00           H
ATOM     65  O3' G   A   2       8.096   2.020   6.814  1.00  0.00           O
ATOM     66  P   U   A   3       9.647   2.211   6.431  1.00  0.00           P
ATOM     67  O1P U   A   3      10.159   3.355   7.227  1.00  0.00           O
ATOM     68  O2P U   A   3       9.761   2.237   4.951  1.00  0.00           O
ATOM     69  O5' U   A   3      10.345   0.883   6.969  1.00  0.00           O
ATOM     70  C5' U   A   3      11.485   0.333   6.311  1.00  0.00           C
ATOM     71 1H5' U   A   3      12.241   0.980   6.407  1.00  0.00           H
ATOM     72 2H5' U   A   3      11.261   0.223   5.343  1.00  0.00           H
ATOM     73  C4' U   A   3      11.849  -0.999   6.924  1.00  0.00           C
ATOM     74  H4' U   A   3      12.166  -0.789   7.849  1.00  0.00           H
ATOM     75  O4' U   A   3      10.675  -1.856   6.913  1.00  0.00           O
ATOM     76  C1' U   A   3      11.044  -3.174   6.551  1.00  0.00           C
ATOM     77  H1' U   A   3      10.684  -3.826   7.218  1.00  0.00           H
ATOM     78  N1  U   A   3      10.403  -3.499   5.269  1.00  0.00           N
ATOM     79  C6  U   A   3       9.749  -2.535   4.533  1.00  0.00           C
ATOM     80  H6  U   A   3       9.718  -1.599   4.884  1.00  0.00           H
ATOM     81  C5  U   A   3       9.155  -2.805   3.367  1.00  0.00           C
ATOM     82  H5  U   A   3       8.690  -2.078   2.862  1.00  0.00           H
ATOM     83  C4  U   A   3       9.184  -4.133   2.842  1.00  0.00           C
ATOM     84  O4  U   A   3       8.678  -4.503   1.784  1.00  0.00           O
ATOM     85  N3  U   A   3       9.853  -5.044   3.625  1.00  0.00           N
ATOM     86  H3  U   A   3       9.890  -5.983   3.282  1.00  0.00           H
ATOM     87  C2  U   A   3      10.475  -4.807   4.824  1.00  0.00           C
ATOM     88  O2  U   A   3      11.046  -5.688   5.444  1.00  0.00           O
ATOM     89  C3' U   A   3      12.917  -1.785   6.175  1.00  0.00           C
ATOM     90  H3' U   A   3      12.985  -1.593   5.196  1.00  0.00           H
ATOM     91  C2' U   A   3      12.571  -3.231   6.513  1.00  0.00           C
ATOM     92 1H2' U   A   3      12.996  -3.918   5.923  1.00  0.00           H
ATOM     93  O2' U   A   3      13.041  -3.584   7.800  1.00  0.00           O
ATOM     94 2HO' U   A   3      14.040  -3.625   7.790  1.00  0.00           H
ATOM     95  O3' U   A   3      14.225  -1.423   6.607  1.00  0.00           O
ATOM     96  P   U   A   4      15.489  -1.692   5.649  1.00  0.00           P
ATOM     97  O1P U   A   4      16.639  -0.940   6.210  1.00  0.00           O
ATOM     98  O2P U   A   4      15.074  -1.456   4.243  1.00  0.00           O
ATOM     99  O5' U   A   4      15.780  -3.250   5.825  1.00  0.00           O
ATOM    100  C5' U   A   4      16.164  -3.788   7.090  1.00  0.00           C
ATOM    101 1H5' U   A   4      15.353  -3.818   7.674  1.00  0.00           H
ATOM    102 2H5' U   A   4      16.843  -3.176   7.494  1.00  0.00           H
ATOM    103  C4' U   A   4      16.740  -5.174   6.916  1.00  0.00           C
ATOM    104  H4' U   A   4      17.311  -5.325   7.723  1.00  0.00           H
ATOM    105  O4' U   A   4      15.644  -6.127   6.810  1.00  0.00           O
ATOM    106  C1' U   A   4      15.906  -7.045   5.763  1.00  0.00           C
ATOM    107  H1' U   A   4      15.728  -7.982   6.063  1.00  0.00           H
ATOM    108  N1  U   A   4      14.960  -6.778   4.670  1.00  0.00           N
ATOM    109  C6  U   A   4      14.571  -5.493   4.365  1.00  0.00           C
ATOM    110  H6  U   A   4      14.950  -4.736   4.897  1.00  0.00           H
ATOM    111  C5  U   A   4      13.707  -5.221   3.385  1.00  0.00           C
ATOM    112  H5  U   A   4      13.448  -4.274   3.196  1.00  0.00           H
ATOM    113  C4  U   A   4      13.153  -6.282   2.607  1.00  0.00           C
ATOM    114  O4  U   A   4      12.340  -6.157   1.693  1.00  0.00           O
ATOM    115  N3  U   A   4      13.587  -7.540   2.961  1.00  0.00           N
ATOM    116  H3  U   A   4      13.219  -8.304   2.432  1.00  0.00           H
ATOM    117  C2  U   A   4      14.469  -7.858   3.960  1.00  0.00           C
ATOM    118  O2  U   A   4      14.789  -9.008   4.197  1.00  0.00           O
ATOM    119  C3' U   A   4      17.567  -5.384   5.653  1.00  0.00           C
ATOM    120  H3' U   A   4      17.344  -4.783   4.886  1.00  0.00           H
ATOM    121  C2' U   A   4      17.372  -6.868   5.373  1.00  0.00           C
ATOM    122 1H2' U   A   4      17.655  -7.174   4.464  1.00  0.00           H
ATOM    123  O2' U   A   4      18.167  -7.660   6.235  1.00  0.00           O
ATOM    124 2HO' U   A   4      19.131  -7.554   5.991  1.00  0.00           H
ATOM    125  O3' U   A   4      18.935  -5.045   5.863  1.00  0.00           O
ATOM    126  P   G   A   5      19.826  -4.516   4.632  1.00  0.00           P
ATOM    127  O1P G   A   5      21.119  -4.051   5.196  1.00  0.00           O
ATOM    128  O2P G   A   5      19.004  -3.585   3.818  1.00  0.00           O
ATOM    129  O5' G   A   5      20.105  -5.824   3.766  1.00  0.00           O
ATOM    130  C5' G   A   5      20.685  -6.988   4.356  1.00  0.00           C
ATOM    131 1H5' G   A   5      20.256  -7.130   5.248  1.00  0.00           H
ATOM    132 2H5' G   A   5      21.663  -6.819   4.479  1.00  0.00           H
ATOM    133  C4' G   A   5      20.464  -8.190   3.466  1.00  0.00           C
ATOM    134  H4' G   A   5      20.971  -8.928   3.911  1.00  0.00           H
ATOM    135  O4' G   A   5      19.045  -8.450   3.359  1.00  0.00           O
ATOM    136  C1' G   A   5      18.783  -9.109   2.136  1.00  0.00           C
ATOM    137  H1' G   A   5      18.507 -10.052   2.321  1.00  0.00           H
ATOM    138  N9  G   A   5      17.638  -8.463   1.500  1.00  0.00           N
ATOM    139  C8  G   A   5      17.192  -7.179   1.698  1.00  0.00           C
ATOM    140  H8  G   A   5      17.630  -6.535   2.326  1.00  0.00           H
ATOM    141  N7  G   A   5      16.140  -6.883   0.985  1.00  0.00           N
ATOM    142  C5  G   A   5      15.875  -8.044   0.269  1.00  0.00           C
ATOM    143  C6  G   A   5      14.854  -8.332  -0.676  1.00  0.00           C
ATOM    144  O6  G   A   5      13.946  -7.597  -1.084  1.00  0.00           O
ATOM    145  N1  G   A   5      14.957  -9.631  -1.158  1.00  0.00           N
ATOM    146  H1  G   A   5      14.280  -9.927  -1.832  1.00  0.00           H
ATOM    147  C2  G   A   5      15.913 -10.538  -0.782  1.00  0.00           C
ATOM    148  N2  G   A   5      15.843 -11.741  -1.359  1.00  0.00           N
ATOM    149  H21 G   A   5      15.121 -11.936  -2.023  1.00  0.00           H
ATOM    150  H22 G   A   5      16.512 -12.447  -1.126  1.00  0.00           H
ATOM    151  N3  G   A   5      16.868 -10.287   0.095  1.00  0.00           N
ATOM    152  C4  G   A   5      16.790  -9.029   0.577  1.00  0.00           C
ATOM    153  C3' G   A   5      20.906  -8.032   2.020  1.00  0.00           C
ATOM    154  H3' G   A   5      20.836  -7.105   1.653  1.00  0.00           H
ATOM    155  C2' G   A   5      20.058  -9.072   1.286  1.00  0.00           C
ATOM    156 1H2' G   A   5      19.951  -8.906   0.306  1.00  0.00           H
ATOM    157  O2' G   A   5      20.663 -10.351   1.333  1.00  0.00           O
ATOM    158 2HO' G   A   5      21.498 -10.345   0.783  1.00  0.00           H
ATOM    159  O3' G   A   5      22.305  -8.270   1.877  1.00  0.00           O
ATOM    160  P   G   A   6      23.031  -7.953   0.477  1.00  0.00           P
ATOM    161  O1P G   A   6      24.469  -8.290   0.635  1.00  0.00           O
ATOM    162  O2P G   A   6      22.642  -6.585   0.047  1.00  0.00           O
ATOM    163  O5' G   A   6      22.392  -9.002  -0.537  1.00  0.00           O
ATOM    164  C5' G   A   6      22.133  -8.650  -1.895  1.00  0.00           C
ATOM    165 1H5' G   A   6      23.011  -8.513  -2.354  1.00  0.00           H
ATOM    166 2H5' G   A   6      21.617  -7.794  -1.901  1.00  0.00           H
ATOM    167  C4' G   A   6      21.347  -9.745  -2.575  1.00  0.00           C
ATOM    168  H4' G   A   6      21.905 -10.570  -2.486  1.00  0.00           H
ATOM    169  O4' G   A   6      20.055  -9.864  -1.919  1.00  0.00           O
ATOM    170  C1' G   A   6      19.036 -10.026  -2.890  1.00  0.00           C
ATOM    171  H1' G   A   6      18.448 -10.797  -2.647  1.00  0.00           H
ATOM    172  N9  G   A   6      18.182  -8.842  -2.865  1.00  0.00           N
ATOM    173  C8  G   A   6      18.292  -7.758  -2.028  1.00  0.00           C
ATOM    174  H8  G   A   6      18.997  -7.676  -1.324  1.00  0.00           H
ATOM    175  N7  G   A   6      17.384  -6.847  -2.244  1.00  0.00           N
ATOM    176  C5  G   A   6      16.626  -7.361  -3.288  1.00  0.00           C
ATOM    177  C6  G   A   6      15.499  -6.820  -3.960  1.00  0.00           C
ATOM    178  O6  G   A   6      14.925  -5.743  -3.760  1.00  0.00           O
ATOM    179  N1  G   A   6      15.042  -7.671  -4.958  1.00  0.00           N
ATOM    180  H1  G   A   6      14.250  -7.373  -5.490  1.00  0.00           H
ATOM    181  C2  G   A   6      15.592  -8.886  -5.270  1.00  0.00           C
ATOM    182  N2  G   A   6      15.000  -9.561  -6.259  1.00  0.00           N
ATOM    183  H21 G   A   6      14.204  -9.172  -6.723  1.00  0.00           H
ATOM    184  H22 G   A   6      15.353 -10.455  -6.536  1.00  0.00           H
ATOM    185  N3  G   A   6      16.643  -9.403  -4.656  1.00  0.00           N
ATOM    186  C4  G   A   6      17.105  -8.592  -3.682  1.00  0.00           C
ATOM    187  C3' G   A   6      21.025  -9.496  -4.043  1.00  0.00           C
ATOM    188  H3' G   A   6      20.988  -8.535  -4.318  1.00  0.00           H
ATOM    189  C2' G   A   6      19.719 -10.260  -4.236  1.00  0.00           C
ATOM    190 1H2' G   A   6      19.207 -10.028  -5.063  1.00  0.00           H
ATOM    191  O2' G   A   6      19.955 -11.647  -4.389  1.00  0.00           O
ATOM    192 2HO' G   A   6      20.402 -11.814  -5.268  1.00  0.00           H
ATOM    193  O3' G   A   6      22.066  -9.976  -4.891  1.00  0.00           O
ATOM    194  P   U   A   7      22.297  -9.307  -6.337  1.00  0.00           P
ATOM    195  O1P U   A   7      23.657  -9.692  -6.793  1.00  0.00           O
ATOM    196  O2P U   A   7      21.930  -7.870  -6.261  1.00  0.00           O
ATOM    197  O5' U   A   7      21.233 -10.035  -7.275  1.00  0.00           O
ATOM    198  C5' U   A   7      21.421 -11.386  -7.694  1.00  0.00           C
ATOM    199 1H5' U   A   7      21.096 -11.986  -6.963  1.00  0.00           H
ATOM    200 2H5' U   A   7      22.400 -11.534  -7.837  1.00  0.00           H
ATOM    201  C4' U   A   7      20.655 -11.646  -8.971  1.00  0.00           C
ATOM    202  H4' U   A   7      21.020 -12.506  -9.326  1.00  0.00           H
ATOM    203  O4' U   A   7      19.234 -11.721  -8.660  1.00  0.00           O
ATOM    204  C1' U   A   7      18.498 -10.956  -9.597  1.00  0.00           C
ATOM    205  H1' U   A   7      17.687 -11.456  -9.902  1.00  0.00           H
ATOM    206  N1  U   A   7      18.005  -9.745  -8.922  1.00  0.00           N
ATOM    207  C6  U   A   7      18.515  -9.349  -7.707  1.00  0.00           C
ATOM    208  H6  U   A   7      19.231  -9.902  -7.282  1.00  0.00           H
ATOM    209  C5  U   A   7      18.088  -8.252  -7.075  1.00  0.00           C
ATOM    210  H5  U   A   7      18.485  -7.996  -6.193  1.00  0.00           H
ATOM    211  C4  U   A   7      17.065  -7.445  -7.659  1.00  0.00           C
ATOM    212  O4  U   A   7      16.594  -6.414  -7.179  1.00  0.00           O
ATOM    213  N3  U   A   7      16.600  -7.899  -8.870  1.00  0.00           N
ATOM    214  H3  U   A   7      15.882  -7.355  -9.303  1.00  0.00           H
ATOM    215  C2  U   A   7      17.013  -9.016  -9.549  1.00  0.00           C
ATOM    216  O2  U   A   7      16.535  -9.331 -10.623  1.00  0.00           O
ATOM    217  C3' U   A   7      20.770 -10.559 -10.034  1.00  0.00           C
ATOM    218  H3' U   A   7      20.984  -9.643  -9.695  1.00  0.00           H
ATOM    219  C2' U   A   7      19.439 -10.672 -10.764  1.00  0.00           C
ATOM    220 1H2' U   A   7      19.215  -9.910 -11.371  1.00  0.00           H
ATOM    221  O2' U   A   7      19.427 -11.785 -11.639  1.00  0.00           O
ATOM    222 2HO' U   A   7      20.041 -11.610 -12.409  1.00  0.00           H
ATOM    223  O3' U   A   7      21.885 -10.779 -10.893  1.00  0.00           O
ATOM    224  P   C   A   8      22.776  -9.533 -11.383  1.00  0.00           P
ATOM    225  O1P C   A   8      23.949 -10.091 -12.102  1.00  0.00           O
ATOM    226  O2P C   A   8      22.987  -8.622 -10.229  1.00  0.00           O
ATOM    227  O5' C   A   8      21.849  -8.787 -12.444  1.00  0.00           O
ATOM    228  C5' C   A   8      21.563  -9.375 -13.713  1.00  0.00           C
ATOM    229 1H5' C   A   8      21.409 -10.353 -13.574  1.00  0.00           H
ATOM    230 2H5' C   A   8      22.360  -9.243 -14.302  1.00  0.00           H
ATOM    231  C4' C   A   8      20.340  -8.730 -14.326  1.00  0.00           C
ATOM    232  H4' C   A   8      20.139  -9.279 -15.138  1.00  0.00           H
ATOM    233  O4' C   A   8      19.264  -8.737 -13.350  1.00  0.00           O
ATOM    234  C1' C   A   8      18.501  -7.549 -13.471  1.00  0.00           C
ATOM    235  H1' C   A   8      17.539  -7.780 -13.615  1.00  0.00           H
ATOM    236  N1  C   A   8      18.571  -6.816 -12.196  1.00  0.00           N
ATOM    237  C6  C   A   8      19.471  -7.171 -11.230  1.00  0.00           C
ATOM    238  H6  C   A   8      20.094  -7.936 -11.396  1.00  0.00           H
ATOM    239  C5  C   A   8      19.533  -6.512 -10.066  1.00  0.00           C
ATOM    240  H5  C   A   8      20.187  -6.772  -9.355  1.00  0.00           H
ATOM    241  C4  C   A   8      18.630  -5.425  -9.880  1.00  0.00           C
ATOM    242  N4  C   A   8      18.642  -4.729  -8.744  1.00  0.00           N
ATOM    243  H41 C   A   8      19.286  -4.968  -8.018  1.00  0.00           H
ATOM    244  H42 C   A   8      18.007  -3.967  -8.618  1.00  0.00           H
ATOM    245  N3  C   A   8      17.752  -5.067 -10.819  1.00  0.00           N
ATOM    246  C2  C   A   8      17.699  -5.744 -11.987  1.00  0.00           C
ATOM    247  O2  C   A   8      16.896  -5.438 -12.879  1.00  0.00           O
ATOM    248  C3' C   A   8      20.491  -7.265 -14.712  1.00  0.00           C
ATOM    249  H3' C   A   8      21.141  -6.742 -14.161  1.00  0.00           H
ATOM    250  C2' C   A   8      19.053  -6.762 -14.660  1.00  0.00           C
ATOM    251 1H2' C   A   8      18.953  -5.767 -14.646  1.00  0.00           H
ATOM    252  O2' C   A   8      18.335  -7.138 -15.821  1.00  0.00           O
ATOM    253 2HO' C   A   8      18.685  -6.631 -16.608  1.00  0.00           H
ATOM    254  O3' C   A   8      21.069  -7.116 -16.007  1.00  0.00           O
ATOM    255  P   C   A   9      21.765  -5.724 -16.419  1.00  0.00           P
ATOM    256  O1P C   A   9      22.608  -5.988 -17.613  1.00  0.00           O
ATOM    257  O2P C   A   9      22.379  -5.125 -15.206  1.00  0.00           O
ATOM    258  O5' C   A   9      20.547  -4.797 -16.865  1.00  0.00           O
ATOM    259  C5' C   A   9      20.021  -4.859 -18.191  1.00  0.00           C
ATOM    260 1H5' C   A   9      19.580  -5.749 -18.308  1.00  0.00           H
ATOM    261 2H5' C   A   9      20.785  -4.778 -18.831  1.00  0.00           H
ATOM    262  C4' C   A   9      19.025  -3.743 -18.414  1.00  0.00           C
ATOM    263  H4' C   A   9      18.705  -3.867 -19.353  1.00  0.00           H
ATOM    264  O4' C   A   9      17.958  -3.856 -17.432  1.00  0.00           O
ATOM    265  C1' C   A   9      17.597  -2.568 -16.963  1.00  0.00           C
ATOM    266  H1' C   A   9      16.606  -2.444 -17.021  1.00  0.00           H
ATOM    267  N1  C   A   9      17.944  -2.482 -15.535  1.00  0.00           N
ATOM    268  C6  C   A   9      18.999  -3.189 -15.031  1.00  0.00           C
ATOM    269  H6  C   A   9      19.538  -3.769 -15.642  1.00  0.00           H
ATOM    270  C5  C   A   9      19.323  -3.119 -13.735  1.00  0.00           C
ATOM    271  H5  C   A   9      20.094  -3.636 -13.363  1.00  0.00           H
ATOM    272  C4  C   A   9      18.526  -2.279 -12.905  1.00  0.00           C
ATOM    273  N4  C   A   9      18.798  -2.169 -11.605  1.00  0.00           N
ATOM    274  H41 C   A   9      19.563  -2.677 -11.210  1.00  0.00           H
ATOM    275  H42 C   A   9      18.237  -1.579 -11.025  1.00  0.00           H
ATOM    276  N3  C   A   9      17.495  -1.583 -13.386  1.00  0.00           N
ATOM    277  C2  C   A   9      17.179  -1.665 -14.699  1.00  0.00           C
ATOM    278  O2  C   A   9      16.227  -1.034 -15.181  1.00  0.00           O
ATOM    279  C3' C   A   9      19.568  -2.331 -18.234  1.00  0.00           C
ATOM    280  H3' C   A   9      20.336  -2.240 -17.600  1.00  0.00           H
ATOM    281  C2' C   A   9      18.323  -1.546 -17.838  1.00  0.00           C
ATOM    282 1H2' C   A   9      18.494  -0.640 -17.452  1.00  0.00           H
ATOM    283  O2' C   A   9      17.516  -1.262 -18.966  1.00  0.00           O
ATOM    284 2HO' C   A   9      17.980  -0.594 -19.548  1.00  0.00           H
ATOM    285  O3' C   A   9      20.159  -1.846 -19.437  1.00  0.00           O
ATOM    286  P   G   A  10      21.200  -0.620 -19.381  1.00  0.00           P
ATOM    287  O1P G   A  10      21.926  -0.606 -20.677  1.00  0.00           O
ATOM    288  O2P G   A  10      21.967  -0.701 -18.112  1.00  0.00           O
ATOM    289  O5' G   A  10      20.270   0.672 -19.321  1.00  0.00           O
ATOM    290  C5' G   A  10      19.469   1.053 -20.439  1.00  0.00           C
ATOM    291 1H5' G   A  10      18.763   0.356 -20.568  1.00  0.00           H
ATOM    292 2H5' G   A  10      20.057   1.084 -21.247  1.00  0.00           H
ATOM    293  C4' G   A  10      18.839   2.403 -20.193  1.00  0.00           C
ATOM    294  H4' G   A  10      18.333   2.610 -21.030  1.00  0.00           H
ATOM    295  O4' G   A  10      17.986   2.320 -19.018  1.00  0.00           O
ATOM    296  C1' G   A  10      18.110   3.507 -18.253  1.00  0.00           C
ATOM    297  H1' G   A  10      17.207   3.887 -18.053  1.00  0.00           H
ATOM    298  N9  G   A  10      18.699   3.162 -16.963  1.00  0.00           N
ATOM    299  C8  G   A  10      19.545   2.113 -16.694  1.00  0.00           C
ATOM    300  H8  G   A  10      19.845   1.457 -17.387  1.00  0.00           H
ATOM    301  N7  G   A  10      19.917   2.058 -15.445  1.00  0.00           N
ATOM    302  C5  G   A  10      19.275   3.137 -14.850  1.00  0.00           C
ATOM    303  C6  G   A  10      19.294   3.591 -13.506  1.00  0.00           C
ATOM    304  O6  G   A  10      19.901   3.115 -12.540  1.00  0.00           O
ATOM    305  N1  G   A  10      18.502   4.720 -13.336  1.00  0.00           N
ATOM    306  H1  G   A  10      18.453   5.115 -12.419  1.00  0.00           H
ATOM    307  C2  G   A  10      17.782   5.334 -14.329  1.00  0.00           C
ATOM    308  N2  G   A  10      17.078   6.410 -13.967  1.00  0.00           N
ATOM    309  H21 G   A  10      17.097   6.724 -13.018  1.00  0.00           H
ATOM    310  H22 G   A  10      16.532   6.902 -14.645  1.00  0.00           H
ATOM    311  N3  G   A  10      17.754   4.924 -15.585  1.00  0.00           N
ATOM    312  C4  G   A  10      18.519   3.827 -15.773  1.00  0.00           C
ATOM    313  C3' G   A  10      19.814   3.528 -19.878  1.00  0.00           C
ATOM    314  H3' G   A  10      20.665   3.251 -19.432  1.00  0.00           H
ATOM    315  C2' G   A  10      18.954   4.488 -19.068  1.00  0.00           C
ATOM    316 1H2' G   A  10      19.454   5.197 -18.570  1.00  0.00           H
ATOM    317  O2' G   A  10      18.099   5.239 -19.909  1.00  0.00           O
ATOM    318 2HO' G   A  10      18.642   5.884 -20.446  1.00  0.00           H
ATOM    319  O3' G   A  10      20.328   4.123 -21.066  1.00  0.00           O
ATOM    320  P   A   A  11      21.833   4.690 -21.091  1.00  0.00           P
ATOM    321  O1P A   A  11      22.057   5.287 -22.433  1.00  0.00           O
ATOM    322  O2P A   A  11      22.747   3.627 -20.600  1.00  0.00           O
ATOM    323  O5' A   A  11      21.818   5.870 -20.020  1.00  0.00           O
ATOM    324  C5' A   A  11      21.348   7.171 -20.367  1.00  0.00           C
ATOM    325 1H5' A   A  11      20.352   7.129 -20.451  1.00  0.00           H
ATOM    326 2H5' A   A  11      21.746   7.420 -21.250  1.00  0.00           H
ATOM    327  C4' A   A  11      21.748   8.171 -19.306  1.00  0.00           C
ATOM    328  H4' A   A  11      21.225   7.924 -18.490  1.00  0.00           H
ATOM    329  O4' A   A  11      23.186   8.079 -19.111  1.00  0.00           O
ATOM    330  C1' A   A  11      23.738   9.373 -18.956  1.00  0.00           C
ATOM    331  H1' A   A  11      24.292   9.413 -18.124  1.00  0.00           H
ATOM    332  N9  A   A  11      24.656   9.616 -20.067  1.00  0.00           N
ATOM    333  C8  A   A  11      24.394   9.523 -21.412  1.00  0.00           C
ATOM    334  H8  A   A  11      23.499   9.266 -21.777  1.00  0.00           H
ATOM    335  N7  A   A  11      25.424   9.802 -22.173  1.00  0.00           N
ATOM    336  C5  A   A  11      26.436  10.096 -21.268  1.00  0.00           C
ATOM    337  C6  A   A  11      27.781  10.469 -21.439  1.00  0.00           C
ATOM    338  N6  A   A  11      28.362  10.615 -22.631  1.00  0.00           N
ATOM    339  H61 A   A  11      27.836  10.457 -23.466  1.00  0.00           H
ATOM    340  H62 A   A  11      29.324  10.883 -22.689  1.00  0.00           H
ATOM    341  N1  A   A  11      28.519  10.690 -20.329  1.00  0.00           N
ATOM    342  C2  A   A  11      27.934  10.544 -19.132  1.00  0.00           C
ATOM    343  H2  A   A  11      28.523  10.719 -18.343  1.00  0.00           H
ATOM    344  N3  A   A  11      26.681  10.199 -18.843  1.00  0.00           N
ATOM    345  C4  A   A  11      25.976   9.986 -19.968  1.00  0.00           C
ATOM    346  C3' A   A  11      21.494   9.633 -19.663  1.00  0.00           C
ATOM    347  H3' A   A  11      21.472   9.793 -20.650  1.00  0.00           H
ATOM    348  C2' A   A  11      22.579  10.367 -18.881  1.00  0.00           C
ATOM    349 1H2' A   A  11      22.750  11.305 -19.183  1.00  0.00           H
ATOM    350  O2' A   A  11      22.221  10.533 -17.521  1.00  0.00           O
ATOM    351 2HO' A   A  11      21.463  11.181 -17.453  1.00  0.00           H
ATOM    352  O3' A   A  11      20.188  10.120 -19.317  1.00  0.00           O
ATOM    353  P   A   A  12      19.196   9.241 -18.397  1.00  0.00           P
ATOM    354  O1P A   A  12      18.159  10.166 -17.870  1.00  0.00           O
ATOM    355  O2P A   A  12      18.780   8.045 -19.167  1.00  0.00           O
ATOM    356  O5' A   A  12      20.106   8.766 -17.177  1.00  0.00           O
ATOM    357  C5' A   A  12      20.162   9.519 -15.967  1.00  0.00           C
ATOM    358 1H5' A   A  12      19.249   9.884 -15.787  1.00  0.00           H
ATOM    359 2H5' A   A  12      20.802  10.275 -16.103  1.00  0.00           H
ATOM    360  C4' A   A  12      20.615   8.642 -14.821  1.00  0.00           C
ATOM    361  H4' A   A  12      20.118   9.004 -14.033  1.00  0.00           H
ATOM    362  O4' A   A  12      20.310   7.254 -15.106  1.00  0.00           O
ATOM    363  C1' A   A  12      21.215   6.426 -14.397  1.00  0.00           C
ATOM    364  H1' A   A  12      20.710   5.913 -13.703  1.00  0.00           H
ATOM    365  N9  A   A  12      21.778   5.439 -15.318  1.00  0.00           N
ATOM    366  C8  A   A  12      21.611   5.323 -16.677  1.00  0.00           C
ATOM    367  H8  A   A  12      21.029   5.936 -17.211  1.00  0.00           H
ATOM    368  N7  A   A  12      22.287   4.332 -17.208  1.00  0.00           N
ATOM    369  C5  A   A  12      22.937   3.753 -16.126  1.00  0.00           C
ATOM    370  C6  A   A  12      23.817   2.655 -16.016  1.00  0.00           C
ATOM    371  N6  A   A  12      24.228   1.917 -17.049  1.00  0.00           N
ATOM    372  H61 A   A  12      23.910   2.130 -17.973  1.00  0.00           H
ATOM    373  H62 A   A  12      24.854   1.151 -16.899  1.00  0.00           H
ATOM    374  N1  A   A  12      24.275   2.342 -14.785  1.00  0.00           N
ATOM    375  C2  A   A  12      23.880   3.084 -13.744  1.00  0.00           C
ATOM    376  H2  A   A  12      24.248   2.807 -12.857  1.00  0.00           H
ATOM    377  N3  A   A  12      23.068   4.137 -13.720  1.00  0.00           N
ATOM    378  C4  A   A  12      22.625   4.422 -14.956  1.00  0.00           C
ATOM    379  C3' A   A  12      22.113   8.614 -14.563  1.00  0.00           C
ATOM    380  H3' A   A  12      22.691   8.687 -15.376  1.00  0.00           H
ATOM    381  C2' A   A  12      22.284   7.324 -13.767  1.00  0.00           C
ATOM    382 1H2' A   A  12      23.221   6.975 -13.731  1.00  0.00           H
ATOM    383  O2' A   A  12      21.964   7.513 -12.401  1.00  0.00           O
ATOM    384 2HO' A   A  12      22.654   8.098 -11.975  1.00  0.00           H
ATOM    385  O3' A   A  12      22.543   9.763 -13.839  1.00  0.00           O
ATOM    386  P   G   A  13      23.992  10.400 -14.131  1.00  0.00           P
ATOM    387  O1P G   A  13      23.928  11.824 -13.715  1.00  0.00           O
ATOM    388  O2P G   A  13      24.402  10.061 -15.518  1.00  0.00           O
ATOM    389  O5' G   A  13      24.959   9.637 -13.119  1.00  0.00           O
ATOM    390  C5' G   A  13      24.992   9.991 -11.739  1.00  0.00           C
ATOM    391 1H5' G   A  13      24.050  10.012 -11.403  1.00  0.00           H
ATOM    392 2H5' G   A  13      25.394  10.904 -11.663  1.00  0.00           H
ATOM    393  C4' G   A  13      25.809   8.989 -10.957  1.00  0.00           C
ATOM    394  H4' G   A  13      25.718   9.302 -10.012  1.00  0.00           H
ATOM    395  O4' G   A  13      25.297   7.650 -11.188  1.00  0.00           O
ATOM    396  C1' G   A  13      26.356   6.715 -11.051  1.00  0.00           C
ATOM    397  H1' G   A  13      26.143   6.067 -10.320  1.00  0.00           H
ATOM    398  N9  G   A  13      26.451   5.929 -12.278  1.00  0.00           N
ATOM    399  C8  G   A  13      25.845   6.187 -13.483  1.00  0.00           C
ATOM    400  H8  G   A  13      25.244   6.971 -13.640  1.00  0.00           H
ATOM    401  N7  G   A  13      26.132   5.306 -14.402  1.00  0.00           N
ATOM    402  C5  G   A  13      26.981   4.411 -13.763  1.00  0.00           C
ATOM    403  C6  G   A  13      27.625   3.244 -14.249  1.00  0.00           C
ATOM    404  O6  G   A  13      27.569   2.743 -15.379  1.00  0.00           O
ATOM    405  N1  G   A  13      28.400   2.641 -13.265  1.00  0.00           N
ATOM    406  H1  G   A  13      28.898   1.811 -13.515  1.00  0.00           H
ATOM    407  C2  G   A  13      28.534   3.096 -11.979  1.00  0.00           C
ATOM    408  N2  G   A  13      29.326   2.379 -11.179  1.00  0.00           N
ATOM    409  H21 G   A  13      29.782   1.561 -11.529  1.00  0.00           H
ATOM    410  H22 G   A  13      29.464   2.660 -10.229  1.00  0.00           H
ATOM    411  N3  G   A  13      27.937   4.175 -11.510  1.00  0.00           N
ATOM    412  C4  G   A  13      27.184   4.782 -12.450  1.00  0.00           C
ATOM    413  C3' G   A  13      27.273   8.862 -11.345  1.00  0.00           C
ATOM    414  H3' G   A  13      27.472   8.972 -12.319  1.00  0.00           H
ATOM    415  C2' G   A  13      27.630   7.507 -10.749  1.00  0.00           C
ATOM    416 1H2' G   A  13      28.504   7.124 -11.049  1.00  0.00           H
ATOM    417  O2' G   A  13      27.790   7.589  -9.345  1.00  0.00           O
ATOM    418 2HO' G   A  13      28.620   8.105  -9.134  1.00  0.00           H
ATOM    419  O3' G   A  13      28.072   9.919 -10.819  1.00  0.00           O
ATOM    420  P   G   A  14      29.472  10.287 -11.524  1.00  0.00           P
ATOM    421  O1P G   A  14      30.033  11.463 -10.809  1.00  0.00           O
ATOM    422  O2P G   A  14      29.256  10.356 -12.991  1.00  0.00           O
ATOM    423  O5' G   A  14      30.406   9.031 -11.217  1.00  0.00           O
ATOM    424  C5' G   A  14      30.733   8.669  -9.877  1.00  0.00           C
ATOM    425 1H5' G   A  14      29.889   8.674  -9.340  1.00  0.00           H
ATOM    426 2H5' G   A  14      31.362   9.357  -9.515  1.00  0.00           H
ATOM    427  C4' G   A  14      31.372   7.299  -9.844  1.00  0.00           C
ATOM    428  H4' G   A  14      31.461   7.101  -8.868  1.00  0.00           H
ATOM    429  O4' G   A  14      30.537   6.352 -10.557  1.00  0.00           O
ATOM    430  C1' G   A  14      31.347   5.309 -11.071  1.00  0.00           C
ATOM    431  H1' G   A  14      31.094   4.446 -10.635  1.00  0.00           H
ATOM    432  N9  G   A  14      31.059   5.149 -12.494  1.00  0.00           N
ATOM    433  C8  G   A  14      30.204   5.900 -13.263  1.00  0.00           C
ATOM    434  H8  G   A  14      29.666   6.663 -12.903  1.00  0.00           H
ATOM    435  N7  G   A  14      30.164   5.518 -14.510  1.00  0.00           N
ATOM    436  C5  G   A  14      31.046   4.447 -14.568  1.00  0.00           C
ATOM    437  C6  G   A  14      31.425   3.621 -15.660  1.00  0.00           C
ATOM    438  O6  G   A  14      31.045   3.672 -16.836  1.00  0.00           O
ATOM    439  N1  G   A  14      32.348   2.656 -15.274  1.00  0.00           N
ATOM    440  H1  G   A  14      32.677   2.025 -15.977  1.00  0.00           H
ATOM    441  C2  G   A  14      32.842   2.502 -14.005  1.00  0.00           C
ATOM    442  N2  G   A  14      33.723   1.513 -13.832  1.00  0.00           N
ATOM    443  H21 G   A  14      33.986   0.936 -14.606  1.00  0.00           H
ATOM    444  H22 G   A  14      34.120   1.349 -12.929  1.00  0.00           H
ATOM    445  N3  G   A  14      32.501   3.261 -12.980  1.00  0.00           N
ATOM    446  C4  G   A  14      31.605   4.207 -13.331  1.00  0.00           C
ATOM    447  C3' G   A  14      32.714   7.170 -10.547  1.00  0.00           C
ATOM    448  H3' G   A  14      32.827   7.740 -11.361  1.00  0.00           H
ATOM    449  C2' G   A  14      32.809   5.667 -10.789  1.00  0.00           C
ATOM    450 1H2' G   A  14      33.494   5.391 -11.464  1.00  0.00           H
ATOM    451  O2' G   A  14      33.219   4.984  -9.619  1.00  0.00           O
ATOM    452 2HO' G   A  14      34.173   5.207  -9.420  1.00  0.00           H
ATOM    453  O3' G   A  14      33.786   7.659  -9.745  1.00  0.00           O
ATOM    454  P   C   A  15      35.143   8.166 -10.447  1.00  0.00           P
ATOM    455  O1P C   A  15      35.989   8.773  -9.388  1.00  0.00           O
ATOM    456  O2P C   A  15      34.782   8.966 -11.645  1.00  0.00           O
ATOM    457  O5' C   A  15      35.848   6.825 -10.942  1.00  0.00           O
ATOM    458  C5' C   A  15      36.283   5.835 -10.010  1.00  0.00           C
ATOM    459 1H5' C   A  15      35.477   5.478  -9.538  1.00  0.00           H
ATOM    460 2H5' C   A  15      36.888   6.277  -9.348  1.00  0.00           H
ATOM    461  C4' C   A  15      37.010   4.722 -10.730  1.00  0.00           C
ATOM    462  H4' C   A  15      37.476   4.214 -10.006  1.00  0.00           H
ATOM    463  O4' C   A  15      36.044   3.922 -11.466  1.00  0.00           O
ATOM    464  C1' C   A  15      36.600   3.524 -12.709  1.00  0.00           C
ATOM    465  H1' C   A  15      36.513   2.535 -12.825  1.00  0.00           H
ATOM    466  N1  C   A  15      35.815   4.142 -13.791  1.00  0.00           N
ATOM    467  C6  C   A  15      35.169   5.331 -13.598  1.00  0.00           C
ATOM    468  H6  C   A  15      35.231   5.786 -12.710  1.00  0.00           H
ATOM    469  C5  C   A  15      34.454   5.897 -14.579  1.00  0.00           C
ATOM    470  H5  C   A  15      33.979   6.766 -14.441  1.00  0.00           H
ATOM    471  C4  C   A  15      34.397   5.212 -15.827  1.00  0.00           C
ATOM    472  N4  C   A  15      33.703   5.725 -16.842  1.00  0.00           N
ATOM    473  H41 C   A  15      33.220   6.593 -16.729  1.00  0.00           H
ATOM    474  H42 C   A  15      33.665   5.242 -17.717  1.00  0.00           H
ATOM    475  N3  C   A  15      35.024   4.053 -16.026  1.00  0.00           N
ATOM    476  C2  C   A  15      35.741   3.492 -15.027  1.00  0.00           C
ATOM    477  O2  C   A  15      36.336   2.416 -15.176  1.00  0.00           O
ATOM    478  C3' C   A  15      38.011   5.164 -11.789  1.00  0.00           C
ATOM    479  H3' C   A  15      37.802   6.027 -12.249  1.00  0.00           H
ATOM    480  C2' C   A  15      38.068   3.947 -12.702  1.00  0.00           C
ATOM    481 1H2' C   A  15      38.516   4.092 -13.584  1.00  0.00           H
ATOM    482  O2' C   A  15      38.840   2.909 -12.127  1.00  0.00           O
ATOM    483 2HO' C   A  15      39.804   3.176 -12.118  1.00  0.00           H
ATOM    484  O3' C   A  15      39.279   5.484 -11.222  1.00  0.00           O
ATOM    485  P   U   A  16      40.197   6.615 -11.906  1.00  0.00           P
ATOM    486  O1P U   A  16      41.311   6.908 -10.968  1.00  0.00           O
ATOM    487  O2P U   A  16      39.318   7.720 -12.369  1.00  0.00           O
ATOM    488  O5' U   A  16      40.804   5.894 -13.191  1.00  0.00           O
ATOM    489  C5' U   A  16      41.866   4.949 -13.070  1.00  0.00           C
ATOM    490 1H5' U   A  16      41.661   4.350 -12.296  1.00  0.00           H
ATOM    491 2H5' U   A  16      42.710   5.453 -12.887  1.00  0.00           H
ATOM    492  C4' U   A  16      41.999   4.141 -14.342  1.00  0.00           C
ATOM    493  H4' U   A  16      42.640   3.411 -14.106  1.00  0.00           H
ATOM    494  O4' U   A  16      40.688   3.654 -14.741  1.00  0.00           O
ATOM    495  C1' U   A  16      40.597   3.642 -16.158  1.00  0.00           C
ATOM    496  H1' U   A  16      40.334   2.732 -16.477  1.00  0.00           H
ATOM    497  N1  U   A  16      39.518   4.555 -16.564  1.00  0.00           N
ATOM    498  C6  U   A  16      39.034   5.516 -15.705  1.00  0.00           C
ATOM    499  H6  U   A  16      39.428   5.586 -14.788  1.00  0.00           H
ATOM    500  C5  U   A  16      38.057   6.358 -16.053  1.00  0.00           C
ATOM    501  H5  U   A  16      37.730   7.041 -15.400  1.00  0.00           H
ATOM    502  C4  U   A  16      37.479   6.283 -17.358  1.00  0.00           C
ATOM    503  O4  U   A  16      36.572   6.994 -17.790  1.00  0.00           O
ATOM    504  N3  U   A  16      38.011   5.304 -18.164  1.00  0.00           N
ATOM    505  H3  U   A  16      37.629   5.229 -19.085  1.00  0.00           H
ATOM    506  C2  U   A  16      39.008   4.420 -17.842  1.00  0.00           C
ATOM    507  O2  U   A  16      39.406   3.582 -18.630  1.00  0.00           O
ATOM    508  C3' U   A  16      42.493   4.902 -15.564  1.00  0.00           C
ATOM    509  H3' U   A  16      42.236   5.868 -15.605  1.00  0.00           H
ATOM    510  C2' U   A  16      41.967   4.040 -16.705  1.00  0.00           C
ATOM    511 1H2' U   A  16      42.003   4.457 -17.613  1.00  0.00           H
ATOM    512  O2' U   A  16      42.751   2.873 -16.863  1.00  0.00           O
ATOM    513 2HO' U   A  16      43.651   3.122 -17.221  1.00  0.00           H
ATOM    514  O3' U   A  16      43.913   5.021 -15.581  1.00  0.00           O
ATOM    515  P   G   A  17      44.607   6.182 -16.453  1.00  0.00           P
ATOM    516  O1P G   A  17      46.077   6.025 -16.306  1.00  0.00           O
ATOM    517  O2P G   A  17      43.969   7.476 -16.101  1.00  0.00           O
ATOM    518  O5' G   A  17      44.219   5.826 -17.958  1.00  0.00           O
ATOM    519  C5' G   A  17      44.694   4.631 -18.576  1.00  0.00           C
ATOM    520 1H5' G   A  17      44.584   3.880 -17.925  1.00  0.00           H
ATOM    521 2H5' G   A  17      45.665   4.753 -18.782  1.00  0.00           H
ATOM    522  C4' G   A  17      43.916   4.351 -19.842  1.00  0.00           C
ATOM    523  H4' G   A  17      44.167   3.411 -20.074  1.00  0.00           H
ATOM    524  O4' G   A  17      42.501   4.533 -19.595  1.00  0.00           O
ATOM    525  C1' G   A  17      41.855   4.846 -20.815  1.00  0.00           C
ATOM    526  H1' G   A  17      41.257   4.088 -21.077  1.00  0.00           H
ATOM    527  N9  G   A  17      40.984   5.999 -20.602  1.00  0.00           N
ATOM    528  C8  G   A  17      40.792   6.698 -19.435  1.00  0.00           C
ATOM    529  H8  G   A  17      41.255   6.475 -18.577  1.00  0.00           H
ATOM    530  N7  G   A  17      39.945   7.683 -19.559  1.00  0.00           N
ATOM    531  C5  G   A  17      39.554   7.631 -20.891  1.00  0.00           C
ATOM    532  C6  G   A  17      38.647   8.448 -21.620  1.00  0.00           C
ATOM    533  O6  G   A  17      37.983   9.413 -21.222  1.00  0.00           O
ATOM    534  N1  G   A  17      38.547   8.041 -22.946  1.00  0.00           N
ATOM    535  H1  G   A  17      37.929   8.555 -23.541  1.00  0.00           H
ATOM    536  C2  G   A  17      39.230   6.990 -23.501  1.00  0.00           C
ATOM    537  N2  G   A  17      39.001   6.753 -24.795  1.00  0.00           N
ATOM    538  H21 G   A  17      38.361   7.329 -25.303  1.00  0.00           H
ATOM    539  H22 G   A  17      39.470   6.000 -25.256  1.00  0.00           H
ATOM    540  N3  G   A  17      40.075   6.223 -22.837  1.00  0.00           N
ATOM    541  C4  G   A  17      40.188   6.597 -21.546  1.00  0.00           C
ATOM    542  C3' G   A  17      44.179   5.288 -21.010  1.00  0.00           C
ATOM    543  H3' G   A  17      44.377   6.236 -20.759  1.00  0.00           H
ATOM    544  C2' G   A  17      42.936   5.091 -21.873  1.00  0.00           C
ATOM    545 1H2' G   A  17      42.771   5.815 -22.543  1.00  0.00           H
ATOM    546  O2' G   A  17      43.049   3.931 -22.675  1.00  0.00           O
ATOM    547 2HO' G   A  17      43.752   4.075 -23.372  1.00  0.00           H
ATOM    548  O3' G   A  17      45.378   4.952 -21.704  1.00  0.00           O
ATOM    549  P   U   A  18      46.172   6.085 -22.528  1.00  0.00           P
ATOM    550  O1P U   A  18      47.478   5.502 -22.928  1.00  0.00           O
ATOM    551  O2P U   A  18      46.142   7.346 -21.744  1.00  0.00           O
ATOM    552  O5' U   A  18      45.297   6.295 -23.844  1.00  0.00           O
ATOM    553  C5' U   A  18      45.041   5.210 -24.734  1.00  0.00           C
ATOM    554 1H5' U   A  18      44.439   4.563 -24.267  1.00  0.00           H
ATOM    555 2H5' U   A  18      45.913   4.766 -24.939  1.00  0.00           H
ATOM    556  C4' U   A  18      44.392   5.712 -26.006  1.00  0.00           C
ATOM    557  H4' U   A  18      44.635   5.027 -26.693  1.00  0.00           H
ATOM    558  O4' U   A  18      42.958   5.844 -25.790  1.00  0.00           O
ATOM    559  C1' U   A  18      42.475   6.980 -26.490  1.00  0.00           C
ATOM    560  H1' U   A  18      41.693   6.729 -27.061  1.00  0.00           H
ATOM    561  N1  U   A  18      41.978   7.956 -25.509  1.00  0.00           N
ATOM    562  C6  U   A  18      42.457   7.979 -24.219  1.00  0.00           C
ATOM    563  H6  U   A  18      43.153   7.312 -23.951  1.00  0.00           H
ATOM    564  C5  U   A  18      42.026   8.860 -23.311  1.00  0.00           C
ATOM    565  H5  U   A  18      42.397   8.844 -22.383  1.00  0.00           H
ATOM    566  C4  U   A  18      41.034   9.826 -23.668  1.00  0.00           C
ATOM    567  O4  U   A  18      40.552  10.678 -22.922  1.00  0.00           O
ATOM    568  N3  U   A  18      40.601   9.746 -24.971  1.00  0.00           N
ATOM    569  H3  U   A  18      39.908  10.410 -25.251  1.00  0.00           H
ATOM    570  C2  U   A  18      41.015   8.856 -25.927  1.00  0.00           C
ATOM    571  O2  U   A  18      40.562   8.866 -27.057  1.00  0.00           O
ATOM    572  C3' U   A  18      44.818   7.095 -26.478  1.00  0.00           C
ATOM    573  H3' U   A  18      45.071   7.740 -25.757  1.00  0.00           H
ATOM    574  C2' U   A  18      43.631   7.507 -27.337  1.00  0.00           C
ATOM    575 1H2' U   A  18      43.611   8.468 -27.613  1.00  0.00           H
ATOM    576  O2' U   A  18      43.633   6.826 -28.578  1.00  0.00           O
ATOM    577 2HO' U   A  18      44.387   7.163 -29.142  1.00  0.00           H
ATOM    578  O3' U   A  18      46.038   7.063 -27.212  1.00  0.00           O
ATOM    579  P   G   A  19      46.963   8.378 -27.279  1.00  0.00           P
ATOM    580  O1P G   A  19      48.189   8.018 -28.036  1.00  0.00           O
ATOM    581  O2P G   A  19      47.086   8.937 -25.908  1.00  0.00           O
ATOM    582  O5' G   A  19      46.119   9.403 -28.160  1.00  0.00           O
ATOM    583  C5' G   A  19      45.949   9.199 -29.562  1.00  0.00           C
ATOM    584 1H5' G   A  19      45.704   8.240 -29.708  1.00  0.00           H
ATOM    585 2H5' G   A  19      46.821   9.393 -30.011  1.00  0.00           H
ATOM    586  C4' G   A  19      44.866  10.108 -30.098  1.00  0.00           C
ATOM    587  H4' G   A  19      44.715   9.773 -31.028  1.00  0.00           H
ATOM    588  O4' G   A  19      43.694  10.026 -29.248  1.00  0.00           O
ATOM    589  C1' G   A  19      42.967  11.239 -29.338  1.00  0.00           C
ATOM    590  H1' G   A  19      42.074  11.065 -29.753  1.00  0.00           H
ATOM    591  N9  G   A  19      42.698  11.725 -27.988  1.00  0.00           N
ATOM    592  C8  G   A  19      43.187  11.222 -26.806  1.00  0.00           C
ATOM    593  H8  G   A  19      43.807  10.439 -26.756  1.00  0.00           H
ATOM    594  N7  G   A  19      42.760  11.869 -25.756  1.00  0.00           N
ATOM    595  C5  G   A  19      41.943  12.864 -26.277  1.00  0.00           C
ATOM    596  C6  G   A  19      41.199  13.882 -25.623  1.00  0.00           C
ATOM    597  O6  G   A  19      41.109  14.116 -24.413  1.00  0.00           O
ATOM    598  N1  G   A  19      40.508  14.675 -26.533  1.00  0.00           N
ATOM    599  H1  G   A  19      39.952  15.421 -26.166  1.00  0.00           H
ATOM    600  C2  G   A  19      40.531  14.513 -27.894  1.00  0.00           C
ATOM    601  N2  G   A  19      39.805  15.380 -28.604  1.00  0.00           N
ATOM    602  H21 G   A  19      39.285  16.096 -28.138  1.00  0.00           H
ATOM    603  H22 G   A  19      39.781  15.313 -29.602  1.00  0.00           H
ATOM    604  N3  G   A  19      41.216  13.571 -28.516  1.00  0.00           N
ATOM    605  C4  G   A  19      41.894  12.788 -27.653  1.00  0.00           C
ATOM    606  C3' G   A  19      45.179  11.596 -30.102  1.00  0.00           C
ATOM    607  H3' G   A  19      45.745  11.917 -29.343  1.00  0.00           H
ATOM    608  C2' G   A  19      43.789  12.216 -30.183  1.00  0.00           C
ATOM    609 1H2' G   A  19      43.745  13.186 -29.944  1.00  0.00           H
ATOM    610  O2' G   A  19      43.295  12.188 -31.510  1.00  0.00           O
ATOM    611 2HO' G   A  19      43.822  12.822 -32.075  1.00  0.00           H
ATOM    612  O3' G   A  19      46.003  11.965 -31.204  1.00  0.00           O
ATOM    613  P   G   A  20      46.891  13.305 -31.124  1.00  0.00           P
ATOM    614  O1P G   A  20      47.606  13.438 -32.420  1.00  0.00           O
ATOM    615  O2P G   A  20      47.669  13.275 -29.859  1.00  0.00           O
ATOM    616  O5' G   A  20      45.818  14.479 -31.025  1.00  0.00           O
ATOM    617  C5' G   A  20      45.027  14.849 -32.154  1.00  0.00           C
ATOM    618 1H5' G   A  20      44.416  14.087 -32.368  1.00  0.00           H
ATOM    619 2H5' G   A  20      45.643  15.009 -32.925  1.00  0.00           H
ATOM    620  C4' G   A  20      44.229  16.096 -31.849  1.00  0.00           C
ATOM    621  H4' G   A  20      43.844  16.359 -32.734  1.00  0.00           H
ATOM    622  O4' G   A  20      43.230  15.796 -30.843  1.00  0.00           O
ATOM    623  C1' G   A  20      42.936  16.973 -30.111  1.00  0.00           C
ATOM    624  H1' G   A  20      41.985  17.238 -30.270  1.00  0.00           H
ATOM    625  N9  G   A  20      43.040  16.673 -28.687  1.00  0.00           N
ATOM    626  C8  G   A  20      43.654  15.592 -28.103  1.00  0.00           C
ATOM    627  H8  G   A  20      44.121  14.877 -28.623  1.00  0.00           H
ATOM    628  N7  G   A  20      43.567  15.592 -26.801  1.00  0.00           N
ATOM    629  C5  G   A  20      42.858  16.749 -26.506  1.00  0.00           C
ATOM    630  C6  G   A  20      42.451  17.288 -25.258  1.00  0.00           C
ATOM    631  O6  G   A  20      42.640  16.837 -24.123  1.00  0.00           O
ATOM    632  N1  G   A  20      41.753  18.479 -25.419  1.00  0.00           N
ATOM    633  H1  G   A  20      41.423  18.935 -24.593  1.00  0.00           H
ATOM    634  C2  G   A  20      41.482  19.077 -26.623  1.00  0.00           C
ATOM    635  N2  G   A  20      40.805  20.226 -26.572  1.00  0.00           N
ATOM    636  H21 G   A  20      40.526  20.603 -25.689  1.00  0.00           H
ATOM    637  H22 G   A  20      40.577  20.710 -27.417  1.00  0.00           H
ATOM    638  N3  G   A  20      41.850  18.586 -27.792  1.00  0.00           N
ATOM    639  C4  G   A  20      42.529  17.428 -27.660  1.00  0.00           C
ATOM    640  C3' G   A  20      45.002  17.253 -31.236  1.00  0.00           C
ATOM    641  H3' G   A  20      45.755  16.990 -30.632  1.00  0.00           H
ATOM    642  C2' G   A  20      43.896  18.071 -30.576  1.00  0.00           C
ATOM    643 1H2' G   A  20      44.213  18.731 -29.895  1.00  0.00           H
ATOM    644  O2' G   A  20      43.221  18.884 -31.518  1.00  0.00           O
ATOM    645 2HO' G   A  20      43.834  19.608 -31.833  1.00  0.00           H
ATOM    646  O3' G   A  20      45.713  18.000 -32.220  1.00  0.00           O
ATOM    647  P   G   A  21      46.779  19.114 -31.761  1.00  0.00           P
ATOM    648  O1P G   A  21      47.248  19.806 -32.989  1.00  0.00           O
ATOM    649  O2P G   A  21      47.768  18.473 -30.859  1.00  0.00           O
ATOM    650  O5' G   A  21      45.921  20.149 -30.903  1.00  0.00           O
ATOM    651  C5' G   A  21      45.242  21.237 -31.529  1.00  0.00           C
ATOM    652 1H5' G   A  21      44.569  20.858 -32.164  1.00  0.00           H
ATOM    653 2H5' G   A  21      45.917  21.771 -32.039  1.00  0.00           H
ATOM    654  C4' G   A  21      44.561  22.100 -30.490  1.00  0.00           C
ATOM    655  H4' G   A  21      43.967  22.699 -31.028  1.00  0.00           H
ATOM    656  O4' G   A  21      43.842  21.260 -29.550  1.00  0.00           O
ATOM    657  C1' G   A  21      43.775  21.913 -28.293  1.00  0.00           C
ATOM    658  H1' G   A  21      42.821  22.100 -28.060  1.00  0.00           H
ATOM    659  N9  G   A  21      44.271  21.001 -27.267  1.00  0.00           N
ATOM    660  C8  G   A  21      45.037  19.875 -27.452  1.00  0.00           C
ATOM    661  H8  G   A  21      45.346  19.562 -28.350  1.00  0.00           H
ATOM    662  N7  G   A  21      45.320  19.256 -26.339  1.00  0.00           N
ATOM    663  C5  G   A  21      44.706  20.022 -25.357  1.00  0.00           C
ATOM    664  C6  G   A  21      44.663  19.852 -23.948  1.00  0.00           C
ATOM    665  O6  G   A  21      45.176  18.960 -23.262  1.00  0.00           O
ATOM    666  N1  G   A  21      43.932  20.861 -23.333  1.00  0.00           N
ATOM    667  H1  G   A  21      43.844  20.825 -22.338  1.00  0.00           H
ATOM    668  C2  G   A  21      43.323  21.901 -23.985  1.00  0.00           C
ATOM    669  N2  G   A  21      42.670  22.777 -23.216  1.00  0.00           N
ATOM    670  H21 G   A  21      42.647  22.651 -22.224  1.00  0.00           H
ATOM    671  H22 G   A  21      42.205  23.558 -23.632  1.00  0.00           H
ATOM    672  N3  G   A  21      43.353  22.074 -25.294  1.00  0.00           N
ATOM    673  C4  G   A  21      44.057  21.104 -25.914  1.00  0.00           C
ATOM    674  C3' G   A  21      45.481  22.913 -29.592  1.00  0.00           C
ATOM    675  H3' G   A  21      46.356  22.482 -29.370  1.00  0.00           H
ATOM    676  C2' G   A  21      44.582  23.210 -28.396  1.00  0.00           C
ATOM    677 1H2' G   A  21      45.058  23.526 -27.575  1.00  0.00           H
ATOM    678  O2' G   A  21      43.692  24.274 -28.680  1.00  0.00           O
ATOM    679 2HO' G   A  21      44.206  25.129 -28.750  1.00  0.00           H
ATOM    680  O3' G   A  21      45.938  24.100 -30.235  1.00  0.00           O
ATOM    681  P   U   A  22      47.326  24.771 -29.778  1.00  0.00           P
ATOM    682  O1P U   A  22      47.425  26.089 -30.455  1.00  0.00           O
ATOM    683  O2P U   A  22      48.410  23.772 -29.958  1.00  0.00           O
ATOM    684  O5' U   A  22      47.141  25.024 -28.214  1.00  0.00           O
ATOM    685  C5' U   A  22      46.357  26.115 -27.733  1.00  0.00           C
ATOM    686 1H5' U   A  22      45.464  26.077 -28.182  1.00  0.00           H
ATOM    687 2H5' U   A  22      46.821  26.965 -27.984  1.00  0.00           H
ATOM    688  C4' U   A  22      46.197  26.024 -26.232  1.00  0.00           C
ATOM    689  H4' U   A  22      45.595  26.786 -25.994  1.00  0.00           H
ATOM    690  O4' U   A  22      45.640  24.726 -25.891  1.00  0.00           O
ATOM    691  C1' U   A  22      46.208  24.266 -24.676  1.00  0.00           C
ATOM    692  H1' U   A  22      45.483  24.047 -24.023  1.00  0.00           H
ATOM    693  N1  U   A  22      46.924  23.010 -24.943  1.00  0.00           N
ATOM    694  C6  U   A  22      47.465  22.747 -26.182  1.00  0.00           C
ATOM    695  H6  U   A  22      47.360  23.426 -26.908  1.00  0.00           H
ATOM    696  C5  U   A  22      48.125  21.616 -26.448  1.00  0.00           C
ATOM    697  H5  U   A  22      48.503  21.460 -27.361  1.00  0.00           H
ATOM    698  C4  U   A  22      48.291  20.629 -25.428  1.00  0.00           C
ATOM    699  O4  U   A  22      48.897  19.564 -25.543  1.00  0.00           O
ATOM    700  N3  U   A  22      47.724  20.954 -24.217  1.00  0.00           N
ATOM    701  H3  U   A  22      47.821  20.281 -23.484  1.00  0.00           H
ATOM    702  C2  U   A  22      47.041  22.101 -23.907  1.00  0.00           C
ATOM    703  O2  U   A  22      46.575  22.295 -22.799  1.00  0.00           O
ATOM    704  C3' U   A  22      47.486  26.101 -25.425  1.00  0.00           C
ATOM    705  H3' U   A  22      48.302  25.748 -25.883  1.00  0.00           H
ATOM    706  C2' U   A  22      47.107  25.379 -24.138  1.00  0.00           C
ATOM    707 1H2' U   A  22      47.875  25.114 -23.555  1.00  0.00           H
ATOM    708  O2' U   A  22      46.338  26.214 -23.292  1.00  0.00           O
ATOM    709 2HO' U   A  22      46.915  26.947 -22.933  1.00  0.00           H
ATOM    710  O3' U   A  22      47.885  27.450 -25.192  1.00  0.00           O
ATOM    711  P   U   A  23      49.448  27.811 -25.066  1.00  0.00           P
ATOM    712  O1P U   A  23      49.547  29.277 -24.847  1.00  0.00           O
ATOM    713  O2P U   A  23      50.161  27.189 -26.210  1.00  0.00           O
ATOM    714  O5' U   A  23      49.910  27.072 -23.731  1.00  0.00           O
ATOM    715  C5' U   A  23      49.314  27.382 -22.472  1.00  0.00           C
ATOM    716 1H5' U   A  23      48.321  27.325 -22.576  1.00  0.00           H
ATOM    717 2H5' U   A  23      49.570  28.318 -22.229  1.00  0.00           H
ATOM    718  C4' U   A  23      49.791  26.412 -21.415  1.00  0.00           C
ATOM    719  H4' U   A  23      49.445  26.768 -20.547  1.00  0.00           H
ATOM    720  O4' U   A  23      49.270  25.092 -21.728  1.00  0.00           O
ATOM    721  C1' U   A  23      50.273  24.115 -21.522  1.00  0.00           C
ATOM    722  H1' U   A  23      49.918  23.375 -20.951  1.00  0.00           H
ATOM    723  N1  U   A  23      50.605  23.515 -22.822  1.00  0.00           N
ATOM    724  C6  U   A  23      50.594  24.266 -23.975  1.00  0.00           C
ATOM    725  H6  U   A  23      50.359  25.236 -23.916  1.00  0.00           H
ATOM    726  C5  U   A  23      50.886  23.747 -25.170  1.00  0.00           C
ATOM    727  H5  U   A  23      50.868  24.326 -25.985  1.00  0.00           H
ATOM    728  C4  U   A  23      51.224  22.363 -25.284  1.00  0.00           C
ATOM    729  O4  U   A  23      51.506  21.772 -26.325  1.00  0.00           O
ATOM    730  N3  U   A  23      51.218  21.671 -24.095  1.00  0.00           N
ATOM    731  H3  U   A  23      51.451  20.700 -24.143  1.00  0.00           H
ATOM    732  C2  U   A  23      50.927  22.170 -22.851  1.00  0.00           C
ATOM    733  O2  U   A  23      50.957  21.471 -21.852  1.00  0.00           O
ATOM    734  C3' U   A  23      51.302  26.235 -21.332  1.00  0.00           C
ATOM    735  H3' U   A  23      51.802  26.436 -22.175  1.00  0.00           H
ATOM    736  C2' U   A  23      51.454  24.801 -20.835  1.00  0.00           C
ATOM    737 1H2' U   A  23      52.362  24.403 -20.964  1.00  0.00           H
ATOM    738  O2' U   A  23      51.270  24.718 -19.435  1.00  0.00           O
ATOM    739 2HO' U   A  23      52.036  25.163 -18.971  1.00  0.00           H
ATOM    740  O3' U   A  23      51.885  27.180 -20.437  1.00  0.00           O
ATOM    741  P   A   A  24      53.261  27.914 -20.834  1.00  0.00           P
ATOM    742  O1P A   A  24      54.345  26.908 -20.708  1.00  0.00           O
ATOM    743  O2P A   A  24      53.346  29.185 -20.071  1.00  0.00           O
ATOM    744  O5' A   A  24      53.079  28.263 -22.378  1.00  0.00           O
ATOM    745  C5' A   A  24      54.016  29.093 -23.064  1.00  0.00           C
ATOM    746 1H5' A   A  24      54.813  29.216 -22.473  1.00  0.00           H
ATOM    747 2H5' A   A  24      53.584  29.979 -23.230  1.00  0.00           H
ATOM    748  C4' A   A  24      54.421  28.451 -24.370  1.00  0.00           C
ATOM    749  H4' A   A  24      54.945  29.150 -24.856  1.00  0.00           H
ATOM    750  O4' A   A  24      55.193  27.260 -24.084  1.00  0.00           O
ATOM    751  C1' A   A  24      54.961  26.288 -25.086  1.00  0.00           C
ATOM    752  H1' A   A  24      55.814  26.100 -25.572  1.00  0.00           H
ATOM    753  N9  A   A  24      54.574  25.040 -24.430  1.00  0.00           N
ATOM    754  C8  A   A  24      53.959  24.880 -23.214  1.00  0.00           C
ATOM    755  H8  A   A  24      53.699  25.648 -22.629  1.00  0.00           H
ATOM    756  N7  A   A  24      53.744  23.627 -22.890  1.00  0.00           N
ATOM    757  C5  A   A  24      54.252  22.914 -23.968  1.00  0.00           C
ATOM    758  C6  A   A  24      54.331  21.537 -24.241  1.00  0.00           C
ATOM    759  N6  A   A  24      53.884  20.589 -23.417  1.00  0.00           N
ATOM    760  H61 A   A  24      53.463  20.842 -22.546  1.00  0.00           H
ATOM    761  H62 A   A  24      53.970  19.625 -23.670  1.00  0.00           H
ATOM    762  N1  A   A  24      54.894  21.160 -25.408  1.00  0.00           N
ATOM    763  C2  A   A  24      55.347  22.108 -26.237  1.00  0.00           C
ATOM    764  H2  A   A  24      55.755  21.774 -27.087  1.00  0.00           H
ATOM    765  N3  A   A  24      55.332  23.430 -26.093  1.00  0.00           N
ATOM    766  C4  A   A  24      54.764  23.772 -24.924  1.00  0.00           C
ATOM    767  C3' A   A  24      53.270  27.955 -25.235  1.00  0.00           C
ATOM    768  H3' A   A  24      52.457  27.680 -24.722  1.00  0.00           H
ATOM    769  C2' A   A  24      53.905  26.831 -26.054  1.00  0.00           C
ATOM    770 1H2' A   A  24      53.245  26.188 -26.442  1.00  0.00           H
ATOM    771  O2' A   A  24      54.575  27.313 -27.200  1.00  0.00           O
ATOM    772 2HO' A   A  24      53.906  27.674 -27.850  1.00  0.00           H
ATOM    773  O3' A   A  24      52.695  28.993 -26.045  1.00  0.00           O
ATOM    774  P   U   A  25      53.630  29.956 -26.946  1.00  0.00           P
ATOM    775  O1P U   A  25      53.263  31.352 -26.598  1.00  0.00           O
ATOM    776  O2P U   A  25      53.540  29.508 -28.360  1.00  0.00           O
ATOM    777  O5' U   A  25      55.116  29.706 -26.425  1.00  0.00           O
ATOM    778  C5' U   A  25      56.240  29.830 -27.299  1.00  0.00           C
ATOM    779 1H5' U   A  25      56.602  30.758 -27.212  1.00  0.00           H
ATOM    780 2H5' U   A  25      55.924  29.682 -28.236  1.00  0.00           H
ATOM    781  C4' U   A  25      57.296  28.813 -26.930  1.00  0.00           C
ATOM    782  H4' U   A  25      57.043  28.502 -26.014  1.00  0.00           H
ATOM    783  O4' U   A  25      57.292  27.755 -27.915  1.00  0.00           O
ATOM    784  C1' U   A  25      58.582  27.183 -27.996  1.00  0.00           C
ATOM    785  H1' U   A  25      58.553  26.249 -27.640  1.00  0.00           H
ATOM    786  N1  U   A  25      58.951  27.085 -29.415  1.00  0.00           N
ATOM    787  C6  U   A  25      59.070  28.210 -30.201  1.00  0.00           C
ATOM    788  H6  U   A  25      58.899  29.106 -29.791  1.00  0.00           H
ATOM    789  C5  U   A  25      59.406  28.146 -31.493  1.00  0.00           C
ATOM    790  H5  U   A  25      59.484  28.985 -32.031  1.00  0.00           H
ATOM    791  C4  U   A  25      59.654  26.879 -32.106  1.00  0.00           C
ATOM    792  O4  U   A  25      59.978  26.694 -33.278  1.00  0.00           O
ATOM    793  N3  U   A  25      59.514  25.799 -31.266  1.00  0.00           N
ATOM    794  H3  U   A  25      59.677  24.898 -31.667  1.00  0.00           H
ATOM    795  C2  U   A  25      59.175  25.825 -29.937  1.00  0.00           C
ATOM    796  O2  U   A  25      59.083  24.806 -29.276  1.00  0.00           O
ATOM    797  C3' U   A  25      58.732  29.316 -26.938  1.00  0.00           C
ATOM    798  H3' U   A  25      58.928  30.049 -27.590  1.00  0.00           H
ATOM    799  C2' U   A  25      59.544  28.040 -27.165  1.00  0.00           C
ATOM    800 1H2' U   A  25      60.460  28.190 -27.537  1.00  0.00           H
ATOM    801  O2' U   A  25      59.794  27.371 -25.943  1.00  0.00           O
ATOM    802 2HO' U   A  25      60.421  27.916 -25.387  1.00  0.00           H
ATOM    803  O3' U   A  25      59.052  29.956 -25.706  1.00  0.00           O
ATOM    804  P   U   A  26      60.514  30.590 -25.486  1.00  0.00           P
ATOM    805  O1P U   A  26      60.480  31.978 -26.015  1.00  0.00           O
ATOM    806  O2P U   A  26      61.526  29.634 -26.004  1.00  0.00           O
ATOM    807  O5' U   A  26      60.665  30.658 -23.901  1.00  0.00           O
ATOM    808  C5' U   A  26      60.060  31.709 -23.150  1.00  0.00           C
ATOM    809 1H5' U   A  26      59.378  32.152 -23.731  1.00  0.00           H
ATOM    810 2H5' U   A  26      60.772  32.368 -22.910  1.00  0.00           H
ATOM    811  C4' U   A  26      59.411  31.154 -21.902  1.00  0.00           C
ATOM    812  H4' U   A  26      59.176  31.970 -21.374  1.00  0.00           H
ATOM    813  O4' U   A  26      58.266  30.342 -22.264  1.00  0.00           O
ATOM    814  C1' U   A  26      58.036  29.384 -21.244  1.00  0.00           C
ATOM    815  H1' U   A  26      57.169  29.586 -20.788  1.00  0.00           H
ATOM    816  N1  U   A  26      57.880  28.061 -21.866  1.00  0.00           N
ATOM    817  C6  U   A  26      58.251  27.829 -23.172  1.00  0.00           C
ATOM    818  H6  U   A  26      58.636  28.582 -23.705  1.00  0.00           H
ATOM    819  C5  U   A  26      58.115  26.632 -23.752  1.00  0.00           C
ATOM    820  H5  U   A  26      58.396  26.503 -24.703  1.00  0.00           H
ATOM    821  C4  U   A  26      57.568  25.537 -23.013  1.00  0.00           C
ATOM    822  O4  U   A  26      57.389  24.394 -23.435  1.00  0.00           O
ATOM    823  N3  U   A  26      57.221  25.838 -21.717  1.00  0.00           N
ATOM    824  H3  U   A  26      56.836  25.092 -21.174  1.00  0.00           H
ATOM    825  C2  U   A  26      57.346  27.050 -21.088  1.00  0.00           C
ATOM    826  O2  U   A  26      57.009  27.213 -19.930  1.00  0.00           O
ATOM    827  C3' U   A  26      60.257  30.198 -21.077  1.00  0.00           C
ATOM    828  H3' U   A  26      60.876  29.613 -21.601  1.00  0.00           H
ATOM    829  C2' U   A  26      59.204  29.459 -20.256  1.00  0.00           C
ATOM    830 1H2' U   A  26      59.514  28.603 -19.842  1.00  0.00           H
ATOM    831  O2' U   A  26      58.800  30.229 -19.140  1.00  0.00           O
ATOM    832 2HO' U   A  26      59.553  30.287 -18.485  1.00  0.00           H
ATOM    833  O3' U   A  26      61.195  30.890 -20.259  1.00  0.00           O
ATOM    834  P   G   A  27      62.512  30.130 -19.736  1.00  0.00           P
ATOM    835  O1P G   A  27      63.118  30.983 -18.682  1.00  0.00           O
ATOM    836  O2P G   A  27      63.322  29.736 -20.917  1.00  0.00           O
ATOM    837  O5' G   A  27      61.948  28.806 -19.051  1.00  0.00           O
ATOM    838  C5' G   A  27      61.304  28.852 -17.778  1.00  0.00           C
ATOM    839 1H5' G   A  27      60.342  29.082 -17.924  1.00  0.00           H
ATOM    840 2H5' G   A  27      61.739  29.570 -17.235  1.00  0.00           H
ATOM    841  C4' G   A  27      61.429  27.515 -17.084  1.00  0.00           C
ATOM    842  H4' G   A  27      61.224  27.702 -16.123  1.00  0.00           H
ATOM    843  O4' G   A  27      60.503  26.571 -17.687  1.00  0.00           O
ATOM    844  C1' G   A  27      61.092  25.281 -17.725  1.00  0.00           C
ATOM    845  H1' G   A  27      60.497  24.618 -17.271  1.00  0.00           H
ATOM    846  N9  G   A  27      61.183  24.857 -19.119  1.00  0.00           N
ATOM    847  C8  G   A  27      60.763  25.552 -20.227  1.00  0.00           C
ATOM    848  H8  G   A  27      60.331  26.453 -20.180  1.00  0.00           H
ATOM    849  N7  G   A  27      60.983  24.920 -21.347  1.00  0.00           N
ATOM    850  C5  G   A  27      61.584  23.731 -20.955  1.00  0.00           C
ATOM    851  C6  G   A  27      62.052  22.637 -21.730  1.00  0.00           C
ATOM    852  O6  G   A  27      62.025  22.493 -22.957  1.00  0.00           O
ATOM    853  N1  G   A  27      62.595  21.638 -20.929  1.00  0.00           N
ATOM    854  H1  G   A  27      62.955  20.824 -21.386  1.00  0.00           H
ATOM    855  C2  G   A  27      62.675  21.683 -19.561  1.00  0.00           C
ATOM    856  N2  G   A  27      63.232  20.623 -18.967  1.00  0.00           N
ATOM    857  H21 G   A  27      63.562  19.857 -19.518  1.00  0.00           H
ATOM    858  H22 G   A  27      63.319  20.596 -17.971  1.00  0.00           H
ATOM    859  N3  G   A  27      62.242  22.692 -18.826  1.00  0.00           N
ATOM    860  C4  G   A  27      61.714  23.676 -19.583  1.00  0.00           C
ATOM    861  C3' G   A  27      62.786  26.844 -17.219  1.00  0.00           C
ATOM    862  H3' G   A  27      63.289  27.040 -18.060  1.00  0.00           H
ATOM    863  C2' G   A  27      62.448  25.371 -17.023  1.00  0.00           C
ATOM    864 1H2' G   A  27      63.159  24.727 -17.306  1.00  0.00           H
ATOM    865  O2' G   A  27      62.277  25.065 -15.651  1.00  0.00           O
ATOM    866 2HO' G   A  27      63.160  25.122 -15.184  1.00  0.00           H
ATOM    867  O3' G   A  27      63.702  27.342 -16.248  1.00  0.00           O
ATOM    868  P   U   A  28      65.140  27.886 -16.716  1.00  0.00           P
ATOM    869  O1P U   A  28      65.845  28.386 -15.508  1.00  0.00           O
ATOM    870  O2P U   A  28      64.949  28.788 -17.879  1.00  0.00           O
ATOM    871  O5' U   A  28      65.892  26.575 -17.220  1.00  0.00           O
ATOM    872  C5' U   A  28      65.814  25.359 -16.478  1.00  0.00           C
ATOM    873 1H5' U   A  28      64.931  25.338 -16.008  1.00  0.00           H
ATOM    874 2H5' U   A  28      66.551  25.360 -15.802  1.00  0.00           H
ATOM    875  C4' U   A  28      65.948  24.173 -17.404  1.00  0.00           C
ATOM    876  H4' U   A  28      65.851  23.371 -16.815  1.00  0.00           H
ATOM    877  O4' U   A  28      64.922  24.243 -18.428  1.00  0.00           O
ATOM    878  C1' U   A  28      65.427  23.720 -19.644  1.00  0.00           C
ATOM    879  H1' U   A  28      64.871  22.941 -19.934  1.00  0.00           H
ATOM    880  N1  U   A  28      65.279  24.750 -20.683  1.00  0.00           N
ATOM    881  C6  U   A  28      65.362  26.090 -20.379  1.00  0.00           C
ATOM    882  H6  U   A  28      65.536  26.359 -19.432  1.00  0.00           H
ATOM    883  C5  U   A  28      65.219  27.044 -21.304  1.00  0.00           C
ATOM    884  H5  U   A  28      65.288  28.007 -21.044  1.00  0.00           H
ATOM    885  C4  U   A  28      64.967  26.688 -22.666  1.00  0.00           C
ATOM    886  O4  U   A  28      64.803  27.471 -23.600  1.00  0.00           O
ATOM    887  N3  U   A  28      64.901  25.333 -22.900  1.00  0.00           N
ATOM    888  H3  U   A  28      64.728  25.052 -23.844  1.00  0.00           H
ATOM    889  C2  U   A  28      65.047  24.327 -21.980  1.00  0.00           C
ATOM    890  O2  U   A  28      64.980  23.151 -22.290  1.00  0.00           O
ATOM    891  C3' U   A  28      67.252  24.109 -18.182  1.00  0.00           C
ATOM    892  H3' U   A  28      67.679  24.985 -18.407  1.00  0.00           H
ATOM    893  C2' U   A  28      66.873  23.279 -19.407  1.00  0.00           C
ATOM    894 1H2' U   A  28      67.511  23.347 -20.174  1.00  0.00           H
ATOM    895  O2' U   A  28      66.876  21.894 -19.115  1.00  0.00           O
ATOM    896 2HO' U   A  28      67.815  21.589 -18.957  1.00  0.00           H
ATOM    897  O3' U   A  28      68.271  23.514 -17.385  1.00  0.00           O
ATOM    898  P   U   A  29      69.769  23.397 -17.953  1.00  0.00           P
ATOM    899  O1P U   A  29      70.640  23.003 -16.818  1.00  0.00           O
ATOM    900  O2P U   A  29      70.084  24.626 -18.727  1.00  0.00           O
ATOM    901  O5' U   A  29      69.695  22.168 -18.963  1.00  0.00           O
ATOM    902  C5' U   A  29      70.880  21.545 -19.453  1.00  0.00           C
ATOM    903 1H5' U   A  29      71.228  20.935 -18.741  1.00  0.00           H
ATOM    904 2H5' U   A  29      71.554  22.261 -19.637  1.00  0.00           H
ATOM    905  C4' U   A  29      70.576  20.768 -20.713  1.00  0.00           C
ATOM    906  H4' U   A  29      70.503  19.813 -20.427  1.00  0.00           H
ATOM    907  O4' U   A  29      69.338  21.275 -21.289  1.00  0.00           O
ATOM    908  C1' U   A  29      69.515  21.511 -22.673  1.00  0.00           C
ATOM    909  H1' U   A  29      68.723  21.186 -23.190  1.00  0.00           H
ATOM    910  N1  U   A  29      69.578  22.964 -22.892  1.00  0.00           N
ATOM    911  C6  U   A  29      69.597  23.844 -21.832  1.00  0.00           C
ATOM    912  H6  U   A  29      69.569  23.478 -20.902  1.00  0.00           H
ATOM    913  C5  U   A  29      69.652  25.167 -22.002  1.00  0.00           C
ATOM    914  H5  U   A  29      69.664  25.773 -21.207  1.00  0.00           H
ATOM    915  C4  U   A  29      69.693  25.717 -23.319  1.00  0.00           C
ATOM    916  O4  U   A  29      69.750  26.912 -23.603  1.00  0.00           O
ATOM    917  N3  U   A  29      69.671  24.785 -24.330  1.00  0.00           N
ATOM    918  H3  U   A  29      69.698  25.141 -25.264  1.00  0.00           H
ATOM    919  C2  U   A  29      69.616  23.421 -24.197  1.00  0.00           C
ATOM    920  O2  U   A  29      69.604  22.677 -25.164  1.00  0.00           O
ATOM    921  C3' U   A  29      71.618  20.893 -21.819  1.00  0.00           C
ATOM    922  H3' U   A  29      72.191  21.712 -21.781  1.00  0.00           H
ATOM    923  C2' U   A  29      70.781  20.766 -23.086  1.00  0.00           C
ATOM    924 1H2' U   A  29      71.233  21.051 -23.931  1.00  0.00           H
ATOM    925  O2' U   A  29      70.451  19.416 -23.348  1.00  0.00           O
ATOM    926 2HO' U   A  29      71.275  18.918 -23.620  1.00  0.00           H
ATOM    927  O3' U   A  29      72.604  19.869 -21.718  1.00  0.00           O
ATOM    928  P   A   A  30      74.167  20.254 -21.738  1.00  0.00           P
ATOM    929  O1P A   A  30      74.870  19.279 -20.866  1.00  0.00           O
ATOM    930  O2P A   A  30      74.311  21.709 -21.475  1.00  0.00           O
ATOM    931  O5' A   A  30      74.608  19.978 -23.244  1.00  0.00           O
ATOM    932  C5' A   A  30      74.333  18.727 -23.875  1.00  0.00           C
ATOM    933 1H5' A   A  30      73.384  18.480 -23.677  1.00  0.00           H
ATOM    934 2H5' A   A  30      74.945  18.040 -23.483  1.00  0.00           H
ATOM    935  C4' A   A  30      74.550  18.839 -25.366  1.00  0.00           C
ATOM    936  H4' A   A  30      74.699  17.902 -25.682  1.00  0.00           H
ATOM    937  O4' A   A  30      73.379  19.461 -25.964  1.00  0.00           O
ATOM    938  C1' A   A  30      73.783  20.407 -26.937  1.00  0.00           C
ATOM    939  H1' A   A  30      73.268  20.279 -27.785  1.00  0.00           H
ATOM    940  N9  A   A  30      73.436  21.743 -26.454  1.00  0.00           N
ATOM    941  C8  A   A  30      73.328  22.171 -25.154  1.00  0.00           C
ATOM    942  H8  A   A  30      73.491  21.575 -24.368  1.00  0.00           H
ATOM    943  N7  A   A  30      72.991  23.433 -25.038  1.00  0.00           N
ATOM    944  C5  A   A  30      72.873  23.867 -26.352  1.00  0.00           C
ATOM    945  C6  A   A  30      72.538  25.113 -26.912  1.00  0.00           C
ATOM    946  N6  A   A  30      72.248  26.198 -26.192  1.00  0.00           N
ATOM    947  H61 A   A  30      72.261  26.153 -25.193  1.00  0.00           H
ATOM    948  H62 A   A  30      72.017  27.056 -26.651  1.00  0.00           H
ATOM    949  N1  A   A  30      72.512  25.209 -28.258  1.00  0.00           N
ATOM    950  C2  A   A  30      72.803  24.122 -28.985  1.00  0.00           C
ATOM    951  H2  A   A  30      72.770  24.248 -29.976  1.00  0.00           H
ATOM    952  N3  A   A  30      73.129  22.899 -28.576  1.00  0.00           N
ATOM    953  C4  A   A  30      73.146  22.837 -27.233  1.00  0.00           C
ATOM    954  C3' A   A  30      75.717  19.722 -25.790  1.00  0.00           C
ATOM    955  H3' A   A  30      75.961  20.452 -25.151  1.00  0.00           H
ATOM    956  C2' A   A  30      75.279  20.202 -27.167  1.00  0.00           C
ATOM    957 1H2' A   A  30      75.805  20.966 -27.542  1.00  0.00           H
ATOM    958  O2' A   A  30      75.454  19.195 -28.145  1.00  0.00           O
ATOM    959 2HO' A   A  30      76.431  19.051 -28.305  1.00  0.00           H
ATOM    960  O3' A   A  30      76.943  18.994 -25.827  1.00  0.00           O
ATOM    961  P   A   A  31      78.307  19.700 -25.346  1.00  0.00           P
ATOM    962  O1P A   A  31      79.294  18.621 -25.091  1.00  0.00           O
ATOM    963  O2P A   A  31      77.991  20.673 -24.270  1.00  0.00           O
ATOM    964  O5' A   A  31      78.790  20.517 -26.627  1.00  0.00           O
ATOM    965  C5' A   A  31      79.188  19.844 -27.820  1.00  0.00           C
ATOM    966 1H5' A   A  31      78.509  19.138 -28.020  1.00  0.00           H
ATOM    967 2H5' A   A  31      80.076  19.415 -27.653  1.00  0.00           H
ATOM    968  C4' A   A  31      79.282  20.826 -28.965  1.00  0.00           C
ATOM    969  H4' A   A  31      79.647  20.291 -29.727  1.00  0.00           H
ATOM    970  O4' A   A  31      77.963  21.380 -29.229  1.00  0.00           O
ATOM    971  C1' A   A  31      78.082  22.750 -29.576  1.00  0.00           C
ATOM    972  H1' A   A  31      77.606  22.933 -30.436  1.00  0.00           H
ATOM    973  N9  A   A  31      77.400  23.547 -28.556  1.00  0.00           N
ATOM    974  C8  A   A  31      77.118  23.196 -27.259  1.00  0.00           C
ATOM    975  H8  A   A  31      77.370  22.312 -26.865  1.00  0.00           H
ATOM    976  N7  A   A  31      76.487  24.127 -26.585  1.00  0.00           N
ATOM    977  C5  A   A  31      76.348  25.163 -27.498  1.00  0.00           C
ATOM    978  C6  A   A  31      75.766  26.438 -27.401  1.00  0.00           C
ATOM    979  N6  A   A  31      75.192  26.909 -26.293  1.00  0.00           N
ATOM    980  H61 A   A  31      75.159  26.345 -25.468  1.00  0.00           H
ATOM    981  H62 A   A  31      74.795  27.827 -26.287  1.00  0.00           H
ATOM    982  N1  A   A  31      75.795  27.227 -28.497  1.00  0.00           N
ATOM    983  C2  A   A  31      76.373  26.756 -29.610  1.00  0.00           C
ATOM    984  H2  A   A  31      76.367  27.379 -30.392  1.00  0.00           H
ATOM    985  N3  A   A  31      76.954  25.579 -29.824  1.00  0.00           N
ATOM    986  C4  A   A  31      76.907  24.819 -28.716  1.00  0.00           C
ATOM    987  C3' A   A  31      80.153  22.048 -28.714  1.00  0.00           C
ATOM    988  H3' A   A  31      80.199  22.357 -27.764  1.00  0.00           H
ATOM    989  C2' A   A  31      79.574  23.057 -29.695  1.00  0.00           C
ATOM    990 1H2' A   A  31      79.870  24.003 -29.561  1.00  0.00           H
ATOM    991  O2' A   A  31      79.989  22.781 -31.020  1.00  0.00           O
ATOM    992 2HO' A   A  31      80.965  22.978 -31.111  1.00  0.00           H
ATOM    993  O3' A   A  31      81.532  21.783 -28.954  1.00  0.00           O
ATOM    994  P   G   A  32      82.651  22.759 -28.336  1.00  0.00           P
ATOM    995  O1P G   A  32      83.976  22.215 -28.729  1.00  0.00           O
ATOM    996  O2P G   A  32      82.346  22.976 -26.899  1.00  0.00           O
ATOM    997  O5' G   A  32      82.432  24.137 -29.106  1.00  0.00           O
ATOM    998  C5' G   A  32      82.766  24.265 -30.487  1.00  0.00           C
ATOM    999 1H5' G   A  32      82.290  23.543 -30.989  1.00  0.00           H
ATOM   1000 2H5' G   A  32      83.754  24.139 -30.580  1.00  0.00           H
ATOM   1001  C4' G   A  32      82.356  25.626 -31.003  1.00  0.00           C
ATOM   1002  H4' G   A  32      82.563  25.585 -31.981  1.00  0.00           H
ATOM   1003  O4' G   A  32      80.953  25.856 -30.716  1.00  0.00           O
ATOM   1004  C1' G   A  32      80.724  27.248 -30.585  1.00  0.00           C
ATOM   1005  H1' G   A  32      80.112  27.558 -31.312  1.00  0.00           H
ATOM   1006  N9  G   A  32      80.018  27.486 -29.329  1.00  0.00           N
ATOM   1007  C8  G   A  32      79.839  26.599 -28.296  1.00  0.00           C
ATOM   1008  H8  G   A  32      80.196  25.665 -28.305  1.00  0.00           H
ATOM   1009  N7  G   A  32      79.157  27.097 -27.302  1.00  0.00           N
ATOM   1010  C5  G   A  32      78.871  28.396 -27.701  1.00  0.00           C
ATOM   1011  C6  G   A  32      78.158  29.427 -27.035  1.00  0.00           C
ATOM   1012  O6  G   A  32      77.619  29.397 -25.925  1.00  0.00           O
ATOM   1013  N1  G   A  32      78.105  30.588 -27.798  1.00  0.00           N
ATOM   1014  H1  G   A  32      77.620  31.373 -27.411  1.00  0.00           H
ATOM   1015  C2  G   A  32      78.666  30.740 -29.040  1.00  0.00           C
ATOM   1016  N2  G   A  32      78.507  31.935 -29.615  1.00  0.00           N
ATOM   1017  H21 G   A  32      78.002  32.656 -29.139  1.00  0.00           H
ATOM   1018  H22 G   A  32      78.893  32.109 -30.521  1.00  0.00           H
ATOM   1019  N3  G   A  32      79.335  29.791 -29.671  1.00  0.00           N
ATOM   1020  C4  G   A  32      79.397  28.653 -28.949  1.00  0.00           C
ATOM   1021  C3' G   A  32      83.042  26.818 -30.354  1.00  0.00           C
ATOM   1022  H3' G   A  32      83.267  26.711 -29.386  1.00  0.00           H
ATOM   1023  C2' G   A  32      82.078  27.958 -30.668  1.00  0.00           C
ATOM   1024 1H2' G   A  32      82.203  28.782 -30.115  1.00  0.00           H
ATOM   1025  O2' G   A  32      82.259  28.427 -31.991  1.00  0.00           O
ATOM   1026 2HO' G   A  32      83.140  28.894 -32.061  1.00  0.00           H
ATOM   1027  O3' G   A  32      84.341  27.037 -30.899  1.00  0.00           O
ATOM   1028  P   U   A  33      85.444  27.834 -30.040  1.00  0.00           P
ATOM   1029  O1P U   A  33      86.672  27.926 -30.870  1.00  0.00           O
ATOM   1030  O2P U   A  33      85.517  27.224 -28.688  1.00  0.00           O
ATOM   1031  O5' U   A  33      84.835  29.299 -29.890  1.00  0.00           O
ATOM   1032  C5' U   A  33      84.661  30.142 -31.028  1.00  0.00           C
ATOM   1033 1H5' U   A  33      84.159  29.626 -31.722  1.00  0.00           H
ATOM   1034 2H5' U   A  33      85.567  30.380 -31.379  1.00  0.00           H
ATOM   1035  C4' U   A  33      83.899  31.389 -30.644  1.00  0.00           C
ATOM   1036  H4' U   A  33      83.820  31.911 -31.493  1.00  0.00           H
ATOM   1037  O4' U   A  33      82.617  31.008 -30.085  1.00  0.00           O
ATOM   1038  C1' U   A  33      82.225  31.956 -29.108  1.00  0.00           C
ATOM   1039  H1' U   A  33      81.373  32.397 -29.391  1.00  0.00           H
ATOM   1040  N1  U   A  33      81.932  31.237 -27.859  1.00  0.00           N
ATOM   1041  C6  U   A  33      82.455  29.988 -27.611  1.00  0.00           C
ATOM   1042  H6  U   A  33      83.051  29.570 -28.296  1.00  0.00           H
ATOM   1043  C5  U   A  33      82.194  29.314 -26.487  1.00  0.00           C
ATOM   1044  H5  U   A  33      82.590  28.407 -26.344  1.00  0.00           H
ATOM   1045  C4  U   A  33      81.348  29.890 -25.489  1.00  0.00           C
ATOM   1046  O4  U   A  33      81.026  29.366 -24.422  1.00  0.00           O
ATOM   1047  N3  U   A  33      80.866  31.139 -25.800  1.00  0.00           N
ATOM   1048  H3  U   A  33      80.274  31.570 -25.119  1.00  0.00           H
ATOM   1049  C2  U   A  33      81.108  31.859 -26.941  1.00  0.00           C
ATOM   1050  O2  U   A  33      80.626  32.962 -27.122  1.00  0.00           O
ATOM   1051  C3' U   A  33      84.537  32.242 -29.557  1.00  0.00           C
ATOM   1052  H3' U   A  33      85.082  31.743 -28.884  1.00  0.00           H
ATOM   1053  C2' U   A  33      83.343  32.993 -28.975  1.00  0.00           C
ATOM   1054 1H2' U   A  33      83.497  33.391 -28.071  1.00  0.00           H
ATOM   1055  O2' U   A  33      83.009  34.115 -29.772  1.00  0.00           O
ATOM   1056 2HO' U   A  33      83.730  34.804 -29.697  1.00  0.00           H
ATOM   1057  O3' U   A  33      85.521  33.120 -30.099  1.00  0.00           O
ATOM   1058  P   G   A  34      86.611  33.799 -29.129  1.00  0.00           P
ATOM   1059  O1P G   A  34      87.594  34.499 -29.995  1.00  0.00           O
ATOM   1060  O2P G   A  34      87.085  32.775 -28.163  1.00  0.00           O
ATOM   1061  O5' G   A  34      85.782  34.904 -28.335  1.00  0.00           O
ATOM   1062  C5' G   A  34      85.823  34.976 -26.911  1.00  0.00           C
ATOM   1063 1H5' G   A  34      86.717  35.335 -26.643  1.00  0.00           H
ATOM   1064 2H5' G   A  34      85.713  34.050 -26.549  1.00  0.00           H
ATOM   1065  C4' G   A  34      84.720  35.875 -26.407  1.00  0.00           C
ATOM   1066  H4' G   A  34      84.700  36.652 -27.036  1.00  0.00           H
ATOM   1067  O4' G   A  34      83.474  35.125 -26.400  1.00  0.00           O
ATOM   1068  C1' G   A  34      82.771  35.372 -25.196  1.00  0.00           C
ATOM   1069  H1' G   A  34      81.811  35.575 -25.388  1.00  0.00           H
ATOM   1070  N9  G   A  34      82.773  34.146 -24.403  1.00  0.00           N
ATOM   1071  C8  G   A  34      83.313  32.932 -24.754  1.00  0.00           C
ATOM   1072  H8  G   A  34      83.774  32.766 -25.626  1.00  0.00           H
ATOM   1073  N7  G   A  34      83.163  32.018 -23.836  1.00  0.00           N
ATOM   1074  C5  G   A  34      82.482  32.667 -22.815  1.00  0.00           C
ATOM   1075  C6  G   A  34      82.037  32.189 -21.554  1.00  0.00           C
ATOM   1076  O6  G   A  34      82.161  31.058 -21.070  1.00  0.00           O
ATOM   1077  N1  G   A  34      81.387  33.183 -20.832  1.00  0.00           N
ATOM   1078  H1  G   A  34      81.036  32.941 -19.927  1.00  0.00           H
ATOM   1079  C2  G   A  34      81.189  34.469 -21.262  1.00  0.00           C
ATOM   1080  N2  G   A  34      80.537  35.276 -20.424  1.00  0.00           N
ATOM   1081  H21 G   A  34      80.224  34.931 -19.539  1.00  0.00           H
ATOM   1082  H22 G   A  34      80.361  36.227 -20.680  1.00  0.00           H
ATOM   1083  N3  G   A  34      81.599  34.930 -22.431  1.00  0.00           N
ATOM   1084  C4  G   A  34      82.233  33.981 -23.151  1.00  0.00           C
ATOM   1085  C3' G   A  34      84.893  36.374 -24.978  1.00  0.00           C
ATOM   1086  H3' G   A  34      85.455  35.797 -24.386  1.00  0.00           H
ATOM   1087  C2' G   A  34      83.455  36.552 -24.507  1.00  0.00           C
ATOM   1088 1H2' G   A  34      83.338  36.645 -23.518  1.00  0.00           H
ATOM   1089  O2' G   A  34      82.897  37.754 -25.006  1.00  0.00           O
ATOM   1090 2HO' G   A  34      83.337  38.535 -24.562  1.00  0.00           H
ATOM   1091  O3' G   A  34      85.631  37.592 -24.940  1.00  0.00           O
ATOM   1092  P   U   A  35      86.807  37.783 -23.861  1.00  0.00           P
ATOM   1093  O1P U   A  35      88.059  37.283 -24.481  1.00  0.00           O
ATOM   1094  O2P U   A  35      86.355  37.220 -22.563  1.00  0.00           O
ATOM   1095  O5' U   A  35      86.928  39.365 -23.707  1.00  0.00           O
ATOM   1096  C5' U   A  35      88.064  39.959 -23.081  1.00  0.00           C
ATOM   1097 1H5' U   A  35      88.746  40.147 -23.788  1.00  0.00           H
ATOM   1098 2H5' U   A  35      88.436  39.302 -22.425  1.00  0.00           H
ATOM   1099  C4' U   A  35      87.664  41.236 -22.380  1.00  0.00           C
ATOM   1100  H4' U   A  35      88.376  41.388 -21.694  1.00  0.00           H
ATOM   1101  O4' U   A  35      87.578  42.306 -23.357  1.00  0.00           O
ATOM   1102  C1' U   A  35      86.524  43.187 -23.010  1.00  0.00           C
ATOM   1103  H1' U   A  35      86.881  44.115 -22.907  1.00  0.00           H
ATOM   1104  N1  U   A  35      85.567  43.226 -24.125  1.00  0.00           N
ATOM   1105  C6  U   A  35      85.303  42.105 -24.882  1.00  0.00           C
ATOM   1106  H6  U   A  35      85.775  41.252 -24.661  1.00  0.00           H
ATOM   1107  C5  U   A  35      84.439  42.118 -25.901  1.00  0.00           C
ATOM   1108  H5  U   A  35      84.275  41.284 -26.428  1.00  0.00           H
ATOM   1109  C4  U   A  35      83.749  43.324 -26.238  1.00  0.00           C
ATOM   1110  O4  U   A  35      82.932  43.460 -27.149  1.00  0.00           O
ATOM   1111  N3  U   A  35      84.058  44.403 -25.443  1.00  0.00           N
ATOM   1112  H3  U   A  35      83.590  45.261 -25.654  1.00  0.00           H
ATOM   1113  C2  U   A  35      84.939  44.429 -24.392  1.00  0.00           C
ATOM   1114  O2  U   A  35      85.144  45.441 -23.748  1.00  0.00           O
ATOM   1115  C3' U   A  35      86.291  41.217 -21.722  1.00  0.00           C
ATOM   1116  H3' U   A  35      85.614  40.622 -22.155  1.00  0.00           H
ATOM   1117  C2' U   A  35      85.914  42.694 -21.696  1.00  0.00           C
ATOM   1118 1H2' U   A  35      84.945  42.880 -21.535  1.00  0.00           H
ATOM   1119  O2' U   A  35      86.549  43.366 -20.625  1.00  0.00           O
ATOM   1120 2HO' U   A  35      86.160  43.054 -19.758  1.00  0.00           H
ATOM   1121  O3' U   A  35      86.347  40.645 -20.418  1.00  0.00           O
ATOM   1122  P   U   A  36      85.081  39.835 -19.844  1.00  0.00           P
ATOM   1123  O1P U   A  36      85.522  39.149 -18.605  1.00  0.00           O
ATOM   1124  O2P U   A  36      84.487  39.041 -20.951  1.00  0.00           O
ATOM   1125  O5' U   A  36      84.044  40.976 -19.440  1.00  0.00           O
ATOM   1126  C5' U   A  36      84.418  42.030 -18.554  1.00  0.00           C
ATOM   1127 1H5' U   A  36      85.275  42.425 -18.886  1.00  0.00           H
ATOM   1128 2H5' U   A  36      84.563  41.636 -17.646  1.00  0.00           H
ATOM   1129  C4' U   A  36      83.334  43.083 -18.506  1.00  0.00           C
ATOM   1130  H4' U   A  36      83.713  43.838 -17.971  1.00  0.00           H
ATOM   1131  O4' U   A  36      83.008  43.476 -19.869  1.00  0.00           O
ATOM   1132  C1' U   A  36      81.661  43.154 -20.152  1.00  0.00           C
ATOM   1133  H1' U   A  36      81.091  43.975 -20.133  1.00  0.00           H
ATOM   1134  N1  U   A  36      81.589  42.638 -21.527  1.00  0.00           N
ATOM   1135  C6  U   A  36      82.388  41.596 -21.938  1.00  0.00           C
ATOM   1136  H6  U   A  36      83.024  41.188 -21.283  1.00  0.00           H
ATOM   1137  C5  U   A  36      82.345  41.110 -23.181  1.00  0.00           C
ATOM   1138  H5  U   A  36      82.942  40.352 -23.442  1.00  0.00           H
ATOM   1139  C4  U   A  36      81.446  41.673 -24.138  1.00  0.00           C
ATOM   1140  O4  U   A  36      81.320  41.317 -25.309  1.00  0.00           O
ATOM   1141  N3  U   A  36      80.676  42.709 -23.661  1.00  0.00           N
ATOM   1142  H3  U   A  36      80.035  43.123 -24.307  1.00  0.00           H
ATOM   1143  C2  U   A  36      80.693  43.234 -22.394  1.00  0.00           C
ATOM   1144  O2  U   A  36      79.968  44.157 -22.068  1.00  0.00           O
ATOM   1145  C3' U   A  36      82.017  42.631 -17.884  1.00  0.00           C
ATOM   1146  H3' U   A  36      82.100  41.956 -17.151  1.00  0.00           H
ATOM   1147  C2' U   A  36      81.213  42.156 -19.088  1.00  0.00           C
ATOM   1148 1H2' U   A  36      81.295  41.182 -19.301  1.00  0.00           H
ATOM   1149  O2' U   A  36      79.823  42.316 -18.871  1.00  0.00           O
ATOM   1150 2HO' U   A  36      79.517  41.666 -18.175  1.00  0.00           H
ATOM   1151  O3' U   A  36      81.375  43.702 -17.195  1.00  0.00           O
ATOM   1152  P   U   A  37      81.246  43.659 -15.593  1.00  0.00           P
ATOM   1153  O1P U   A  37      80.480  44.861 -15.179  1.00  0.00           O
ATOM   1154  O2P U   A  37      82.596  43.416 -15.022  1.00  0.00           O
ATOM   1155  O5' U   A  37      80.342  42.376 -15.317  1.00  0.00           O
ATOM   1156  C5' U   A  37      80.154  41.878 -13.993  1.00  0.00           C
ATOM   1157 1H5' U   A  37      79.401  42.386 -13.574  1.00  0.00           H
ATOM   1158 2H5' U   A  37      80.995  42.042 -13.477  1.00  0.00           H
ATOM   1159  C4' U   A  37      79.838  40.401 -14.031  1.00  0.00           C
ATOM   1160  H4' U   A  37      79.948  40.073 -13.093  1.00  0.00           H
ATOM   1161  O4' U   A  37      78.476  40.236 -14.517  1.00  0.00           O
ATOM   1162  C1' U   A  37      78.473  39.389 -15.645  1.00  0.00           C
ATOM   1163  H1' U   A  37      78.227  38.454 -15.388  1.00  0.00           H
ATOM   1164  N1  U   A  37      77.419  39.844 -16.563  1.00  0.00           N
ATOM   1165  C6  U   A  37      77.528  41.039 -17.239  1.00  0.00           C
ATOM   1166  H6  U   A  37      78.341  41.603 -17.094  1.00  0.00           H
ATOM   1167  C5  U   A  37      76.585  41.472 -18.082  1.00  0.00           C
ATOM   1168  H5  U   A  37      76.700  42.346 -18.555  1.00  0.00           H
ATOM   1169  C4  U   A  37      75.412  40.687 -18.308  1.00  0.00           C
ATOM   1170  O4  U   A  37      74.478  40.979 -19.054  1.00  0.00           O
ATOM   1171  N3  U   A  37      75.367  39.508 -17.600  1.00  0.00           N
ATOM   1172  H3  U   A  37      74.558  38.937 -17.737  1.00  0.00           H
ATOM   1173  C2  U   A  37      76.311  39.031 -16.727  1.00  0.00           C
ATOM   1174  O2  U   A  37      76.173  37.972 -16.143  1.00  0.00           O
ATOM   1175  C3' U   A  37      80.722  39.571 -14.961  1.00  0.00           C
ATOM   1176  H3' U   A  37      81.640  39.937 -15.113  1.00  0.00           H
ATOM   1177  C2' U   A  37      79.882  39.445 -16.228  1.00  0.00           C
ATOM   1178 1H2' U   A  37      80.064  40.131 -16.932  1.00  0.00           H
ATOM   1179  O2' U   A  37      80.146  38.227 -16.900  1.00  0.00           O
ATOM   1180 2HO' U   A  37      81.068  38.253 -17.287  1.00  0.00           H
ATOM   1181  O3' U   A  37      81.028  38.302 -14.389  1.00  0.00           O
ATOM   1182  P   A   A  38      82.422  38.090 -13.616  1.00  0.00           P
ATOM   1183  O1P A   A  38      82.253  38.631 -12.244  1.00  0.00           O
ATOM   1184  O2P A   A  38      83.520  38.602 -14.476  1.00  0.00           O
ATOM   1185  O5' A   A  38      82.572  36.507 -13.507  1.00  0.00           O
ATOM   1186  C5' A   A  38      81.438  35.672 -13.272  1.00  0.00           C
ATOM   1187 1H5' A   A  38      80.659  36.059 -13.765  1.00  0.00           H
ATOM   1188 2H5' A   A  38      81.247  35.676 -12.290  1.00  0.00           H
ATOM   1189  C4' A   A  38      81.720  34.266 -13.750  1.00  0.00           C
ATOM   1190  H4' A   A  38      81.038  33.686 -13.304  1.00  0.00           H
ATOM   1191  O4' A   A  38      81.612  34.244 -15.201  1.00  0.00           O
ATOM   1192  C1' A   A  38      82.861  33.903 -15.769  1.00  0.00           C
ATOM   1193  H1' A   A  38      82.857  32.955 -16.087  1.00  0.00           H
ATOM   1194  N9  A   A  38      83.066  34.723 -16.962  1.00  0.00           N
ATOM   1195  C8  A   A  38      82.767  36.053 -17.135  1.00  0.00           C
ATOM   1196  H8  A   A  38      82.348  36.616 -16.423  1.00  0.00           H
ATOM   1197  N7  A   A  38      83.082  36.515 -18.321  1.00  0.00           N
ATOM   1198  C5  A   A  38      83.622  35.415 -18.974  1.00  0.00           C
ATOM   1199  C6  A   A  38      84.150  35.246 -20.265  1.00  0.00           C
ATOM   1200  N6  A   A  38      84.227  36.223 -21.167  1.00  0.00           N
ATOM   1201  H61 A   A  38      83.898  37.140 -20.940  1.00  0.00           H
ATOM   1202  H62 A   A  38      84.614  36.040 -22.071  1.00  0.00           H
ATOM   1203  N1  A   A  38      84.603  34.020 -20.603  1.00  0.00           N
ATOM   1204  C2  A   A  38      84.530  33.037 -19.697  1.00  0.00           C
ATOM   1205  H2  A   A  38      84.880  32.150 -19.998  1.00  0.00           H
ATOM   1206  N3  A   A  38      84.058  33.072 -18.452  1.00  0.00           N
ATOM   1207  C4  A   A  38      83.615  34.305 -18.149  1.00  0.00           C
ATOM   1208  C3' A   A  38      83.119  33.740 -13.437  1.00  0.00           C
ATOM   1209  H3' A   A  38      83.508  34.063 -12.574  1.00  0.00           H
ATOM   1210  C2' A   A  38      83.911  34.118 -14.683  1.00  0.00           C
ATOM   1211 1H2' A   A  38      84.370  35.006 -14.649  1.00  0.00           H
ATOM   1212  O2' A   A  38      84.982  33.218 -14.900  1.00  0.00           O
ATOM   1213 2HO' A   A  38      85.677  33.350 -14.193  1.00  0.00           H
ATOM   1214  O3' A   A  38      83.120  32.332 -13.224  1.00  0.00           O
ATOM   1215  P   G   A  39      82.832  31.742 -11.755  1.00  0.00           P
ATOM   1216  O1P G   A  39      81.735  32.543 -11.155  1.00  0.00           O
ATOM   1217  O2P G   A  39      84.128  31.622 -11.041  1.00  0.00           O
ATOM   1218  O5' G   A  39      82.280  30.276 -12.041  1.00  0.00           O
ATOM   1219  C5' G   A  39      81.673  29.952 -13.291  1.00  0.00           C
ATOM   1220 1H5' G   A  39      82.367  29.530 -13.874  1.00  0.00           H
ATOM   1221 2H5' G   A  39      81.357  30.802 -13.712  1.00  0.00           H
ATOM   1222  C4' G   A  39      80.516  29.006 -13.080  1.00  0.00           C
ATOM   1223  H4' G   A  39      80.069  28.923 -13.971  1.00  0.00           H
ATOM   1224  O4' G   A  39      81.039  27.737 -12.595  1.00  0.00           O
ATOM   1225  C1' G   A  39      80.569  27.497 -11.283  1.00  0.00           C
ATOM   1226  H1' G   A  39      79.857  26.794 -11.284  1.00  0.00           H
ATOM   1227  N9  G   A  39      81.668  26.944 -10.497  1.00  0.00           N
ATOM   1228  C8  G   A  39      82.938  27.452 -10.370  1.00  0.00           C
ATOM   1229  H8  G   A  39      83.244  28.289 -10.823  1.00  0.00           H
ATOM   1230  N7  G   A  39      83.706  26.731  -9.598  1.00  0.00           N
ATOM   1231  C5  G   A  39      82.891  25.683  -9.189  1.00  0.00           C
ATOM   1232  C6  G   A  39      83.164  24.577  -8.340  1.00  0.00           C
ATOM   1233  O6  G   A  39      84.217  24.290  -7.760  1.00  0.00           O
ATOM   1234  N1  G   A  39      82.052  23.758  -8.193  1.00  0.00           N
ATOM   1235  H1  G   A  39      82.147  22.951  -7.610  1.00  0.00           H
ATOM   1236  C2  G   A  39      80.833  23.970  -8.785  1.00  0.00           C
ATOM   1237  N2  G   A  39      79.882  23.069  -8.517  1.00  0.00           N
ATOM   1238  H21 G   A  39      80.081  22.296  -7.915  1.00  0.00           H
ATOM   1239  H22 G   A  39      78.972  23.168  -8.919  1.00  0.00           H
ATOM   1240  N3  G   A  39      80.564  24.991  -9.578  1.00  0.00           N
ATOM   1241  C4  G   A  39      81.630  25.802  -9.736  1.00  0.00           C
ATOM   1242  C3' G   A  39      79.496  29.452 -12.038  1.00  0.00           C
ATOM   1243  H3' G   A  39      79.341  30.438 -11.974  1.00  0.00           H
ATOM   1244  C2' G   A  39      80.024  28.821 -10.755  1.00  0.00           C
ATOM   1245 1H2' G   A  39      80.640  29.396 -10.217  1.00  0.00           H
ATOM   1246  O2' G   A  39      78.975  28.551  -9.844  1.00  0.00           O
ATOM   1247 2HO' G   A  39      78.610  29.413  -9.491  1.00  0.00           H
ATOM   1248  O3' G   A  39      78.190  28.994 -12.378  1.00  0.00           O
ATOM   1249  P   C   A  40      76.931  29.984 -12.233  1.00  0.00           P
ATOM   1250  O1P C   A  40      76.997  30.591 -10.879  1.00  0.00           O
ATOM   1251  O2P C   A  40      75.713  29.239 -12.643  1.00  0.00           O
ATOM   1252  O5' C   A  40      77.203  31.128 -13.310  1.00  0.00           O
ATOM   1253  C5' C   A  40      76.338  32.259 -13.406  1.00  0.00           C
ATOM   1254 1H5' C   A  40      76.191  32.613 -12.482  1.00  0.00           H
ATOM   1255 2H5' C   A  40      75.467  31.949 -13.787  1.00  0.00           H
ATOM   1256  C4' C   A  40      76.951  33.326 -14.290  1.00  0.00           C
ATOM   1257  H4' C   A  40      76.760  34.179 -13.805  1.00  0.00           H
ATOM   1258  O4' C   A  40      78.369  33.074 -14.467  1.00  0.00           O
ATOM   1259  C1' C   A  40      78.785  33.586 -15.723  1.00  0.00           C
ATOM   1260  H1' C   A  40      79.459  34.311 -15.583  1.00  0.00           H
ATOM   1261  N1  C   A  40      79.472  32.514 -16.463  1.00  0.00           N
ATOM   1262  C6  C   A  40      79.572  31.254 -15.942  1.00  0.00           C
ATOM   1263  H6  C   A  40      79.173  31.059 -15.046  1.00  0.00           H
ATOM   1264  C5  C   A  40      80.196  30.277 -16.612  1.00  0.00           C
ATOM   1265  H5  C   A  40      80.272  29.355 -16.233  1.00  0.00           H
ATOM   1266  C4  C   A  40      80.747  30.602 -17.885  1.00  0.00           C
ATOM   1267  N4  C   A  40      81.379  29.672 -18.600  1.00  0.00           N
ATOM   1268  H41 C   A  40      81.468  28.742 -18.243  1.00  0.00           H
ATOM   1269  H42 C   A  40      81.764  29.904 -19.493  1.00  0.00           H
ATOM   1270  N3  C   A  40      80.654  31.827 -18.403  1.00  0.00           N
ATOM   1271  C2  C   A  40      80.023  32.804 -17.715  1.00  0.00           C
ATOM   1272  O2  C   A  40      79.920  33.953 -18.167  1.00  0.00           O
ATOM   1273  C3' C   A  40      76.429  33.378 -15.717  1.00  0.00           C
ATOM   1274  H3' C   A  40      76.182  32.496 -16.118  1.00  0.00           H
ATOM   1275  C2' C   A  40      77.544  34.126 -16.440  1.00  0.00           C
ATOM   1276 1H2' C   A  40      77.516  34.063 -17.438  1.00  0.00           H
ATOM   1277  O2' C   A  40      77.465  35.519 -16.206  1.00  0.00           O
ATOM   1278 2HO' C   A  40      76.659  35.889 -16.668  1.00  0.00           H
ATOM   1279  O3' C   A  40      75.176  34.052 -15.799  1.00  0.00           O
ATOM   1280  P   A   A  41      74.228  33.826 -17.079  1.00  0.00           P
ATOM   1281  O1P A   A  41      72.922  34.468 -16.783  1.00  0.00           O
ATOM   1282  O2P A   A  41      74.271  32.389 -17.452  1.00  0.00           O
ATOM   1283  O5' A   A  41      74.935  34.664 -18.236  1.00  0.00           O
ATOM   1284  C5' A   A  41      74.983  36.089 -18.185  1.00  0.00           C
ATOM   1285 1H5' A   A  41      75.624  36.352 -17.464  1.00  0.00           H
ATOM   1286 2H5' A   A  41      74.069  36.422 -17.956  1.00  0.00           H
ATOM   1287  C4' A   A  41      75.429  36.645 -19.518  1.00  0.00           C
ATOM   1288  H4' A   A  41      75.266  37.629 -19.450  1.00  0.00           H
ATOM   1289  O4' A   A  41      76.828  36.310 -19.731  1.00  0.00           O
ATOM   1290  C1' A   A  41      77.043  36.007 -21.099  1.00  0.00           C
ATOM   1291  H1' A   A  41      77.796  36.556 -21.462  1.00  0.00           H
ATOM   1292  N9  A   A  41      77.470  34.611 -21.200  1.00  0.00           N
ATOM   1293  C8  A   A  41      77.301  33.609 -20.275  1.00  0.00           C
ATOM   1294  H8  A   A  41      76.838  33.746 -19.399  1.00  0.00           H
ATOM   1295  N7  A   A  41      77.803  32.456 -20.648  1.00  0.00           N
ATOM   1296  C5  A   A  41      78.336  32.715 -21.904  1.00  0.00           C
ATOM   1297  C6  A   A  41      79.011  31.903 -22.833  1.00  0.00           C
ATOM   1298  N6  A   A  41      79.277  30.610 -22.635  1.00  0.00           N
ATOM   1299  H61 A   A  41      78.992  30.165 -21.786  1.00  0.00           H
ATOM   1300  H62 A   A  41      79.761  30.086 -23.336  1.00  0.00           H
ATOM   1301  N1  A   A  41      79.411  32.473 -23.991  1.00  0.00           N
ATOM   1302  C2  A   A  41      79.144  33.770 -24.193  1.00  0.00           C
ATOM   1303  H2  A   A  41      79.461  34.142 -25.065  1.00  0.00           H
ATOM   1304  N3  A   A  41      78.517  34.634 -23.399  1.00  0.00           N
ATOM   1305  C4  A   A  41      78.135  34.037 -22.257  1.00  0.00           C
ATOM   1306  C3' A   A  41      74.718  36.079 -20.739  1.00  0.00           C
ATOM   1307  H3' A   A  41      74.395  35.136 -20.655  1.00  0.00           H
ATOM   1308  C2' A   A  41      75.742  36.307 -21.842  1.00  0.00           C
ATOM   1309 1H2' A   A  41      75.569  35.816 -22.696  1.00  0.00           H
ATOM   1310  O2' A   A  41      75.756  37.660 -22.255  1.00  0.00           O
ATOM   1311 2HO' A   A  41      74.908  37.868 -22.743  1.00  0.00           H
ATOM   1312  O3' A   A  41      73.485  36.749 -20.988  1.00  0.00           O
ATOM   1313  P   U   A  42      72.275  35.960 -21.696  1.00  0.00           P
ATOM   1314  O1P U   A  42      71.091  36.855 -21.677  1.00  0.00           O
ATOM   1315  O2P U   A  42      72.179  34.604 -21.097  1.00  0.00           O
ATOM   1316  O5' U   A  42      72.752  35.801 -23.209  1.00  0.00           O
ATOM   1317  C5' U   A  42      73.055  36.943 -24.008  1.00  0.00           C
ATOM   1318 1H5' U   A  42      73.564  37.592 -23.442  1.00  0.00           H
ATOM   1319 2H5' U   A  42      72.192  37.358 -24.296  1.00  0.00           H
ATOM   1320  C4' U   A  42      73.873  36.536 -25.211  1.00  0.00           C
ATOM   1321  H4' U   A  42      74.055  37.386 -25.705  1.00  0.00           H
ATOM   1322  O4' U   A  42      75.086  35.877 -24.754  1.00  0.00           O
ATOM   1323  C1' U   A  42      75.375  34.769 -25.589  1.00  0.00           C
ATOM   1324  H1' U   A  42      76.321  34.817 -25.909  1.00  0.00           H
ATOM   1325  N1  U   A  42      75.272  33.543 -24.785  1.00  0.00           N
ATOM   1326  C6  U   A  42      74.554  33.520 -23.610  1.00  0.00           C
ATOM   1327  H6  U   A  42      74.095  34.356 -23.309  1.00  0.00           H
ATOM   1328  C5  U   A  42      74.449  32.421 -22.857  1.00  0.00           C
ATOM   1329  H5  U   A  42      73.920  32.445 -22.009  1.00  0.00           H
ATOM   1330  C4  U   A  42      75.092  31.213 -23.263  1.00  0.00           C
ATOM   1331  O4  U   A  42      75.066  30.141 -22.659  1.00  0.00           O
ATOM   1332  N3  U   A  42      75.788  31.304 -24.445  1.00  0.00           N
ATOM   1333  H3  U   A  42      76.247  30.472 -24.757  1.00  0.00           H
ATOM   1334  C2  U   A  42      75.922  32.411 -25.244  1.00  0.00           C
ATOM   1335  O2  U   A  42      76.566  32.387 -26.279  1.00  0.00           O
ATOM   1336  C3' U   A  42      73.209  35.528 -26.139  1.00  0.00           C
ATOM   1337  H3' U   A  42      72.542  34.920 -25.708  1.00  0.00           H
ATOM   1338  C2' U   A  42      74.402  34.818 -26.767  1.00  0.00           C
ATOM   1339 1H2' U   A  42      74.189  33.958 -27.230  1.00  0.00           H
ATOM   1340  O2' U   A  42      74.979  35.598 -27.798  1.00  0.00           O
ATOM   1341 2HO' U   A  42      74.352  35.638 -28.576  1.00  0.00           H
ATOM   1342  O3' U   A  42      72.388  36.174 -27.109  1.00  0.00           O
ATOM   1343  P   U   A  43      71.284  35.326 -27.916  1.00  0.00           P
ATOM   1344  O1P U   A  43      70.367  36.298 -28.564  1.00  0.00           O
ATOM   1345  O2P U   A  43      70.729  34.287 -27.010  1.00  0.00           O
ATOM   1346  O5' U   A  43      72.118  34.592 -29.058  1.00  0.00           O
ATOM   1347  C5' U   A  43      72.713  35.330 -30.124  1.00  0.00           C
ATOM   1348 1H5' U   A  43      73.449  35.889 -29.742  1.00  0.00           H
ATOM   1349 2H5' U   A  43      72.013  35.925 -30.519  1.00  0.00           H
ATOM   1350  C4' U   A  43      73.256  34.386 -31.171  1.00  0.00           C
ATOM   1351  H4' U   A  43      73.449  34.958 -31.968  1.00  0.00           H
ATOM   1352  O4' U   A  43      74.443  33.734 -30.640  1.00  0.00           O
ATOM   1353  C1' U   A  43      74.431  32.360 -30.984  1.00  0.00           C
ATOM   1354  H1' U   A  43      75.310  32.094 -31.380  1.00  0.00           H
ATOM   1355  N1  U   A  43      74.281  31.576 -29.750  1.00  0.00           N
ATOM   1356  C6  U   A  43      73.542  32.047 -28.688  1.00  0.00           C
ATOM   1357  H6  U   A  43      73.095  32.938 -28.770  1.00  0.00           H
ATOM   1358  C5  U   A  43      73.400  31.357 -27.552  1.00  0.00           C
ATOM   1359  H5  U   A  43      72.856  31.734 -26.803  1.00  0.00           H
ATOM   1360  C4  U   A  43      74.026  30.081 -27.409  1.00  0.00           C
ATOM   1361  O4  U   A  43      73.984  29.361 -26.412  1.00  0.00           O
ATOM   1362  N3  U   A  43      74.742  29.669 -28.508  1.00  0.00           N
ATOM   1363  H3  U   A  43      75.188  28.777 -28.440  1.00  0.00           H
ATOM   1364  C2  U   A  43      74.911  30.347 -29.687  1.00  0.00           C
ATOM   1365  O2  U   A  43      75.569  29.891 -30.605  1.00  0.00           O
ATOM   1366  C3' U   A  43      72.326  33.246 -31.567  1.00  0.00           C
ATOM   1367  H3' U   A  43      71.665  32.968 -30.870  1.00  0.00           H
ATOM   1368  C2' U   A  43      73.301  32.154 -31.991  1.00  0.00           C
ATOM   1369 1H2' U   A  43      72.910  31.237 -32.069  1.00  0.00           H
ATOM   1370  O2' U   A  43      73.802  32.394 -33.292  1.00  0.00           O
ATOM   1371 2HO' U   A  43      73.070  32.262 -33.961  1.00  0.00           H
ATOM   1372  O3' U   A  43      71.448  33.630 -32.622  1.00  0.00           O
ATOM   1373  P   U   A  44      69.960  33.023 -32.687  1.00  0.00           P
ATOM   1374  O1P U   A  44      69.225  33.764 -33.744  1.00  0.00           O
ATOM   1375  O2P U   A  44      69.410  32.974 -31.309  1.00  0.00           O
ATOM   1376  O5' U   A  44      70.176  31.525 -33.188  1.00  0.00           O
ATOM   1377  C5' U   A  44      70.710  31.253 -34.482  1.00  0.00           C
ATOM   1378 1H5' U   A  44      71.572  31.751 -34.573  1.00  0.00           H
ATOM   1379 2H5' U   A  44      70.059  31.587 -35.163  1.00  0.00           H
ATOM   1380  C4' U   A  44      70.937  29.768 -34.652  1.00  0.00           C
ATOM   1381  H4' U   A  44      71.118  29.645 -35.628  1.00  0.00           H
ATOM   1382  O4' U   A  44      72.048  29.362 -33.804  1.00  0.00           O
ATOM   1383  C1' U   A  44      71.771  28.099 -33.226  1.00  0.00           C
ATOM   1384  H1' U   A  44      72.538  27.477 -33.381  1.00  0.00           H
ATOM   1385  N1  U   A  44      71.657  28.268 -31.770  1.00  0.00           N
ATOM   1386  C6  U   A  44      71.196  29.443 -31.223  1.00  0.00           C
ATOM   1387  H6  U   A  44      70.937  30.191 -31.835  1.00  0.00           H
ATOM   1388  C5  U   A  44      71.082  29.621 -29.904  1.00  0.00           C
ATOM   1389  H5  U   A  44      70.744  30.491 -29.544  1.00  0.00           H
ATOM   1390  C4  U   A  44      71.443  28.569 -29.007  1.00  0.00           C
ATOM   1391  O4  U   A  44      71.392  28.614 -27.778  1.00  0.00           O
ATOM   1392  N3  U   A  44      71.894  27.424 -29.621  1.00  0.00           N
ATOM   1393  H3  U   A  44      72.153  26.669 -29.019  1.00  0.00           H
ATOM   1394  C2  U   A  44      72.027  27.205 -30.967  1.00  0.00           C
ATOM   1395  O2  U   A  44      72.441  26.150 -31.412  1.00  0.00           O
ATOM   1396  C3' U   A  44      69.784  28.871 -34.221  1.00  0.00           C
ATOM   1397  H3' U   A  44      69.202  29.237 -33.495  1.00  0.00           H
ATOM   1398  C2' U   A  44      70.496  27.569 -33.879  1.00  0.00           C
ATOM   1399 1H2' U   A  44      69.948  26.906 -33.369  1.00  0.00           H
ATOM   1400  O2' U   A  44      70.851  26.846 -35.044  1.00  0.00           O
ATOM   1401 2HO' U   A  44      70.024  26.493 -35.482  1.00  0.00           H
ATOM   1402  O3' U   A  44      68.820  28.709 -35.257  1.00  0.00           O
ATOM   1403  P   G   A  45      67.334  28.209 -34.894  1.00  0.00           P
ATOM   1404  O1P G   A  45      66.519  28.311 -36.132  1.00  0.00           O
ATOM   1405  O2P G   A  45      66.889  28.913 -33.664  1.00  0.00           O
ATOM   1406  O5' G   A  45      67.518  26.665 -34.545  1.00  0.00           O
ATOM   1407  C5' G   A  45      67.657  25.691 -35.579  1.00  0.00           C
ATOM   1408 1H5' G   A  45      68.366  26.007 -36.209  1.00  0.00           H
ATOM   1409 2H5' G   A  45      66.785  25.628 -36.064  1.00  0.00           H
ATOM   1410  C4' G   A  45      68.033  24.349 -34.990  1.00  0.00           C
ATOM   1411  H4' G   A  45      68.296  23.800 -35.783  1.00  0.00           H
ATOM   1412  O4' G   A  45      69.103  24.527 -34.024  1.00  0.00           O
ATOM   1413  C1' G   A  45      68.989  23.545 -33.007  1.00  0.00           C
ATOM   1414  H1' G   A  45      69.818  22.987 -32.978  1.00  0.00           H
ATOM   1415  N9  G   A  45      68.909  24.222 -31.716  1.00  0.00           N
ATOM   1416  C8  G   A  45      68.644  25.549 -31.486  1.00  0.00           C
ATOM   1417  H8  G   A  45      68.463  26.208 -32.216  1.00  0.00           H
ATOM   1418  N7  G   A  45      68.652  25.864 -30.220  1.00  0.00           N
ATOM   1419  C5  G   A  45      68.931  24.668 -29.573  1.00  0.00           C
ATOM   1420  C6  G   A  45      69.062  24.379 -28.191  1.00  0.00           C
ATOM   1421  O6  G   A  45      68.955  25.147 -27.230  1.00  0.00           O
ATOM   1422  N1  G   A  45      69.346  23.036 -27.973  1.00  0.00           N
ATOM   1423  H1  G   A  45      69.459  22.736 -27.026  1.00  0.00           H
ATOM   1424  C2  G   A  45      69.483  22.091 -28.957  1.00  0.00           C
ATOM   1425  N2  G   A  45      69.753  20.848 -28.549  1.00  0.00           N
ATOM   1426  H21 G   A  45      69.844  20.651 -27.573  1.00  0.00           H
ATOM   1427  H22 G   A  45      69.864  20.115 -29.220  1.00  0.00           H
ATOM   1428  N3  G   A  45      69.363  22.344 -30.248  1.00  0.00           N
ATOM   1429  C4  G   A  45      69.089  23.644 -30.482  1.00  0.00           C
ATOM   1430  C3' G   A  45      66.948  23.644 -34.190  1.00  0.00           C
ATOM   1431  H3' G   A  45      66.322  24.245 -33.693  1.00  0.00           H
ATOM   1432  C2' G   A  45      67.761  22.690 -33.323  1.00  0.00           C
ATOM   1433 1H2' G   A  45      67.265  22.287 -32.554  1.00  0.00           H
ATOM   1434  O2' G   A  45      68.179  21.557 -34.063  1.00  0.00           O
ATOM   1435 2HO' G   A  45      67.385  20.988 -34.277  1.00  0.00           H
ATOM   1436  O3' G   A  45      66.024  22.957 -35.030  1.00  0.00           O
ATOM   1437  P   U   A  46      64.586  22.525 -34.451  1.00  0.00           P
ATOM   1438  O1P U   A  46      63.911  21.714 -35.495  1.00  0.00           O
ATOM   1439  O2P U   A  46      63.913  23.736 -33.914  1.00  0.00           O
ATOM   1440  O5' U   A  46      64.931  21.570 -33.222  1.00  0.00           O
ATOM   1441  C5' U   A  46      65.498  20.277 -33.431  1.00  0.00           C
ATOM   1442 1H5' U   A  46      66.393  20.396 -33.860  1.00  0.00           H
ATOM   1443 2H5' U   A  46      64.897  19.771 -34.049  1.00  0.00           H
ATOM   1444  C4' U   A  46      65.636  19.548 -32.113  1.00  0.00           C
ATOM   1445  H4' U   A  46      65.891  18.612 -32.356  1.00  0.00           H
ATOM   1446  O4' U   A  46      66.642  20.219 -31.306  1.00  0.00           O
ATOM   1447  C1' U   A  46      66.232  20.243 -29.950  1.00  0.00           C
ATOM   1448  H1' U   A  46      66.955  19.876 -29.365  1.00  0.00           H
ATOM   1449  N1  U   A  46      66.045  21.646 -29.550  1.00  0.00           N
ATOM   1450  C6  U   A  46      65.606  22.591 -30.450  1.00  0.00           C
ATOM   1451  H6  U   A  46      65.414  22.309 -31.390  1.00  0.00           H
ATOM   1452  C5  U   A  46      65.428  23.871 -30.112  1.00  0.00           C
ATOM   1453  H5  U   A  46      65.110  24.529 -30.795  1.00  0.00           H
ATOM   1454  C4  U   A  46      65.692  24.301 -28.775  1.00  0.00           C
ATOM   1455  O4  U   A  46      65.564  25.446 -28.346  1.00  0.00           O
ATOM   1456  N3  U   A  46      66.125  23.306 -27.929  1.00  0.00           N
ATOM   1457  H3  U   A  46      66.315  23.575 -26.985  1.00  0.00           H
ATOM   1458  C2  U   A  46      66.324  21.986 -28.239  1.00  0.00           C
ATOM   1459  O2  U   A  46      66.718  21.181 -27.415  1.00  0.00           O
ATOM   1460  C3' U   A  46      64.389  19.536 -31.241  1.00  0.00           C
ATOM   1461  H3' U   A  46      63.772  20.314 -31.361  1.00  0.00           H
ATOM   1462  C2' U   A  46      64.966  19.394 -29.838  1.00  0.00           C
ATOM   1463 1H2' U   A  46      64.332  19.601 -29.093  1.00  0.00           H
ATOM   1464  O2' U   A  46      65.339  18.056 -29.571  1.00  0.00           O
ATOM   1465 2HO' U   A  46      64.518  17.490 -29.495  1.00  0.00           H
ATOM   1466  O3' U   A  46      63.524  18.457 -31.586  1.00  0.00           O
ATOM   1467  P   C   A  47      61.949  18.724 -31.778  1.00  0.00           P
ATOM   1468  O1P C   A  47      61.368  17.514 -32.413  1.00  0.00           O
ATOM   1469  O2P C   A  47      61.768  20.050 -32.425  1.00  0.00           O
ATOM   1470  O5' C   A  47      61.389  18.819 -30.290  1.00  0.00           O
ATOM   1471  C5' C   A  47      61.675  17.802 -29.328  1.00  0.00           C
ATOM   1472 1H5' C   A  47      62.616  17.495 -29.470  1.00  0.00           H
ATOM   1473 2H5' C   A  47      61.048  17.039 -29.486  1.00  0.00           H
ATOM   1474  C4' C   A  47      61.503  18.345 -27.929  1.00  0.00           C
ATOM   1475  H4' C   A  47      61.559  17.550 -27.325  1.00  0.00           H
ATOM   1476  O4' C   A  47      62.551  19.320 -27.676  1.00  0.00           O
ATOM   1477  C1' C   A  47      62.016  20.432 -26.982  1.00  0.00           C
ATOM   1478  H1' C   A  47      62.568  20.628 -26.172  1.00  0.00           H
ATOM   1479  N1  C   A  47      62.120  21.614 -27.854  1.00  0.00           N
ATOM   1480  C6  C   A  47      61.714  21.559 -29.159  1.00  0.00           C
ATOM   1481  H6  C   A  47      61.343  20.705 -29.523  1.00  0.00           H
ATOM   1482  C5  C   A  47      61.805  22.631 -29.958  1.00  0.00           C
ATOM   1483  H5  C   A  47      61.508  22.595 -30.912  1.00  0.00           H
ATOM   1484  C4  C   A  47      62.341  23.824 -29.394  1.00  0.00           C
ATOM   1485  N4  C   A  47      62.459  24.924 -30.139  1.00  0.00           N
ATOM   1486  H41 C   A  47      62.171  24.913 -31.096  1.00  0.00           H
ATOM   1487  H42 C   A  47      62.836  25.760 -29.740  1.00  0.00           H
ATOM   1488  N3  C   A  47      62.740  23.888 -28.124  1.00  0.00           N
ATOM   1489  C2  C   A  47      62.643  22.799 -27.329  1.00  0.00           C
ATOM   1490  O2  C   A  47      63.008  22.823 -26.144  1.00  0.00           O
ATOM   1491  C3' C   A  47      60.200  19.092 -27.678  1.00  0.00           C
ATOM   1492  H3' C   A  47      59.783  19.508 -28.486  1.00  0.00           H
ATOM   1493  C2' C   A  47      60.583  20.080 -26.581  1.00  0.00           C
ATOM   1494 1H2' C   A  47      59.942  20.835 -26.444  1.00  0.00           H
ATOM   1495  O2' C   A  47      60.605  19.452 -25.312  1.00  0.00           O
ATOM   1496 2HO' C   A  47      59.672  19.217 -25.040  1.00  0.00           H
ATOM   1497  O3' C   A  47      59.163  18.204 -27.268  1.00  0.00           O
ATOM   1498  P   U   A  48      57.623  18.635 -27.441  1.00  0.00           P
ATOM   1499  O1P U   A  48      56.864  17.403 -27.778  1.00  0.00           O
ATOM   1500  O2P U   A  48      57.557  19.807 -28.352  1.00  0.00           O
ATOM   1501  O5' U   A  48      57.194  19.114 -25.983  1.00  0.00           O
ATOM   1502  C5' U   A  48      56.183  18.428 -25.246  1.00  0.00           C
ATOM   1503 1H5' U   A  48      55.540  18.027 -25.899  1.00  0.00           H
ATOM   1504 2H5' U   A  48      55.706  19.097 -24.677  1.00  0.00           H
ATOM   1505  C4' U   A  48      56.803  17.351 -24.387  1.00  0.00           C
ATOM   1506  H4' U   A  48      56.983  16.585 -25.004  1.00  0.00           H
ATOM   1507  O4' U   A  48      58.019  17.876 -23.780  1.00  0.00           O
ATOM   1508  C1' U   A  48      58.025  17.587 -22.394  1.00  0.00           C
ATOM   1509  H1' U   A  48      58.930  17.279 -22.100  1.00  0.00           H
ATOM   1510  N1  U   A  48      57.762  18.833 -21.659  1.00  0.00           N
ATOM   1511  C6  U   A  48      57.557  20.023 -22.322  1.00  0.00           C
ATOM   1512  H6  U   A  48      57.595  20.031 -23.321  1.00  0.00           H
ATOM   1513  C5  U   A  48      57.309  21.167 -21.677  1.00  0.00           C
ATOM   1514  H5  U   A  48      57.166  22.011 -22.194  1.00  0.00           H
ATOM   1515  C4  U   A  48      57.248  21.185 -20.250  1.00  0.00           C
ATOM   1516  O4  U   A  48      57.014  22.169 -19.549  1.00  0.00           O
ATOM   1517  N3  U   A  48      57.464  19.964 -19.652  1.00  0.00           N
ATOM   1518  H3  U   A  48      57.428  19.944 -18.653  1.00  0.00           H
ATOM   1519  C2  U   A  48      57.723  18.772 -20.278  1.00  0.00           C
ATOM   1520  O2  U   A  48      57.905  17.743 -19.654  1.00  0.00           O
ATOM   1521  C3' U   A  48      55.939  16.889 -23.218  1.00  0.00           C
ATOM   1522  H3' U   A  48      55.254  17.545 -22.900  1.00  0.00           H
ATOM   1523  C2' U   A  48      56.975  16.501 -22.171  1.00  0.00           C
ATOM   1524 1H2' U   A  48      56.625  16.374 -21.243  1.00  0.00           H
ATOM   1525  O2' U   A  48      57.549  15.240 -22.461  1.00  0.00           O
ATOM   1526 2HO' U   A  48      56.867  14.523 -22.317  1.00  0.00           H
ATOM   1527  O3' U   A  48      55.101  15.798 -23.590  1.00  0.00           O
ATOM   1528  P   C   A  49      53.502  15.945 -23.488  1.00  0.00           P
ATOM   1529  O1P C   A  49      52.908  14.994 -24.461  1.00  0.00           O
ATOM   1530  O2P C   A  49      53.147  17.387 -23.561  1.00  0.00           O
ATOM   1531  O5' C   A  49      53.162  15.426 -22.021  1.00  0.00           O
ATOM   1532  C5' C   A  49      53.815  14.280 -21.477  1.00  0.00           C
ATOM   1533 1H5' C   A  49      54.683  14.159 -21.958  1.00  0.00           H
ATOM   1534 2H5' C   A  49      53.231  13.484 -21.638  1.00  0.00           H
ATOM   1535  C4' C   A  49      54.053  14.470 -19.997  1.00  0.00           C
ATOM   1536  H4' C   A  49      54.357  13.575 -19.669  1.00  0.00           H
ATOM   1537  O4' C   A  49      55.044  15.517 -19.806  1.00  0.00           O
ATOM   1538  C1' C   A  49      54.708  16.290 -18.666  1.00  0.00           C
ATOM   1539  H1' C   A  49      55.485  16.330 -18.038  1.00  0.00           H
ATOM   1540  N1  C   A  49      54.449  17.673 -19.103  1.00  0.00           N
ATOM   1541  C6  C   A  49      53.741  17.925 -20.244  1.00  0.00           C
ATOM   1542  H6  C   A  49      53.399  17.160 -20.790  1.00  0.00           H
ATOM   1543  C5  C   A  49      53.497  19.179 -20.644  1.00  0.00           C
ATOM   1544  H5  C   A  49      52.975  19.367 -21.476  1.00  0.00           H
ATOM   1545  C4  C   A  49      54.010  20.236 -19.837  1.00  0.00           C
ATOM   1546  N4  C   A  49      53.804  21.508 -20.183  1.00  0.00           N
ATOM   1547  H41 C   A  49      53.288  21.723 -21.012  1.00  0.00           H
ATOM   1548  H42 C   A  49      54.166  22.246 -19.613  1.00  0.00           H
ATOM   1549  N3  C   A  49      54.704  20.001 -18.723  1.00  0.00           N
ATOM   1550  C2  C   A  49      54.939  18.729 -18.330  1.00  0.00           C
ATOM   1551  O2  C   A  49      55.580  18.474 -17.301  1.00  0.00           O
ATOM   1552  C3' C   A  49      52.849  14.942 -19.195  1.00  0.00           C
ATOM   1553  H3' C   A  49      52.192  15.509 -19.691  1.00  0.00           H
ATOM   1554  C2' C   A  49      53.504  15.622 -18.000  1.00  0.00           C
ATOM   1555 1H2' C   A  49      52.898  16.196 -17.450  1.00  0.00           H
ATOM   1556  O2' C   A  49      53.972  14.670 -17.063  1.00  0.00           O
ATOM   1557 2HO' C   A  49      53.192  14.226 -16.621  1.00  0.00           H
ATOM   1558  O3' C   A  49      52.010  13.854 -18.818  1.00  0.00           O
ATOM   1559  P   C   A  50      50.412  14.037 -18.824  1.00  0.00           P
ATOM   1560  O1P C   A  50      49.811  12.681 -18.751  1.00  0.00           O
ATOM   1561  O2P C   A  50      50.038  14.946 -19.938  1.00  0.00           O
ATOM   1562  O5' C   A  50      50.108  14.788 -17.452  1.00  0.00           O
ATOM   1563  C5' C   A  50      50.538  14.242 -16.207  1.00  0.00           C
ATOM   1564 1H5' C   A  50      51.514  14.037 -16.279  1.00  0.00           H
ATOM   1565 2H5' C   A  50      50.030  13.395 -16.047  1.00  0.00           H
ATOM   1566  C4' C   A  50      50.286  15.227 -15.090  1.00  0.00           C
ATOM   1567  H4' C   A  50      50.338  14.684 -14.252  1.00  0.00           H
ATOM   1568  O4' C   A  50      51.285  16.281 -15.155  1.00  0.00           O
ATOM   1569  C1' C   A  50      50.693  17.522 -14.809  1.00  0.00           C
ATOM   1570  H1' C   A  50      51.212  17.954 -14.071  1.00  0.00           H
ATOM   1571  N1  C   A  50      50.786  18.423 -15.969  1.00  0.00           N
ATOM   1572  C6  C   A  50      50.743  17.932 -17.244  1.00  0.00           C
ATOM   1573  H6  C   A  50      50.652  16.947 -17.388  1.00  0.00           H
ATOM   1574  C5  C   A  50      50.821  18.748 -18.303  1.00  0.00           C
ATOM   1575  H5  C   A  50      50.789  18.392 -19.237  1.00  0.00           H
ATOM   1576  C4  C   A  50      50.951  20.144 -18.046  1.00  0.00           C
ATOM   1577  N4  C   A  50      51.027  21.010 -19.056  1.00  0.00           N
ATOM   1578  H41 C   A  50      50.993  20.682 -20.000  1.00  0.00           H
ATOM   1579  H42 C   A  50      51.118  21.988 -18.870  1.00  0.00           H
ATOM   1580  N3  C   A  50      50.997  20.633 -16.806  1.00  0.00           N
ATOM   1581  C2  C   A  50      50.918  19.797 -15.747  1.00  0.00           C
ATOM   1582  O2  C   A  50      50.958  20.215 -14.581  1.00  0.00           O
ATOM   1583  C3' C   A  50      48.957  15.966 -15.154  1.00  0.00           C
ATOM   1584  H3' C   A  50      48.588  16.115 -16.071  1.00  0.00           H
ATOM   1585  C2' C   A  50      49.256  17.237 -14.371  1.00  0.00           C
ATOM   1586 1H2' C   A  50      48.584  17.971 -14.474  1.00  0.00           H
ATOM   1587  O2' C   A  50      49.245  16.992 -12.977  1.00  0.00           O
ATOM   1588 2HO' C   A  50      48.309  16.804 -12.679  1.00  0.00           H
ATOM   1589  O3' C   A  50      47.901  15.203 -14.578  1.00  0.00           O
ATOM   1590  P   C   A  51      46.397  15.383 -15.120  1.00  0.00           P
ATOM   1591  O1P C   A  51      45.539  14.424 -14.379  1.00  0.00           O
ATOM   1592  O2P C   A  51      46.423  15.350 -16.605  1.00  0.00           O
ATOM   1593  O5' C   A  51      46.000  16.859 -14.668  1.00  0.00           O
ATOM   1594  C5' C   A  51      45.983  17.226 -13.290  1.00  0.00           C
ATOM   1595 1H5' C   A  51      46.917  17.154 -12.939  1.00  0.00           H
ATOM   1596 2H5' C   A  51      45.394  16.580 -12.804  1.00  0.00           H
ATOM   1597  C4' C   A  51      45.465  18.637 -13.130  1.00  0.00           C
ATOM   1598  H4' C   A  51      45.165  18.689 -12.178  1.00  0.00           H
ATOM   1599  O4' C   A  51      46.528  19.574 -13.453  1.00  0.00           O
ATOM   1600  C1' C   A  51      45.978  20.719 -14.084  1.00  0.00           C
ATOM   1601  H1' C   A  51      46.240  21.542 -13.580  1.00  0.00           H
ATOM   1602  N1  C   A  51      46.569  20.840 -15.427  1.00  0.00           N
ATOM   1603  C6  C   A  51      46.984  19.734 -16.114  1.00  0.00           C
ATOM   1604  H6  C   A  51      46.892  18.831 -15.694  1.00  0.00           H
ATOM   1605  C5  C   A  51      47.512  19.839 -17.340  1.00  0.00           C
ATOM   1606  H5  C   A  51      47.816  19.032 -17.846  1.00  0.00           H
ATOM   1607  C4  C   A  51      47.623  21.146 -17.896  1.00  0.00           C
ATOM   1608  N4  C   A  51      48.134  21.317 -19.115  1.00  0.00           N
ATOM   1609  H41 C   A  51      48.442  20.526 -19.644  1.00  0.00           H
ATOM   1610  H42 C   A  51      48.210  22.236 -19.501  1.00  0.00           H
ATOM   1611  N3  C   A  51      47.226  22.232 -17.233  1.00  0.00           N
ATOM   1612  C2  C   A  51      46.695  22.111 -15.996  1.00  0.00           C
ATOM   1613  O2  C   A  51      46.316  23.099 -15.349  1.00  0.00           O
ATOM   1614  C3' C   A  51      44.330  19.033 -14.063  1.00  0.00           C
ATOM   1615  H3' C   A  51      44.331  18.588 -14.958  1.00  0.00           H
ATOM   1616  C2' C   A  51      44.458  20.550 -14.102  1.00  0.00           C
ATOM   1617 1H2' C   A  51      43.949  21.003 -14.834  1.00  0.00           H
ATOM   1618  O2' C   A  51      43.921  21.138 -12.931  1.00  0.00           O
ATOM   1619 2HO' C   A  51      42.926  21.034 -12.932  1.00  0.00           H
ATOM   1620  O3' C   A  51      43.066  18.603 -13.567  1.00  0.00           O
ATOM   1621  P   C   A  52      41.945  18.069 -14.591  1.00  0.00           P
ATOM   1622  O1P C   A  52      40.757  17.685 -13.788  1.00  0.00           O
ATOM   1623  O2P C   A  52      42.572  17.074 -15.498  1.00  0.00           O
ATOM   1624  O5' C   A  52      41.569  19.355 -15.454  1.00  0.00           O
ATOM   1625  C5' C   A  52      41.155  20.567 -14.826  1.00  0.00           C
ATOM   1626 1H5' C   A  52      41.827  20.797 -14.122  1.00  0.00           H
ATOM   1627 2H5' C   A  52      40.266  20.407 -14.398  1.00  0.00           H
ATOM   1628  C4' C   A  52      41.057  21.677 -15.847  1.00  0.00           C
ATOM   1629  H4' C   A  52      40.680  22.455 -15.346  1.00  0.00           H
ATOM   1630  O4' C   A  52      42.380  21.940 -16.394  1.00  0.00           O
ATOM   1631  C1' C   A  52      42.284  22.171 -17.790  1.00  0.00           C
ATOM   1632  H1' C   A  52      42.767  23.011 -18.038  1.00  0.00           H
ATOM   1633  N1  C   A  52      42.973  21.074 -18.491  1.00  0.00           N
ATOM   1634  C6  C   A  52      43.452  19.994 -17.802  1.00  0.00           C
ATOM   1635  H6  C   A  52      43.333  19.951 -16.810  1.00  0.00           H
ATOM   1636  C5  C   A  52      44.078  18.993 -18.433  1.00  0.00           C
ATOM   1637  H5  C   A  52      44.431  18.203 -17.932  1.00  0.00           H
ATOM   1638  C4  C   A  52      44.222  19.097 -19.847  1.00  0.00           C
ATOM   1639  N4  C   A  52      44.831  18.129 -20.531  1.00  0.00           N
ATOM   1640  H41 C   A  52      45.188  17.327 -20.052  1.00  0.00           H
ATOM   1641  H42 C   A  52      44.931  18.204 -21.523  1.00  0.00           H
ATOM   1642  N3  C   A  52      43.759  20.146 -20.530  1.00  0.00           N
ATOM   1643  C2  C   A  52      43.129  21.150 -19.879  1.00  0.00           C
ATOM   1644  O2  C   A  52      42.686  22.137 -20.482  1.00  0.00           O
ATOM   1645  C3' C   A  52      40.196  21.369 -17.065  1.00  0.00           C
ATOM   1646  H3' C   A  52      40.140  20.406 -17.327  1.00  0.00           H
ATOM   1647  C2' C   A  52      40.798  22.280 -18.125  1.00  0.00           C
ATOM   1648 1H2' C   A  52      40.517  22.088 -19.065  1.00  0.00           H
ATOM   1649  O2' C   A  52      40.385  23.622 -17.942  1.00  0.00           O
ATOM   1650 2HO' C   A  52      39.412  23.704 -18.159  1.00  0.00           H
ATOM   1651  O3' C   A  52      38.820  21.646 -16.816  1.00  0.00           O
ATOM   1652  P   C   A  53      37.692  20.598 -17.284  1.00  0.00           P
ATOM   1653  O1P C   A  53      36.503  20.816 -16.421  1.00  0.00           O
ATOM   1654  O2P C   A  53      38.297  19.244 -17.371  1.00  0.00           O
ATOM   1655  O5' C   A  53      37.322  21.068 -18.761  1.00  0.00           O
ATOM   1656  C5' C   A  53      36.922  22.411 -19.025  1.00  0.00           C
ATOM   1657 1H5' C   A  53      37.494  23.019 -18.475  1.00  0.00           H
ATOM   1658 2H5' C   A  53      35.966  22.511 -18.748  1.00  0.00           H
ATOM   1659  C4' C   A  53      37.081  22.723 -20.495  1.00  0.00           C
ATOM   1660  H4' C   A  53      36.631  23.607 -20.621  1.00  0.00           H
ATOM   1661  O4' C   A  53      38.498  22.749 -20.821  1.00  0.00           O
ATOM   1662  C1' C   A  53      38.709  22.150 -22.088  1.00  0.00           C
ATOM   1663  H1' C   A  53      39.256  22.755 -22.666  1.00  0.00           H
ATOM   1664  N1  C   A  53      39.501  20.922 -21.899  1.00  0.00           N
ATOM   1665  C6  C   A  53      39.583  20.323 -20.673  1.00  0.00           C
ATOM   1666  H6  C   A  53      39.097  20.723 -19.896  1.00  0.00           H
ATOM   1667  C5  C   A  53      40.304  19.209 -20.495  1.00  0.00           C
ATOM   1668  H5  C   A  53      40.370  18.770 -19.599  1.00  0.00           H
ATOM   1669  C4  C   A  53      40.974  18.673 -21.633  1.00  0.00           C
ATOM   1670  N4  C   A  53      41.706  17.566 -21.519  1.00  0.00           N
ATOM   1671  H41 C   A  53      41.787  17.109 -20.633  1.00  0.00           H
ATOM   1672  H42 C   A  53      42.175  17.192 -22.319  1.00  0.00           H
ATOM   1673  N3  C   A  53      40.897  19.249 -22.833  1.00  0.00           N
ATOM   1674  C2  C   A  53      40.169  20.376 -22.996  1.00  0.00           C
ATOM   1675  O2  C   A  53      40.078  20.938 -24.096  1.00  0.00           O
ATOM   1676  C3' C   A  53      36.490  21.697 -21.452  1.00  0.00           C
ATOM   1677  H3' C   A  53      36.460  20.757 -21.113  1.00  0.00           H
ATOM   1678  C2' C   A  53      37.333  21.901 -22.704  1.00  0.00           C
ATOM   1679 1H2' C   A  53      37.254  21.184 -23.397  1.00  0.00           H
ATOM   1680  O2' C   A  53      36.932  23.061 -23.408  1.00  0.00           O
ATOM   1681 2HO' C   A  53      36.032  22.909 -23.816  1.00  0.00           H
ATOM   1682  O3' C   A  53      35.103  21.928 -21.684  1.00  0.00           O
ATOM   1683  P   C   A  54      34.145  20.699 -22.087  1.00  0.00           P
ATOM   1684  O1P C   A  54      32.759  21.226 -22.162  1.00  0.00           O
ATOM   1685  O2P C   A  54      34.448  19.554 -21.191  1.00  0.00           O
ATOM   1686  O5' C   A  54      34.612  20.314 -23.561  1.00  0.00           O
ATOM   1687  C5' C   A  54      34.502  21.248 -24.634  1.00  0.00           C
ATOM   1688 1H5' C   A  54      35.102  22.022 -24.433  1.00  0.00           H
ATOM   1689 2H5' C   A  54      33.554  21.563 -24.675  1.00  0.00           H
ATOM   1690  C4' C   A  54      34.899  20.597 -25.940  1.00  0.00           C
ATOM   1691  H4' C   A  54      34.505  21.187 -26.644  1.00  0.00           H
ATOM   1692  O4' C   A  54      36.350  20.505 -26.004  1.00  0.00           O
ATOM   1693  C1' C   A  54      36.722  19.291 -26.638  1.00  0.00           C
ATOM   1694  H1' C   A  54      37.355  19.475 -27.390  1.00  0.00           H
ATOM   1695  N1  C   A  54      37.457  18.463 -25.668  1.00  0.00           N
ATOM   1696  C6  C   A  54      37.247  18.606 -24.324  1.00  0.00           C
ATOM   1697  H6  C   A  54      36.584  19.281 -23.999  1.00  0.00           H
ATOM   1698  C5  C   A  54      37.914  17.858 -23.436  1.00  0.00           C
ATOM   1699  H5  C   A  54      37.765  17.962 -22.453  1.00  0.00           H
ATOM   1700  C4  C   A  54      38.844  16.908 -23.948  1.00  0.00           C
ATOM   1701  N4  C   A  54      39.538  16.134 -23.114  1.00  0.00           N
ATOM   1702  H41 C   A  54      39.407  16.219 -22.126  1.00  0.00           H
ATOM   1703  H42 C   A  54      40.190  15.468 -23.476  1.00  0.00           H
ATOM   1704  N3  C   A  54      39.054  16.757 -25.256  1.00  0.00           N
ATOM   1705  C2  C   A  54      38.377  17.523 -26.141  1.00  0.00           C
ATOM   1706  O2  C   A  54      38.550  17.412 -27.362  1.00  0.00           O
ATOM   1707  C3' C   A  54      34.429  19.163 -26.138  1.00  0.00           C
ATOM   1708  H3' C   A  54      34.338  18.619 -25.304  1.00  0.00           H
ATOM   1709  C2' C   A  54      35.439  18.638 -27.149  1.00  0.00           C
ATOM   1710 1H2' C   A  54      35.440  17.647 -27.281  1.00  0.00           H
ATOM   1711  O2' C   A  54      35.165  19.128 -28.449  1.00  0.00           O
ATOM   1712 2HO' C   A  54      34.326  18.707 -28.794  1.00  0.00           H
ATOM   1713  O3' C   A  54      33.090  19.099 -26.620  1.00  0.00           O
ATOM   1714  P   A   A  55      32.218  17.768 -26.378  1.00  0.00           P
ATOM   1715  O1P A   A  55      30.877  18.005 -26.969  1.00  0.00           O
ATOM   1716  O2P A   A  55      32.332  17.385 -24.947  1.00  0.00           O
ATOM   1717  O5' A   A  55      32.957  16.657 -27.250  1.00  0.00           O
ATOM   1718  C5' A   A  55      33.063  16.788 -28.666  1.00  0.00           C
ATOM   1719 1H5' A   A  55      33.588  17.617 -28.862  1.00  0.00           H
ATOM   1720 2H5' A   A  55      32.140  16.882 -29.038  1.00  0.00           H
ATOM   1721  C4' A   A  55      33.749  15.577 -29.256  1.00  0.00           C
ATOM   1722  H4' A   A  55      33.539  15.633 -30.232  1.00  0.00           H
ATOM   1723  O4' A   A  55      35.170  15.632 -28.958  1.00  0.00           O
ATOM   1724  C1' A   A  55      35.676  14.313 -28.832  1.00  0.00           C
ATOM   1725  H1' A   A  55      36.410  14.167 -29.495  1.00  0.00           H
ATOM   1726  N9  A   A  55      36.282  14.170 -27.509  1.00  0.00           N
ATOM   1727  C8  A   A  55      36.061  14.929 -26.386  1.00  0.00           C
ATOM   1728  H8  A   A  55      35.429  15.704 -26.366  1.00  0.00           H
ATOM   1729  N7  A   A  55      36.755  14.544 -25.342  1.00  0.00           N
ATOM   1730  C5  A   A  55      37.482  13.457 -25.809  1.00  0.00           C
ATOM   1731  C6  A   A  55      38.407  12.600 -25.189  1.00  0.00           C
ATOM   1732  N6  A   A  55      38.776  12.706 -23.913  1.00  0.00           N
ATOM   1733  H61 A   A  55      38.389  13.428 -23.339  1.00  0.00           H
ATOM   1734  H62 A   A  55      39.440  12.064 -23.530  1.00  0.00           H
ATOM   1735  N1  A   A  55      38.949  11.615 -25.937  1.00  0.00           N
ATOM   1736  C2  A   A  55      38.581  11.507 -27.220  1.00  0.00           C
ATOM   1737  H2  A   A  55      39.013  10.763 -27.729  1.00  0.00           H
ATOM   1738  N3  A   A  55      37.722  12.249 -27.914  1.00  0.00           N
ATOM   1739  C4  A   A  55      37.202  13.218 -27.142  1.00  0.00           C
ATOM   1740  C3' A   A  55      33.326  14.228 -28.695  1.00  0.00           C
ATOM   1741  H3' A   A  55      33.075  14.223 -27.727  1.00  0.00           H
ATOM   1742  C2' A   A  55      34.512  13.349 -29.068  1.00  0.00           C
ATOM   1743 1H2' A   A  55      34.543  12.459 -28.614  1.00  0.00           H
ATOM   1744  O2' A   A  55      34.482  13.003 -30.441  1.00  0.00           O
ATOM   1745 2HO' A   A  55      33.725  12.372 -30.609  1.00  0.00           H
ATOM   1746  O3' A   A  55      32.106  13.766 -29.264  1.00  0.00           O
ATOM   1747  P   C   A  56      31.216  12.684 -28.472  1.00  0.00           P
ATOM   1748  O1P C   A  56      30.085  12.309 -29.358  1.00  0.00           O
ATOM   1749  O2P C   A  56      30.939  13.212 -27.112  1.00  0.00           O
ATOM   1750  O5' C   A  56      32.179  11.421 -28.328  1.00  0.00           O
ATOM   1751  C5' C   A  56      32.548  10.647 -29.469  1.00  0.00           C
ATOM   1752 1H5' C   A  56      32.845  11.277 -30.187  1.00  0.00           H
ATOM   1753 2H5' C   A  56      31.739  10.147 -29.778  1.00  0.00           H
ATOM   1754  C4' C   A  56      33.661   9.685 -29.118  1.00  0.00           C
ATOM   1755  H4' C   A  56      33.936   9.313 -30.004  1.00  0.00           H
ATOM   1756  O4' C   A  56      34.721  10.388 -28.423  1.00  0.00           O
ATOM   1757  C1' C   A  56      35.442   9.464 -27.626  1.00  0.00           C
ATOM   1758  H1' C   A  56      36.360   9.350 -28.006  1.00  0.00           H
ATOM   1759  N1  C   A  56      35.608  10.030 -26.276  1.00  0.00           N
ATOM   1760  C6  C   A  56      34.867  11.103 -25.865  1.00  0.00           C
ATOM   1761  H6  C   A  56      34.208  11.516 -26.494  1.00  0.00           H
ATOM   1762  C5  C   A  56      35.010  11.610 -24.633  1.00  0.00           C
ATOM   1763  H5  C   A  56      34.470  12.395 -24.328  1.00  0.00           H
ATOM   1764  C4  C   A  56      35.962  10.987 -23.774  1.00  0.00           C
ATOM   1765  N4  C   A  56      36.150  11.442 -22.535  1.00  0.00           N
ATOM   1766  H41 C   A  56      35.622  12.224 -22.204  1.00  0.00           H
ATOM   1767  H42 C   A  56      36.819  11.001 -21.937  1.00  0.00           H
ATOM   1768  N3  C   A  56      36.691   9.942 -24.167  1.00  0.00           N
ATOM   1769  C2  C   A  56      36.537   9.443 -25.413  1.00  0.00           C
ATOM   1770  O2  C   A  56      37.201   8.476 -25.811  1.00  0.00           O
ATOM   1771  C3' C   A  56      33.304   8.574 -28.143  1.00  0.00           C
ATOM   1772  H3' C   A  56      32.644   8.825 -27.434  1.00  0.00           H
ATOM   1773  C2' C   A  56      34.675   8.138 -27.632  1.00  0.00           C
ATOM   1774 1H2' C   A  56      34.656   7.608 -26.784  1.00  0.00           H
ATOM   1775  O2' C   A  56      35.311   7.259 -28.541  1.00  0.00           O
ATOM   1776 2HO' C   A  56      34.823   6.386 -28.558  1.00  0.00           H
ATOM   1777  O3' C   A  56      32.598   7.510 -28.777  1.00  0.00           O
ATOM   1778  P   A   A  57      31.913   6.362 -27.882  1.00  0.00           P
ATOM   1779  O1P A   A  57      31.085   5.525 -28.789  1.00  0.00           O
ATOM   1780  O2P A   A  57      31.283   7.002 -26.698  1.00  0.00           O
ATOM   1781  O5' A   A  57      33.140   5.479 -27.374  1.00  0.00           O
ATOM   1782  C5' A   A  57      33.740   4.502 -28.223  1.00  0.00           C
ATOM   1783 1H5' A   A  57      34.095   4.971 -29.032  1.00  0.00           H
ATOM   1784 2H5' A   A  57      33.030   3.854 -28.498  1.00  0.00           H
ATOM   1785  C4' A   A  57      34.857   3.786 -27.494  1.00  0.00           C
ATOM   1786  H4' A   A  57      35.310   3.250 -28.207  1.00  0.00           H
ATOM   1787  O4' A   A  57      35.726   4.761 -26.859  1.00  0.00           O
ATOM   1788  C1' A   A  57      36.285   4.197 -25.683  1.00  0.00           C
ATOM   1789  H1' A   A  57      37.282   4.180 -25.759  1.00  0.00           H
ATOM   1790  N9  A   A  57      35.972   5.069 -24.551  1.00  0.00           N
ATOM   1791  C8  A   A  57      35.044   6.078 -24.486  1.00  0.00           C
ATOM   1792  H8  A   A  57      34.459   6.332 -25.256  1.00  0.00           H
ATOM   1793  N7  A   A  57      34.996   6.678 -23.321  1.00  0.00           N
ATOM   1794  C5  A   A  57      35.957   6.018 -22.567  1.00  0.00           C
ATOM   1795  C6  A   A  57      36.396   6.179 -21.240  1.00  0.00           C
ATOM   1796  N6  A   A  57      35.907   7.095 -20.404  1.00  0.00           N
ATOM   1797  H61 A   A  57      35.186   7.717 -20.710  1.00  0.00           H
ATOM   1798  H62 A   A  57      36.261   7.160 -19.471  1.00  0.00           H
ATOM   1799  N1  A   A  57      37.369   5.354 -20.796  1.00  0.00           N
ATOM   1800  C2  A   A  57      37.866   4.438 -21.638  1.00  0.00           C
ATOM   1801  H2  A   A  57      38.587   3.856 -21.261  1.00  0.00           H
ATOM   1802  N3  A   A  57      37.538   4.192 -22.903  1.00  0.00           N
ATOM   1803  C4  A   A  57      36.566   5.026 -23.312  1.00  0.00           C
ATOM   1804  C3' A   A  57      34.431   2.892 -26.340  1.00  0.00           C
ATOM   1805  H3' A   A  57      33.627   3.204 -25.833  1.00  0.00           H
ATOM   1806  C2' A   A  57      35.718   2.786 -25.529  1.00  0.00           C
ATOM   1807 1H2' A   A  57      35.609   2.427 -24.602  1.00  0.00           H
ATOM   1808  O2' A   A  57      36.621   1.872 -26.121  1.00  0.00           O
ATOM   1809 2HO' A   A  57      36.263   0.943 -26.028  1.00  0.00           H
ATOM   1810  O3' A   A  57      33.966   1.620 -26.784  1.00  0.00           O
ATOM   1811  P   C   A  58      33.184   0.653 -25.762  1.00  0.00           P
ATOM   1812  O1P C   A  58      32.669  -0.498 -26.545  1.00  0.00           O
ATOM   1813  O2P C   A  58      32.242   1.477 -24.961  1.00  0.00           O
ATOM   1814  O5' C   A  58      34.323   0.121 -24.782  1.00  0.00           O
ATOM   1815  C5' C   A  58      35.379  -0.708 -25.266  1.00  0.00           C
ATOM   1816 1H5' C   A  58      35.929  -0.169 -25.903  1.00  0.00           H
ATOM   1817 2H5' C   A  58      34.969  -1.481 -25.751  1.00  0.00           H
ATOM   1818  C4' C   A  58      36.230  -1.197 -24.117  1.00  0.00           C
ATOM   1819  H4' C   A  58      36.809  -1.902 -24.527  1.00  0.00           H
ATOM   1820  O4' C   A  58      36.977  -0.083 -23.557  1.00  0.00           O
ATOM   1821  C1' C   A  58      37.144  -0.278 -22.161  1.00  0.00           C
ATOM   1822  H1' C   A  58      38.117  -0.268 -21.929  1.00  0.00           H
ATOM   1823  N1  C   A  58      36.531   0.859 -21.453  1.00  0.00           N
ATOM   1824  C6  C   A  58      35.472   1.533 -21.993  1.00  0.00           C
ATOM   1825  H6  C   A  58      35.113   1.253 -22.883  1.00  0.00           H
ATOM   1826  C5  C   A  58      34.907   2.563 -21.349  1.00  0.00           C
ATOM   1827  H5  C   A  58      34.132   3.059 -21.741  1.00  0.00           H
ATOM   1828  C4  C   A  58      35.453   2.925 -20.084  1.00  0.00           C
ATOM   1829  N4  C   A  58      34.933   3.939 -19.392  1.00  0.00           N
ATOM   1830  H41 C   A  58      34.156   4.449 -19.760  1.00  0.00           H
ATOM   1831  H42 C   A  58      35.320   4.189 -18.504  1.00  0.00           H
ATOM   1832  N3  C   A  58      36.488   2.277 -19.550  1.00  0.00           N
ATOM   1833  C2  C   A  58      37.049   1.239 -20.211  1.00  0.00           C
ATOM   1834  O2  C   A  58      38.012   0.613 -19.745  1.00  0.00           O
ATOM   1835  C3' C   A  58      35.475  -1.753 -22.920  1.00  0.00           C
ATOM   1836  H3' C   A  58      34.591  -1.327 -22.728  1.00  0.00           H
ATOM   1837  C2' C   A  58      36.509  -1.624 -21.810  1.00  0.00           C
ATOM   1838 1H2' C   A  58      36.159  -1.748 -20.881  1.00  0.00           H
ATOM   1839  O2' C   A  58      37.497  -2.633 -21.912  1.00  0.00           O
ATOM   1840 2HO' C   A  58      37.093  -3.519 -21.684  1.00  0.00           H
ATOM   1841  O3' C   A  58      35.056  -3.098 -23.130  1.00  0.00           O
ATOM   1842  P   C   A  59      33.641  -3.593 -22.545  1.00  0.00           P
ATOM   1843  O1P C   A  59      33.473  -5.016 -22.933  1.00  0.00           O
ATOM   1844  O2P C   A  59      32.603  -2.601 -22.925  1.00  0.00           O
ATOM   1845  O5' C   A  59      33.833  -3.525 -20.964  1.00  0.00           O
ATOM   1846  C5' C   A  59      34.819  -4.321 -20.309  1.00  0.00           C
ATOM   1847 1H5' C   A  59      35.623  -4.369 -20.902  1.00  0.00           H
ATOM   1848 2H5' C   A  59      34.443  -5.239 -20.183  1.00  0.00           H
ATOM   1849  C4' C   A  59      35.183  -3.712 -18.974  1.00  0.00           C
ATOM   1850  H4' C   A  59      35.960  -4.256 -18.656  1.00  0.00           H
ATOM   1851  O4' C   A  59      35.498  -2.305 -19.156  1.00  0.00           O
ATOM   1852  C1' C   A  59      35.083  -1.573 -18.013  1.00  0.00           C
ATOM   1853  H1' C   A  59      35.860  -1.074 -17.629  1.00  0.00           H
ATOM   1854  N1  C   A  59      34.100  -0.560 -18.436  1.00  0.00           N
ATOM   1855  C6  C   A  59      33.659  -0.505 -19.729  1.00  0.00           C
ATOM   1856  H6  C   A  59      34.009  -1.163 -20.396  1.00  0.00           H
ATOM   1857  C5  C   A  59      32.766   0.415 -20.117  1.00  0.00           C
ATOM   1858  H5  C   A  59      32.441   0.458 -21.062  1.00  0.00           H
ATOM   1859  C4  C   A  59      32.297   1.330 -19.130  1.00  0.00           C
ATOM   1860  N4  C   A  59      31.407   2.269 -19.452  1.00  0.00           N
ATOM   1861  H41 C   A  59      31.065   2.334 -20.390  1.00  0.00           H
ATOM   1862  H42 C   A  59      31.081   2.909 -18.756  1.00  0.00           H
ATOM   1863  N3  C   A  59      32.720   1.285 -17.866  1.00  0.00           N
ATOM   1864  C2  C   A  59      33.621   0.351 -17.489  1.00  0.00           C
ATOM   1865  O2  C   A  59      34.032   0.280 -16.323  1.00  0.00           O
ATOM   1866  C3' C   A  59      34.078  -3.702 -17.929  1.00  0.00           C
ATOM   1867  H3' C   A  59      33.147  -3.613 -18.284  1.00  0.00           H
ATOM   1868  C2' C   A  59      34.526  -2.577 -17.004  1.00  0.00           C
ATOM   1869 1H2' C   A  59      33.835  -2.254 -16.358  1.00  0.00           H
ATOM   1870  O2' C   A  59      35.577  -2.998 -16.155  1.00  0.00           O
ATOM   1871 2HO' C   A  59      35.225  -3.656 -15.490  1.00  0.00           H
ATOM   1872  O3' C   A  59      33.973  -4.955 -17.257  1.00  0.00           O
ATOM   1873  P   C   A  60      32.550  -5.436 -16.681  1.00  0.00           P
ATOM   1874  O1P C   A  60      32.684  -6.866 -16.306  1.00  0.00           O
ATOM   1875  O2P C   A  60      31.488  -5.023 -17.634  1.00  0.00           O
ATOM   1876  O5' C   A  60      32.370  -4.588 -15.343  1.00  0.00           O
ATOM   1877  C5' C   A  60      33.260  -4.759 -14.242  1.00  0.00           C
ATOM   1878 1H5' C   A  60      34.191  -4.598 -14.568  1.00  0.00           H
ATOM   1879 2H5' C   A  60      33.178  -5.703 -13.921  1.00  0.00           H
ATOM   1880  C4' C   A  60      32.913  -3.791 -13.133  1.00  0.00           C
ATOM   1881  H4' C   A  60      33.517  -4.047 -12.379  1.00  0.00           H
ATOM   1882  O4' C   A  60      33.120  -2.432 -13.605  1.00  0.00           O
ATOM   1883  C1' C   A  60      32.145  -1.576 -13.033  1.00  0.00           C
ATOM   1884  H1' C   A  60      32.595  -0.820 -12.558  1.00  0.00           H
ATOM   1885  N1  C   A  60      31.354  -0.976 -14.119  1.00  0.00           N
ATOM   1886  C6  C   A  60      31.373  -1.505 -15.379  1.00  0.00           C
ATOM   1887  H6  C   A  60      31.927  -2.317 -15.563  1.00  0.00           H
ATOM   1888  C5  C   A  60      30.662  -0.955 -16.371  1.00  0.00           C
ATOM   1889  H5  C   A  60      30.676  -1.337 -17.295  1.00  0.00           H
ATOM   1890  C4  C   A  60      29.884   0.197 -16.058  1.00  0.00           C
ATOM   1891  N4  C   A  60      29.157   0.793 -17.001  1.00  0.00           N
ATOM   1892  H41 C   A  60      29.155   0.432 -17.934  1.00  0.00           H
ATOM   1893  H42 C   A  60      28.613   1.601 -16.776  1.00  0.00           H
ATOM   1894  N3  C   A  60      29.854   0.716 -14.830  1.00  0.00           N
ATOM   1895  C2  C   A  60      30.580   0.151 -13.841  1.00  0.00           C
ATOM   1896  O2  C   A  60      30.576   0.606 -12.691  1.00  0.00           O
ATOM   1897  C3' C   A  60      31.463  -3.802 -12.670  1.00  0.00           C
ATOM   1898  H3' C   A  60      30.790  -4.037 -13.371  1.00  0.00           H
ATOM   1899  C2' C   A  60      31.311  -2.413 -12.062  1.00  0.00           C
ATOM   1900 1H2' C   A  60      30.370  -2.123 -11.885  1.00  0.00           H
ATOM   1901  O2' C   A  60      31.907  -2.348 -10.780  1.00  0.00           O
ATOM   1902 2HO' C   A  60      31.370  -2.892 -10.135  1.00  0.00           H
ATOM   1903  O3' C   A  60      31.212  -4.837 -11.724  1.00  0.00           O
ATOM   1904  P   U   A  61      29.706  -5.347 -11.478  1.00  0.00           P
ATOM   1905  O1P U   A  61      29.743  -6.301 -10.341  1.00  0.00           O
ATOM   1906  O2P U   A  61      29.143  -5.782 -12.781  1.00  0.00           O
ATOM   1907  O5' U   A  61      28.923  -4.040 -11.010  1.00  0.00           O
ATOM   1908  C5' U   A  61      29.211  -3.421  -9.757  1.00  0.00           C
ATOM   1909 1H5' U   A  61      30.181  -3.177  -9.747  1.00  0.00           H
ATOM   1910 2H5' U   A  61      29.028  -4.086  -9.033  1.00  0.00           H
ATOM   1911  C4' U   A  61      28.353  -2.189  -9.573  1.00  0.00           C
ATOM   1912  H4' U   A  61      28.629  -1.822  -8.685  1.00  0.00           H
ATOM   1913  O4' U   A  61      28.590  -1.279 -10.672  1.00  0.00           O
ATOM   1914  C1' U   A  61      27.439  -0.482 -10.875  1.00  0.00           C
ATOM   1915  H1' U   A  61      27.642   0.463 -10.620  1.00  0.00           H
ATOM   1916  N1  U   A  61      27.130  -0.471 -12.312  1.00  0.00           N
ATOM   1917  C6  U   A  61      27.658  -1.410 -13.171  1.00  0.00           C
ATOM   1918  H6  U   A  61      28.259  -2.118 -12.800  1.00  0.00           H
ATOM   1919  C5  U   A  61      27.396  -1.408 -14.483  1.00  0.00           C
ATOM   1920  H5  U   A  61      27.800  -2.105 -15.075  1.00  0.00           H
ATOM   1921  C4  U   A  61      26.537  -0.407 -15.038  1.00  0.00           C
ATOM   1922  O4  U   A  61      26.231  -0.288 -16.225  1.00  0.00           O
ATOM   1923  N3  U   A  61      26.042   0.490 -14.124  1.00  0.00           N
ATOM   1924  H3  U   A  61      25.435   1.199 -14.481  1.00  0.00           H
ATOM   1925  C2  U   A  61      26.288   0.521 -12.776  1.00  0.00           C
ATOM   1926  O2  U   A  61      25.795   1.366 -12.049  1.00  0.00           O
ATOM   1927  C3' U   A  61      26.849  -2.412  -9.608  1.00  0.00           C
ATOM   1928  H3' U   A  61      26.557  -3.171 -10.190  1.00  0.00           H
ATOM   1929  C2' U   A  61      26.308  -1.039 -10.003  1.00  0.00           C
ATOM   1930 1H2' U   A  61      25.389  -1.050 -10.397  1.00  0.00           H
ATOM   1931  O2' U   A  61      26.169  -0.204  -8.868  1.00  0.00           O
ATOM   1932 2HO' U   A  61      25.434  -0.552  -8.286  1.00  0.00           H
ATOM   1933  O3' U   A  61      26.342  -2.825  -8.340  1.00  0.00           O
ATOM   1934  P   A   A  62      26.588  -4.330  -7.826  1.00  0.00           P
ATOM   1935  O1P A   A  62      26.784  -5.196  -9.016  1.00  0.00           O
ATOM   1936  O2P A   A  62      25.519  -4.658  -6.849  1.00  0.00           O
ATOM   1937  O5' A   A  62      27.972  -4.244  -7.041  1.00  0.00           O
ATOM   1938  C5' A   A  62      28.247  -5.103  -5.934  1.00  0.00           C
ATOM   1939 1H5' A   A  62      29.043  -5.662  -6.166  1.00  0.00           H
ATOM   1940 2H5' A   A  62      27.453  -5.694  -5.796  1.00  0.00           H
ATOM   1941  C4' A   A  62      28.520  -4.286  -4.691  1.00  0.00           C
ATOM   1942  H4' A   A  62      28.438  -4.933  -3.933  1.00  0.00           H
ATOM   1943  O4' A   A  62      29.846  -3.697  -4.798  1.00  0.00           O
ATOM   1944  C1' A   A  62      29.819  -2.364  -4.317  1.00  0.00           C
ATOM   1945  H1' A   A  62      30.564  -2.212  -3.667  1.00  0.00           H
ATOM   1946  N9  A   A  62      30.071  -1.463  -5.442  1.00  0.00           N
ATOM   1947  C8  A   A  62      30.106  -1.778  -6.777  1.00  0.00           C
ATOM   1948  H8  A   A  62      29.957  -2.704  -7.124  1.00  0.00           H
ATOM   1949  N7  A   A  62      30.353  -0.753  -7.556  1.00  0.00           N
ATOM   1950  C5  A   A  62      30.491   0.309  -6.674  1.00  0.00           C
ATOM   1951  C6  A   A  62      30.762   1.676  -6.873  1.00  0.00           C
ATOM   1952  N6  A   A  62      30.951   2.228  -8.072  1.00  0.00           N
ATOM   1953  H61 A   A  62      30.903   1.663  -8.896  1.00  0.00           H
ATOM   1954  H62 A   A  62      31.140   3.207  -8.147  1.00  0.00           H
ATOM   1955  N1  A   A  62      30.836   2.466  -5.780  1.00  0.00           N
ATOM   1956  C2  A   A  62      30.649   1.912  -4.574  1.00  0.00           C
ATOM   1957  H2  A   A  62      30.715   2.540  -3.799  1.00  0.00           H
ATOM   1958  N3  A   A  62      30.388   0.645  -4.261  1.00  0.00           N
ATOM   1959  C4  A   A  62      30.321  -0.114  -5.369  1.00  0.00           C
ATOM   1960  C3' A   A  62      27.588  -3.102  -4.462  1.00  0.00           C
ATOM   1961  H3' A   A  62      27.186  -2.703  -5.286  1.00  0.00           H
ATOM   1962  C2' A   A  62      28.461  -2.152  -3.653  1.00  0.00           C
ATOM   1963 1H2' A   A  62      28.119  -1.215  -3.581  1.00  0.00           H
ATOM   1964  O2' A   A  62      28.550  -2.565  -2.301  1.00  0.00           O
ATOM   1965 2HO' A   A  62      27.666  -2.432  -1.853  1.00  0.00           H
ATOM   1966  O3' A   A  62      26.409  -3.488  -3.760  1.00  0.00           O
ATOM   1967  P   A   A  63      25.121  -2.523  -3.767  1.00  0.00           P
ATOM   1968  O1P A   A  63      24.087  -3.166  -2.917  1.00  0.00           O
ATOM   1969  O2P A   A  63      24.800  -2.172  -5.174  1.00  0.00           O
ATOM   1970  O5' A   A  63      25.623  -1.201  -3.032  1.00  0.00           O
ATOM   1971  C5' A   A  63      26.060  -1.233  -1.673  1.00  0.00           C
ATOM   1972 1H5' A   A  63      26.878  -1.807  -1.623  1.00  0.00           H
ATOM   1973 2H5' A   A  63      25.332  -1.641  -1.122  1.00  0.00           H
ATOM   1974  C4' A   A  63      26.366   0.167  -1.192  1.00  0.00           C
ATOM   1975  H4' A   A  63      26.491   0.083  -0.203  1.00  0.00           H
ATOM   1976  O4' A   A  63      27.556   0.650  -1.876  1.00  0.00           O
ATOM   1977  C1' A   A  63      27.385   2.009  -2.236  1.00  0.00           C
ATOM   1978  H1' A   A  63      28.173   2.546  -1.934  1.00  0.00           H
ATOM   1979  N9  A   A  63      27.363   2.101  -3.696  1.00  0.00           N
ATOM   1980  C8  A   A  63      26.949   1.149  -4.595  1.00  0.00           C
ATOM   1981  H8  A   A  63      26.603   0.252  -4.320  1.00  0.00           H
ATOM   1982  N7  A   A  63      27.049   1.526  -5.848  1.00  0.00           N
ATOM   1983  C5  A   A  63      27.562   2.813  -5.768  1.00  0.00           C
ATOM   1984  C6  A   A  63      27.899   3.762  -6.752  1.00  0.00           C
ATOM   1985  N6  A   A  63      27.764   3.554  -8.063  1.00  0.00           N
ATOM   1986  H61 A   A  63      27.405   2.682  -8.397  1.00  0.00           H
ATOM   1987  H62 A   A  63      28.022   4.270  -8.712  1.00  0.00           H
ATOM   1988  N1  A   A  63      28.386   4.951  -6.335  1.00  0.00           N
ATOM   1989  C2  A   A  63      28.523   5.163  -5.020  1.00  0.00           C
ATOM   1990  H2  A   A  63      28.888   6.059  -4.766  1.00  0.00           H
ATOM   1991  N3  A   A  63      28.243   4.352  -4.003  1.00  0.00           N
ATOM   1992  C4  A   A  63      27.761   3.180  -4.449  1.00  0.00           C
ATOM   1993  C3' A   A  63      25.296   1.209  -1.494  1.00  0.00           C
ATOM   1994  H3' A   A  63      24.730   1.020  -2.296  1.00  0.00           H
ATOM   1995  C2' A   A  63      26.100   2.501  -1.571  1.00  0.00           C
ATOM   1996 1H2' A   A  63      25.626   3.275  -1.991  1.00  0.00           H
ATOM   1997  O2' A   A  63      26.413   2.988  -0.279  1.00  0.00           O
ATOM   1998 2HO' A   A  63      25.578   3.313   0.166  1.00  0.00           H
ATOM   1999  O3' A   A  63      24.301   1.253  -0.474  1.00  0.00           O
ATOM   2000  P   C   A  64      22.886   0.523  -0.703  1.00  0.00           P
ATOM   2001  O1P C   A  64      22.231   0.423   0.626  1.00  0.00           O
ATOM   2002  O2P C   A  64      23.103  -0.706  -1.507  1.00  0.00           O
ATOM   2003  O5' C   A  64      22.051   1.557  -1.585  1.00  0.00           O
ATOM   2004  C5' C   A  64      22.367   1.781  -2.959  1.00  0.00           C
ATOM   2005 1H5' C   A  64      21.511   1.811  -3.475  1.00  0.00           H
ATOM   2006 2H5' C   A  64      22.923   1.014  -3.280  1.00  0.00           H
ATOM   2007  C4' C   A  64      23.121   3.081  -3.111  1.00  0.00           C
ATOM   2008  H4' C   A  64      23.406   3.328  -2.185  1.00  0.00           H
ATOM   2009  O4' C   A  64      24.237   2.875  -4.011  1.00  0.00           O
ATOM   2010  C1' C   A  64      24.490   4.064  -4.736  1.00  0.00           C
ATOM   2011  H1' C   A  64      25.401   4.406  -4.506  1.00  0.00           H
ATOM   2012  N1  C   A  64      24.513   3.734  -6.172  1.00  0.00           N
ATOM   2013  C6  C   A  64      24.305   2.453  -6.603  1.00  0.00           C
ATOM   2014  H6  C   A  64      24.128   1.732  -5.933  1.00  0.00           H
ATOM   2015  C5  C   A  64      24.334   2.148  -7.907  1.00  0.00           C
ATOM   2016  H5  C   A  64      24.184   1.212  -8.226  1.00  0.00           H
ATOM   2017  C4  C   A  64      24.587   3.211  -8.822  1.00  0.00           C
ATOM   2018  N4  C   A  64      24.632   2.973 -10.132  1.00  0.00           N
ATOM   2019  H41 C   A  64      24.488   2.045 -10.477  1.00  0.00           H
ATOM   2020  H42 C   A  64      24.810   3.722 -10.770  1.00  0.00           H
ATOM   2021  N3  C   A  64      24.788   4.463  -8.413  1.00  0.00           N
ATOM   2022  C2  C   A  64      24.757   4.756  -7.094  1.00  0.00           C
ATOM   2023  O2  C   A  64      24.939   5.909  -6.678  1.00  0.00           O
ATOM   2024  C3' C   A  64      22.335   4.220  -3.741  1.00  0.00           C
ATOM   2025  H3' C   A  64      21.621   3.940  -4.382  1.00  0.00           H
ATOM   2026  C2' C   A  64      23.426   5.097  -4.351  1.00  0.00           C
ATOM   2027 1H2' C   A  64      23.113   5.720  -5.068  1.00  0.00           H
ATOM   2028  O2' C   A  64      23.975   5.969  -3.381  1.00  0.00           O
ATOM   2029 2HO' C   A  64      23.291   6.650  -3.120  1.00  0.00           H
ATOM   2030  O3' C   A  64      21.572   4.919  -2.761  1.00  0.00           O
ATOM   2031  P   U   A  65      19.971   4.780  -2.744  1.00  0.00           P
ATOM   2032  O1P U   A  65      19.482   5.465  -1.521  1.00  0.00           O
ATOM   2033  O2P U   A  65      19.615   3.358  -2.982  1.00  0.00           O
ATOM   2034  O5' U   A  65      19.502   5.627  -4.009  1.00  0.00           O
ATOM   2035  C5' U   A  65      20.004   6.942  -4.241  1.00  0.00           C
ATOM   2036 1H5' U   A  65      21.003   6.897  -4.244  1.00  0.00           H
ATOM   2037 2H5' U   A  65      19.699   7.528  -3.490  1.00  0.00           H
ATOM   2038  C4' U   A  65      19.495   7.469  -5.563  1.00  0.00           C
ATOM   2039  H4' U   A  65      19.298   8.436  -5.401  1.00  0.00           H
ATOM   2040  O4' U   A  65      20.514   7.259  -6.578  1.00  0.00           O
ATOM   2041  C1' U   A  65      19.905   6.875  -7.798  1.00  0.00           C
ATOM   2042  H1' U   A  65      20.214   7.472  -8.539  1.00  0.00           H
ATOM   2043  N1  U   A  65      20.365   5.520  -8.137  1.00  0.00           N
ATOM   2044  C6  U   A  65      20.786   4.645  -7.161  1.00  0.00           C
ATOM   2045  H6  U   A  65      20.770   4.943  -6.206  1.00  0.00           H
ATOM   2046  C5  U   A  65      21.215   3.412  -7.445  1.00  0.00           C
ATOM   2047  H5  U   A  65      21.510   2.804  -6.708  1.00  0.00           H
ATOM   2048  C4  U   A  65      21.252   2.962  -8.801  1.00  0.00           C
ATOM   2049  O4  U   A  65      21.625   1.855  -9.186  1.00  0.00           O
ATOM   2050  N3  U   A  65      20.817   3.885  -9.722  1.00  0.00           N
ATOM   2051  H3  U   A  65      20.833   3.599 -10.680  1.00  0.00           H
ATOM   2052  C2  U   A  65      20.364   5.154  -9.471  1.00  0.00           C
ATOM   2053  O2  U   A  65      19.989   5.894 -10.362  1.00  0.00           O
ATOM   2054  C3' U   A  65      18.259   6.769  -6.110  1.00  0.00           C
ATOM   2055  H3' U   A  65      18.146   5.813  -5.838  1.00  0.00           H
ATOM   2056  C2' U   A  65      18.391   6.987  -7.613  1.00  0.00           C
ATOM   2057 1H2' U   A  65      17.809   6.405  -8.181  1.00  0.00           H
ATOM   2058  O2' U   A  65      17.986   8.293  -7.978  1.00  0.00           O
ATOM   2059 2HO' U   A  65      16.997   8.380  -7.862  1.00  0.00           H
ATOM   2060  O3' U   A  65      17.066   7.336  -5.576  1.00  0.00           O
ATOM   2061  P   U   A  66      15.819   6.385  -5.218  1.00  0.00           P
ATOM   2062  O1P U   A  66      14.809   7.224  -4.524  1.00  0.00           O
ATOM   2063  O2P U   A  66      16.333   5.158  -4.558  1.00  0.00           O
ATOM   2064  O5' U   A  66      15.231   5.976  -6.641  1.00  0.00           O
ATOM   2065  C5' U   A  66      14.848   6.970  -7.590  1.00  0.00           C
ATOM   2066 1H5' U   A  66      15.592   7.635  -7.661  1.00  0.00           H
ATOM   2067 2H5' U   A  66      14.026   7.425  -7.248  1.00  0.00           H
ATOM   2068  C4' U   A  66      14.579   6.333  -8.933  1.00  0.00           C
ATOM   2069  H4' U   A  66      14.067   7.023  -9.444  1.00  0.00           H
ATOM   2070  O4' U   A  66      15.846   5.980  -9.554  1.00  0.00           O
ATOM   2071  C1' U   A  66      15.710   4.753 -10.249  1.00  0.00           C
ATOM   2072  H1' U   A  66      16.020   4.861 -11.193  1.00  0.00           H
ATOM   2073  N1  U   A  66      16.600   3.763  -9.627  1.00  0.00           N
ATOM   2074  C6  U   A  66      16.768   3.710  -8.261  1.00  0.00           C
ATOM   2075  H6  U   A  66      16.278   4.368  -7.689  1.00  0.00           H
ATOM   2076  C5  U   A  66      17.562   2.812  -7.672  1.00  0.00           C
ATOM   2077  H5  U   A  66      17.657   2.805  -6.677  1.00  0.00           H
ATOM   2078  C4  U   A  66      18.276   1.861  -8.465  1.00  0.00           C
ATOM   2079  O4  U   A  66      19.029   0.985  -8.041  1.00  0.00           O
ATOM   2080  N3  U   A  66      18.067   1.973  -9.821  1.00  0.00           N
ATOM   2081  H3  U   A  66      18.556   1.323 -10.403  1.00  0.00           H
ATOM   2082  C2  U   A  66      17.261   2.879 -10.459  1.00  0.00           C
ATOM   2083  O2  U   A  66      17.142   2.897 -11.670  1.00  0.00           O
ATOM   2084  C3' U   A  66      13.804   5.024  -8.896  1.00  0.00           C
ATOM   2085  H3' U   A  66      13.934   4.468  -8.075  1.00  0.00           H
ATOM   2086  C2' U   A  66      14.234   4.360 -10.197  1.00  0.00           C
ATOM   2087 1H2' U   A  66      14.004   3.390 -10.277  1.00  0.00           H
ATOM   2088  O2' U   A  66      13.573   4.929 -11.312  1.00  0.00           O
ATOM   2089 2HO' U   A  66      12.605   4.679 -11.289  1.00  0.00           H
ATOM   2090  O3' U   A  66      12.398   5.239  -8.827  1.00  0.00           O
ATOM   2091  P   G   A  67      11.449   4.119  -8.169  1.00  0.00           P
ATOM   2092  O1P G   A  67      10.120   4.743  -7.945  1.00  0.00           O
ATOM   2093  O2P G   A  67      12.170   3.500  -7.027  1.00  0.00           O
ATOM   2094  O5' G   A  67      11.295   3.022  -9.314  1.00  0.00           O
ATOM   2095  C5' G   A  67      10.492   3.273 -10.467  1.00  0.00           C
ATOM   2096 1H5' G   A  67      10.628   4.226 -10.738  1.00  0.00           H
ATOM   2097 2H5' G   A  67       9.535   3.131 -10.215  1.00  0.00           H
ATOM   2098  C4' G   A  67      10.885   2.343 -11.593  1.00  0.00           C
ATOM   2099  H4' G   A  67      10.503   2.777 -12.409  1.00  0.00           H
ATOM   2100  O4' G   A  67      12.329   2.205 -11.629  1.00  0.00           O
ATOM   2101  C1' G   A  67      12.665   0.930 -12.149  1.00  0.00           C
ATOM   2102  H1' G   A  67      13.186   1.037 -12.996  1.00  0.00           H
ATOM   2103  N9  G   A  67      13.559   0.263 -11.207  1.00  0.00           N
ATOM   2104  C8  G   A  67      13.891   0.673  -9.939  1.00  0.00           C
ATOM   2105  H8  G   A  67      13.527   1.503  -9.516  1.00  0.00           H
ATOM   2106  N7  G   A  67      14.730  -0.129  -9.341  1.00  0.00           N
ATOM   2107  C5  G   A  67      14.961  -1.135 -10.270  1.00  0.00           C
ATOM   2108  C6  G   A  67      15.785  -2.290 -10.195  1.00  0.00           C
ATOM   2109  O6  G   A  67      16.502  -2.669  -9.260  1.00  0.00           O
ATOM   2110  N1  G   A  67      15.723  -3.039 -11.364  1.00  0.00           N
ATOM   2111  H1  G   A  67      16.273  -3.873 -11.407  1.00  0.00           H
ATOM   2112  C2  G   A  67      14.967  -2.723 -12.463  1.00  0.00           C
ATOM   2113  N2  G   A  67      15.039  -3.572 -13.490  1.00  0.00           N
ATOM   2114  H21 G   A  67      15.621  -4.383 -13.429  1.00  0.00           H
ATOM   2115  H22 G   A  67      14.511  -3.397 -14.321  1.00  0.00           H
ATOM   2116  N3  G   A  67      14.198  -1.654 -12.549  1.00  0.00           N
ATOM   2117  C4  G   A  67      14.243  -0.908 -11.426  1.00  0.00           C
ATOM   2118  C3' G   A  67      10.401   0.906 -11.472  1.00  0.00           C
ATOM   2119  H3' G   A  67      10.348   0.546 -10.541  1.00  0.00           H
ATOM   2120  C2' G   A  67      11.361   0.168 -12.397  1.00  0.00           C
ATOM   2121 1H2' G   A  67      11.376  -0.826 -12.288  1.00  0.00           H
ATOM   2122  O2' G   A  67      10.992   0.336 -13.753  1.00  0.00           O
ATOM   2123 2HO' G   A  67      10.140  -0.157 -13.930  1.00  0.00           H
ATOM   2124  O3' G   A  67       9.040   0.767 -11.875  1.00  0.00           O
ATOM   2125  P   A   A  68       8.166  -0.467 -11.326  1.00  0.00           P
ATOM   2126  O1P A   A  68       6.791  -0.307 -11.864  1.00  0.00           O
ATOM   2127  O2P A   A  68       8.372  -0.575  -9.859  1.00  0.00           O
ATOM   2128  O5' A   A  68       8.821  -1.745 -12.018  1.00  0.00           O
ATOM   2129  C5' A   A  68       8.656  -1.989 -13.414  1.00  0.00           C
ATOM   2130 1H5' A   A  68       9.087  -1.238 -13.913  1.00  0.00           H
ATOM   2131 2H5' A   A  68       7.676  -2.002 -13.613  1.00  0.00           H
ATOM   2132  C4' A   A  68       9.290  -3.308 -13.793  1.00  0.00           C
ATOM   2133  H4' A   A  68       9.014  -3.457 -14.743  1.00  0.00           H
ATOM   2134  O4' A   A  68      10.728  -3.212 -13.617  1.00  0.00           O
ATOM   2135  C1' A   A  68      11.241  -4.463 -13.192  1.00  0.00           C
ATOM   2136  H1' A   A  68      11.944  -4.775 -13.831  1.00  0.00           H
ATOM   2137  N9  A   A  68      11.907  -4.277 -11.904  1.00  0.00           N
ATOM   2138  C8  A   A  68      11.678  -3.302 -10.964  1.00  0.00           C
ATOM   2139  H8  A   A  68      10.995  -2.581 -11.080  1.00  0.00           H
ATOM   2140  N7  A   A  68      12.438  -3.405  -9.901  1.00  0.00           N
ATOM   2141  C5  A   A  68      13.221  -4.522 -10.158  1.00  0.00           C
ATOM   2142  C6  A   A  68      14.232  -5.162  -9.420  1.00  0.00           C
ATOM   2143  N6  A   A  68      14.647  -4.751  -8.220  1.00  0.00           N
ATOM   2144  H61 A   A  68      14.233  -3.945  -7.797  1.00  0.00           H
ATOM   2145  H62 A   A  68      15.372  -5.249  -7.744  1.00  0.00           H
ATOM   2146  N1  A   A  68      14.810  -6.254  -9.963  1.00  0.00           N
ATOM   2147  C2  A   A  68      14.397  -6.666 -11.169  1.00  0.00           C
ATOM   2148  H2  A   A  68      14.859  -7.478 -11.526  1.00  0.00           H
ATOM   2149  N3  A   A  68      13.461  -6.149 -11.959  1.00  0.00           N
ATOM   2150  C4  A   A  68      12.905  -5.067 -11.389  1.00  0.00           C
ATOM   2151  C3' A   A  68       8.896  -4.502 -12.935  1.00  0.00           C
ATOM   2152  H3' A   A  68       8.678  -4.292 -11.982  1.00  0.00           H
ATOM   2153  C2' A   A  68      10.073  -5.449 -13.133  1.00  0.00           C
ATOM   2154 1H2' A   A  68      10.131  -6.200 -12.475  1.00  0.00           H
ATOM   2155  O2' A   A  68       9.985  -6.125 -14.374  1.00  0.00           O
ATOM   2156 2HO' A   A  68       9.224  -6.773 -14.347  1.00  0.00           H
ATOM   2157  O3' A   A  68       7.663  -5.075 -13.358  1.00  0.00           O
ATOM   2158  P   C   A  69       6.967  -6.218 -12.466  1.00  0.00           P
ATOM   2159  O1P C   A  69       7.380  -7.526 -13.036  1.00  0.00           O
ATOM   2160  O2P C   A  69       5.524  -5.894 -12.345  1.00  0.00           O
ATOM   2161  O5' C   A  69       7.640  -6.057 -11.029  1.00  0.00           O
ATOM   2162  C5' C   A  69       7.738  -7.162 -10.130  1.00  0.00           C
ATOM   2163 1H5' C   A  69       6.964  -7.772 -10.302  1.00  0.00           H
ATOM   2164 2H5' C   A  69       7.683  -6.809  -9.196  1.00  0.00           H
ATOM   2165  C4' C   A  69       9.044  -7.893 -10.342  1.00  0.00           C
ATOM   2166  H4' C   A  69       8.981  -8.291 -11.257  1.00  0.00           H
ATOM   2167  O4' C   A  69      10.138  -6.947 -10.216  1.00  0.00           O
ATOM   2168  C1' C   A  69      11.239  -7.567  -9.575  1.00  0.00           C
ATOM   2169  H1' C   A  69      12.048  -7.509 -10.160  1.00  0.00           H
ATOM   2170  N1  C   A  69      11.553  -6.805  -8.354  1.00  0.00           N
ATOM   2171  C6  C   A  69      10.846  -5.680  -8.031  1.00  0.00           C
ATOM   2172  H6  C   A  69      10.103  -5.378  -8.629  1.00  0.00           H
ATOM   2173  C5  C   A  69      11.131  -4.977  -6.929  1.00  0.00           C
ATOM   2174  H5  C   A  69      10.617  -4.153  -6.691  1.00  0.00           H
ATOM   2175  C4  C   A  69      12.195  -5.448  -6.107  1.00  0.00           C
ATOM   2176  N4  C   A  69      12.525  -4.792  -4.995  1.00  0.00           N
ATOM   2177  H41 C   A  69      12.025  -3.966  -4.735  1.00  0.00           H
ATOM   2178  H42 C   A  69      13.272  -5.126  -4.421  1.00  0.00           H
ATOM   2179  N3  C   A  69      12.891  -6.545  -6.411  1.00  0.00           N
ATOM   2180  C2  C   A  69      12.593  -7.245  -7.528  1.00  0.00           C
ATOM   2181  O2  C   A  69      13.218  -8.268  -7.840  1.00  0.00           O
ATOM   2182  C3' C   A  69       9.350  -8.978  -9.320  1.00  0.00           C
ATOM   2183  H3' C   A  69       8.941  -8.842  -8.417  1.00  0.00           H
ATOM   2184  C2' C   A  69      10.874  -9.032  -9.321  1.00  0.00           C
ATOM   2185 1H2' C   A  69      11.280  -9.477  -8.522  1.00  0.00           H
ATOM   2186  O2' C   A  69      11.356  -9.809 -10.401  1.00  0.00           O
ATOM   2187 2HO' C   A  69      11.125 -10.770 -10.249  1.00  0.00           H
ATOM   2188  O3' C   A  69       8.768 -10.221  -9.702  1.00  0.00           O
ATOM   2189  P   U   A  70       7.724 -10.954  -8.721  1.00  0.00           P
ATOM   2190  O1P U   A  70       7.165 -12.111  -9.463  1.00  0.00           O
ATOM   2191  O2P U   A  70       6.807  -9.930  -8.158  1.00  0.00           O
ATOM   2192  O5' U   A  70       8.633 -11.515  -7.539  1.00  0.00           O
ATOM   2193  C5' U   A  70       9.847 -12.213  -7.813  1.00  0.00           C
ATOM   2194 1H5' U   A  70      10.382 -11.665  -8.456  1.00  0.00           H
ATOM   2195 2H5' U   A  70       9.613 -13.088  -8.236  1.00  0.00           H
ATOM   2196  C4' U   A  70      10.623 -12.435  -6.536  1.00  0.00           C
ATOM   2197  H4' U   A  70      11.147 -13.271  -6.700  1.00  0.00           H
ATOM   2198  O4' U   A  70      11.454 -11.276  -6.278  1.00  0.00           O
ATOM   2199  C1' U   A  70      11.640 -11.132  -4.883  1.00  0.00           C
ATOM   2200  H1' U   A  70      12.606 -11.272  -4.665  1.00  0.00           H
ATOM   2201  N1  U   A  70      11.316  -9.747  -4.511  1.00  0.00           N
ATOM   2202  C6  U   A  70      10.276  -9.071  -5.111  1.00  0.00           C
ATOM   2203  H6  U   A  70       9.738  -9.538  -5.813  1.00  0.00           H
ATOM   2204  C5  U   A  70       9.962  -7.814  -4.787  1.00  0.00           C
ATOM   2205  H5  U   A  70       9.201  -7.356  -5.245  1.00  0.00           H
ATOM   2206  C4  U   A  70      10.713  -7.123  -3.786  1.00  0.00           C
ATOM   2207  O4  U   A  70      10.518  -5.970  -3.403  1.00  0.00           O
ATOM   2208  N3  U   A  70      11.738  -7.856  -3.229  1.00  0.00           N
ATOM   2209  H3  U   A  70      12.283  -7.399  -2.526  1.00  0.00           H
ATOM   2210  C2  U   A  70      12.090  -9.145  -3.536  1.00  0.00           C
ATOM   2211  O2  U   A  70      13.017  -9.712  -2.985  1.00  0.00           O
ATOM   2212  C3' U   A  70       9.787 -12.569  -5.272  1.00  0.00           C
ATOM   2213  H3' U   A  70       8.930 -12.054  -5.273  1.00  0.00           H
ATOM   2214  C2' U   A  70      10.768 -12.172  -4.172  1.00  0.00           C
ATOM   2215 1H2' U   A  70      10.340 -11.903  -3.309  1.00  0.00           H
ATOM   2216  O2' U   A  70      11.589 -13.263  -3.798  1.00  0.00           O
ATOM   2217 2HO' U   A  70      11.035 -13.953  -3.332  1.00  0.00           H
ATOM   2218  O3' U   A  70       9.299 -13.898  -5.107  1.00  0.00           O
ATOM   2219  P   A   A  71       7.996 -14.166  -4.202  1.00  0.00           P
ATOM   2220  O1P A   A  71       6.973 -14.791  -5.079  1.00  0.00           O
ATOM   2221  O2P A   A  71       7.666 -12.918  -3.466  1.00  0.00           O
ATOM   2222  O5' A   A  71       8.477 -15.265  -3.151  1.00  0.00           O
ATOM   2223  C5' A   A  71       8.205 -15.126  -1.756  1.00  0.00           C
ATOM   2224 1H5' A   A  71       7.409 -15.690  -1.536  1.00  0.00           H
ATOM   2225 2H5' A   A  71       7.993 -14.166  -1.574  1.00  0.00           H
ATOM   2226  C4' A   A  71       9.404 -15.565  -0.947  1.00  0.00           C
ATOM   2227  H4' A   A  71       9.469 -16.553  -1.085  1.00  0.00           H
ATOM   2228  O4' A   A  71      10.578 -14.848  -1.426  1.00  0.00           O
ATOM   2229  C1' A   A  71      11.302 -14.326  -0.326  1.00  0.00           C
ATOM   2230  H1' A   A  71      12.286 -14.455  -0.449  1.00  0.00           H
ATOM   2231  N9  A   A  71      11.092 -12.879  -0.283  1.00  0.00           N
ATOM   2232  C8  A   A  71      10.156 -12.153  -0.978  1.00  0.00           C
ATOM   2233  H8  A   A  71       9.501 -12.569  -1.609  1.00  0.00           H
ATOM   2234  N7  A   A  71      10.200 -10.867  -0.738  1.00  0.00           N
ATOM   2235  C5  A   A  71      11.235 -10.734   0.177  1.00  0.00           C
ATOM   2236  C6  A   A  71      11.781  -9.617   0.827  1.00  0.00           C
ATOM   2237  N6  A   A  71      11.344  -8.372   0.644  1.00  0.00           N
ATOM   2238  H61 A   A  71      10.587  -8.195   0.015  1.00  0.00           H
ATOM   2239  H62 A   A  71      11.773  -7.614   1.136  1.00  0.00           H
ATOM   2240  N1  A   A  71      12.806  -9.825   1.682  1.00  0.00           N
ATOM   2241  C2  A   A  71      13.244 -11.078   1.862  1.00  0.00           C
ATOM   2242  H2  A   A  71      14.004 -11.178   2.504  1.00  0.00           H
ATOM   2243  N3  A   A  71      12.812 -12.209   1.308  1.00  0.00           N
ATOM   2244  C4  A   A  71      11.793 -11.965   0.466  1.00  0.00           C
ATOM   2245  C3' A   A  71       9.332 -15.257   0.545  1.00  0.00           C
ATOM   2246  H3' A   A  71       8.732 -14.499   0.800  1.00  0.00           H
ATOM   2247  C2' A   A  71      10.798 -15.063   0.911  1.00  0.00           C
ATOM   2248 1H2' A   A  71      10.970 -14.648   1.804  1.00  0.00           H
ATOM   2249  O2' A   A  71      11.470 -16.305   1.010  1.00  0.00           O
ATOM   2250 2HO' A   A  71      11.146 -16.796   1.819  1.00  0.00           H
ATOM   2251  O3' A   A  71       8.727 -16.322   1.275  1.00  0.00           O
ATOM   2252  P   G   A  72       7.912 -16.005   2.626  1.00  0.00           P
ATOM   2253  O1P G   A  72       7.368 -17.295   3.122  1.00  0.00           O
ATOM   2254  O2P G   A  72       6.988 -14.871   2.367  1.00  0.00           O
ATOM   2255  O5' G   A  72       9.032 -15.517   3.651  1.00  0.00           O
ATOM   2256  C5' G   A  72      10.118 -16.370   4.008  1.00  0.00           C
ATOM   2257 1H5' G   A  72      10.602 -16.622   3.170  1.00  0.00           H
ATOM   2258 2H5' G   A  72       9.739 -17.192   4.434  1.00  0.00           H
ATOM   2259  C4' G   A  72      11.052 -15.661   4.965  1.00  0.00           C
ATOM   2260  H4' G   A  72      11.646 -16.388   5.308  1.00  0.00           H
ATOM   2261  O4' G   A  72      11.767 -14.613   4.259  1.00  0.00           O
ATOM   2262  C1' G   A  72      12.047 -13.547   5.152  1.00  0.00           C
ATOM   2263  H1' G   A  72      13.034 -13.396   5.205  1.00  0.00           H
ATOM   2264  N9  G   A  72      11.478 -12.321   4.603  1.00  0.00           N
ATOM   2265  C8  G   A  72      10.639 -12.208   3.522  1.00  0.00           C
ATOM   2266  H8  G   A  72      10.323 -12.992   2.987  1.00  0.00           H
ATOM   2267  N7  G   A  72      10.296 -10.977   3.262  1.00  0.00           N
ATOM   2268  C5  G   A  72      10.948 -10.229   4.234  1.00  0.00           C
ATOM   2269  C6  G   A  72      10.955  -8.831   4.464  1.00  0.00           C
ATOM   2270  O6  G   A  72      10.372  -7.946   3.834  1.00  0.00           O
ATOM   2271  N1  G   A  72      11.744  -8.496   5.558  1.00  0.00           N
ATOM   2272  H1  G   A  72      11.811  -7.528   5.800  1.00  0.00           H
ATOM   2273  C2  G   A  72      12.438  -9.391   6.331  1.00  0.00           C
ATOM   2274  N2  G   A  72      13.141  -8.873   7.341  1.00  0.00           N
ATOM   2275  H21 G   A  72      13.139  -7.885   7.496  1.00  0.00           H
ATOM   2276  H22 G   A  72      13.669  -9.473   7.942  1.00  0.00           H
ATOM   2277  N3  G   A  72      12.442 -10.697   6.129  1.00  0.00           N
ATOM   2278  C4  G   A  72      11.680 -11.044   5.070  1.00  0.00           C
ATOM   2279  C3' G   A  72      10.392 -14.924   6.120  1.00  0.00           C
ATOM   2280  H3' G   A  72       9.496 -14.526   5.922  1.00  0.00           H
ATOM   2281  C2' G   A  72      11.472 -13.925   6.518  1.00  0.00           C
ATOM   2282 1H2' G   A  72      11.169 -13.181   7.114  1.00  0.00           H
ATOM   2283  O2' G   A  72      12.485 -14.552   7.282  1.00  0.00           O
ATOM   2284 2HO' G   A  72      12.119 -14.804   8.178  1.00  0.00           H
ATOM   2285  O3' G   A  72      10.047 -15.805   7.185  1.00  0.00           O
ATOM   2286  P   C   A  73       8.788 -15.465   8.128  1.00  0.00           P
ATOM   2287  O1P C   A  73       8.726 -16.511   9.181  1.00  0.00           O
ATOM   2288  O2P C   A  73       7.606 -15.226   7.262  1.00  0.00           O
ATOM   2289  O5' C   A  73       9.179 -14.081   8.815  1.00  0.00           O
ATOM   2290  C5' C   A  73      10.291 -13.988   9.704  1.00  0.00           C
ATOM   2291 1H5' C   A  73      11.125 -14.152   9.177  1.00  0.00           H
ATOM   2292 2H5' C   A  73      10.192 -14.699  10.400  1.00  0.00           H
ATOM   2293  C4' C   A  73      10.334 -12.623  10.347  1.00  0.00           C
ATOM   2294  H4' C   A  73      10.891 -12.748  11.168  1.00  0.00           H
ATOM   2295  O4' C   A  73      10.900 -11.669   9.406  1.00  0.00           O
ATOM   2296  C1' C   A  73      10.225 -10.427   9.523  1.00  0.00           C
ATOM   2297  H1' C   A  73      10.888  -9.689   9.648  1.00  0.00           H
ATOM   2298  N1  C   A  73       9.523 -10.154   8.259  1.00  0.00           N
ATOM   2299  C6  C   A  73       9.205 -11.170   7.401  1.00  0.00           C
ATOM   2300  H6  C   A  73       9.447 -12.110   7.641  1.00  0.00           H
ATOM   2301  C5  C   A  73       8.575 -10.927   6.246  1.00  0.00           C
ATOM   2302  H5  C   A  73       8.346 -11.667   5.613  1.00  0.00           H
ATOM   2303  C4  C   A  73       8.243  -9.574   5.953  1.00  0.00           C
ATOM   2304  N4  C   A  73       7.618  -9.269   4.819  1.00  0.00           N
ATOM   2305  H41 C   A  73       7.380  -9.991   4.169  1.00  0.00           H
ATOM   2306  H42 C   A  73       7.386  -8.318   4.616  1.00  0.00           H
ATOM   2307  N3  C   A  73       8.542  -8.577   6.787  1.00  0.00           N
ATOM   2308  C2  C   A  73       9.184  -8.836   7.946  1.00  0.00           C
ATOM   2309  O2  C   A  73       9.480  -7.934   8.742  1.00  0.00           O
ATOM   2310  C3' C   A  73       8.981 -12.026  10.706  1.00  0.00           C
ATOM   2311  H3' C   A  73       8.222 -12.302  10.117  1.00  0.00           H
ATOM   2312  C2' C   A  73       9.285 -10.535  10.721  1.00  0.00           C
ATOM   2313 1H2' C   A  73       8.485  -9.935  10.748  1.00  0.00           H
ATOM   2314  O2' C   A  73       9.994 -10.161  11.888  1.00  0.00           O
ATOM   2315 2HO' C   A  73       9.389 -10.227  12.681  1.00  0.00           H
ATOM   2316  O3' C   A  73       8.495 -12.495  11.959  1.00  0.00           O
ATOM   2317  P   U   A  74       6.911 -12.511  12.242  1.00  0.00           P
ATOM   2318  O1P U   A  74       6.716 -12.995  13.632  1.00  0.00           O
ATOM   2319  O2P U   A  74       6.240 -13.215  11.118  1.00  0.00           O
ATOM   2320  O5' U   A  74       6.495 -10.972  12.186  1.00  0.00           O
ATOM   2321  C5' U   A  74       6.962 -10.051  13.172  1.00  0.00           C
ATOM   2322 1H5' U   A  74       7.959 -10.118  13.210  1.00  0.00           H
ATOM   2323 2H5' U   A  74       6.576 -10.321  14.054  1.00  0.00           H
ATOM   2324  C4' U   A  74       6.539  -8.640  12.819  1.00  0.00           C
ATOM   2325  H4' U   A  74       6.934  -8.076  13.544  1.00  0.00           H
ATOM   2326  O4' U   A  74       7.028  -8.302  11.497  1.00  0.00           O
ATOM   2327  C1' U   A  74       6.153  -7.363  10.895  1.00  0.00           C
ATOM   2328  H1' U   A  74       6.638  -6.502  10.744  1.00  0.00           H
ATOM   2329  N1  U   A  74       5.771  -7.867   9.567  1.00  0.00           N
ATOM   2330  C6  U   A  74       5.979  -9.180   9.217  1.00  0.00           C
ATOM   2331  H6  U   A  74       6.391  -9.798   9.886  1.00  0.00           H
ATOM   2332  C5  U   A  74       5.650  -9.659   8.015  1.00  0.00           C
ATOM   2333  H5  U   A  74       5.818 -10.620   7.797  1.00  0.00           H
ATOM   2334  C4  U   A  74       5.058  -8.799   7.039  1.00  0.00           C
ATOM   2335  O4  U   A  74       4.726  -9.119   5.898  1.00  0.00           O
ATOM   2336  N3  U   A  74       4.875  -7.502   7.456  1.00  0.00           N
ATOM   2337  H3  U   A  74       4.461  -6.875   6.796  1.00  0.00           H
ATOM   2338  C2  U   A  74       5.199  -6.975   8.679  1.00  0.00           C
ATOM   2339  O2  U   A  74       4.993  -5.807   8.952  1.00  0.00           O
ATOM   2340  C3' U   A  74       5.040  -8.404  12.712  1.00  0.00           C
ATOM   2341  H3' U   A  74       4.505  -9.181  12.381  1.00  0.00           H
ATOM   2342  C2' U   A  74       4.965  -7.154  11.838  1.00  0.00           C
ATOM   2343 1H2' U   A  74       4.070  -6.982  11.427  1.00  0.00           H
ATOM   2344  O2' U   A  74       5.202  -5.983  12.596  1.00  0.00           O
ATOM   2345 2HO' U   A  74       4.436  -5.829  13.220  1.00  0.00           H
ATOM   2346  O3' U   A  74       4.448  -8.209  13.994  1.00  0.00           O
ATOM   2347  P   U   A  75       2.847  -8.157  14.139  1.00  0.00           P
ATOM   2348  O1P U   A  75       2.531  -8.262  15.587  1.00  0.00           O
ATOM   2349  O2P U   A  75       2.253  -9.131  13.188  1.00  0.00           O
ATOM   2350  O5' U   A  75       2.461  -6.692  13.644  1.00  0.00           O
ATOM   2351  C5' U   A  75       2.558  -5.569  14.519  1.00  0.00           C
ATOM   2352 1H5' U   A  75       3.527  -5.385  14.683  1.00  0.00           H
ATOM   2353 2H5' U   A  75       2.114  -5.808  15.382  1.00  0.00           H
ATOM   2354  C4' U   A  75       1.890  -4.365  13.898  1.00  0.00           C
ATOM   2355  H4' U   A  75       1.965  -3.650  14.593  1.00  0.00           H
ATOM   2356  O4' U   A  75       2.561  -4.030  12.654  1.00  0.00           O
ATOM   2357  C1' U   A  75       1.617  -3.516  11.729  1.00  0.00           C
ATOM   2358  H1' U   A  75       1.892  -2.600  11.437  1.00  0.00           H
ATOM   2359  N1  U   A  75       1.636  -4.362  10.526  1.00  0.00           N
ATOM   2360  C6  U   A  75       1.926  -5.705  10.602  1.00  0.00           C
ATOM   2361  H6  U   A  75       2.131  -6.104  11.496  1.00  0.00           H
ATOM   2362  C5  U   A  75       1.943  -6.495   9.523  1.00  0.00           C
ATOM   2363  H5  U   A  75       2.159  -7.467   9.618  1.00  0.00           H
ATOM   2364  C4  U   A  75       1.653  -5.951   8.234  1.00  0.00           C
ATOM   2365  O4  U   A  75       1.646  -6.572   7.171  1.00  0.00           O
ATOM   2366  N3  U   A  75       1.373  -4.604   8.231  1.00  0.00           N
ATOM   2367  H3  U   A  75       1.165  -4.194   7.343  1.00  0.00           H
ATOM   2368  C2  U   A  75       1.348  -3.762   9.313  1.00  0.00           C
ATOM   2369  O2  U   A  75       1.091  -2.577   9.203  1.00  0.00           O
ATOM   2370  C3' U   A  75       0.439  -4.561  13.487  1.00  0.00           C
ATOM   2371  H3' U   A  75       0.194  -5.485  13.193  1.00  0.00           H
ATOM   2372  C2' U   A  75       0.257  -3.480  12.429  1.00  0.00           C
ATOM   2373 1H2' U   A  75      -0.562  -3.575  11.864  1.00  0.00           H
ATOM   2374  O2' U   A  75       0.090  -2.204  13.020  1.00  0.00           O
ATOM   2375 2HO' U   A  75      -0.796  -2.164  13.482  1.00  0.00           H
ATOM   2376  O3' U   A  75      -0.451  -4.406  14.589  1.00  0.00           O
ATOM   2377  P   G   A  76      -2.013  -4.746  14.410  1.00  0.00           P
ATOM   2378  O1P G   A  76      -2.607  -4.814  15.770  1.00  0.00           O
ATOM   2379  O2P G   A  76      -2.139  -5.911  13.497  1.00  0.00           O
ATOM   2380  O5' G   A  76      -2.605  -3.467  13.665  1.00  0.00           O
ATOM   2381  C5' G   A  76      -2.894  -2.267  14.382  1.00  0.00           C
ATOM   2382 1H5' G   A  76      -2.046  -1.947  14.805  1.00  0.00           H
ATOM   2383 2H5' G   A  76      -3.560  -2.485  15.095  1.00  0.00           H
ATOM   2384  C4' G   A  76      -3.447  -1.216  13.446  1.00  0.00           C
ATOM   2385  H4' G   A  76      -3.663  -0.436  14.033  1.00  0.00           H
ATOM   2386  O4' G   A  76      -2.450  -0.910  12.438  1.00  0.00           O
ATOM   2387  C1' G   A  76      -3.089  -0.620  11.208  1.00  0.00           C
ATOM   2388  H1' G   A  76      -2.836   0.298  10.902  1.00  0.00           H
ATOM   2389  N9  G   A  76      -2.578  -1.542  10.199  1.00  0.00           N
ATOM   2390  C8  G   A  76      -2.444  -2.905  10.314  1.00  0.00           C
ATOM   2391  H8  G   A  76      -2.696  -3.415  11.136  1.00  0.00           H
ATOM   2392  N7  G   A  76      -1.956  -3.466   9.243  1.00  0.00           N
ATOM   2393  C5  G   A  76      -1.754  -2.409   8.364  1.00  0.00           C
ATOM   2394  C6  G   A  76      -1.241  -2.397   7.040  1.00  0.00           C
ATOM   2395  O6  G   A  76      -0.850  -3.349   6.354  1.00  0.00           O
ATOM   2396  N1  G   A  76      -1.207  -1.110   6.517  1.00  0.00           N
ATOM   2397  H1  G   A  76      -0.860  -1.000   5.586  1.00  0.00           H
ATOM   2398  C2  G   A  76      -1.612   0.020   7.179  1.00  0.00           C
ATOM   2399  N2  G   A  76      -1.504   1.169   6.502  1.00  0.00           N
ATOM   2400  H21 G   A  76      -1.145   1.168   5.569  1.00  0.00           H
ATOM   2401  H22 G   A  76      -1.783   2.029   6.929  1.00  0.00           H
ATOM   2402  N3  G   A  76      -2.090   0.026   8.411  1.00  0.00           N
ATOM   2403  C4  G   A  76      -2.133  -1.215   8.941  1.00  0.00           C
ATOM   2404  C3' G   A  76      -4.676  -1.628  12.648  1.00  0.00           C
ATOM   2405  H3' G   A  76      -4.745  -2.603  12.439  1.00  0.00           H
ATOM   2406  C2' G   A  76      -4.601  -0.720  11.424  1.00  0.00           C
ATOM   2407 1H2' G   A  76      -5.162  -1.010  10.649  1.00  0.00           H
ATOM   2408  O2' G   A  76      -5.101   0.573  11.711  1.00  0.00           O
ATOM   2409 2HO' G   A  76      -6.089   0.524  11.855  1.00  0.00           H
ATOM   2410  O3' G   A  76      -5.872  -1.431  13.399  1.00  0.00           O
ATOM   2411  P   A   A  77      -7.289  -1.887  12.786  1.00  0.00           P
ATOM   2412  O1P A   A  77      -7.071  -3.151  12.037  1.00  0.00           O
ATOM   2413  O2P A   A  77      -7.897  -0.720  12.094  1.00  0.00           O
ATOM   2414  O5' A   A  77      -8.171  -2.224  14.071  1.00  0.00           O
ATOM   2415  C5' A   A  77      -8.852  -1.195  14.786  1.00  0.00           C
ATOM   2416 1H5' A   A  77      -9.617  -0.881  14.224  1.00  0.00           H
ATOM   2417 2H5' A   A  77      -8.212  -0.440  14.929  1.00  0.00           H
ATOM   2418  C4' A   A  77      -9.351  -1.724  16.111  1.00  0.00           C
ATOM   2419  H4' A   A  77      -9.596  -2.679  15.942  1.00  0.00           H
ATOM   2420  O4' A   A  77      -8.295  -1.577  17.099  1.00  0.00           O
ATOM   2421  C1' A   A  77      -8.846  -1.152  18.332  1.00  0.00           C
ATOM   2422  H1' A   A  77      -8.534  -1.749  19.071  1.00  0.00           H
ATOM   2423  N9  A   A  77      -8.325   0.181  18.634  1.00  0.00           N
ATOM   2424  C8  A   A  77      -8.045   1.195  17.752  1.00  0.00           C
ATOM   2425  H8  A   A  77      -8.180   1.112  16.765  1.00  0.00           H
ATOM   2426  N7  A   A  77      -7.585   2.281  18.323  1.00  0.00           N
ATOM   2427  C5  A   A  77      -7.561   1.961  19.675  1.00  0.00           C
ATOM   2428  C6  A   A  77      -7.173   2.689  20.814  1.00  0.00           C
ATOM   2429  N6  A   A  77      -6.715   3.941  20.774  1.00  0.00           N
ATOM   2430  H61 A   A  77      -6.632   4.415  19.898  1.00  0.00           H
ATOM   2431  H62 A   A  77      -6.455   4.406  21.620  1.00  0.00           H
ATOM   2432  N1  A   A  77      -7.274   2.077  22.014  1.00  0.00           N
ATOM   2433  C2  A   A  77      -7.733   0.820  22.056  1.00  0.00           C
ATOM   2434  H2  A   A  77      -7.789   0.414  22.968  1.00  0.00           H
ATOM   2435  N3  A   A  77      -8.126   0.033  21.057  1.00  0.00           N
ATOM   2436  C4  A   A  77      -8.014   0.671  19.879  1.00  0.00           C
ATOM   2437  C3' A   A  77     -10.542  -0.979  16.700  1.00  0.00           C
ATOM   2438  H3' A   A  77     -10.627  -0.021  16.426  1.00  0.00           H
ATOM   2439  C2' A   A  77     -10.368  -1.199  18.198  1.00  0.00           C
ATOM   2440 1H2' A   A  77     -10.904  -0.591  18.783  1.00  0.00           H
ATOM   2441  O2' A   A  77     -10.817  -2.485  18.581  1.00  0.00           O
ATOM   2442 2HO' A   A  77     -11.813  -2.529  18.498  1.00  0.00           H
ATOM   2443  O3' A   A  77     -11.776  -1.499  16.216  1.00  0.00           O
ATOM   2444  P   G   A  78     -13.100  -0.588  16.262  1.00  0.00           P
ATOM   2445  O1P G   A  78     -14.264  -1.493  16.084  1.00  0.00           O
ATOM   2446  O2P G   A  78     -12.908   0.553  15.329  1.00  0.00           O
ATOM   2447  O5' G   A  78     -13.133  -0.026  17.754  1.00  0.00           O
ATOM   2448  C5' G   A  78     -13.253   1.372  18.012  1.00  0.00           C
ATOM   2449 1H5' G   A  78     -14.215   1.626  17.908  1.00  0.00           H
ATOM   2450 2H5' G   A  78     -12.703   1.862  17.335  1.00  0.00           H
ATOM   2451  C4' G   A  78     -12.772   1.685  19.410  1.00  0.00           C
ATOM   2452  H4' G   A  78     -13.095   0.930  19.980  1.00  0.00           H
ATOM   2453  O4' G   A  78     -11.324   1.798  19.390  1.00  0.00           O
ATOM   2454  C1' G   A  78     -10.914   2.855  20.238  1.00  0.00           C
ATOM   2455  H1' G   A  78     -10.237   2.519  20.893  1.00  0.00           H
ATOM   2456  N9  G   A  78     -10.231   3.862  19.430  1.00  0.00           N
ATOM   2457  C8  G   A  78      -9.545   4.957  19.894  1.00  0.00           C
ATOM   2458  H8  G   A  78      -9.452   5.176  20.865  1.00  0.00           H
ATOM   2459  N7  G   A  78      -9.027   5.683  18.942  1.00  0.00           N
ATOM   2460  C5  G   A  78      -9.396   5.029  17.774  1.00  0.00           C
ATOM   2461  C6  G   A  78      -9.124   5.345  16.416  1.00  0.00           C
ATOM   2462  O6  G   A  78      -8.480   6.296  15.959  1.00  0.00           O
ATOM   2463  N1  G   A  78      -9.687   4.414  15.553  1.00  0.00           N
ATOM   2464  H1  G   A  78      -9.549   4.552  14.572  1.00  0.00           H
ATOM   2465  C2  G   A  78     -10.417   3.321  15.940  1.00  0.00           C
ATOM   2466  N2  G   A  78     -10.875   2.540  14.958  1.00  0.00           N
ATOM   2467  H21 G   A  78     -10.678   2.768  14.005  1.00  0.00           H
ATOM   2468  H22 G   A  78     -11.415   1.727  15.176  1.00  0.00           H
ATOM   2469  N3  G   A  78     -10.680   3.014  17.197  1.00  0.00           N
ATOM   2470  C4  G   A  78     -10.142   3.904  18.057  1.00  0.00           C
ATOM   2471  C3' G   A  78     -13.258   3.010  19.979  1.00  0.00           C
ATOM   2472  H3' G   A  78     -13.468   3.714  19.301  1.00  0.00           H
ATOM   2473  C2' G   A  78     -12.153   3.384  20.960  1.00  0.00           C
ATOM   2474 1H2' G   A  78     -12.147   4.342  21.247  1.00  0.00           H
ATOM   2475  O2' G   A  78     -12.297   2.685  22.183  1.00  0.00           O
ATOM   2476 2HO' G   A  78     -13.105   3.022  22.666  1.00  0.00           H
ATOM   2477  O3' G   A  78     -14.524   2.870  20.618  1.00  0.00           O
ATOM   2478  P   C   A  79     -15.443   4.166  20.869  1.00  0.00           P
ATOM   2479  O1P C   A  79     -15.763   4.205  22.318  1.00  0.00           O
ATOM   2480  O2P C   A  79     -16.545   4.150  19.874  1.00  0.00           O
ATOM   2481  O5' C   A  79     -14.487   5.396  20.527  1.00  0.00           O
ATOM   2482  C5' C   A  79     -14.159   6.372  21.515  1.00  0.00           C
ATOM   2483 1H5' C   A  79     -13.580   5.934  22.203  1.00  0.00           H
ATOM   2484 2H5' C   A  79     -15.010   6.679  21.942  1.00  0.00           H
ATOM   2485  C4' C   A  79     -13.436   7.538  20.880  1.00  0.00           C
ATOM   2486  H4' C   A  79     -13.133   8.101  21.649  1.00  0.00           H
ATOM   2487  O4' C   A  79     -12.336   7.033  20.073  1.00  0.00           O
ATOM   2488  C1' C   A  79     -12.221   7.800  18.886  1.00  0.00           C
ATOM   2489  H1' C   A  79     -11.281   8.125  18.781  1.00  0.00           H
ATOM   2490  N1  C   A  79     -12.495   6.924  17.734  1.00  0.00           N
ATOM   2491  C6  C   A  79     -13.345   5.861  17.852  1.00  0.00           C
ATOM   2492  H6  C   A  79     -13.783   5.677  18.732  1.00  0.00           H
ATOM   2493  C5  C   A  79     -13.601   5.061  16.809  1.00  0.00           C
ATOM   2494  H5  C   A  79     -14.222   4.281  16.892  1.00  0.00           H
ATOM   2495  C4  C   A  79     -12.954   5.365  15.576  1.00  0.00           C
ATOM   2496  N4  C   A  79     -13.171   4.609  14.498  1.00  0.00           N
ATOM   2497  H41 C   A  79     -13.790   3.825  14.553  1.00  0.00           H
ATOM   2498  H42 C   A  79     -12.715   4.826  13.635  1.00  0.00           H
ATOM   2499  N3  C   A  79     -12.121   6.398  15.452  1.00  0.00           N
ATOM   2500  C2  C   A  79     -11.871   7.196  16.514  1.00  0.00           C
ATOM   2501  O2  C   A  79     -11.103   8.164  16.434  1.00  0.00           O
ATOM   2502  C3' C   A  79     -14.262   8.374  19.913  1.00  0.00           C
ATOM   2503  H3' C   A  79     -14.993   7.884  19.438  1.00  0.00           H
ATOM   2504  C2' C   A  79     -13.196   8.971  19.004  1.00  0.00           C
ATOM   2505 1H2' C   A  79     -13.535   9.380  18.157  1.00  0.00           H
ATOM   2506  O2' C   A  79     -12.536  10.053  19.634  1.00  0.00           O
ATOM   2507 2HO' C   A  79     -13.166  10.825  19.716  1.00  0.00           H
ATOM   2508  O3' C   A  79     -15.017   9.374  20.593  1.00  0.00           O
ATOM   2509  P   U   A  80     -16.418   9.874  19.980  1.00  0.00           P
ATOM   2510  O1P U   A  80     -16.843  11.063  20.762  1.00  0.00           O
ATOM   2511  O2P U   A  80     -17.327   8.706  19.870  1.00  0.00           O
ATOM   2512  O5' U   A  80     -16.047  10.351  18.505  1.00  0.00           O
ATOM   2513  C5' U   A  80     -15.371  11.587  18.278  1.00  0.00           C
ATOM   2514 1H5' U   A  80     -14.449  11.511  18.658  1.00  0.00           H
ATOM   2515 2H5' U   A  80     -15.871  12.307  18.758  1.00  0.00           H
ATOM   2516  C4' U   A  80     -15.309  11.884  16.798  1.00  0.00           C
ATOM   2517  H4' U   A  80     -14.963  12.820  16.735  1.00  0.00           H
ATOM   2518  O4' U   A  80     -14.439  10.909  16.158  1.00  0.00           O
ATOM   2519  C1' U   A  80     -14.986  10.527  14.907  1.00  0.00           C
ATOM   2520  H1' U   A  80     -14.297  10.617  14.188  1.00  0.00           H
ATOM   2521  N1  U   A  80     -15.338   9.101  14.971  1.00  0.00           N
ATOM   2522  C6  U   A  80     -15.627   8.491  16.171  1.00  0.00           C
ATOM   2523  H6  U   A  80     -15.594   9.035  17.009  1.00  0.00           H
ATOM   2524  C5  U   A  80     -15.950   7.198  16.255  1.00  0.00           C
ATOM   2525  H5  U   A  80     -16.154   6.791  17.145  1.00  0.00           H
ATOM   2526  C4  U   A  80     -16.005   6.396  15.074  1.00  0.00           C
ATOM   2527  O4  U   A  80     -16.285   5.198  15.025  1.00  0.00           O
ATOM   2528  N3  U   A  80     -15.707   7.068  13.911  1.00  0.00           N
ATOM   2529  H3  U   A  80     -15.740   6.534  13.066  1.00  0.00           H
ATOM   2530  C2  U   A  80     -15.370   8.391  13.785  1.00  0.00           C
ATOM   2531  O2  U   A  80     -15.120   8.892  12.705  1.00  0.00           O
ATOM   2532  C3' U   A  80     -16.631  11.766  16.052  1.00  0.00           C
ATOM   2533  H3' U   A  80     -17.289  11.121  16.440  1.00  0.00           H
ATOM   2534  C2' U   A  80     -16.180  11.441  14.634  1.00  0.00           C
ATOM   2535 1H2' U   A  80     -16.896  11.100  14.025  1.00  0.00           H
ATOM   2536  O2' U   A  80     -15.721  12.602  13.966  1.00  0.00           O
ATOM   2537 2HO' U   A  80     -16.495  13.208  13.782  1.00  0.00           H
ATOM   2538  O3' U   A  80     -17.382  12.975  16.121  1.00  0.00           O
ATOM   2539  P   U   A  81     -18.959  12.919  16.431  1.00  0.00           P
ATOM   2540  O1P U   A  81     -19.478  14.309  16.357  1.00  0.00           O
ATOM   2541  O2P U   A  81     -19.164  12.124  17.668  1.00  0.00           O
ATOM   2542  O5' U   A  81     -19.564  12.097  15.207  1.00  0.00           O
ATOM   2543  C5' U   A  81     -19.414  12.558  13.865  1.00  0.00           C
ATOM   2544 1H5' U   A  81     -18.484  12.911  13.760  1.00  0.00           H
ATOM   2545 2H5' U   A  81     -20.070  13.297  13.715  1.00  0.00           H
ATOM   2546  C4' U   A  81     -19.662  11.427  12.894  1.00  0.00           C
ATOM   2547  H4' U   A  81     -19.595  11.843  11.987  1.00  0.00           H
ATOM   2548  O4' U   A  81     -18.670  10.388  13.120  1.00  0.00           O
ATOM   2549  C1' U   A  81     -19.273   9.113  12.986  1.00  0.00           C
ATOM   2550  H1' U   A  81     -18.754   8.559  12.335  1.00  0.00           H
ATOM   2551  N1  U   A  81     -19.193   8.423  14.282  1.00  0.00           N
ATOM   2552  C6  U   A  81     -19.295   9.116  15.467  1.00  0.00           C
ATOM   2553  H6  U   A  81     -19.420  10.108  15.436  1.00  0.00           H
ATOM   2554  C5  U   A  81     -19.233   8.511  16.656  1.00  0.00           C
ATOM   2555  H5  U   A  81     -19.310   9.049  17.495  1.00  0.00           H
ATOM   2556  C4  U   A  81     -19.056   7.095  16.729  1.00  0.00           C
ATOM   2557  O4  U   A  81     -18.980   6.427  17.759  1.00  0.00           O
ATOM   2558  N3  U   A  81     -18.959   6.466  15.509  1.00  0.00           N
ATOM   2559  H3  U   A  81     -18.833   5.474  15.527  1.00  0.00           H
ATOM   2560  C2  U   A  81     -19.016   7.052  14.271  1.00  0.00           C
ATOM   2561  O2  U   A  81     -18.916   6.405  13.245  1.00  0.00           O
ATOM   2562  C3' U   A  81     -21.001  10.718  13.044  1.00  0.00           C
ATOM   2563  H3' U   A  81     -21.392  10.731  13.964  1.00  0.00           H
ATOM   2564  C2' U   A  81     -20.705   9.327  12.496  1.00  0.00           C
ATOM   2565 1H2' U   A  81     -21.382   8.627  12.721  1.00  0.00           H
ATOM   2566  O2' U   A  81     -20.708   9.322  11.081  1.00  0.00           O
ATOM   2567 2HO' U   A  81     -21.641   9.461  10.749  1.00  0.00           H
ATOM   2568  O3' U   A  81     -22.029  11.380  12.314  1.00  0.00           O
ATOM   2569  P   U   A  82     -23.572  11.028  12.606  1.00  0.00           P
ATOM   2570  O1P U   A  82     -24.193  12.235  13.209  1.00  0.00           O
ATOM   2571  O2P U   A  82     -23.634   9.732  13.329  1.00  0.00           O
ATOM   2572  O5' U   A  82     -24.200  10.818  11.157  1.00  0.00           O
ATOM   2573  C5' U   A  82     -23.918  11.728  10.095  1.00  0.00           C
ATOM   2574 1H5' U   A  82     -22.928  11.861  10.055  1.00  0.00           H
ATOM   2575 2H5' U   A  82     -24.363  12.599  10.306  1.00  0.00           H
ATOM   2576  C4' U   A  82     -24.431  11.176   8.785  1.00  0.00           C
ATOM   2577  H4' U   A  82     -24.387  11.941   8.143  1.00  0.00           H
ATOM   2578  O4' U   A  82     -23.597  10.054   8.390  1.00  0.00           O
ATOM   2579  C1' U   A  82     -24.398   9.047   7.796  1.00  0.00           C
ATOM   2580  H1' U   A  82     -24.042   8.819   6.890  1.00  0.00           H
ATOM   2581  N1  U   A  82     -24.285   7.827   8.609  1.00  0.00           N
ATOM   2582  C6  U   A  82     -24.124   7.891   9.975  1.00  0.00           C
ATOM   2583  H6  U   A  82     -24.081   8.788  10.414  1.00  0.00           H
ATOM   2584  C5  U   A  82     -24.023   6.797  10.734  1.00  0.00           C
ATOM   2585  H5  U   A  82     -23.908   6.884  11.724  1.00  0.00           H
ATOM   2586  C4  U   A  82     -24.079   5.501  10.133  1.00  0.00           C
ATOM   2587  O4  U   A  82     -24.002   4.425  10.725  1.00  0.00           O
ATOM   2588  N3  U   A  82     -24.239   5.511   8.767  1.00  0.00           N
ATOM   2589  H3  U   A  82     -24.281   4.619   8.317  1.00  0.00           H
ATOM   2590  C2  U   A  82     -24.347   6.610   7.955  1.00  0.00           C
ATOM   2591  O2  U   A  82     -24.487   6.511   6.749  1.00  0.00           O
ATOM   2592  C3' U   A  82     -25.844  10.610   8.824  1.00  0.00           C
ATOM   2593  H3' U   A  82     -26.140  10.246   9.707  1.00  0.00           H
ATOM   2594  C2' U   A  82     -25.825   9.588   7.693  1.00  0.00           C
ATOM   2595 1H2' U   A  82     -26.574   8.925   7.708  1.00  0.00           H
ATOM   2596  O2' U   A  82     -25.981  10.215   6.434  1.00  0.00           O
ATOM   2597 2HO' U   A  82     -26.911  10.574   6.353  1.00  0.00           H
ATOM   2598  O3' U   A  82     -26.816  11.632   8.621  1.00  0.00           O
ATOM   2599  P   U   A  83     -28.374  11.315   8.865  1.00  0.00           P
ATOM   2600  O1P U   A  83     -28.993  12.551   9.407  1.00  0.00           O
ATOM   2601  O2P U   A  83     -28.490  10.043   9.624  1.00  0.00           O
ATOM   2602  O5' U   A  83     -28.950  11.079   7.398  1.00  0.00           O
ATOM   2603  C5' U   A  83     -30.345  10.882   7.177  1.00  0.00           C
ATOM   2604 1H5' U   A  83     -30.711  11.708   6.749  1.00  0.00           H
ATOM   2605 2H5' U   A  83     -30.784  10.744   8.065  1.00  0.00           H
ATOM   2606  C4' U   A  83     -30.568   9.683   6.287  1.00  0.00           C
ATOM   2607  H4' U   A  83     -30.095   9.900   5.433  1.00  0.00           H
ATOM   2608  O4' U   A  83     -30.038   8.502   6.946  1.00  0.00           O
ATOM   2609  C1' U   A  83     -30.872   7.388   6.676  1.00  0.00           C
ATOM   2610  H1' U   A  83     -30.332   6.651   6.268  1.00  0.00           H
ATOM   2611  N1  U   A  83     -31.383   6.873   7.954  1.00  0.00           N
ATOM   2612  C6  U   A  83     -31.561   7.701   9.039  1.00  0.00           C
ATOM   2613  H6  U   A  83     -31.334   8.671   8.948  1.00  0.00           H
ATOM   2614  C5  U   A  83     -32.026   7.256  10.210  1.00  0.00           C
ATOM   2615  H5  U   A  83     -32.142   7.889  10.975  1.00  0.00           H
ATOM   2616  C4  U   A  83     -32.358   5.875  10.369  1.00  0.00           C
ATOM   2617  O4  U   A  83     -32.796   5.349  11.392  1.00  0.00           O
ATOM   2618  N3  U   A  83     -32.157   5.105   9.247  1.00  0.00           N
ATOM   2619  H3  U   A  83     -32.381   4.134   9.327  1.00  0.00           H
ATOM   2620  C2  U   A  83     -31.683   5.524   8.031  1.00  0.00           C
ATOM   2621  O2  U   A  83     -31.540   4.759   7.095  1.00  0.00           O
ATOM   2622  C3' U   A  83     -32.025   9.342   6.008  1.00  0.00           C
ATOM   2623  H3' U   A  83     -32.671   9.602   6.726  1.00  0.00           H
ATOM   2624  C2' U   A  83     -31.970   7.847   5.714  1.00  0.00           C
ATOM   2625 1H2' U   A  83     -32.849   7.373   5.756  1.00  0.00           H
ATOM   2626  O2' U   A  83     -31.542   7.604   4.387  1.00  0.00           O
ATOM   2627 2HO' U   A  83     -32.252   7.900   3.748  1.00  0.00           H
ATOM   2628  O3' U   A  83     -32.533  10.091   4.907  1.00  0.00           O
ATOM   2629  P   U   A  84     -34.106  10.414   4.817  1.00  0.00           P
ATOM   2630  O1P U   A  84     -34.836   9.277   5.434  1.00  0.00           O
ATOM   2631  O2P U   A  84     -34.416  10.813   3.421  1.00  0.00           O
ATOM   2632  O5' U   A  84     -34.292  11.688   5.757  1.00  0.00           O
ATOM   2633  C5' U   A  84     -35.327  12.641   5.514  1.00  0.00           C
ATOM   2634 1H5' U   A  84     -35.361  12.818   4.530  1.00  0.00           H
ATOM   2635 2H5' U   A  84     -35.092  13.485   5.997  1.00  0.00           H
ATOM   2636  C4' U   A  84     -36.654  12.105   6.001  1.00  0.00           C
ATOM   2637  H4' U   A  84     -36.772  11.222   5.548  1.00  0.00           H
ATOM   2638  O4' U   A  84     -36.601  11.986   7.450  1.00  0.00           O
ATOM   2639  C1' U   A  84     -37.539  12.865   8.039  1.00  0.00           C
ATOM   2640  H1' U   A  84     -38.333  12.359   8.376  1.00  0.00           H
ATOM   2641  N1  U   A  84     -36.918  13.479   9.221  1.00  0.00           N
ATOM   2642  C6  U   A  84     -35.772  14.235   9.113  1.00  0.00           C
ATOM   2643  H6  U   A  84     -35.362  14.363   8.210  1.00  0.00           H
ATOM   2644  C5  U   A  84     -35.189  14.803  10.172  1.00  0.00           C
ATOM   2645  H5  U   A  84     -34.358  15.346  10.053  1.00  0.00           H
ATOM   2646  C4  U   A  84     -35.753  14.635  11.475  1.00  0.00           C
ATOM   2647  O4  U   A  84     -35.309  15.106  12.522  1.00  0.00           O
ATOM   2648  N3  U   A  84     -36.895  13.869  11.511  1.00  0.00           N
ATOM   2649  H3  U   A  84     -37.313  13.733  12.409  1.00  0.00           H
ATOM   2650  C2  U   A  84     -37.522  13.272  10.448  1.00  0.00           C
ATOM   2651  O2  U   A  84     -38.535  12.610  10.584  1.00  0.00           O
ATOM   2652  C3' U   A  84     -37.859  12.994   5.709  1.00  0.00           C
ATOM   2653  H3' U   A  84     -37.809  13.502   4.849  1.00  0.00           H
ATOM   2654  C2' U   A  84     -37.948  13.863   6.958  1.00  0.00           C
ATOM   2655 1H2' U   A  84     -37.451  14.730   6.912  1.00  0.00           H
ATOM   2656  O2' U   A  84     -39.280  14.276   7.203  1.00  0.00           O
ATOM   2657 2HO' U   A  84     -39.560  14.931   6.501  1.00  0.00           H
ATOM   2658  O3' U   A  84     -39.052  12.232   5.491  1.00  0.00           O
ATOM   2659  H3T U   A  84     -39.814  12.852   5.304  1.00  0.00           H
CONECT   62   61
CONECT   37   36
CONECT   38   36
CONECT   64   63
CONECT   42   41   43   44   61
CONECT   53   51   54   57
CONECT   61   42   59   62   63
CONECT   59   39   60   61   65
CONECT   58   44   48   57
CONECT   39   36   40   41   59
CONECT   48   47   49   58
CONECT   36   35   37   38   39
CONECT   49   48   50   51
CONECT   45   44   46   47
CONECT   52   51
CONECT   43   42
CONECT   55   54
CONECT   56   54
CONECT   60   59
CONECT   40   39
CONECT   46   45
CONECT   51   49   52   53
CONECT   54   53   55   56
CONECT   57   53   58
CONECT   47   45   48
CONECT   44   42   45   58
CONECT   33   32
CONECT   63   61   64
CONECT   34   32
CONECT   65   66   59
CONECT   41   39   42
CONECT   35   32   36
CONECT   50   49
CONECT   32   34   31   33   35
CONECT   92   91
CONECT   71   70
CONECT   72   70
CONECT   94   93
CONECT   76   75   77   78   91
CONECT   87   78   85   88
CONECT   91   76   89   92   93
CONECT   89   73   90   91   95
CONECT   83   81   84   85
CONECT   73   70   74   75   89
CONECT   81   79   82   83
CONECT   70   69   71   72   73
CONECT   79   78   80   81
CONECT   77   76
CONECT   86   85
CONECT   90   89
CONECT   74   73
CONECT   82   81
CONECT   80   79
CONECT   78   76   79   87
CONECT   85   83   86   87
CONECT   67   66
CONECT   88   87
CONECT   93   91   94
CONECT   68   66
CONECT   95   89   96
CONECT   84   83
CONECT   75   73   76
CONECT   69   66   70
CONECT   66   67   68   69   65
CONECT  122  121
CONECT  101  100
CONECT  102  100
CONECT  124  123
CONECT  106  105  107  108  121
CONECT  117  108  115  118
CONECT  121  106  119  122  123
CONECT  119  103  120  121  125
CONECT  113  111  114  115
CONECT  103  100  104  105  119
CONECT  111  109  112  113
CONECT  100   99  101  102  103
CONECT  109  108  110  111
CONECT  107  106
CONECT  116  115
CONECT  120  119
CONECT  104  103
CONECT  112  111
CONECT  110  109
CONECT  108  106  109  117
CONECT  115  113  116  117
CONECT   97   96
CONECT  118  117
CONECT  123  121  124
CONECT   98   96
CONECT  125  119  126
CONECT  114  113
CONECT  105  103  106
CONECT   99   96  100
CONECT   96   95   97   98   99
CONECT  156  155
CONECT  131  130
CONECT  132  130
CONECT  158  157
CONECT  136  135  137  138  155
CONECT  147  145  148  151
CONECT  155  136  153  156  157
CONECT  153  133  154  155  159
CONECT  152  138  142  151
CONECT  133  130  134  135  153
CONECT  142  141  143  152
CONECT  130  131  132  133  129
CONECT  143  142  144  145
CONECT  139  138  140  141
CONECT  146  145
CONECT  137  136
CONECT  149  148
CONECT  150  148
CONECT  154  153
CONECT  134  133
CONECT  140  139
CONECT  145  143  146  147
CONECT  148  147  149  150
CONECT  151  147  152
CONECT  141  139  142
CONECT  138  136  139  152
CONECT  127  126
CONECT  157  155  158
CONECT  128  126
CONECT  159  153  160
CONECT  135  133  136
CONECT  129  130  126
CONECT  144  143
CONECT  126  125  127  128  129
CONECT  190  189
CONECT  165  164
CONECT  166  164
CONECT  192  191
CONECT  170  169  171  172  189
CONECT  181  179  182  185
CONECT  189  170  187  190  191
CONECT  187  167  188  189  193
CONECT  186  172  176  185
CONECT  167  164  168  169  187
CONECT  176  175  177  186
CONECT  164  163  165  166  167
CONECT  177  176  178  179
CONECT  173  172  174  175
CONECT  180  179
CONECT  171  170
CONECT  183  182
CONECT  184  182
CONECT  188  187
CONECT  168  167
CONECT  174  173
CONECT  179  177  180  181
CONECT  182  181  183  184
CONECT  185  181  186
CONECT  175  173  176
CONECT  172  170  173  186
CONECT  161  160
CONECT  191  189  192
CONECT  162  160
CONECT  193  187  194
CONECT  169  167  170
CONECT  163  160  164
CONECT  178  177
CONECT  160  159  161  162  163
CONECT  220  219
CONECT  199  198
CONECT  200  198
CONECT  222  221
CONECT  204  203  205  206  219
CONECT  215  206  213  216
CONECT  219  204  217  220  221
CONECT  217  201  218  219  223
CONECT  211  209  212  213
CONECT  201  198  202  203  217
CONECT  209  207  210  211
CONECT  198  197  199  200  201
CONECT  207  206  208  209
CONECT  205  204
CONECT  214  213
CONECT  218  217
CONECT  202  201
CONECT  210  209
CONECT  208  207
CONECT  206  204  207  215
CONECT  213  211  214  215
CONECT  195  194
CONECT  216  215
CONECT  221  219  222
CONECT  196  194
CONECT  223  217  224
CONECT  212  211
CONECT  203  201  204
CONECT  197  194  198
CONECT  194  193  195  196  197
CONECT  251  250
CONECT  229  228
CONECT  230  228
CONECT  253  252
CONECT  234  233  235  236  250
CONECT  246  236  245  247
CONECT  250  234  248  251  252
CONECT  248  231  249  250  254
CONECT  241  239  242  245
CONECT  231  228  232  233  248
CONECT  239  237  240  241
CONECT  228  227  229  230  231
CONECT  237  236  238  239
CONECT  235  234
CONECT  249  248
CONECT  232  231
CONECT  243  242
CONECT  244  242
CONECT  240  239
CONECT  238  237
CONECT  236  234  237  246
CONECT  245  241  246
CONECT  242  241  243  244
CONECT  225  224
CONECT  247  246
CONECT  252  250  253
CONECT  226  224
CONECT  254  248  255
CONECT  233  231  234
CONECT  227  224  228
CONECT  224  223  225  226  227
CONECT  282  281
CONECT  260  259
CONECT  261  259
CONECT  284  283
CONECT  265  264  266  267  281
CONECT  277  267  276  278
CONECT  281  265  279  282  283
CONECT  279  262  280  281  285
CONECT  272  270  273  276
CONECT  262  259  263  264  279
CONECT  270  268  271  272
CONECT  259  258  260  261  262
CONECT  268  267  269  270
CONECT  266  265
CONECT  280  279
CONECT  263  262
CONECT  274  273
CONECT  275  273
CONECT  271  270
CONECT  269  268
CONECT  267  265  268  277
CONECT  276  272  277
CONECT  273  272  274  275
CONECT  256  255
CONECT  278  277
CONECT  283  281  284
CONECT  257  255
CONECT  285  279  286
CONECT  264  262  265
CONECT  258  259  255
CONECT  255  258  254  256  257
CONECT  316  315
CONECT  291  290
CONECT  292  290
CONECT  318  317
CONECT  296  295  297  298  315
CONECT  307  305  308  311
CONECT  315  296  313  316  317
CONECT  313  293  314  315  319
CONECT  312  298  302  311
CONECT  293  290  294  295  313
CONECT  302  301  303  312
CONECT  290  289  291  292  293
CONECT  303  302  304  305
CONECT  299  298  300  301
CONECT  306  305
CONECT  297  296
CONECT  309  308
CONECT  310  308
CONECT  314  313
CONECT  294  293
CONECT  300  299
CONECT  305  303  306  307
CONECT  308  307  309  310
CONECT  311  307  312
CONECT  301  299  302
CONECT  298  296  299  312
CONECT  287  286
CONECT  317  315  318
CONECT  288  286
CONECT  319  313  320
CONECT  295  293  296
CONECT  289  286  290
CONECT  304  303
CONECT  286  285  287  288  289
CONECT  349  348
CONECT  325  324
CONECT  326  324
CONECT  351  350
CONECT  330  329  331  332  348
CONECT  342  341  343  344
CONECT  348  330  346  349  350
CONECT  346  327  347  348  352
CONECT  345  332  336  344
CONECT  327  324  328  329  346
CONECT  336  335  337  345
CONECT  324  323  325  326  327
CONECT  337  336  338  341
CONECT  333  332  334  335
CONECT  331  330
CONECT  343  342
CONECT  347  346
CONECT  328  327
CONECT  339  338
CONECT  340  338
CONECT  334  333
CONECT  341  337  342
CONECT  344  342  345
CONECT  338  337  339  340
CONECT  335  333  336
CONECT  332  330  333  345
CONECT  321  320
CONECT  350  348  351
CONECT  322  320
CONECT  352  346  353
CONECT  329  327  330
CONECT  323  320  324
CONECT  320  319  321  322  323
CONECT  382  381
CONECT  358  357
CONECT  359  357
CONECT  384  383
CONECT  363  362  364  365  381
CONECT  375  374  376  377
CONECT  381  363  379  382  383
CONECT  379  360  380  381  385
CONECT  378  365  369  377
CONECT  360  357  361  362  379
CONECT  369  368  370  378
CONECT  357  356  358  359  360
CONECT  370  369  371  374
CONECT  366  365  367  368
CONECT  364  363
CONECT  376  375
CONECT  380  379
CONECT  361  360
CONECT  372  371
CONECT  373  371
CONECT  367  366
CONECT  374  370  375
CONECT  377  375  378
CONECT  371  370  372  373
CONECT  368  366  369
CONECT  365  363  366  378
CONECT  354  353
CONECT  383  381  384
CONECT  355  353
CONECT  385  379  386
CONECT  362  360  363
CONECT  356  353  357
CONECT  353  352  354  355  356
CONECT  416  415
CONECT  391  390
CONECT  392  390
CONECT  418  417
CONECT  396  395  397  398  415
CONECT  407  405  408  411
CONECT  415  396  413  416  417
CONECT  413  393  414  415  419
CONECT  412  398  402  411
CONECT  393  390  394  395  413
CONECT  402  401  403  412
CONECT  390  389  391  392  393
CONECT  403  402  404  405
CONECT  399  398  400  401
CONECT  406  405
CONECT  397  396
CONECT  409  408
CONECT  410  408
CONECT  414  413
CONECT  394  393
CONECT  400  399
CONECT  405  403  406  407
CONECT  408  407  409  410
CONECT  411  407  412
CONECT  401  399  402
CONECT  398  396  399  412
CONECT  387  386
CONECT  417  415  418
CONECT  388  386
CONECT  419  413  420
CONECT  395  393  396
CONECT  389  386  390
CONECT  404  403
CONECT  386  385  387  388  389
CONECT  450  449
CONECT  425  424
CONECT  426  424
CONECT  452  451
CONECT  430  429  431  432  449
CONECT  441  439  442  445
CONECT  449  430  447  450  451
CONECT  447  427  448  449  453
CONECT  446  432  436  445
CONECT  427  424  428  429  447
CONECT  436  435  437  446
CONECT  424  423  425  426  427
CONECT  437  436  438  439
CONECT  433  432  434  435
CONECT  440  439
CONECT  431  430
CONECT  443  442
CONECT  444  442
CONECT  448  447
CONECT  428  427
CONECT  434  433
CONECT  439  437  440  441
CONECT  442  441  443  444
CONECT  445  441  446
CONECT  435  433  436
CONECT  432  430  433  446
CONECT  421  420
CONECT  451  449  452
CONECT  422  420
CONECT  453  447  454
CONECT  429  427  430
CONECT  423  420  424
CONECT  438  437
CONECT  420  419  421  422  423
CONECT  481  480
CONECT  459  458
CONECT  460  458
CONECT  483  482
CONECT  464  463  465  466  480
CONECT  476  466  475  477
CONECT  480  464  478  481  482
CONECT  478  461  479  480  484
CONECT  471  469  472  475
CONECT  461  458  462  463  478
CONECT  469  467  470  471
CONECT  458  457  459  460  461
CONECT  467  466  468  469
CONECT  465  464
CONECT  479  478
CONECT  462  461
CONECT  473  472
CONECT  474  472
CONECT  470  469
CONECT  468  467
CONECT  466  464  467  476
CONECT  475  471  476
CONECT  472  471  473  474
CONECT  455  454
CONECT  477  476
CONECT  482  480  483
CONECT  456  454
CONECT  484  478  485
CONECT  463  461  464
CONECT  457  454  458
CONECT  454  453  455  456  457
CONECT  511  510
CONECT  490  489
CONECT  491  489
CONECT  513  512
CONECT  495  494  496  497  510
CONECT  506  497  504  507
CONECT  510  495  508  511  512
CONECT  508  514  492  509  510
CONECT  502  500  503  504
CONECT  492  489  493  494  508
CONECT  500  498  501  502
CONECT  489  488  490  491  492
CONECT  498  497  499  500
CONECT  496  495
CONECT  505  504
CONECT  509  508
CONECT  493  492
CONECT  501  500
CONECT  499  498
CONECT  497  495  498  506
CONECT  504  502  505  506
CONECT  486  485
CONECT  507  506
CONECT  512  510  513
CONECT  487  485
CONECT  514  515  508
CONECT  503  502
CONECT  494  492  495
CONECT  488  485  489
CONECT  485  484  486  487  488
CONECT  545  544
CONECT  520  519
CONECT  521  519
CONECT  547  546
CONECT  525  524  526  527  544
CONECT  536  534  537  540
CONECT  544  525  542  545  546
CONECT  542  522  543  544  548
CONECT  541  527  531  540
CONECT  522  519  523  524  542
CONECT  531  530  532  541
CONECT  519  518  520  521  522
CONECT  532  531  533  534
CONECT  528  527  529  530
CONECT  535  534
CONECT  526  525
CONECT  538  537
CONECT  539  537
CONECT  543  542
CONECT  523  522
CONECT  529  528
CONECT  534  532  535  536
CONECT  537  536  538  539
CONECT  540  536  541
CONECT  530  528  531
CONECT  527  525  528  541
CONECT  516  515
CONECT  546  544  547
CONECT  517  515
CONECT  548  542  549
CONECT  524  522  525
CONECT  518  515  519
CONECT  533  532
CONECT  515  514  516  517  518
CONECT  575  574
CONECT  554  553
CONECT  555  553
CONECT  577  576
CONECT  559  558  560  561  574
CONECT  570  561  568  571
CONECT  574  559  572  575  576
CONECT  572  556  573  574  578
CONECT  566  564  567  568
CONECT  556  553  557  558  572
CONECT  564  562  565  566
CONECT  553  552  554  555  556
CONECT  562  561  563  564
CONECT  560  559
CONECT  569  568
CONECT  573  572
CONECT  557  556
CONECT  565  564
CONECT  563  562
CONECT  561  559  562  570
CONECT  568  566  569  570
CONECT  550  549
CONECT  571  570
CONECT  576  574  577
CONECT  551  549
CONECT  578  572  579
CONECT  567  566
CONECT  558  556  559
CONECT  552  549  553
CONECT  549  548  550  551  552
CONECT  609  608
CONECT  584  583
CONECT  585  583
CONECT  611  610
CONECT  589  588  590  591  608
CONECT  600  598  601  604
CONECT  608  589  606  609  610
CONECT  606  586  607  608  612
CONECT  605  591  595  604
CONECT  586  583  587  588  606
CONECT  595  594  596  605
CONECT  583  582  584  585  586
CONECT  596  595  597  598
CONECT  592  591  593  594
CONECT  599  598
CONECT  590  589
CONECT  602  601
CONECT  603  601
CONECT  607  606
CONECT  587  586
CONECT  593  592
CONECT  598  596  599  600
CONECT  601  600  602  603
CONECT  604  600  605
CONECT  594  592  595
CONECT  591  589  592  605
CONECT  580  579
CONECT  610  608  611
CONECT  581  579
CONECT  612  606  613
CONECT  588  586  589
CONECT  582  579  583
CONECT  597  596
CONECT  579  578  580  581  582
CONECT  643  642
CONECT  618  617
CONECT  619  617
CONECT  645  644
CONECT  623  622  624  625  642
CONECT  634  632  635  638
CONECT  642  623  640  643  644
CONECT  640  620  641  642  646
CONECT  639  625  629  638
CONECT  620  617  621  622  640
CONECT  629  628  630  639
CONECT  617  616  618  619  620
CONECT  630  629  631  632
CONECT  626  625  627  628
CONECT  633  632
CONECT  624  623
CONECT  636  635
CONECT  637  635
CONECT  641  640
CONECT  621  620
CONECT  627  626
CONECT  632  630  633  634
CONECT  635  634  636  637
CONECT  638  634  639
CONECT  628  626  629
CONECT  625  623  626  639
CONECT  614  613
CONECT  644  642  645
CONECT  615  613
CONECT  646  640  647
CONECT  622  620  623
CONECT  616  613  617
CONECT  631  630
CONECT  613  612  614  615  616
CONECT  677  676
CONECT  652  651
CONECT  653  651
CONECT  679  678
CONECT  657  656  658  659  676
CONECT  668  666  669  672
CONECT  676  657  674  677  678
CONECT  674  654  675  676  680
CONECT  673  659  663  672
CONECT  654  651  655  656  674
CONECT  663  662  664  673
CONECT  651  650  652  653  654
CONECT  664  663  665  666
CONECT  660  659  661  662
CONECT  667  666
CONECT  658  657
CONECT  670  669
CONECT  671  669
CONECT  675  674
CONECT  655  654
CONECT  661  660
CONECT  666  664  667  668
CONECT  669  668  670  671
CONECT  672  668  673
CONECT  662  660  663
CONECT  659  657  660  673
CONECT  648  647
CONECT  678  676  679
CONECT  649  647
CONECT  680  674  681
CONECT  656  654  657
CONECT  650  647  651
CONECT  665  664
CONECT  647  646  648  649  650
CONECT  707  706
CONECT  686  685
CONECT  687  685
CONECT  709  708
CONECT  691  690  692  693  706
CONECT  702  693  700  703
CONECT  706  691  704  707  708
CONECT  704  688  705  706  710
CONECT  698  696  699  700
CONECT  688  685  689  690  704
CONECT  696  694  697  698
CONECT  685  684  686  687  688
CONECT  694  693  695  696
CONECT  692  691
CONECT  701  700
CONECT  705  704
CONECT  689  688
CONECT  697  696
CONECT  695  694
CONECT  693  691  694  702
CONECT  700  698  701  702
CONECT  682  681
CONECT  703  702
CONECT  708  706  709
CONECT  683  681
CONECT  710  704  711
CONECT  699  698
CONECT  690  688  691
CONECT  684  681  685
CONECT  681  680  682  683  684
CONECT  737  736
CONECT  716  715
CONECT  717  715
CONECT  739  738
CONECT  721  720  722  723  736
CONECT  732  723  730  733
CONECT  736  721  734  737  738
CONECT  734  718  735  736  740
CONECT  728  726  729  730
CONECT  718  715  719  720  734
CONECT  726  724  727  728
CONECT  715  714  716  717  718
CONECT  724  723  725  726
CONECT  722  721
CONECT  731  730
CONECT  735  734
CONECT  719  718
CONECT  727  726
CONECT  725  724
CONECT  723  721  724  732
CONECT  730  728  731  732
CONECT  712  711
CONECT  733  732
CONECT  738  736  739
CONECT  713  711
CONECT  740  734  741
CONECT  729  728
CONECT  720  718  721
CONECT  714  711  715
CONECT  711  710  712  713  714
CONECT  770  769
CONECT  746  745
CONECT  747  745
CONECT  772  771
CONECT  751  750  752  753  769
CONECT  763  762  764  765
CONECT  769  751  767  770  771
CONECT  767  748  768  769  773
CONECT  766  753  757  765
CONECT  748  745  749  750  767
CONECT  757  756  758  766
CONECT  745  744  746  747  748
CONECT  758  757  759  762
CONECT  754  753  755  756
CONECT  752  751
CONECT  764  763
CONECT  768  767
CONECT  749  748
CONECT  760  759
CONECT  761  759
CONECT  755  754
CONECT  762  758  763
CONECT  765  763  766
CONECT  759  758  760  761
CONECT  756  754  757
CONECT  753  751  754  766
CONECT  742  741
CONECT  771  769  772
CONECT  743  741
CONECT  773  767  774
CONECT  750  748  751
CONECT  744  741  745
CONECT  741  740  742  743  744
CONECT  800  799
CONECT  779  778
CONECT  780  778
CONECT  802  801
CONECT  784  783  785  786  799
CONECT  795  786  793  796
CONECT  799  784  797  800  801
CONECT  797  781  798  799  803
CONECT  791  789  792  793
CONECT  781  778  782  783  797
CONECT  789  787  790  791
CONECT  778  777  779  780  781
CONECT  787  786  788  789
CONECT  785  784
CONECT  794  793
CONECT  798  797
CONECT  782  781
CONECT  790  789
CONECT  788  787
CONECT  786  784  787  795
CONECT  793  791  794  795
CONECT  775  774
CONECT  796  795
CONECT  801  799  802
CONECT  776  774
CONECT  803  797  804
CONECT  792  791
CONECT  783  781  784
CONECT  777  774  778
CONECT  774  773  775  776  777
CONECT  830  829
CONECT  809  808
CONECT  810  808
CONECT  832  831
CONECT  814  813  815  816  829
CONECT  825  816  823  826
CONECT  829  814  827  830  831
CONECT  827  811  828  829  833
CONECT  821  819  822  823
CONECT  811  808  812  813  827
CONECT  819  817  820  821
CONECT  808  807  809  810  811
CONECT  817  816  818  819
CONECT  815  814
CONECT  824  823
CONECT  828  827
CONECT  812  811
CONECT  820  819
CONECT  818  817
CONECT  816  814  817  825
CONECT  823  821  824  825
CONECT  805  804
CONECT  826  825
CONECT  831  829  832
CONECT  806  804
CONECT  833  827  834
CONECT  822  821
CONECT  813  811  814
CONECT  807  804  808
CONECT  804  803  805  806  807
CONECT  864  863
CONECT  839  838
CONECT  840  838
CONECT  866  865
CONECT  844  843  845  846  863
CONECT  855  853  856  859
CONECT  863  844  861  864  865
CONECT  861  841  862  863  867
CONECT  860  846  850  859
CONECT  841  838  842  843  861
CONECT  850  849  851  860
CONECT  838  837  839  840  841
CONECT  851  850  852  853
CONECT  847  846  848  849
CONECT  854  853
CONECT  845  844
CONECT  857  856
CONECT  858  856
CONECT  862  861
CONECT  842  841
CONECT  848  847
CONECT  853  851  854  855
CONECT  856  855  857  858
CONECT  859  855  860
CONECT  849  847  850
CONECT  846  844  847  860
CONECT  835  834
CONECT  865  863  866
CONECT  836  834
CONECT  867  861  868
CONECT  843  841  844
CONECT  837  834  838
CONECT  852  851
CONECT  834  833  835  836  837
CONECT  894  893
CONECT  873  872
CONECT  874  872
CONECT  896  895
CONECT  878  877  879  880  893
CONECT  889  880  887  890
CONECT  893  878  891  894  895
CONECT  891  875  892  893  897
CONECT  885  883  886  887
CONECT  875  872  876  877  891
CONECT  883  881  884  885
CONECT  872  871  873  874  875
CONECT  881  880  882  883
CONECT  879  878
CONECT  888  887
CONECT  892  891
CONECT  876  875
CONECT  884  883
CONECT  882  881
CONECT  880  878  881  889
CONECT  887  885  888  889
CONECT  869  868
CONECT  890  889
CONECT  895  893  896
CONECT  870  868
CONECT  897  891  898
CONECT  886  885
CONECT  877  875  878
CONECT  871  868  872
CONECT  868  867  869  870  871
CONECT  924  923
CONECT  903  902
CONECT  904  902
CONECT  926  925
CONECT  908  907  909  910  923
CONECT  919  910  917  920
CONECT  923  908  921  924  925
CONECT  921  905  922  923  927
CONECT  915  913  916  917
CONECT  905  902  906  907  921
CONECT  913  911  914  915
CONECT  902  901  903  904  905
CONECT  911  910  912  913
CONECT  909  908
CONECT  918  917
CONECT  922  921
CONECT  906  905
CONECT  914  913
CONECT  912  911
CONECT  910  908  911  919
CONECT  917  915  918  919
CONECT  899  898
CONECT  920  919
CONECT  925  923  926
CONECT  900  898
CONECT  927  921  928
CONECT  916  915
CONECT  907  905  908
CONECT  901  898  902
CONECT  898  897  899  900  901
CONECT  957  956
CONECT  933  932
CONECT  934  932
CONECT  959  958
CONECT  938  937  939  940  956
CONECT  950  949  951  952
CONECT  956  938  954  957  958
CONECT  954  935  955  956  960
CONECT  953  940  944  952
CONECT  935  932  936  937  954
CONECT  944  943  945  953
CONECT  932  931  933  934  935
CONECT  945  944  946  949
CONECT  941  940  942  943
CONECT  939  938
CONECT  951  950
CONECT  955  954
CONECT  936  935
CONECT  947  946
CONECT  948  946
CONECT  942  941
CONECT  949  945  950
CONECT  952  950  953
CONECT  946  945  947  948
CONECT  943  941  944
CONECT  940  938  941  953
CONECT  929  928
CONECT  958  956  959
CONECT  930  928
CONECT  960  954  961
CONECT  937  935  938
CONECT  931  928  932
CONECT  928  927  929  930  931
CONECT  990  989
CONECT  966  965
CONECT  967  965
CONECT  992  991
CONECT  971  970  972  973  989
CONECT  983  982  984  985
CONECT  989  971  987  990  991
CONECT  987  968  988  989  993
CONECT  986  973  977  985
CONECT  968  965  969  970  987
CONECT  977  976  978  986
CONECT  965  964  966  967  968
CONECT  978  977  979  982
CONECT  974  973  975  976
CONECT  972  971
CONECT  984  983
CONECT  988  987
CONECT  969  968
CONECT  980  979
CONECT  981  979
CONECT  975  974
CONECT  982  978  983
CONECT  985  983  986
CONECT  979  978  980  981
CONECT  976  974  977
CONECT  973  971  974  986
CONECT  962  961
CONECT  991  989  992
CONECT  963  961
CONECT  993  987  994
CONECT  970  968  971
CONECT  964  961  965
CONECT  961  960  962  963  964
CONECT 1024 1023
CONECT  999  998
CONECT 1000  998
CONECT 1026 1025
CONECT 1004 1003 1005 1006 1023
CONECT 1015 1013 1016 1019
CONECT 1023 1004 1021 1024 1025
CONECT 1021 1027 1001 1022 1023
CONECT 1020 1006 1010 1019
CONECT 1001  998 1002 1003 1021
CONECT 1010 1009 1011 1020
CONECT  998  997  999 1000 1001
CONECT 1011 1010 1012 1013
CONECT 1007 1006 1008 1009
CONECT 1014 1013
CONECT 1005 1004
CONECT 1017 1016
CONECT 1018 1016
CONECT 1022 1021
CONECT 1002 1001
CONECT 1008 1007
CONECT 1013 1011 1014 1015
CONECT 1016 1015 1017 1018
CONECT 1019 1015 1020
CONECT 1009 1007 1010
CONECT 1006 1004 1007 1020
CONECT  995  994
CONECT 1025 1026 1023
CONECT  996  994
CONECT 1027 1028 1021
CONECT 1003 1001 1004
CONECT  997  994  998
CONECT 1012 1011
CONECT  994  993  995  996  997
CONECT 1054 1053
CONECT 1033 1032
CONECT 1034 1032
CONECT 1056 1055
CONECT 1038 1037 1039 1040 1053
CONECT 1049 1040 1047 1050
CONECT 1053 1038 1051 1054 1055
CONECT 1051 1035 1052 1053 1057
CONECT 1045 1043 1046 1047
CONECT 1035 1032 1036 1037 1051
CONECT 1043 1041 1044 1045
CONECT 1032 1031 1033 1034 1035
CONECT 1041 1040 1042 1043
CONECT 1039 1038
CONECT 1048 1047
CONECT 1052 1051
CONECT 1036 1035
CONECT 1044 1043
CONECT 1042 1041
CONECT 1040 1038 1041 1049
CONECT 1047 1045 1048 1049
CONECT 1029 1028
CONECT 1050 1049
CONECT 1055 1053 1056
CONECT 1030 1028
CONECT 1057 1051 1058
CONECT 1046 1045
CONECT 1037 1035 1038
CONECT 1031 1028 1032
CONECT 1028 1027 1029 1030 1031
CONECT 1088 1087
CONECT 1063 1062
CONECT 1064 1062
CONECT 1090 1089
CONECT 1068 1067 1069 1070 1087
CONECT 1079 1077 1080 1083
CONECT 1087 1068 1085 1088 1089
CONECT 1085 1065 1086 1087 1091
CONECT 1084 1070 1074 1083
CONECT 1065 1062 1066 1067 1085
CONECT 1074 1073 1075 1084
CONECT 1062 1061 1063 1064 1065
CONECT 1075 1074 1076 1077
CONECT 1071 1070 1072 1073
CONECT 1078 1077
CONECT 1069 1068
CONECT 1081 1080
CONECT 1082 1080
CONECT 1086 1085
CONECT 1066 1065
CONECT 1072 1071
CONECT 1077 1075 1078 1079
CONECT 1080 1079 1081 1082
CONECT 1083 1079 1084
CONECT 1073 1071 1074
CONECT 1070 1068 1071 1084
CONECT 1059 1058
CONECT 1089 1087 1090
CONECT 1060 1058
CONECT 1091 1085 1092
CONECT 1067 1065 1068
CONECT 1061 1058 1062
CONECT 1076 1075
CONECT 1058 1057 1059 1060 1061
CONECT 1118 1117
CONECT 1097 1096
CONECT 1098 1096
CONECT 1120 1119
CONECT 1102 1101 1103 1104 1117
CONECT 1113 1104 1111 1114
CONECT 1117 1102 1115 1118 1119
CONECT 1115 1099 1116 1117 1121
CONECT 1109 1107 1110 1111
CONECT 1099 1096 1100 1101 1115
CONECT 1107 1105 1108 1109
CONECT 1096 1095 1097 1098 1099
CONECT 1105 1104 1106 1107
CONECT 1103 1102
CONECT 1112 1111
CONECT 1116 1115
CONECT 1100 1099
CONECT 1108 1107
CONECT 1106 1105
CONECT 1104 1102 1105 1113
CONECT 1111 1109 1112 1113
CONECT 1093 1092
CONECT 1114 1113
CONECT 1119 1117 1120
CONECT 1094 1092
CONECT 1121 1115 1122
CONECT 1110 1109
CONECT 1101 1099 1102
CONECT 1095 1092 1096
CONECT 1092 1091 1093 1094 1095
CONECT 1148 1147
CONECT 1127 1126
CONECT 1128 1126
CONECT 1150 1149
CONECT 1132 1131 1133 1134 1147
CONECT 1143 1134 1141 1144
CONECT 1147 1132 1145 1148 1149
CONECT 1145 1129 1146 1147 1151
CONECT 1139 1137 1140 1141
CONECT 1129 1126 1130 1131 1145
CONECT 1137 1135 1138 1139
CONECT 1126 1125 1127 1128 1129
CONECT 1135 1134 1136 1137
CONECT 1133 1132
CONECT 1142 1141
CONECT 1146 1145
CONECT 1130 1129
CONECT 1138 1137
CONECT 1136 1135
CONECT 1134 1132 1135 1143
CONECT 1141 1139 1142 1143
CONECT 1123 1122
CONECT 1144 1143
CONECT 1149 1147 1150
CONECT 1124 1122
CONECT 1151 1145 1152
CONECT 1140 1139
CONECT 1131 1129 1132
CONECT 1125 1122 1126
CONECT 1122 1121 1123 1124 1125
CONECT 1178 1177
CONECT 1157 1156
CONECT 1158 1156
CONECT 1180 1179
CONECT 1162 1161 1163 1164 1177
CONECT 1173 1164 1171 1174
CONECT 1177 1162 1175 1178 1179
CONECT 1175 1159 1176 1177 1181
CONECT 1169 1167 1170 1171
CONECT 1159 1156 1160 1161 1175
CONECT 1167 1165 1168 1169
CONECT 1156 1155 1157 1158 1159
CONECT 1165 1164 1166 1167
CONECT 1163 1162
CONECT 1172 1171
CONECT 1176 1175
CONECT 1160 1159
CONECT 1168 1167
CONECT 1166 1165
CONECT 1164 1162 1165 1173
CONECT 1171 1169 1172 1173
CONECT 1153 1152
CONECT 1174 1173
CONECT 1179 1177 1180
CONECT 1154 1152
CONECT 1181 1175 1182
CONECT 1170 1169
CONECT 1161 1159 1162
CONECT 1155 1152 1156
CONECT 1152 1151 1153 1154 1155
CONECT 1211 1210
CONECT 1187 1186
CONECT 1188 1186
CONECT 1213 1212
CONECT 1192 1191 1193 1194 1210
CONECT 1204 1203 1205 1206
CONECT 1210 1192 1208 1211 1212
CONECT 1208 1189 1209 1210 1214
CONECT 1207 1194 1198 1206
CONECT 1189 1186 1190 1191 1208
CONECT 1198 1197 1199 1207
CONECT 1186 1185 1187 1188 1189
CONECT 1199 1198 1200 1203
CONECT 1195 1194 1196 1197
CONECT 1193 1192
CONECT 1205 1204
CONECT 1209 1208
CONECT 1190 1189
CONECT 1201 1200
CONECT 1202 1200
CONECT 1196 1195
CONECT 1203 1199 1204
CONECT 1206 1204 1207
CONECT 1200 1199 1201 1202
CONECT 1197 1195 1198
CONECT 1194 1192 1195 1207
CONECT 1183 1182
CONECT 1212 1210 1213
CONECT 1184 1182
CONECT 1214 1208 1215
CONECT 1191 1189 1192
CONECT 1185 1182 1186
CONECT 1182 1181 1183 1184 1185
CONECT 1245 1244
CONECT 1220 1219
CONECT 1221 1219
CONECT 1247 1246
CONECT 1225 1224 1226 1227 1244
CONECT 1236 1234 1237 1240
CONECT 1244 1225 1242 1245 1246
CONECT 1242 1222 1243 1244 1248
CONECT 1241 1227 1231 1240
CONECT 1222 1219 1223 1224 1242
CONECT 1231 1230 1232 1241
CONECT 1219 1218 1220 1221 1222
CONECT 1232 1231 1233 1234
CONECT 1228 1227 1229 1230
CONECT 1235 1234
CONECT 1226 1225
CONECT 1238 1237
CONECT 1239 1237
CONECT 1243 1242
CONECT 1223 1222
CONECT 1229 1228
CONECT 1234 1232 1235 1236
CONECT 1237 1236 1238 1239
CONECT 1240 1236 1241
CONECT 1230 1228 1231
CONECT 1227 1225 1228 1241
CONECT 1216 1215
CONECT 1246 1244 1247
CONECT 1217 1215
CONECT 1248 1242 1249
CONECT 1224 1222 1225
CONECT 1218 1215 1219
CONECT 1233 1232
CONECT 1215 1214 1216 1217 1218
CONECT 1276 1275
CONECT 1254 1253
CONECT 1255 1253
CONECT 1278 1277
CONECT 1259 1258 1260 1261 1275
CONECT 1271 1261 1270 1272
CONECT 1275 1259 1273 1276 1277
CONECT 1273 1256 1274 1275 1279
CONECT 1266 1264 1267 1270
CONECT 1256 1253 1257 1258 1273
CONECT 1264 1262 1265 1266
CONECT 1253 1252 1254 1255 1256
CONECT 1262 1261 1263 1264
CONECT 1260 1259
CONECT 1274 1273
CONECT 1257 1256
CONECT 1268 1267
CONECT 1269 1267
CONECT 1265 1264
CONECT 1263 1262
CONECT 1261 1259 1262 1271
CONECT 1270 1266 1271
CONECT 1267 1266 1268 1269
CONECT 1250 1249
CONECT 1272 1271
CONECT 1277 1275 1278
CONECT 1251 1249
CONECT 1279 1273 1280
CONECT 1258 1256 1259
CONECT 1252 1249 1253
CONECT 1249 1248 1250 1251 1252
CONECT 1309 1308
CONECT 1285 1284
CONECT 1286 1284
CONECT 1311 1310
CONECT 1290 1289 1291 1292 1308
CONECT 1302 1301 1303 1304
CONECT 1308 1290 1306 1309 1310
CONECT 1306 1287 1307 1308 1312
CONECT 1305 1292 1296 1304
CONECT 1287 1284 1288 1289 1306
CONECT 1296 1295 1297 1305
CONECT 1284 1283 1285 1286 1287
CONECT 1297 1296 1298 1301
CONECT 1293 1292 1294 1295
CONECT 1291 1290
CONECT 1303 1302
CONECT 1307 1306
CONECT 1288 1287
CONECT 1299 1298
CONECT 1300 1298
CONECT 1294 1293
CONECT 1301 1297 1302
CONECT 1304 1302 1305
CONECT 1298 1297 1299 1300
CONECT 1295 1293 1296
CONECT 1292 1290 1293 1305
CONECT 1281 1280
CONECT 1310 1308 1311
CONECT 1282 1280
CONECT 1312 1306 1313
CONECT 1289 1287 1290
CONECT 1283 1280 1284
CONECT 1280 1279 1281 1282 1283
CONECT 1339 1338
CONECT 1318 1317
CONECT 1319 1317
CONECT 1341 1340
CONECT 1323 1322 1324 1325 1338
CONECT 1334 1325 1332 1335
CONECT 1338 1323 1336 1339 1340
CONECT 1336 1320 1337 1338 1342
CONECT 1330 1328 1331 1332
CONECT 1320 1317 1321 1322 1336
CONECT 1328 1326 1329 1330
CONECT 1317 1316 1318 1319 1320
CONECT 1326 1325 1327 1328
CONECT 1324 1323
CONECT 1333 1332
CONECT 1337 1336
CONECT 1321 1320
CONECT 1329 1328
CONECT 1327 1326
CONECT 1325 1323 1326 1334
CONECT 1332 1330 1333 1334
CONECT 1314 1313
CONECT 1335 1334
CONECT 1340 1338 1341
CONECT 1315 1313
CONECT 1342 1336 1343
CONECT 1331 1330
CONECT 1322 1320 1323
CONECT 1316 1313 1317
CONECT 1313 1312 1314 1315 1316
CONECT 1369 1368
CONECT 1348 1347
CONECT 1349 1347
CONECT 1371 1370
CONECT 1353 1352 1354 1355 1368
CONECT 1364 1355 1362 1365
CONECT 1368 1353 1366 1369 1370
CONECT 1366 1350 1367 1368 1372
CONECT 1360 1358 1361 1362
CONECT 1350 1347 1351 1352 1366
CONECT 1358 1356 1359 1360
CONECT 1347 1346 1348 1349 1350
CONECT 1356 1355 1357 1358
CONECT 1354 1353
CONECT 1363 1362
CONECT 1367 1366
CONECT 1351 1350
CONECT 1359 1358
CONECT 1357 1356
CONECT 1355 1353 1356 1364
CONECT 1362 1360 1363 1364
CONECT 1344 1343
CONECT 1365 1364
CONECT 1370 1368 1371
CONECT 1345 1343
CONECT 1372 1366 1373
CONECT 1361 1360
CONECT 1352 1350 1353
CONECT 1346 1343 1347
CONECT 1343 1342 1344 1345 1346
CONECT 1399 1398
CONECT 1378 1377
CONECT 1379 1377
CONECT 1401 1400
CONECT 1383 1382 1384 1385 1398
CONECT 1394 1385 1392 1395
CONECT 1398 1383 1396 1399 1400
CONECT 1396 1380 1397 1398 1402
CONECT 1390 1388 1391 1392
CONECT 1380 1377 1381 1382 1396
CONECT 1388 1386 1389 1390
CONECT 1377 1376 1378 1379 1380
CONECT 1386 1385 1387 1388
CONECT 1384 1383
CONECT 1393 1392
CONECT 1397 1396
CONECT 1381 1380
CONECT 1389 1388
CONECT 1387 1386
CONECT 1385 1383 1386 1394
CONECT 1392 1390 1393 1394
CONECT 1374 1373
CONECT 1395 1394
CONECT 1400 1398 1401
CONECT 1375 1373
CONECT 1402 1396 1403
CONECT 1391 1390
CONECT 1382 1380 1383
CONECT 1376 1373 1377
CONECT 1373 1372 1374 1375 1376
CONECT 1433 1432
CONECT 1408 1407
CONECT 1409 1407
CONECT 1435 1434
CONECT 1413 1412 1414 1415 1432
CONECT 1424 1422 1425 1428
CONECT 1432 1413 1430 1433 1434
CONECT 1430 1410 1431 1432 1436
CONECT 1429 1415 1419 1428
CONECT 1410 1407 1411 1412 1430
CONECT 1419 1418 1420 1429
CONECT 1407 1406 1408 1409 1410
CONECT 1420 1419 1421 1422
CONECT 1416 1415 1417 1418
CONECT 1423 1422
CONECT 1414 1413
CONECT 1426 1425
CONECT 1427 1425
CONECT 1431 1430
CONECT 1411 1410
CONECT 1417 1416
CONECT 1422 1420 1423 1424
CONECT 1425 1424 1426 1427
CONECT 1428 1424 1429
CONECT 1418 1416 1419
CONECT 1415 1413 1416 1429
CONECT 1404 1403
CONECT 1434 1432 1435
CONECT 1405 1403
CONECT 1436 1430 1437
CONECT 1412 1410 1413
CONECT 1406 1403 1407
CONECT 1421 1420
CONECT 1403 1402 1404 1405 1406
CONECT 1463 1462
CONECT 1442 1441
CONECT 1443 1441
CONECT 1465 1464
CONECT 1447 1446 1448 1449 1462
CONECT 1458 1449 1456 1459
CONECT 1462 1447 1460 1463 1464
CONECT 1460 1444 1461 1462 1466
CONECT 1454 1452 1455 1456
CONECT 1444 1441 1445 1446 1460
CONECT 1452 1450 1453 1454
CONECT 1441 1440 1442 1443 1444
CONECT 1450 1449 1451 1452
CONECT 1448 1447
CONECT 1457 1456
CONECT 1461 1460
CONECT 1445 1444
CONECT 1453 1452
CONECT 1451 1450
CONECT 1449 1447 1450 1458
CONECT 1456 1454 1457 1458
CONECT 1438 1437
CONECT 1459 1458
CONECT 1464 1462 1465
CONECT 1439 1437
CONECT 1466 1460 1467
CONECT 1455 1454
CONECT 1446 1444 1447
CONECT 1440 1437 1441
CONECT 1437 1436 1438 1439 1440
CONECT 1494 1493
CONECT 1472 1471
CONECT 1473 1471
CONECT 1496 1495
CONECT 1477 1476 1478 1479 1493
CONECT 1489 1479 1488 1490
CONECT 1493 1477 1491 1494 1495
CONECT 1491 1474 1492 1493 1497
CONECT 1484 1482 1485 1488
CONECT 1474 1471 1475 1476 1491
CONECT 1482 1480 1483 1484
CONECT 1471 1470 1472 1473 1474
CONECT 1480 1479 1481 1482
CONECT 1478 1477
CONECT 1492 1491
CONECT 1475 1474
CONECT 1486 1485
CONECT 1487 1485
CONECT 1483 1482
CONECT 1481 1480
CONECT 1479 1477 1480 1489
CONECT 1488 1484 1489
CONECT 1485 1484 1486 1487
CONECT 1468 1467
CONECT 1490 1489
CONECT 1495 1493 1496
CONECT 1469 1467
CONECT 1497 1491 1498
CONECT 1476 1474 1477
CONECT 1470 1467 1471
CONECT 1467 1466 1468 1469 1470
CONECT 1524 1523
CONECT 1503 1502
CONECT 1504 1502
CONECT 1526 1525
CONECT 1508 1507 1509 1510 1523
CONECT 1519 1510 1517 1520
CONECT 1523 1508 1521 1524 1525
CONECT 1521 1505 1522 1523 1527
CONECT 1515 1513 1516 1517
CONECT 1505 1502 1506 1507 1521
CONECT 1513 1511 1514 1515
CONECT 1502 1501 1503 1504 1505
CONECT 1511 1510 1512 1513
CONECT 1509 1508
CONECT 1518 1517
CONECT 1522 1521
CONECT 1506 1505
CONECT 1514 1513
CONECT 1512 1511
CONECT 1510 1508 1511 1519
CONECT 1517 1515 1518 1519
CONECT 1499 1498
CONECT 1520 1519
CONECT 1525 1523 1526
CONECT 1500 1498
CONECT 1527 1521 1528
CONECT 1516 1515
CONECT 1507 1505 1508
CONECT 1501 1498 1502
CONECT 1498 1497 1499 1500 1501
CONECT 1555 1554
CONECT 1533 1532
CONECT 1534 1532
CONECT 1557 1556
CONECT 1538 1537 1539 1540 1554
CONECT 1550 1540 1549 1551
CONECT 1554 1538 1552 1555 1556
CONECT 1552 1535 1553 1554 1558
CONECT 1545 1543 1546 1549
CONECT 1535 1532 1536 1537 1552
CONECT 1543 1541 1544 1545
CONECT 1532 1531 1533 1534 1535
CONECT 1541 1540 1542 1543
CONECT 1539 1538
CONECT 1553 1552
CONECT 1536 1535
CONECT 1547 1546
CONECT 1548 1546
CONECT 1544 1543
CONECT 1542 1541
CONECT 1540 1538 1541 1550
CONECT 1549 1545 1550
CONECT 1546 1545 1547 1548
CONECT 1529 1528
CONECT 1551 1550
CONECT 1556 1554 1557
CONECT 1530 1528
CONECT 1558 1552 1559
CONECT 1537 1535 1538
CONECT 1531 1528 1532
CONECT 1528 1527 1529 1530 1531
CONECT 1586 1585
CONECT 1564 1563
CONECT 1565 1563
CONECT 1588 1587
CONECT 1569 1568 1570 1571 1585
CONECT 1581 1571 1580 1582
CONECT 1585 1569 1583 1586 1587
CONECT 1583 1566 1584 1585 1589
CONECT 1576 1574 1577 1580
CONECT 1566 1563 1567 1568 1583
CONECT 1574 1572 1575 1576
CONECT 1563 1562 1564 1565 1566
CONECT 1572 1571 1573 1574
CONECT 1570 1569
CONECT 1584 1583
CONECT 1567 1566
CONECT 1578 1577
CONECT 1579 1577
CONECT 1575 1574
CONECT 1573 1572
CONECT 1571 1569 1572 1581
CONECT 1580 1576 1581
CONECT 1577 1576 1578 1579
CONECT 1560 1559
CONECT 1582 1581
CONECT 1587 1585 1588
CONECT 1561 1559
CONECT 1589 1583 1590
CONECT 1568 1566 1569
CONECT 1562 1559 1563
CONECT 1559 1558 1560 1561 1562
CONECT 1617 1616
CONECT 1595 1594
CONECT 1596 1594
CONECT 1619 1618
CONECT 1600 1599 1601 1602 1616
CONECT 1612 1602 1611 1613
CONECT 1616 1600 1614 1617 1618
CONECT 1614 1597 1615 1616 1620
CONECT 1607 1605 1608 1611
CONECT 1597 1594 1598 1599 1614
CONECT 1605 1603 1606 1607
CONECT 1594 1593 1595 1596 1597
CONECT 1603 1602 1604 1605
CONECT 1601 1600
CONECT 1615 1614
CONECT 1598 1597
CONECT 1609 1608
CONECT 1610 1608
CONECT 1606 1605
CONECT 1604 1603
CONECT 1602 1600 1603 1612
CONECT 1611 1607 1612
CONECT 1608 1607 1609 1610
CONECT 1591 1590
CONECT 1613 1612
CONECT 1618 1616 1619
CONECT 1592 1590
CONECT 1620 1614 1621
CONECT 1599 1597 1600
CONECT 1593 1590 1594
CONECT 1590 1589 1591 1592 1593
CONECT 1648 1647
CONECT 1626 1625
CONECT 1627 1625
CONECT 1650 1649
CONECT 1631 1630 1632 1633 1647
CONECT 1643 1633 1642 1644
CONECT 1647 1631 1645 1648 1649
CONECT 1645 1628 1646 1647 1651
CONECT 1638 1636 1639 1642
CONECT 1628 1625 1629 1630 1645
CONECT 1636 1634 1637 1638
CONECT 1625 1624 1626 1627 1628
CONECT 1634 1633 1635 1636
CONECT 1632 1631
CONECT 1646 1645
CONECT 1629 1628
CONECT 1640 1639
CONECT 1641 1639
CONECT 1637 1636
CONECT 1635 1634
CONECT 1633 1631 1634 1643
CONECT 1642 1638 1643
CONECT 1639 1638 1640 1641
CONECT 1622 1621
CONECT 1644 1643
CONECT 1649 1647 1650
CONECT 1623 1621
CONECT 1651 1645 1652
CONECT 1630 1628 1631
CONECT 1624 1621 1625
CONECT 1621 1620 1622 1623 1624
CONECT 1679 1678
CONECT 1657 1656
CONECT 1658 1656
CONECT 1681 1680
CONECT 1662 1661 1663 1664 1678
CONECT 1674 1664 1673 1675
CONECT 1678 1662 1676 1679 1680
CONECT 1676 1659 1677 1678 1682
CONECT 1669 1667 1670 1673
CONECT 1659 1656 1660 1661 1676
CONECT 1667 1665 1668 1669
CONECT 1656 1655 1657 1658 1659
CONECT 1665 1664 1666 1667
CONECT 1663 1662
CONECT 1677 1676
CONECT 1660 1659
CONECT 1671 1670
CONECT 1672 1670
CONECT 1668 1667
CONECT 1666 1665
CONECT 1664 1662 1665 1674
CONECT 1673 1669 1674
CONECT 1670 1669 1671 1672
CONECT 1653 1652
CONECT 1675 1674
CONECT 1680 1678 1681
CONECT 1654 1652
CONECT 1682 1676 1683
CONECT 1661 1659 1662
CONECT 1655 1652 1656
CONECT 1652 1651 1653 1654 1655
CONECT 1710 1709
CONECT 1688 1687
CONECT 1689 1687
CONECT 1712 1711
CONECT 1693 1692 1694 1695 1709
CONECT 1705 1695 1704 1706
CONECT 1709 1693 1707 1710 1711
CONECT 1707 1690 1708 1709 1713
CONECT 1700 1698 1701 1704
CONECT 1690 1687 1691 1692 1707
CONECT 1698 1696 1699 1700
CONECT 1687 1686 1688 1689 1690
CONECT 1696 1695 1697 1698
CONECT 1694 1693
CONECT 1708 1707
CONECT 1691 1690
CONECT 1702 1701
CONECT 1703 1701
CONECT 1699 1698
CONECT 1697 1696
CONECT 1695 1693 1696 1705
CONECT 1704 1700 1705
CONECT 1701 1700 1702 1703
CONECT 1684 1683
CONECT 1706 1705
CONECT 1711 1709 1712
CONECT 1685 1683
CONECT 1713 1707 1714
CONECT 1692 1690 1693
CONECT 1686 1683 1687
CONECT 1683 1682 1684 1685 1686
CONECT 1743 1742
CONECT 1719 1718
CONECT 1720 1718
CONECT 1745 1744
CONECT 1724 1723 1725 1726 1742
CONECT 1736 1735 1737 1738
CONECT 1742 1724 1740 1743 1744
CONECT 1740 1721 1741 1742 1746
CONECT 1739 1726 1730 1738
CONECT 1721 1718 1722 1723 1740
CONECT 1730 1729 1731 1739
CONECT 1718 1717 1719 1720 1721
CONECT 1731 1730 1732 1735
CONECT 1727 1726 1728 1729
CONECT 1725 1724
CONECT 1737 1736
CONECT 1741 1740
CONECT 1722 1721
CONECT 1733 1732
CONECT 1734 1732
CONECT 1728 1727
CONECT 1735 1731 1736
CONECT 1738 1736 1739
CONECT 1732 1731 1733 1734
CONECT 1729 1727 1730
CONECT 1726 1724 1727 1739
CONECT 1715 1714
CONECT 1744 1742 1745
CONECT 1716 1714
CONECT 1746 1740 1747
CONECT 1723 1721 1724
CONECT 1717 1714 1718
CONECT 1714 1713 1715 1716 1717
CONECT 1774 1773
CONECT 1752 1751
CONECT 1753 1751
CONECT 1776 1775
CONECT 1757 1756 1758 1759 1773
CONECT 1769 1759 1768 1770
CONECT 1773 1757 1771 1774 1775
CONECT 1771 1754 1772 1773 1777
CONECT 1764 1762 1765 1768
CONECT 1754 1751 1755 1756 1771
CONECT 1762 1760 1763 1764
CONECT 1751 1750 1752 1753 1754
CONECT 1760 1759 1761 1762
CONECT 1758 1757
CONECT 1772 1771
CONECT 1755 1754
CONECT 1766 1765
CONECT 1767 1765
CONECT 1763 1762
CONECT 1761 1760
CONECT 1759 1757 1760 1769
CONECT 1768 1764 1769
CONECT 1765 1764 1766 1767
CONECT 1748 1747
CONECT 1770 1769
CONECT 1775 1773 1776
CONECT 1749 1747
CONECT 1777 1771 1778
CONECT 1756 1754 1757
CONECT 1750 1747 1751
CONECT 1747 1746 1748 1749 1750
CONECT 1807 1806
CONECT 1783 1782
CONECT 1784 1782
CONECT 1809 1808
CONECT 1788 1787 1789 1790 1806
CONECT 1800 1799 1801 1802
CONECT 1806 1788 1804 1807 1808
CONECT 1804 1785 1805 1806 1810
CONECT 1803 1790 1794 1802
CONECT 1785 1782 1786 1787 1804
CONECT 1794 1793 1795 1803
CONECT 1782 1781 1783 1784 1785
CONECT 1795 1794 1796 1799
CONECT 1791 1790 1792 1793
CONECT 1789 1788
CONECT 1801 1800
CONECT 1805 1804
CONECT 1786 1785
CONECT 1797 1796
CONECT 1798 1796
CONECT 1792 1791
CONECT 1799 1795 1800
CONECT 1802 1800 1803
CONECT 1796 1795 1797 1798
CONECT 1793 1791 1794
CONECT 1790 1788 1791 1803
CONECT 1779 1778
CONECT 1808 1806 1809
CONECT 1780 1778
CONECT 1810 1804 1811
CONECT 1787 1785 1788
CONECT 1781 1778 1782
CONECT 1778 1777 1779 1780 1781
CONECT 1838 1837
CONECT 1816 1815
CONECT 1817 1815
CONECT 1840 1839
CONECT 1821 1820 1822 1823 1837
CONECT 1833 1823 1832 1834
CONECT 1837 1821 1835 1838 1839
CONECT 1835 1818 1836 1837 1841
CONECT 1828 1826 1829 1832
CONECT 1818 1815 1819 1820 1835
CONECT 1826 1824 1827 1828
CONECT 1815 1814 1816 1817 1818
CONECT 1824 1823 1825 1826
CONECT 1822 1821
CONECT 1836 1835
CONECT 1819 1818
CONECT 1830 1829
CONECT 1831 1829
CONECT 1827 1826
CONECT 1825 1824
CONECT 1823 1821 1824 1833
CONECT 1832 1828 1833
CONECT 1829 1828 1830 1831
CONECT 1812 1811
CONECT 1834 1833
CONECT 1839 1837 1840
CONECT 1813 1811
CONECT 1841 1835 1842
CONECT 1820 1818 1821
CONECT 1814 1811 1815
CONECT 1811 1810 1812 1813 1814
CONECT 1869 1868
CONECT 1847 1846
CONECT 1848 1846
CONECT 1871 1870
CONECT 1852 1851 1853 1854 1868
CONECT 1864 1854 1863 1865
CONECT 1868 1852 1866 1869 1870
CONECT 1866 1849 1867 1868 1872
CONECT 1859 1857 1860 1863
CONECT 1849 1846 1850 1851 1866
CONECT 1857 1855 1858 1859
CONECT 1846 1845 1847 1848 1849
CONECT 1855 1854 1856 1857
CONECT 1853 1852
CONECT 1867 1866
CONECT 1850 1849
CONECT 1861 1860
CONECT 1862 1860
CONECT 1858 1857
CONECT 1856 1855
CONECT 1854 1852 1855 1864
CONECT 1863 1859 1864
CONECT 1860 1859 1861 1862
CONECT 1843 1842
CONECT 1865 1864
CONECT 1870 1868 1871
CONECT 1844 1842
CONECT 1872 1866 1873
CONECT 1851 1849 1852
CONECT 1845 1842 1846
CONECT 1842 1841 1843 1844 1845
CONECT 1900 1899
CONECT 1878 1877
CONECT 1879 1877
CONECT 1902 1901
CONECT 1883 1882 1884 1885 1899
CONECT 1895 1885 1894 1896
CONECT 1899 1883 1897 1900 1901
CONECT 1897 1880 1898 1899 1903
CONECT 1890 1888 1891 1894
CONECT 1880 1877 1881 1882 1897
CONECT 1888 1886 1889 1890
CONECT 1877 1876 1878 1879 1880
CONECT 1886 1885 1887 1888
CONECT 1884 1883
CONECT 1898 1897
CONECT 1881 1880
CONECT 1892 1891
CONECT 1893 1891
CONECT 1889 1888
CONECT 1887 1886
CONECT 1885 1883 1886 1895
CONECT 1894 1890 1895
CONECT 1891 1890 1892 1893
CONECT 1874 1873
CONECT 1896 1895
CONECT 1901 1899 1902
CONECT 1875 1873
CONECT 1903 1897 1904
CONECT 1882 1880 1883
CONECT 1876 1873 1877
CONECT 1873 1872 1874 1875 1876
CONECT 1930 1929
CONECT 1909 1908
CONECT 1910 1908
CONECT 1932 1931
CONECT 1914 1913 1915 1916 1929
CONECT 1925 1916 1923 1926
CONECT 1929 1914 1927 1930 1931
CONECT 1927 1911 1928 1929 1933
CONECT 1921 1919 1922 1923
CONECT 1911 1908 1912 1913 1927
CONECT 1919 1917 1920 1921
CONECT 1908 1907 1909 1910 1911
CONECT 1917 1916 1918 1919
CONECT 1915 1914
CONECT 1924 1923
CONECT 1928 1927
CONECT 1912 1911
CONECT 1920 1919
CONECT 1918 1917
CONECT 1916 1914 1917 1925
CONECT 1923 1921 1924 1925
CONECT 1905 1904
CONECT 1926 1925
CONECT 1931 1929 1932
CONECT 1906 1904
CONECT 1933 1927 1934
CONECT 1922 1921
CONECT 1913 1911 1914
CONECT 1907 1904 1908
CONECT 1904 1903 1905 1906 1907
CONECT 1963 1962
CONECT 1939 1938
CONECT 1940 1938
CONECT 1965 1964
CONECT 1944 1943 1945 1946 1962
CONECT 1956 1955 1957 1958
CONECT 1962 1944 1960 1963 1964
CONECT 1960 1941 1961 1962 1966
CONECT 1959 1946 1950 1958
CONECT 1941 1938 1942 1943 1960
CONECT 1950 1949 1951 1959
CONECT 1938 1937 1939 1940 1941
CONECT 1951 1950 1952 1955
CONECT 1947 1946 1948 1949
CONECT 1945 1944
CONECT 1957 1956
CONECT 1961 1960
CONECT 1942 1941
CONECT 1953 1952
CONECT 1954 1952
CONECT 1948 1947
CONECT 1955 1951 1956
CONECT 1958 1956 1959
CONECT 1952 1951 1953 1954
CONECT 1949 1947 1950
CONECT 1946 1944 1947 1959
CONECT 1935 1934
CONECT 1964 1962 1965
CONECT 1936 1934
CONECT 1966 1960 1967
CONECT 1943 1941 1944
CONECT 1937 1934 1938
CONECT 1934 1933 1935 1936 1937
CONECT 1996 1995
CONECT 1972 1971
CONECT 1973 1971
CONECT 1998 1997
CONECT 1977 1976 1978 1979 1995
CONECT 1989 1988 1990 1991
CONECT 1995 1977 1993 1996 1997
CONECT 1993 1974 1994 1995 1999
CONECT 1992 1979 1983 1991
CONECT 1974 1971 1975 1976 1993
CONECT 1983 1982 1984 1992
CONECT 1971 1970 1972 1973 1974
CONECT 1984 1983 1985 1988
CONECT 1980 1979 1981 1982
CONECT 1978 1977
CONECT 1990 1989
CONECT 1994 1993
CONECT 1975 1974
CONECT 1986 1985
CONECT 1987 1985
CONECT 1981 1980
CONECT 1988 1984 1989
CONECT 1991 1989 1992
CONECT 1985 1984 1986 1987
CONECT 1982 1980 1983
CONECT 1979 1977 1980 1992
CONECT 1968 1967
CONECT 1997 1995 1998
CONECT 1969 1967
CONECT 1999 1993 2000
CONECT 1976 1974 1977
CONECT 1970 1967 1971
CONECT 1967 1966 1968 1969 1970
CONECT 2027 2026
CONECT 2005 2004
CONECT 2006 2004
CONECT 2029 2028
CONECT 2010 2009 2011 2012 2026
CONECT 2022 2012 2021 2023
CONECT 2026 2010 2024 2027 2028
CONECT 2024 2007 2025 2026 2030
CONECT 2017 2015 2018 2021
CONECT 2007 2004 2008 2009 2024
CONECT 2015 2013 2016 2017
CONECT 2004 2003 2005 2006 2007
CONECT 2013 2012 2014 2015
CONECT 2011 2010
CONECT 2025 2024
CONECT 2008 2007
CONECT 2019 2018
CONECT 2020 2018
CONECT 2016 2015
CONECT 2014 2013
CONECT 2012 2010 2013 2022
CONECT 2021 2017 2022
CONECT 2018 2017 2019 2020
CONECT 2001 2000
CONECT 2023 2022
CONECT 2028 2026 2029
CONECT 2002 2000
CONECT 2030 2031 2024
CONECT 2009 2007 2010
CONECT 2003 2000 2004
CONECT 2000 1999 2001 2002 2003
CONECT 2057 2056
CONECT 2036 2035
CONECT 2037 2035
CONECT 2059 2058
CONECT 2041 2056 2040 2042 2043
CONECT 2052 2050 2053 2043
CONECT 2056 2054 2057 2058 2041
CONECT 2054 2055 2056 2060 2038
CONECT 2048 2050 2046 2049
CONECT 2038 2054 2035 2039 2040
CONECT 2046 2044 2047 2048
CONECT 2035 2034 2036 2037 2038
CONECT 2044 2043 2045 2046
CONECT 2042 2041
CONECT 2051 2050
CONECT 2055 2054
CONECT 2039 2038
CONECT 2047 2046
CONECT 2045 2044
CONECT 2043 2052 2041 2044
CONECT 2050 2051 2052 2048
CONECT 2032 2031
CONECT 2053 2052
CONECT 2058 2056 2059
CONECT 2033 2031
CONECT 2060 2054 2061
CONECT 2049 2048
CONECT 2040 2038 2041
CONECT 2034 2031 2035
CONECT 2031 2030 2032 2033 2034
CONECT 2087 2086
CONECT 2066 2065
CONECT 2067 2065
CONECT 2089 2088
CONECT 2071 2070 2072 2073 2086
CONECT 2082 2073 2080 2083
CONECT 2086 2071 2084 2087 2088
CONECT 2084 2068 2085 2086 2090
CONECT 2078 2076 2079 2080
CONECT 2068 2065 2069 2070 2084
CONECT 2076 2074 2077 2078
CONECT 2065 2064 2066 2067 2068
CONECT 2074 2073 2075 2076
CONECT 2072 2071
CONECT 2081 2080
CONECT 2085 2084
CONECT 2069 2068
CONECT 2077 2076
CONECT 2075 2074
CONECT 2073 2071 2074 2082
CONECT 2080 2078 2081 2082
CONECT 2062 2061
CONECT 2083 2082
CONECT 2088 2086 2089
CONECT 2063 2061
CONECT 2090 2084 2091
CONECT 2079 2078
CONECT 2070 2068 2071
CONECT 2064 2061 2065
CONECT 2061 2060 2062 2063 2064
CONECT 2121 2120
CONECT 2096 2095
CONECT 2097 2095
CONECT 2123 2122
CONECT 2101 2100 2102 2103 2120
CONECT 2112 2110 2113 2116
CONECT 2120 2101 2118 2121 2122
CONECT 2118 2098 2119 2120 2124
CONECT 2117 2103 2107 2116
CONECT 2098 2095 2099 2100 2118
CONECT 2107 2106 2108 2117
CONECT 2095 2094 2096 2097 2098
CONECT 2108 2107 2109 2110
CONECT 2104 2103 2105 2106
CONECT 2111 2110
CONECT 2102 2101
CONECT 2114 2113
CONECT 2115 2113
CONECT 2119 2118
CONECT 2099 2098
CONECT 2105 2104
CONECT 2110 2108 2111 2112
CONECT 2113 2112 2114 2115
CONECT 2116 2112 2117
CONECT 2106 2104 2107
CONECT 2103 2101 2104 2117
CONECT 2092 2091
CONECT 2122 2120 2123
CONECT 2093 2091
CONECT 2124 2118 2125
CONECT 2100 2098 2101
CONECT 2094 2091 2095
CONECT 2109 2108
CONECT 2091 2090 2092 2093 2094
CONECT 2154 2153
CONECT 2130 2129
CONECT 2131 2129
CONECT 2156 2155
CONECT 2135 2134 2136 2137 2153
CONECT 2147 2146 2148 2149
CONECT 2153 2135 2151 2154 2155
CONECT 2151 2132 2152 2153 2157
CONECT 2150 2137 2141 2149
CONECT 2132 2129 2133 2134 2151
CONECT 2141 2140 2142 2150
CONECT 2129 2128 2130 2131 2132
CONECT 2142 2141 2143 2146
CONECT 2138 2137 2139 2140
CONECT 2136 2135
CONECT 2148 2147
CONECT 2152 2151
CONECT 2133 2132
CONECT 2144 2143
CONECT 2145 2143
CONECT 2139 2138
CONECT 2146 2142 2147
CONECT 2149 2147 2150
CONECT 2143 2142 2144 2145
CONECT 2140 2138 2141
CONECT 2137 2135 2138 2150
CONECT 2126 2125
CONECT 2155 2153 2156
CONECT 2127 2125
CONECT 2157 2151 2158
CONECT 2134 2132 2135
CONECT 2128 2125 2129
CONECT 2125 2124 2126 2127 2128
CONECT 2185 2184
CONECT 2163 2162
CONECT 2164 2162
CONECT 2187 2186
CONECT 2168 2167 2169 2170 2184
CONECT 2180 2170 2179 2181
CONECT 2184 2168 2182 2185 2186
CONECT 2182 2165 2183 2184 2188
CONECT 2175 2173 2176 2179
CONECT 2165 2162 2166 2167 2182
CONECT 2173 2171 2174 2175
CONECT 2162 2161 2163 2164 2165
CONECT 2171 2170 2172 2173
CONECT 2169 2168
CONECT 2183 2182
CONECT 2166 2165
CONECT 2177 2176
CONECT 2178 2176
CONECT 2174 2173
CONECT 2172 2171
CONECT 2170 2168 2171 2180
CONECT 2179 2175 2180
CONECT 2176 2175 2177 2178
CONECT 2159 2158
CONECT 2181 2180
CONECT 2186 2184 2187
CONECT 2160 2158
CONECT 2188 2182 2189
CONECT 2167 2165 2168
CONECT 2161 2158 2162
CONECT 2158 2157 2159 2160 2161
CONECT 2215 2214
CONECT 2194 2193
CONECT 2195 2193
CONECT 2217 2216
CONECT 2199 2198 2200 2201 2214
CONECT 2210 2201 2208 2211
CONECT 2214 2199 2212 2215 2216
CONECT 2212 2196 2213 2214 2218
CONECT 2206 2204 2207 2208
CONECT 2196 2193 2197 2198 2212
CONECT 2204 2202 2205 2206
CONECT 2193 2192 2194 2195 2196
CONECT 2202 2201 2203 2204
CONECT 2200 2199
CONECT 2209 2208
CONECT 2213 2212
CONECT 2197 2196
CONECT 2205 2204
CONECT 2203 2202
CONECT 2201 2199 2202 2210
CONECT 2208 2206 2209 2210
CONECT 2190 2189
CONECT 2211 2210
CONECT 2216 2214 2217
CONECT 2191 2189
CONECT 2218 2212 2219
CONECT 2207 2206
CONECT 2198 2196 2199
CONECT 2192 2189 2193
CONECT 2189 2188 2190 2191 2192
CONECT 2248 2247
CONECT 2224 2223
CONECT 2225 2223
CONECT 2250 2249
CONECT 2229 2228 2230 2231 2247
CONECT 2241 2240 2242 2243
CONECT 2247 2229 2245 2248 2249
CONECT 2245 2226 2246 2247 2251
CONECT 2244 2231 2235 2243
CONECT 2226 2223 2227 2228 2245
CONECT 2235 2234 2236 2244
CONECT 2223 2222 2224 2225 2226
CONECT 2236 2235 2237 2240
CONECT 2232 2231 2233 2234
CONECT 2230 2229
CONECT 2242 2241
CONECT 2246 2245
CONECT 2227 2226
CONECT 2238 2237
CONECT 2239 2237
CONECT 2233 2232
CONECT 2240 2236 2241
CONECT 2243 2241 2244
CONECT 2237 2236 2238 2239
CONECT 2234 2232 2235
CONECT 2231 2229 2232 2244
CONECT 2220 2219
CONECT 2249 2247 2250
CONECT 2221 2219
CONECT 2251 2245 2252
CONECT 2228 2226 2229
CONECT 2222 2219 2223
CONECT 2219 2218 2220 2221 2222
CONECT 2282 2281
CONECT 2257 2256
CONECT 2258 2256
CONECT 2284 2283
CONECT 2262 2261 2263 2264 2281
CONECT 2273 2271 2274 2277
CONECT 2281 2262 2279 2282 2283
CONECT 2279 2259 2280 2281 2285
CONECT 2278 2264 2268 2277
CONECT 2259 2256 2260 2261 2279
CONECT 2268 2267 2269 2278
CONECT 2256 2255 2257 2258 2259
CONECT 2269 2268 2270 2271
CONECT 2265 2264 2266 2267
CONECT 2272 2271
CONECT 2263 2262
CONECT 2275 2274
CONECT 2276 2274
CONECT 2280 2279
CONECT 2260 2259
CONECT 2266 2265
CONECT 2271 2269 2272 2273
CONECT 2274 2273 2275 2276
CONECT 2277 2273 2278
CONECT 2267 2265 2268
CONECT 2264 2262 2265 2278
CONECT 2253 2252
CONECT 2283 2281 2284
CONECT 2254 2252
CONECT 2285 2279 2286
CONECT 2261 2259 2262
CONECT 2255 2252 2256
CONECT 2270 2269
CONECT 2252 2251 2253 2254 2255
CONECT 2313 2312
CONECT 2291 2290
CONECT 2292 2290
CONECT 2315 2314
CONECT 2296 2295 2297 2298 2312
CONECT 2308 2298 2307 2309
CONECT 2312 2296 2310 2313 2314
CONECT 2310 2293 2311 2312 2316
CONECT 2303 2301 2304 2307
CONECT 2293 2290 2294 2295 2310
CONECT 2301 2299 2302 2303
CONECT 2290 2289 2291 2292 2293
CONECT 2299 2298 2300 2301
CONECT 2297 2296
CONECT 2311 2310
CONECT 2294 2293
CONECT 2305 2304
CONECT 2306 2304
CONECT 2302 2301
CONECT 2300 2299
CONECT 2298 2296 2299 2308
CONECT 2307 2303 2308
CONECT 2304 2303 2305 2306
CONECT 2287 2286
CONECT 2309 2308
CONECT 2314 2312 2315
CONECT 2288 2286
CONECT 2316 2310 2317
CONECT 2295 2293 2296
CONECT 2289 2286 2290
CONECT 2286 2285 2287 2288 2289
CONECT 2343 2342
CONECT 2322 2321
CONECT 2323 2321
CONECT 2345 2344
CONECT 2327 2326 2328 2329 2342
CONECT 2338 2329 2336 2339
CONECT 2342 2327 2340 2343 2344
CONECT 2340 2324 2341 2342 2346
CONECT 2334 2332 2335 2336
CONECT 2324 2321 2325 2326 2340
CONECT 2332 2330 2333 2334
CONECT 2321 2320 2322 2323 2324
CONECT 2330 2329 2331 2332
CONECT 2328 2327
CONECT 2337 2336
CONECT 2341 2340
CONECT 2325 2324
CONECT 2333 2332
CONECT 2331 2330
CONECT 2329 2327 2330 2338
CONECT 2336 2334 2337 2338
CONECT 2318 2317
CONECT 2339 2338
CONECT 2344 2342 2345
CONECT 2319 2317
CONECT 2346 2340 2347
CONECT 2335 2334
CONECT 2326 2324 2327
CONECT 2320 2317 2321
CONECT 2317 2316 2318 2319 2320
CONECT 2373 2372
CONECT 2352 2351
CONECT 2353 2351
CONECT 2375 2374
CONECT 2357 2356 2358 2359 2372
CONECT 2368 2359 2366 2369
CONECT 2372 2357 2370 2373 2374
CONECT 2370 2354 2371 2372 2376
CONECT 2364 2362 2365 2366
CONECT 2354 2351 2355 2356 2370
CONECT 2362 2360 2363 2364
CONECT 2351 2350 2352 2353 2354
CONECT 2360 2359 2361 2362
CONECT 2358 2357
CONECT 2367 2366
CONECT 2371 2370
CONECT 2355 2354
CONECT 2363 2362
CONECT 2361 2360
CONECT 2359 2357 2360 2368
CONECT 2366 2364 2367 2368
CONECT 2348 2347
CONECT 2369 2368
CONECT 2374 2372 2375
CONECT 2349 2347
CONECT 2376 2370 2377
CONECT 2365 2364
CONECT 2356 2354 2357
CONECT 2350 2347 2351
CONECT 2347 2346 2348 2349 2350
CONECT 2407 2406
CONECT 2382 2381
CONECT 2383 2381
CONECT 2409 2408
CONECT 2387 2386 2388 2389 2406
CONECT 2398 2396 2399 2402
CONECT 2406 2387 2404 2407 2408
CONECT 2404 2384 2405 2406 2410
CONECT 2403 2389 2393 2402
CONECT 2384 2381 2385 2386 2404
CONECT 2393 2392 2394 2403
CONECT 2381 2380 2382 2383 2384
CONECT 2394 2393 2395 2396
CONECT 2390 2389 2391 2392
CONECT 2397 2396
CONECT 2388 2387
CONECT 2400 2399
CONECT 2401 2399
CONECT 2405 2404
CONECT 2385 2384
CONECT 2391 2390
CONECT 2396 2394 2397 2398
CONECT 2399 2398 2400 2401
CONECT 2402 2398 2403
CONECT 2392 2390 2393
CONECT 2389 2387 2390 2403
CONECT 2378 2377
CONECT 2408 2406 2409
CONECT 2379 2377
CONECT 2410 2404 2411
CONECT 2386 2384 2387
CONECT 2380 2377 2381
CONECT 2395 2394
CONECT 2377 2376 2378 2379 2380
CONECT 2440 2439
CONECT 2416 2415
CONECT 2417 2415
CONECT 2442 2441
CONECT 2421 2420 2422 2423 2439
CONECT 2433 2432 2434 2435
CONECT 2439 2421 2437 2440 2441
CONECT 2437 2418 2438 2439 2443
CONECT 2436 2423 2427 2435
CONECT 2418 2415 2419 2420 2437
CONECT 2427 2426 2428 2436
CONECT 2415 2414 2416 2417 2418
CONECT 2428 2427 2429 2432
CONECT 2424 2423 2425 2426
CONECT 2422 2421
CONECT 2434 2433
CONECT 2438 2437
CONECT 2419 2418
CONECT 2430 2429
CONECT 2431 2429
CONECT 2425 2424
CONECT 2432 2428 2433
CONECT 2435 2433 2436
CONECT 2429 2428 2430 2431
CONECT 2426 2424 2427
CONECT 2423 2421 2424 2436
CONECT 2412 2411
CONECT 2441 2439 2442
CONECT 2413 2411
CONECT 2443 2437 2444
CONECT 2420 2418 2421
CONECT 2414 2411 2415
CONECT 2411 2410 2412 2413 2414
CONECT 2474 2473
CONECT 2449 2448
CONECT 2450 2448
CONECT 2476 2475
CONECT 2454 2453 2455 2456 2473
CONECT 2465 2463 2466 2469
CONECT 2473 2454 2471 2474 2475
CONECT 2471 2451 2472 2473 2477
CONECT 2470 2456 2460 2469
CONECT 2451 2448 2452 2453 2471
CONECT 2460 2459 2461 2470
CONECT 2448 2447 2449 2450 2451
CONECT 2461 2460 2462 2463
CONECT 2457 2456 2458 2459
CONECT 2464 2463
CONECT 2455 2454
CONECT 2467 2466
CONECT 2468 2466
CONECT 2472 2471
CONECT 2452 2451
CONECT 2458 2457
CONECT 2463 2461 2464 2465
CONECT 2466 2465 2467 2468
CONECT 2469 2465 2470
CONECT 2459 2457 2460
CONECT 2456 2454 2457 2470
CONECT 2445 2444
CONECT 2475 2473 2476
CONECT 2446 2444
CONECT 2477 2471 2478
CONECT 2453 2451 2454
CONECT 2447 2444 2448
CONECT 2462 2461
CONECT 2444 2443 2445 2446 2447
CONECT 2505 2504
CONECT 2483 2482
CONECT 2484 2482
CONECT 2507 2506
CONECT 2488 2487 2489 2490 2504
CONECT 2500 2490 2499 2501
CONECT 2504 2488 2502 2505 2506
CONECT 2502 2485 2503 2504 2508
CONECT 2495 2493 2496 2499
CONECT 2485 2482 2486 2487 2502
CONECT 2493 2491 2494 2495
CONECT 2482 2481 2483 2484 2485
CONECT 2491 2490 2492 2493
CONECT 2489 2488
CONECT 2503 2502
CONECT 2486 2485
CONECT 2497 2496
CONECT 2498 2496
CONECT 2494 2493
CONECT 2492 2491
CONECT 2490 2488 2491 2500
CONECT 2499 2495 2500
CONECT 2496 2495 2497 2498
CONECT 2479 2478
CONECT 2501 2500
CONECT 2506 2504 2507
CONECT 2480 2478
CONECT 2508 2502 2509
CONECT 2487 2485 2488
CONECT 2481 2478 2482
CONECT 2478 2477 2479 2480 2481
CONECT 2535 2534
CONECT 2514 2513
CONECT 2515 2513
CONECT 2537 2536
CONECT 2519 2518 2520 2521 2534
CONECT 2530 2521 2528 2531
CONECT 2534 2519 2532 2535 2536
CONECT 2532 2516 2533 2534 2538
CONECT 2526 2524 2527 2528
CONECT 2516 2513 2517 2518 2532
CONECT 2524 2522 2525 2526
CONECT 2513 2512 2514 2515 2516
CONECT 2522 2521 2523 2524
CONECT 2520 2519
CONECT 2529 2528
CONECT 2533 2532
CONECT 2517 2516
CONECT 2525 2524
CONECT 2523 2522
CONECT 2521 2519 2522 2530
CONECT 2528 2526 2529 2530
CONECT 2510 2509
CONECT 2531 2530
CONECT 2536 2534 2537
CONECT 2511 2509
CONECT 2538 2532 2539
CONECT 2527 2526
CONECT 2518 2516 2519
CONECT 2512 2509 2513
CONECT 2509 2508 2510 2511 2512
CONECT 2565 2564
CONECT 2544 2543
CONECT 2545 2543
CONECT 2567 2566
CONECT 2549 2548 2550 2551 2564
CONECT 2560 2551 2558 2561
CONECT 2564 2549 2562 2565 2566
CONECT 2562 2546 2563 2564 2568
CONECT 2556 2554 2557 2558
CONECT 2546 2543 2547 2548 2562
CONECT 2554 2552 2555 2556
CONECT 2543 2542 2544 2545 2546
CONECT 2552 2551 2553 2554
CONECT 2550 2549
CONECT 2559 2558
CONECT 2563 2562
CONECT 2547 2546
CONECT 2555 2554
CONECT 2553 2552
CONECT 2551 2549 2552 2560
CONECT 2558 2556 2559 2560
CONECT 2540 2539
CONECT 2561 2560
CONECT 2566 2564 2567
CONECT 2541 2539
CONECT 2568 2562 2569
CONECT 2557 2556
CONECT 2548 2546 2549
CONECT 2542 2539 2543
CONECT 2539 2538 2540 2541 2542
CONECT 2595 2594
CONECT 2574 2573
CONECT 2575 2573
CONECT 2597 2596
CONECT 2579 2578 2580 2581 2594
CONECT 2590 2581 2588 2591
CONECT 2594 2579 2592 2595 2596
CONECT 2592 2576 2593 2594 2598
CONECT 2586 2584 2587 2588
CONECT 2576 2573 2577 2578 2592
CONECT 2584 2582 2585 2586
CONECT 2573 2572 2574 2575 2576
CONECT 2582 2581 2583 2584
CONECT 2580 2579
CONECT 2589 2588
CONECT 2593 2592
CONECT 2577 2576
CONECT 2585 2584
CONECT 2583 2582
CONECT 2581 2579 2582 2590
CONECT 2588 2586 2589 2590
CONECT 2570 2569
CONECT 2591 2590
CONECT 2596 2594 2597
CONECT 2571 2569
CONECT 2598 2592 2599
CONECT 2587 2586
CONECT 2578 2576 2579
CONECT 2572 2569 2573
CONECT 2569 2568 2570 2571 2572
CONECT 2625 2624
CONECT 2604 2603
CONECT 2605 2603
CONECT 2627 2626
CONECT 2609 2608 2610 2611 2624
CONECT 2620 2611 2618 2621
CONECT 2624 2609 2622 2625 2626
CONECT 2622 2606 2623 2624 2628
CONECT 2616 2614 2617 2618
CONECT 2606 2603 2607 2608 2622
CONECT 2614 2612 2615 2616
CONECT 2603 2602 2604 2605 2606
CONECT 2612 2611 2613 2614
CONECT 2610 2609
CONECT 2619 2618
CONECT 2623 2622
CONECT 2607 2606
CONECT 2615 2614
CONECT 2613 2612
CONECT 2611 2609 2612 2620
CONECT 2618 2616 2619 2620
CONECT 2600 2599
CONECT 2621 2620
CONECT 2626 2624 2627
CONECT 2601 2599
CONECT 2628 2622 2629
CONECT 2617 2616
CONECT 2608 2606 2609
CONECT 2602 2599 2603
CONECT 2599 2598 2600 2601 2602
CONECT 2655 2654
CONECT 2634 2633
CONECT 2635 2633
CONECT 2657 2656
CONECT 2639 2638 2640 2641 2654
CONECT 2650 2641 2648 2651
CONECT 2654 2639 2652 2655 2656
CONECT 2652 2636 2653 2654 2658
CONECT 2646 2644 2647 2648
CONECT 2636 2633 2637 2638 2652
CONECT 2644 2642 2645 2646
CONECT 2633 2632 2634 2635 2636
CONECT 2642 2641 2643 2644
CONECT 2640 2639
CONECT 2649 2648
CONECT 2653 2652
CONECT 2659 2658
CONECT 2637 2636
CONECT 2645 2644
CONECT 2643 2642
CONECT 2641 2639 2642 2650
CONECT 2648 2646 2649 2650
CONECT 2630 2629
CONECT 2651 2650
CONECT 2656 2654 2657
CONECT 2631 2629
CONECT 2658 2652 2659
CONECT 2647 2646
CONECT 2638 2636 2639
CONECT 2632 2629 2633
CONECT 2629 2628 2630 2631 2632
END
