# Supplementary material for: Structural and functional analysis of four non-coding Y RNAs from Chinese hamster cells: identification, molecular dynamics simulations and DNA replication initiation assays
Source: BMC Mol Biol. 2016 Jan 5;17:1. doi: 10.1186/s12867-015-0053-5 (PMC4702372; doi:10.1186/s12867-015-0053-5)
Supplement: Supplementary file 4 — 10.1186/s12867-015-0053-5 Y RNAs files in the.pdb format. [file 12867_2015_53_MOESM4_ESM.zip › hY1_RNA.pdb]

TITLE     Human Y1 RNA (hY1 RNA)
ATOM      1  O5' G   A   1       0.812  -0.527  -0.964  1.00  0.00           O
ATOM      2  H5T G   A   1       0.945  -0.472  -1.954  1.00  0.00           H
ATOM      3  C5' G   A   1       2.083  -0.488  -0.310  1.00  0.00           C
ATOM      4 1H5' G   A   1       2.534   0.368  -0.563  1.00  0.00           H
ATOM      5 2H5' G   A   1       2.624  -1.260  -0.642  1.00  0.00           H
ATOM      6  C4' G   A   1       1.918  -0.570   1.190  1.00  0.00           C
ATOM      7  H4' G   A   1       2.799  -0.294   1.574  1.00  0.00           H
ATOM      8  O4' G   A   1       0.834   0.320   1.586  1.00  0.00           O
ATOM      9  C1' G   A   1      -0.139  -0.412   2.300  1.00  0.00           C
ATOM     10  H1' G   A   1      -0.014  -0.316   3.288  1.00  0.00           H
ATOM     11  N9  G   A   1      -1.451   0.165   2.025  1.00  0.00           N
ATOM     12  C8  G   A   1      -2.016   0.409   0.798  1.00  0.00           C
ATOM     13  H8  G   A   1      -1.560   0.206  -0.068  1.00  0.00           H
ATOM     14  N7  G   A   1      -3.209   0.933   0.876  1.00  0.00           N
ATOM     15  C5  G   A   1      -3.444   1.042   2.240  1.00  0.00           C
ATOM     16  C6  G   A   1      -4.571   1.542   2.946  1.00  0.00           C
ATOM     17  O6  G   A   1      -5.625   2.005   2.492  1.00  0.00           O
ATOM     18  N1  G   A   1      -4.385   1.468   4.321  1.00  0.00           N
ATOM     19  H1  G   A   1      -5.126   1.800   4.905  1.00  0.00           H
ATOM     20  C2  G   A   1      -3.266   0.976   4.940  1.00  0.00           C
ATOM     21  N2  G   A   1      -3.277   0.983   6.274  1.00  0.00           N
ATOM     22  H21 G   A   1      -4.074   1.335   6.766  1.00  0.00           H
ATOM     23  H22 G   A   1      -2.489   0.636   6.782  1.00  0.00           H
ATOM     24  N3  G   A   1      -2.211   0.508   4.299  1.00  0.00           N
ATOM     25  C4  G   A   1      -2.367   0.571   2.962  1.00  0.00           C
ATOM     26  C3' G   A   1       1.536  -1.949   1.727  1.00  0.00           C
ATOM     27  H3' G   A   1       1.852  -2.730   1.189  1.00  0.00           H
ATOM     28  C2' G   A   1       0.019  -1.860   1.854  1.00  0.00           C
ATOM     29 1H2' G   A   1      -0.497  -2.166   1.054  1.00  0.00           H
ATOM     30  O2' G   A   1      -0.476  -2.707   2.875  1.00  0.00           O
ATOM     31 2HO' G   A   1      -0.377  -3.661   2.593  1.00  0.00           H
ATOM     32  O3' G   A   1       2.179  -2.202   2.974  1.00  0.00           O
ATOM     33  P   G   A   2       2.348  -3.713   3.500  1.00  0.00           P
ATOM     34  O1P G   A   2       3.672  -3.795   4.167  1.00  0.00           O
ATOM     35  O2P G   A   2       2.028  -4.647   2.390  1.00  0.00           O
ATOM     36  O5' G   A   2       1.222  -3.860   4.618  1.00  0.00           O
ATOM     37  C5' G   A   2       1.056  -2.869   5.633  1.00  0.00           C
ATOM     38 1H5' G   A   2       0.670  -2.050   5.208  1.00  0.00           H
ATOM     39 2H5' G   A   2       1.958  -2.656   6.010  1.00  0.00           H
ATOM     40  C4' G   A   2       0.138  -3.382   6.719  1.00  0.00           C
ATOM     41  H4' G   A   2       0.647  -3.281   7.574  1.00  0.00           H
ATOM     42  O4' G   A   2      -1.085  -2.590   6.702  1.00  0.00           O
ATOM     43  C1' G   A   2      -2.199  -3.445   6.569  1.00  0.00           C
ATOM     44  H1' G   A   2      -2.614  -3.646   7.456  1.00  0.00           H
ATOM     45  N9  G   A   2      -3.237  -2.745   5.820  1.00  0.00           N
ATOM     46  C8  G   A   2      -3.250  -2.472   4.474  1.00  0.00           C
ATOM     47  H8  G   A   2      -2.512  -2.734   3.852  1.00  0.00           H
ATOM     48  N7  G   A   2      -4.322  -1.836   4.088  1.00  0.00           N
ATOM     49  C5  G   A   2      -5.062  -1.675   5.253  1.00  0.00           C
ATOM     50  C6  G   A   2      -6.324  -1.057   5.468  1.00  0.00           C
ATOM     51  O6  G   A   2      -7.064  -0.506   4.646  1.00  0.00           O
ATOM     52  N1  G   A   2      -6.704  -1.120   6.803  1.00  0.00           N
ATOM     53  H1  G   A   2      -7.582  -0.711   7.053  1.00  0.00           H
ATOM     54  C2  G   A   2      -5.969  -1.699   7.804  1.00  0.00           C
ATOM     55  N2  G   A   2      -6.505  -1.658   9.026  1.00  0.00           N
ATOM     56  H21 G   A   2      -7.394  -1.222   9.168  1.00  0.00           H
ATOM     57  H22 G   A   2      -6.018  -2.063   9.800  1.00  0.00           H
ATOM     58  N3  G   A   2      -4.795  -2.277   7.622  1.00  0.00           N
ATOM     59  C4  G   A   2      -4.405  -2.230   6.331  1.00  0.00           C
ATOM     60  C3' G   A   2      -0.307  -4.836   6.562  1.00  0.00           C
ATOM     61  H3' G   A   2       0.334  -5.429   6.075  1.00  0.00           H
ATOM     62  C2' G   A   2      -1.673  -4.709   5.898  1.00  0.00           C
ATOM     63 1H2' G   A   2      -1.672  -4.741   4.899  1.00  0.00           H
ATOM     64  O2' G   A   2      -2.515  -5.792   6.240  1.00  0.00           O
ATOM     65 2HO' G   A   2      -2.178  -6.627   5.804  1.00  0.00           H
ATOM     66  O3' G   A   2      -0.381  -5.496   7.824  1.00  0.00           O
ATOM     67  P   C   A   3      -0.196  -7.093   7.904  1.00  0.00           P
ATOM     68  O1P C   A   3       1.048  -7.349   8.675  1.00  0.00           O
ATOM     69  O2P C   A   3      -0.342  -7.665   6.541  1.00  0.00           O
ATOM     70  O5' C   A   3      -1.429  -7.580   8.790  1.00  0.00           O
ATOM     71  C5' C   A   3      -2.684  -7.910   8.194  1.00  0.00           C
ATOM     72 1H5' C   A   3      -2.759  -8.907   8.157  1.00  0.00           H
ATOM     73 2H5' C   A   3      -2.694  -7.541   7.265  1.00  0.00           H
ATOM     74  C4' C   A   3      -3.815  -7.325   9.007  1.00  0.00           C
ATOM     75  H4' C   A   3      -3.500  -7.370   9.955  1.00  0.00           H
ATOM     76  O4' C   A   3      -4.071  -5.970   8.554  1.00  0.00           O
ATOM     77  C1' C   A   3      -5.459  -5.694   8.633  1.00  0.00           C
ATOM     78  H1' C   A   3      -5.611  -4.895   9.215  1.00  0.00           H
ATOM     79  N1  C   A   3      -5.940  -5.330   7.288  1.00  0.00           N
ATOM     80  C6  C   A   3      -5.141  -5.487   6.190  1.00  0.00           C
ATOM     81  H6  C   A   3      -4.219  -5.858   6.301  1.00  0.00           H
ATOM     82  C5  C   A   3      -5.573  -5.152   4.968  1.00  0.00           C
ATOM     83  H5  C   A   3      -4.991  -5.265   4.162  1.00  0.00           H
ATOM     84  C4  C   A   3      -6.893  -4.629   4.860  1.00  0.00           C
ATOM     85  N4  C   A   3      -7.376  -4.274   3.671  1.00  0.00           N
ATOM     86  H41 C   A   3      -6.811  -4.374   2.852  1.00  0.00           H
ATOM     87  H42 C   A   3      -8.303  -3.907   3.597  1.00  0.00           H
ATOM     88  N3  C   A   3      -7.681  -4.475   5.924  1.00  0.00           N
ATOM     89  C2  C   A   3      -7.230  -4.817   7.152  1.00  0.00           C
ATOM     90  O2  C   A   3      -7.933  -4.686   8.163  1.00  0.00           O
ATOM     91  C3' C   A   3      -5.158  -8.028   8.864  1.00  0.00           C
ATOM     92  H3' C   A   3      -5.321  -8.466   7.980  1.00  0.00           H
ATOM     93  C2' C   A   3      -6.148  -6.927   9.222  1.00  0.00           C
ATOM     94 1H2' C   A   3      -7.094  -7.102   8.950  1.00  0.00           H
ATOM     95  O2' C   A   3      -6.242  -6.765  10.625  1.00  0.00           O
ATOM     96 2HO' C   A   3      -6.691  -7.565  11.024  1.00  0.00           H
ATOM     97  O3' C   A   3      -5.257  -9.151   9.737  1.00  0.00           O
ATOM     98  P   U   A   4      -6.171 -10.409   9.325  1.00  0.00           P
ATOM     99  O1P U   A   4      -5.919 -11.483  10.321  1.00  0.00           O
ATOM    100  O2P U   A   4      -5.971 -10.688   7.881  1.00  0.00           O
ATOM    101  O5' U   A   4      -7.663  -9.886   9.526  1.00  0.00           O
ATOM    102  C5' U   A   4      -8.241  -9.792  10.827  1.00  0.00           C
ATOM    103 1H5' U   A   4      -7.800  -9.035  11.309  1.00  0.00           H
ATOM    104 2H5' U   A   4      -8.057 -10.647  11.311  1.00  0.00           H
ATOM    105  C4' U   A   4      -9.730  -9.555  10.722  1.00  0.00           C
ATOM    106  H4' U   A   4     -10.081  -9.650  11.654  1.00  0.00           H
ATOM    107  O4' U   A   4      -9.954  -8.231  10.167  1.00  0.00           O
ATOM    108  C1' U   A   4     -11.041  -8.268   9.260  1.00  0.00           C
ATOM    109  H1' U   A   4     -11.713  -7.568   9.503  1.00  0.00           H
ATOM    110  N1  U   A   4     -10.538  -7.918   7.924  1.00  0.00           N
ATOM    111  C6  U   A   4      -9.245  -8.205   7.549  1.00  0.00           C
ATOM    112  H6  U   A   4      -8.645  -8.667   8.201  1.00  0.00           H
ATOM    113  C5  U   A   4      -8.764  -7.887   6.343  1.00  0.00           C
ATOM    114  H5  U   A   4      -7.818  -8.110   6.107  1.00  0.00           H
ATOM    115  C4  U   A   4      -9.601  -7.229   5.391  1.00  0.00           C
ATOM    116  O4  U   A   4      -9.269  -6.867   4.263  1.00  0.00           O
ATOM    117  N3  U   A   4     -10.879  -6.980   5.830  1.00  0.00           N
ATOM    118  H3  U   A   4     -11.490  -6.524   5.184  1.00  0.00           H
ATOM    119  C2  U   A   4     -11.408  -7.288   7.056  1.00  0.00           C
ATOM    120  O2  U   A   4     -12.559  -7.021   7.348  1.00  0.00           O
ATOM    121  C3' U   A   4     -10.475 -10.501   9.791  1.00  0.00           C
ATOM    122  H3' U   A   4      -9.937 -10.887   9.041  1.00  0.00           H
ATOM    123  C2' U   A   4     -11.665  -9.661   9.340  1.00  0.00           C
ATOM    124 1H2' U   A   4     -12.141 -10.005   8.530  1.00  0.00           H
ATOM    125  O2' U   A   4     -12.684  -9.639  10.322  1.00  0.00           O
ATOM    126 2HO' U   A   4     -13.104 -10.544  10.387  1.00  0.00           H
ATOM    127  O3' U   A   4     -10.864 -11.689  10.474  1.00  0.00           O
ATOM    128  P   G   A   5     -11.568 -12.885   9.663  1.00  0.00           P
ATOM    129  O1P G   A   5     -11.166 -14.156  10.317  1.00  0.00           O
ATOM    130  O2P G   A   5     -11.307 -12.693   8.212  1.00  0.00           O
ATOM    131  O5' G   A   5     -13.124 -12.666   9.929  1.00  0.00           O
ATOM    132  C5' G   A   5     -14.098 -13.554   9.383  1.00  0.00           C
ATOM    133 1H5' G   A   5     -14.204 -14.324  10.013  1.00  0.00           H
ATOM    134 2H5' G   A   5     -13.756 -13.887   8.504  1.00  0.00           H
ATOM    135  C4' G   A   5     -15.415 -12.836   9.200  1.00  0.00           C
ATOM    136  H4' G   A   5     -15.845 -12.825  10.103  1.00  0.00           H
ATOM    137  O4' G   A   5     -15.148 -11.501   8.690  1.00  0.00           O
ATOM    138  C1' G   A   5     -16.071 -11.184   7.665  1.00  0.00           C
ATOM    139  H1' G   A   5     -16.483 -10.288   7.832  1.00  0.00           H
ATOM    140  N9  G   A   5     -15.335 -11.056   6.411  1.00  0.00           N
ATOM    141  C8  G   A   5     -13.979 -11.183   6.230  1.00  0.00           C
ATOM    142  H8  G   A   5     -13.343 -11.400   6.971  1.00  0.00           H
ATOM    143  N7  G   A   5     -13.604 -10.993   4.996  1.00  0.00           N
ATOM    144  C5  G   A   5     -14.787 -10.732   4.316  1.00  0.00           C
ATOM    145  C6  G   A   5     -15.016 -10.452   2.944  1.00  0.00           C
ATOM    146  O6  G   A   5     -14.196 -10.389   2.023  1.00  0.00           O
ATOM    147  N1  G   A   5     -16.366 -10.240   2.683  1.00  0.00           N
ATOM    148  H1  G   A   5     -16.626 -10.021   1.742  1.00  0.00           H
ATOM    149  C2  G   A   5     -17.367 -10.308   3.617  1.00  0.00           C
ATOM    150  N2  G   A   5     -18.606 -10.083   3.172  1.00  0.00           N
ATOM    151  H21 G   A   5     -18.761  -9.879   2.205  1.00  0.00           H
ATOM    152  H22 G   A   5     -19.379 -10.119   3.805  1.00  0.00           H
ATOM    153  N3  G   A   5     -17.170 -10.578   4.895  1.00  0.00           N
ATOM    154  C4  G   A   5     -15.864 -10.773   5.174  1.00  0.00           C
ATOM    155  C3' G   A   5     -16.362 -13.469   8.189  1.00  0.00           C
ATOM    156  H3' G   A   5     -15.921 -14.026   7.486  1.00  0.00           H
ATOM    157  C2' G   A   5     -17.142 -12.273   7.655  1.00  0.00           C
ATOM    158 1H2' G   A   5     -17.631 -12.434   6.797  1.00  0.00           H
ATOM    159  O2' G   A   5     -18.176 -11.897   8.545  1.00  0.00           O
ATOM    160 2HO' G   A   5     -18.885 -12.602   8.549  1.00  0.00           H
ATOM    161  O3' G   A   5     -17.216 -14.430   8.807  1.00  0.00           O
ATOM    162  P   G   A   6     -17.203 -15.961   8.307  1.00  0.00           P
ATOM    163  O1P G   A   6     -17.023 -16.805   9.516  1.00  0.00           O
ATOM    164  O2P G   A   6     -16.255 -16.100   7.171  1.00  0.00           O
ATOM    165  O5' G   A   6     -18.684 -16.200   7.768  1.00  0.00           O
ATOM    166  C5' G   A   6     -18.921 -16.796   6.492  1.00  0.00           C
ATOM    167 1H5' G   A   6     -19.611 -17.511   6.606  1.00  0.00           H
ATOM    168 2H5' G   A   6     -18.065 -17.206   6.176  1.00  0.00           H
ATOM    169  C4' G   A   6     -19.400 -15.751   5.511  1.00  0.00           C
ATOM    170  H4' G   A   6     -20.291 -15.460   5.858  1.00  0.00           H
ATOM    171  O4' G   A   6     -18.432 -14.676   5.456  1.00  0.00           O
ATOM    172  C1' G   A   6     -18.455 -14.085   4.171  1.00  0.00           C
ATOM    173  H1' G   A   6     -18.795 -13.147   4.239  1.00  0.00           H
ATOM    174  N9  G   A   6     -17.080 -13.988   3.690  1.00  0.00           N
ATOM    175  C8  G   A   6     -15.933 -14.131   4.431  1.00  0.00           C
ATOM    176  H8  G   A   6     -15.933 -14.335   5.410  1.00  0.00           H
ATOM    177  N7  G   A   6     -14.843 -13.975   3.731  1.00  0.00           N
ATOM    178  C5  G   A   6     -15.298 -13.718   2.445  1.00  0.00           C
ATOM    179  C6  G   A   6     -14.579 -13.466   1.249  1.00  0.00           C
ATOM    180  O6  G   A   6     -13.355 -13.421   1.078  1.00  0.00           O
ATOM    181  N1  G   A   6     -15.434 -13.254   0.174  1.00  0.00           N
ATOM    182  H1  G   A   6     -15.018 -13.064  -0.715  1.00  0.00           H
ATOM    183  C2  G   A   6     -16.803 -13.285   0.238  1.00  0.00           C
ATOM    184  N2  G   A   6     -17.449 -13.058  -0.908  1.00  0.00           N
ATOM    185  H21 G   A   6     -16.933 -12.879  -1.746  1.00  0.00           H
ATOM    186  H22 G   A   6     -18.449 -13.067  -0.929  1.00  0.00           H
ATOM    187  N3  G   A   6     -17.487 -13.521   1.343  1.00  0.00           N
ATOM    188  C4  G   A   6     -16.677 -13.726   2.402  1.00  0.00           C
ATOM    189  C3' G   A   6     -19.516 -16.216   4.067  1.00  0.00           C
ATOM    190  H3' G   A   6     -18.877 -16.938   3.801  1.00  0.00           H
ATOM    191  C2' G   A   6     -19.372 -14.919   3.271  1.00  0.00           C
ATOM    192 1H2' G   A   6     -19.090 -15.041   2.319  1.00  0.00           H
ATOM    193  O2' G   A   6     -20.615 -14.252   3.160  1.00  0.00           O
ATOM    194 2HO' G   A   6     -21.227 -14.783   2.575  1.00  0.00           H
ATOM    195  O3' G   A   6     -20.770 -16.854   3.833  1.00  0.00           O
ATOM    196  P   U   A   7     -20.814 -18.345   3.232  1.00  0.00           P
ATOM    197  O1P U   A   7     -22.187 -18.866   3.450  1.00  0.00           O
ATOM    198  O2P U   A   7     -19.650 -19.104   3.759  1.00  0.00           O
ATOM    199  O5' U   A   7     -20.612 -18.134   1.666  1.00  0.00           O
ATOM    200  C5' U   A   7     -19.935 -19.107   0.873  1.00  0.00           C
ATOM    201 1H5' U   A   7     -20.528 -19.908   0.789  1.00  0.00           H
ATOM    202 2H5' U   A   7     -19.093 -19.364   1.348  1.00  0.00           H
ATOM    203  C4' U   A   7     -19.620 -18.538  -0.490  1.00  0.00           C
ATOM    204  H4' U   A   7     -20.498 -18.491  -0.967  1.00  0.00           H
ATOM    205  O4' U   A   7     -18.999 -17.235  -0.325  1.00  0.00           O
ATOM    206  C1' U   A   7     -17.957 -17.075  -1.271  1.00  0.00           C
ATOM    207  H1' U   A   7     -18.089 -16.227  -1.785  1.00  0.00           H
ATOM    208  N1  U   A   7     -16.690 -16.925  -0.541  1.00  0.00           N
ATOM    209  C6  U   A   7     -16.608 -17.173   0.812  1.00  0.00           C
ATOM    210  H6  U   A   7     -17.432 -17.458   1.301  1.00  0.00           H
ATOM    211  C5  U   A   7     -15.465 -17.046   1.494  1.00  0.00           C
ATOM    212  H5  U   A   7     -15.445 -17.234   2.476  1.00  0.00           H
ATOM    213  C4  U   A   7     -14.272 -16.641   0.820  1.00  0.00           C
ATOM    214  O4  U   A   7     -13.160 -16.512   1.331  1.00  0.00           O
ATOM    215  N3  U   A   7     -14.426 -16.406  -0.527  1.00  0.00           N
ATOM    216  H3  U   A   7     -13.608 -16.118  -1.026  1.00  0.00           H
ATOM    217  C2  U   A   7     -15.578 -16.524  -1.259  1.00  0.00           C
ATOM    218  O2  U   A   7     -15.609 -16.291  -2.453  1.00  0.00           O
ATOM    219  C3' U   A   7     -18.620 -19.342  -1.309  1.00  0.00           C
ATOM    220  H3' U   A   7     -17.961 -19.878  -0.781  1.00  0.00           H
ATOM    221  C2' U   A   7     -17.993 -18.283  -2.208  1.00  0.00           C
ATOM    222 1H2' U   A   7     -17.137 -18.552  -2.649  1.00  0.00           H
ATOM    223  O2' U   A   7     -18.833 -17.982  -3.306  1.00  0.00           O
ATOM    224 2HO' U   A   7     -18.864 -18.766  -3.926  1.00  0.00           H
ATOM    225  O3' U   A   7     -19.272 -20.371  -2.050  1.00  0.00           O
ATOM    226  P   C   A   8     -18.577 -21.813  -2.206  1.00  0.00           P
ATOM    227  O1P C   A   8     -19.640 -22.830  -2.003  1.00  0.00           O
ATOM    228  O2P C   A   8     -17.353 -21.855  -1.362  1.00  0.00           O
ATOM    229  O5' C   A   8     -18.137 -21.859  -3.737  1.00  0.00           O
ATOM    230  C5' C   A   8     -16.947 -22.534  -4.143  1.00  0.00           C
ATOM    231 1H5' C   A   8     -17.212 -23.382  -4.602  1.00  0.00           H
ATOM    232 2H5' C   A   8     -16.417 -22.750  -3.323  1.00  0.00           H
ATOM    233  C4' C   A   8     -16.143 -21.658  -5.075  1.00  0.00           C
ATOM    234  H4' C   A   8     -16.687 -21.593  -5.912  1.00  0.00           H
ATOM    235  O4' C   A   8     -15.928 -20.367  -4.440  1.00  0.00           O
ATOM    236  C1' C   A   8     -14.611 -19.916  -4.704  1.00  0.00           C
ATOM    237  H1' C   A   8     -14.637 -18.991  -5.082  1.00  0.00           H
ATOM    238  N1  C   A   8     -13.887 -19.827  -3.424  1.00  0.00           N
ATOM    239  C6  C   A   8     -14.461 -20.266  -2.263  1.00  0.00           C
ATOM    240  H6  C   A   8     -15.386 -20.646  -2.285  1.00  0.00           H
ATOM    241  C5  C   A   8     -13.805 -20.195  -1.097  1.00  0.00           C
ATOM    242  H5  C   A   8     -14.221 -20.517  -0.246  1.00  0.00           H
ATOM    243  C4  C   A   8     -12.491 -19.643  -1.116  1.00  0.00           C
ATOM    244  N4  C   A   8     -11.788 -19.547   0.011  1.00  0.00           N
ATOM    245  H41 C   A   8     -12.182 -19.863   0.874  1.00  0.00           H
ATOM    246  H42 C   A   8     -10.866 -19.159  -0.006  1.00  0.00           H
ATOM    247  N3  C   A   8     -11.923 -19.210  -2.242  1.00  0.00           N
ATOM    248  C2  C   A   8     -12.596 -19.287  -3.411  1.00  0.00           C
ATOM    249  O2  C   A   8     -12.097 -18.890  -4.475  1.00  0.00           O
ATOM    250  C3' C   A   8     -14.746 -22.170  -5.398  1.00  0.00           C
ATOM    251  H3' C   A   8     -14.325 -22.747  -4.698  1.00  0.00           H
ATOM    252  C2' C   A   8     -13.981 -20.887  -5.703  1.00  0.00           C
ATOM    253 1H2' C   A   8     -12.985 -20.974  -5.699  1.00  0.00           H
ATOM    254  O2' C   A   8     -14.255 -20.430  -7.014  1.00  0.00           O
ATOM    255 2HO' C   A   8     -13.848 -21.057  -7.678  1.00  0.00           H
ATOM    256  O3' C   A   8     -14.768 -23.068  -6.504  1.00  0.00           O
ATOM    257  P   C   A   9     -13.708 -24.276  -6.575  1.00  0.00           P
ATOM    258  O1P C   A   9     -13.974 -25.023  -7.831  1.00  0.00           O
ATOM    259  O2P C   A   9     -13.727 -24.995  -5.276  1.00  0.00           O
ATOM    260  O5' C   A   9     -12.299 -23.546  -6.718  1.00  0.00           O
ATOM    261  C5' C   A   9     -12.019 -22.698  -7.831  1.00  0.00           C
ATOM    262 1H5' C   A   9     -12.360 -21.782  -7.618  1.00  0.00           H
ATOM    263 2H5' C   A   9     -12.506 -23.058  -8.627  1.00  0.00           H
ATOM    264  C4' C   A   9     -10.532 -22.660  -8.095  1.00  0.00           C
ATOM    265  H4' C   A   9     -10.444 -22.316  -9.030  1.00  0.00           H
ATOM    266  O4' C   A   9      -9.897 -21.802  -7.110  1.00  0.00           O
ATOM    267  C1' C   A   9      -8.624 -22.324  -6.772  1.00  0.00           C
ATOM    268  H1' C   A   9      -7.920 -21.633  -6.939  1.00  0.00           H
ATOM    269  N1  C   A   9      -8.607 -22.602  -5.327  1.00  0.00           N
ATOM    270  C6  C   A   9      -9.662 -23.228  -4.724  1.00  0.00           C
ATOM    271  H6  C   A   9     -10.452 -23.499  -5.274  1.00  0.00           H
ATOM    272  C5  C   A   9      -9.655 -23.485  -3.410  1.00  0.00           C
ATOM    273  H5  C   A   9     -10.425 -23.944  -2.966  1.00  0.00           H
ATOM    274  C4  C   A   9      -8.507 -23.079  -2.668  1.00  0.00           C
ATOM    275  N4  C   A   9      -8.443 -23.306  -1.357  1.00  0.00           N
ATOM    276  H41 C   A   9      -9.201 -23.762  -0.891  1.00  0.00           H
ATOM    277  H42 C   A   9      -7.637 -23.020  -0.839  1.00  0.00           H
ATOM    278  N3  C   A   9      -7.472 -22.467  -3.246  1.00  0.00           N
ATOM    279  C2  C   A   9      -7.492 -22.216  -4.575  1.00  0.00           C
ATOM    280  O2  C   A   9      -6.548 -21.654  -5.146  1.00  0.00           O
ATOM    281  C3' C   A   9      -9.810 -23.991  -7.956  1.00  0.00           C
ATOM    282  H3' C   A   9     -10.207 -24.631  -7.298  1.00  0.00           H
ATOM    283  C2' C   A   9      -8.382 -23.563  -7.638  1.00  0.00           C
ATOM    284 1H2' C   A   9      -7.797 -24.284  -7.266  1.00  0.00           H
ATOM    285  O2' C   A   9      -7.690 -23.169  -8.807  1.00  0.00           O
ATOM    286 2HO' C   A   9      -7.525 -23.970  -9.383  1.00  0.00           H
ATOM    287  O3' C   A   9      -9.900 -24.758  -9.154  1.00  0.00           O
ATOM    288  P   G   A  10      -9.978 -26.363  -9.074  1.00  0.00           P
ATOM    289  O1P G   A  10     -10.487 -26.845 -10.383  1.00  0.00           O
ATOM    290  O2P G   A  10     -10.686 -26.747  -7.826  1.00  0.00           O
ATOM    291  O5' G   A  10      -8.456 -26.816  -8.942  1.00  0.00           O
ATOM    292  C5' G   A  10      -7.497 -26.472  -9.942  1.00  0.00           C
ATOM    293 1H5' G   A  10      -7.675 -25.532 -10.233  1.00  0.00           H
ATOM    294 2H5' G   A  10      -7.622 -27.090 -10.718  1.00  0.00           H
ATOM    295  C4' G   A  10      -6.097 -26.597  -9.387  1.00  0.00           C
ATOM    296  H4' G   A  10      -5.495 -26.429 -10.168  1.00  0.00           H
ATOM    297  O4' G   A  10      -5.927 -25.638  -8.318  1.00  0.00           O
ATOM    298  C1' G   A  10      -4.975 -26.128  -7.394  1.00  0.00           C
ATOM    299  H1' G   A  10      -4.155 -25.557  -7.429  1.00  0.00           H
ATOM    300  N9  G   A  10      -5.525 -25.983  -6.050  1.00  0.00           N
ATOM    301  C8  G   A  10      -6.817 -26.225  -5.653  1.00  0.00           C
ATOM    302  H8  G   A  10      -7.535 -26.537  -6.276  1.00  0.00           H
ATOM    303  N7  G   A  10      -7.014 -26.007  -4.382  1.00  0.00           N
ATOM    304  C5  G   A  10      -5.775 -25.595  -3.910  1.00  0.00           C
ATOM    305  C6  G   A  10      -5.366 -25.217  -2.605  1.00  0.00           C
ATOM    306  O6  G   A  10      -6.038 -25.170  -1.571  1.00  0.00           O
ATOM    307  N1  G   A  10      -4.020 -24.869  -2.571  1.00  0.00           N
ATOM    308  H1  G   A  10      -3.639 -24.586  -1.691  1.00  0.00           H
ATOM    309  C2  G   A  10      -3.176 -24.884  -3.651  1.00  0.00           C
ATOM    310  N2  G   A  10      -1.914 -24.514  -3.417  1.00  0.00           N
ATOM    311  H21 G   A  10      -1.634 -24.247  -2.495  1.00  0.00           H
ATOM    312  H22 G   A  10      -1.249 -24.504  -4.164  1.00  0.00           H
ATOM    313  N3  G   A  10      -3.541 -25.235  -4.871  1.00  0.00           N
ATOM    314  C4  G   A  10      -4.845 -25.576  -4.928  1.00  0.00           C
ATOM    315  C3' G   A  10      -5.764 -27.932  -8.738  1.00  0.00           C
ATOM    316  H3' G   A  10      -6.540 -28.405  -8.320  1.00  0.00           H
ATOM    317  C2' G   A  10      -4.640 -27.576  -7.764  1.00  0.00           C
ATOM    318 1H2' G   A  10      -4.519 -28.223  -7.011  1.00  0.00           H
ATOM    319  O2' G   A  10      -3.382 -27.593  -8.411  1.00  0.00           O
ATOM    320 2HO' G   A  10      -3.148 -28.533  -8.660  1.00  0.00           H
ATOM    321  O3' G   A  10      -5.352 -28.889  -9.711  1.00  0.00           O
ATOM    322  P   A   A  11      -5.158 -30.430  -9.290  1.00  0.00           P
ATOM    323  O1P A   A  11      -5.889 -31.250 -10.290  1.00  0.00           O
ATOM    324  O2P A   A  11      -5.483 -30.572  -7.847  1.00  0.00           O
ATOM    325  O5' A   A  11      -3.596 -30.689  -9.477  1.00  0.00           O
ATOM    326  C5' A   A  11      -3.109 -31.957  -9.914  1.00  0.00           C
ATOM    327 1H5' A   A  11      -3.394 -32.089 -10.863  1.00  0.00           H
ATOM    328 2H5' A   A  11      -3.524 -32.663  -9.340  1.00  0.00           H
ATOM    329  C4' A   A  11      -1.603 -32.005  -9.804  1.00  0.00           C
ATOM    330  H4' A   A  11      -1.270 -31.250 -10.368  1.00  0.00           H
ATOM    331  O4' A   A  11      -1.230 -31.868  -8.405  1.00  0.00           O
ATOM    332  C1' A   A  11      -0.181 -32.768  -8.096  1.00  0.00           C
ATOM    333  H1' A   A  11       0.563 -32.282  -7.637  1.00  0.00           H
ATOM    334  N9  A   A  11      -0.681 -33.751  -7.132  1.00  0.00           N
ATOM    335  C8  A   A  11       0.065 -34.559  -6.309  1.00  0.00           C
ATOM    336  H8  A   A  11       1.065 -34.549  -6.294  1.00  0.00           H
ATOM    337  N7  A   A  11      -0.655 -35.344  -5.546  1.00  0.00           N
ATOM    338  C5  A   A  11      -1.964 -35.033  -5.887  1.00  0.00           C
ATOM    339  C6  A   A  11      -3.202 -35.520  -5.431  1.00  0.00           C
ATOM    340  N6  A   A  11      -3.329 -36.462  -4.496  1.00  0.00           N
ATOM    341  H61 A   A  11      -2.515 -36.864  -4.077  1.00  0.00           H
ATOM    342  H62 A   A  11      -4.239 -36.767  -4.214  1.00  0.00           H
ATOM    343  N1  A   A  11      -4.321 -34.999  -5.977  1.00  0.00           N
ATOM    344  C2  A   A  11      -4.196 -34.053  -6.916  1.00  0.00           C
ATOM    345  H2  A   A  11      -5.055 -33.700  -7.286  1.00  0.00           H
ATOM    346  N3  A   A  11      -3.091 -33.515  -7.427  1.00  0.00           N
ATOM    347  C4  A   A  11      -1.995 -34.054  -6.863  1.00  0.00           C
ATOM    348  C3' A   A  11      -0.965 -33.313 -10.254  1.00  0.00           C
ATOM    349  H3' A   A  11      -1.550 -34.122 -10.188  1.00  0.00           H
ATOM    350  C2' A   A  11       0.302 -33.381  -9.409  1.00  0.00           C
ATOM    351 1H2' A   A  11       0.739 -34.280  -9.368  1.00  0.00           H
ATOM    352  O2' A   A  11       1.320 -32.556  -9.945  1.00  0.00           O
ATOM    353 2HO' A   A  11       1.646 -32.946 -10.806  1.00  0.00           H
ATOM    354  O3' A   A  11      -0.687 -33.299 -11.651  1.00  0.00           O
ATOM    355  P   A   A  12      -0.351 -34.675 -12.414  1.00  0.00           P
ATOM    356  O1P A   A  12      -1.492 -34.968 -13.319  1.00  0.00           O
ATOM    357  O2P A   A  12       0.067 -35.689 -11.411  1.00  0.00           O
ATOM    358  O5' A   A  12       0.911 -34.315 -13.318  1.00  0.00           O
ATOM    359  C5' A   A  12       2.132 -33.861 -12.733  1.00  0.00           C
ATOM    360 1H5' A   A  12       2.713 -34.658 -12.567  1.00  0.00           H
ATOM    361 2H5' A   A  12       1.915 -33.420 -11.862  1.00  0.00           H
ATOM    362  C4' A   A  12       2.823 -32.888 -13.659  1.00  0.00           C
ATOM    363  H4' A   A  12       3.674 -32.639 -13.196  1.00  0.00           H
ATOM    364  O4' A   A  12       3.046 -33.541 -14.938  1.00  0.00           O
ATOM    365  C1' A   A  12       2.182 -32.991 -15.915  1.00  0.00           C
ATOM    366  H1' A   A  12       2.710 -32.484 -16.597  1.00  0.00           H
ATOM    367  N9  A   A  12       1.540 -34.093 -16.631  1.00  0.00           N
ATOM    368  C8  A   A  12       1.057 -35.269 -16.112  1.00  0.00           C
ATOM    369  H8  A   A  12       1.102 -35.496 -15.139  1.00  0.00           H
ATOM    370  N7  A   A  12       0.532 -36.067 -17.009  1.00  0.00           N
ATOM    371  C5  A   A  12       0.679 -35.370 -18.201  1.00  0.00           C
ATOM    372  C6  A   A  12       0.323 -35.675 -19.527  1.00  0.00           C
ATOM    373  N6  A   A  12      -0.279 -36.808 -19.891  1.00  0.00           N
ATOM    374  H61 A   A  12      -0.502 -37.499 -19.203  1.00  0.00           H
ATOM    375  H62 A   A  12      -0.507 -36.967 -20.852  1.00  0.00           H
ATOM    376  N1  A   A  12       0.611 -34.764 -20.480  1.00  0.00           N
ATOM    377  C2  A   A  12       1.216 -33.625 -20.116  1.00  0.00           C
ATOM    378  H2  A   A  12       1.407 -32.985 -20.860  1.00  0.00           H
ATOM    379  N3  A   A  12       1.599 -33.224 -18.906  1.00  0.00           N
ATOM    380  C4  A   A  12       1.298 -34.153 -17.982  1.00  0.00           C
ATOM    381  C3' A   A  12       2.030 -31.631 -13.993  1.00  0.00           C
ATOM    382  H3' A   A  12       1.502 -31.245 -13.236  1.00  0.00           H
ATOM    383  C2' A   A  12       1.199 -32.070 -15.193  1.00  0.00           C
ATOM    384 1H2' A   A  12       0.295 -32.436 -14.974  1.00  0.00           H
ATOM    385  O2' A   A  12       0.902 -30.974 -16.038  1.00  0.00           O
ATOM    386 2HO' A   A  12       0.259 -30.362 -15.577  1.00  0.00           H
ATOM    387  O3' A   A  12       2.889 -30.535 -14.305  1.00  0.00           O
ATOM    388  P   G   A  13       3.437 -29.586 -13.127  1.00  0.00           P
ATOM    389  O1P G   A  13       4.242 -28.513 -13.766  1.00  0.00           O
ATOM    390  O2P G   A  13       4.054 -30.438 -12.079  1.00  0.00           O
ATOM    391  O5' G   A  13       2.122 -28.920 -12.522  1.00  0.00           O
ATOM    392  C5' G   A  13       1.104 -28.396 -13.374  1.00  0.00           C
ATOM    393 1H5' G   A  13       0.758 -29.144 -13.941  1.00  0.00           H
ATOM    394 2H5' G   A  13       1.517 -27.698 -13.959  1.00  0.00           H
ATOM    395  C4' G   A  13      -0.012 -27.800 -12.548  1.00  0.00           C
ATOM    396  H4' G   A  13      -0.733 -27.582 -13.206  1.00  0.00           H
ATOM    397  O4' G   A  13      -0.429 -28.770 -11.548  1.00  0.00           O
ATOM    398  C1' G   A  13      -0.700 -28.109 -10.325  1.00  0.00           C
ATOM    399  H1' G   A  13      -1.601 -28.374  -9.981  1.00  0.00           H
ATOM    400  N9  G   A  13       0.267 -28.567  -9.331  1.00  0.00           N
ATOM    401  C8  G   A  13       1.430 -29.261  -9.558  1.00  0.00           C
ATOM    402  H8  G   A  13       1.742 -29.529 -10.470  1.00  0.00           H
ATOM    403  N7  G   A  13       2.087 -29.536  -8.464  1.00  0.00           N
ATOM    404  C5  G   A  13       1.310 -28.987  -7.453  1.00  0.00           C
ATOM    405  C6  G   A  13       1.506 -28.967  -6.047  1.00  0.00           C
ATOM    406  O6  G   A  13       2.439 -29.440  -5.389  1.00  0.00           O
ATOM    407  N1  G   A  13       0.468 -28.309  -5.397  1.00  0.00           N
ATOM    408  H1  G   A  13       0.514 -28.248  -4.400  1.00  0.00           H
ATOM    409  C2  G   A  13      -0.613 -27.738  -6.015  1.00  0.00           C
ATOM    410  N2  G   A  13      -1.504 -27.147  -5.217  1.00  0.00           N
ATOM    411  H21 G   A  13      -1.361 -27.139  -4.227  1.00  0.00           H
ATOM    412  H22 G   A  13      -2.315 -26.712  -5.609  1.00  0.00           H
ATOM    413  N3  G   A  13      -0.808 -27.746  -7.319  1.00  0.00           N
ATOM    414  C4  G   A  13       0.184 -28.385  -7.973  1.00  0.00           C
ATOM    415  C3' G   A  13       0.355 -26.556 -11.748  1.00  0.00           C
ATOM    416  H3' G   A  13       1.314 -26.485 -11.474  1.00  0.00           H
ATOM    417  C2' G   A  13      -0.638 -26.607 -10.593  1.00  0.00           C
ATOM    418 1H2' G   A  13      -0.429 -26.006  -9.822  1.00  0.00           H
ATOM    419  O2' G   A  13      -1.919 -26.165 -11.001  1.00  0.00           O
ATOM    420 2HO' G   A  13      -1.891 -25.181 -11.180  1.00  0.00           H
ATOM    421  O3' G   A  13       0.222 -25.372 -12.530  1.00  0.00           O
ATOM    422  P   G   A  14       1.158 -24.100 -12.223  1.00  0.00           P
ATOM    423  O1P G   A  14       0.800 -23.049 -13.209  1.00  0.00           O
ATOM    424  O2P G   A  14       2.565 -24.563 -12.123  1.00  0.00           O
ATOM    425  O5' G   A  14       0.686 -23.609 -10.782  1.00  0.00           O
ATOM    426  C5' G   A  14      -0.593 -23.007 -10.594  1.00  0.00           C
ATOM    427 1H5' G   A  14      -1.289 -23.656 -10.900  1.00  0.00           H
ATOM    428 2H5' G   A  14      -0.634 -22.183 -11.159  1.00  0.00           H
ATOM    429  C4' G   A  14      -0.800 -22.659  -9.139  1.00  0.00           C
ATOM    430  H4' G   A  14      -1.663 -22.154  -9.127  1.00  0.00           H
ATOM    431  O4' G   A  14      -0.828 -23.880  -8.354  1.00  0.00           O
ATOM    432  C1' G   A  14      -0.301 -23.624  -7.063  1.00  0.00           C
ATOM    433  H1' G   A  14      -0.987 -23.840  -6.368  1.00  0.00           H
ATOM    434  N9  G   A  14       0.817 -24.533  -6.828  1.00  0.00           N
ATOM    435  C8  G   A  14       1.506 -25.267  -7.763  1.00  0.00           C
ATOM    436  H8  G   A  14       1.302 -25.242  -8.742  1.00  0.00           H
ATOM    437  N7  G   A  14       2.453 -25.999  -7.245  1.00  0.00           N
ATOM    438  C5  G   A  14       2.389 -25.729  -5.885  1.00  0.00           C
ATOM    439  C6  G   A  14       3.168 -26.227  -4.809  1.00  0.00           C
ATOM    440  O6  G   A  14       4.105 -27.034  -4.842  1.00  0.00           O
ATOM    441  N1  G   A  14       2.764 -25.689  -3.593  1.00  0.00           N
ATOM    442  H1  G   A  14       3.254 -25.985  -2.773  1.00  0.00           H
ATOM    443  C2  G   A  14       1.747 -24.785  -3.430  1.00  0.00           C
ATOM    444  N2  G   A  14       1.513 -24.379  -2.179  1.00  0.00           N
ATOM    445  H21 G   A  14       2.067 -24.734  -1.426  1.00  0.00           H
ATOM    446  H22 G   A  14       0.784 -23.720  -1.995  1.00  0.00           H
ATOM    447  N3  G   A  14       1.013 -24.312  -4.420  1.00  0.00           N
ATOM    448  C4  G   A  14       1.385 -24.823  -5.612  1.00  0.00           C
ATOM    449  C3' G   A  14       0.306 -21.842  -8.487  1.00  0.00           C
ATOM    450  H3' G   A  14       1.228 -22.014  -8.833  1.00  0.00           H
ATOM    451  C2' G   A  14       0.098 -22.148  -7.009  1.00  0.00           C
ATOM    452 1H2' G   A  14       0.858 -21.891  -6.412  1.00  0.00           H
ATOM    453  O2' G   A  14      -0.985 -21.409  -6.478  1.00  0.00           O
ATOM    454 2HO' G   A  14      -0.739 -20.441  -6.436  1.00  0.00           H
ATOM    455  O3' G   A  14       0.187 -20.452  -8.776  1.00  0.00           O
ATOM    456  P   U   A  15       1.458 -19.485  -8.584  1.00  0.00           P
ATOM    457  O1P U   A  15       1.046 -18.117  -8.985  1.00  0.00           O
ATOM    458  O2P U   A  15       2.634 -20.118  -9.235  1.00  0.00           O
ATOM    459  O5' U   A  15       1.707 -19.483  -7.009  1.00  0.00           O
ATOM    460  C5' U   A  15       0.746 -18.926  -6.114  1.00  0.00           C
ATOM    461 1H5' U   A  15      -0.071 -19.502  -6.140  1.00  0.00           H
ATOM    462 2H5' U   A  15       0.517 -18.008  -6.437  1.00  0.00           H
ATOM    463  C4' U   A  15       1.308 -18.868  -4.711  1.00  0.00           C
ATOM    464  H4' U   A  15       0.695 -18.250  -4.219  1.00  0.00           H
ATOM    465  O4' U   A  15       1.341 -20.213  -4.156  1.00  0.00           O
ATOM    466  C1' U   A  15       2.520 -20.383  -3.385  1.00  0.00           C
ATOM    467  H1' U   A  15       2.296 -20.743  -2.479  1.00  0.00           H
ATOM    468  N1  U   A  15       3.359 -21.400  -4.036  1.00  0.00           N
ATOM    469  C6  U   A  15       3.317 -21.593  -5.398  1.00  0.00           C
ATOM    470  H6  U   A  15       2.703 -21.025  -5.947  1.00  0.00           H
ATOM    471  C5  U   A  15       4.067 -22.512  -6.014  1.00  0.00           C
ATOM    472  H5  U   A  15       4.005 -22.625  -7.006  1.00  0.00           H
ATOM    473  C4  U   A  15       4.957 -23.333  -5.255  1.00  0.00           C
ATOM    474  O4  U   A  15       5.698 -24.206  -5.705  1.00  0.00           O
ATOM    475  N3  U   A  15       4.951 -23.085  -3.902  1.00  0.00           N
ATOM    476  H3  U   A  15       5.566 -23.642  -3.344  1.00  0.00           H
ATOM    477  C2  U   A  15       4.194 -22.157  -3.235  1.00  0.00           C
ATOM    478  O2  U   A  15       4.260 -22.018  -2.028  1.00  0.00           O
ATOM    479  C3' U   A  15       2.745 -18.380  -4.591  1.00  0.00           C
ATOM    480  H3' U   A  15       3.335 -18.574  -5.375  1.00  0.00           H
ATOM    481  C2' U   A  15       3.186 -19.013  -3.279  1.00  0.00           C
ATOM    482 1H2' U   A  15       4.169 -18.983  -3.096  1.00  0.00           H
ATOM    483  O2' U   A  15       2.640 -18.326  -2.168  1.00  0.00           O
ATOM    484 2HO' U   A  15       3.069 -17.426  -2.089  1.00  0.00           H
ATOM    485  O3' U   A  15       2.825 -16.958  -4.566  1.00  0.00           O
ATOM    486  P   A   A  16       4.165 -16.226  -5.071  1.00  0.00           P
ATOM    487  O1P A   A  16       3.938 -14.762  -4.967  1.00  0.00           O
ATOM    488  O2P A   A  16       4.557 -16.816  -6.377  1.00  0.00           O
ATOM    489  O5' A   A  16       5.263 -16.638  -3.992  1.00  0.00           O
ATOM    490  C5' A   A  16       5.121 -16.262  -2.623  1.00  0.00           C
ATOM    491 1H5' A   A  16       4.204 -16.525  -2.323  1.00  0.00           H
ATOM    492 2H5' A   A  16       5.220 -15.269  -2.562  1.00  0.00           H
ATOM    493  C4' A   A  16       6.170 -16.949  -1.779  1.00  0.00           C
ATOM    494  H4' A   A  16       6.047 -16.557  -0.867  1.00  0.00           H
ATOM    495  O4' A   A  16       5.963 -18.386  -1.827  1.00  0.00           O
ATOM    496  C1' A   A  16       7.213 -19.048  -1.721  1.00  0.00           C
ATOM    497  H1' A   A  16       7.210 -19.656  -0.927  1.00  0.00           H
ATOM    498  N9  A   A  16       7.386 -19.907  -2.893  1.00  0.00           N
ATOM    499  C8  A   A  16       6.710 -19.855  -4.087  1.00  0.00           C
ATOM    500  H8  A   A  16       5.993 -19.185  -4.280  1.00  0.00           H
ATOM    501  N7  A   A  16       7.091 -20.765  -4.950  1.00  0.00           N
ATOM    502  C5  A   A  16       8.088 -21.462  -4.280  1.00  0.00           C
ATOM    503  C6  A   A  16       8.896 -22.550  -4.652  1.00  0.00           C
ATOM    504  N6  A   A  16       8.827 -23.153  -5.840  1.00  0.00           N
ATOM    505  H61 A   A  16       8.172 -22.834  -6.525  1.00  0.00           H
ATOM    506  H62 A   A  16       9.430 -23.924  -6.045  1.00  0.00           H
ATOM    507  N1  A   A  16       9.791 -23.006  -3.750  1.00  0.00           N
ATOM    508  C2  A   A  16       9.863 -22.401  -2.556  1.00  0.00           C
ATOM    509  H2  A   A  16      10.542 -22.777  -1.925  1.00  0.00           H
ATOM    510  N3  A   A  16       9.160 -21.372  -2.091  1.00  0.00           N
ATOM    511  C4  A   A  16       8.279 -20.944  -3.012  1.00  0.00           C
ATOM    512  C3' A   A  16       7.609 -16.781  -2.242  1.00  0.00           C
ATOM    513  H3' A   A  16       7.739 -16.707  -3.231  1.00  0.00           H
ATOM    514  C2' A   A  16       8.295 -17.974  -1.587  1.00  0.00           C
ATOM    515 1H2' A   A  16       9.208 -18.186  -1.936  1.00  0.00           H
ATOM    516  O2' A   A  16       8.529 -17.736  -0.211  1.00  0.00           O
ATOM    517 2HO' A   A  16       9.235 -17.035  -0.109  1.00  0.00           H
ATOM    518  O3' A   A  16       8.160 -15.535  -1.823  1.00  0.00           O
ATOM    519  P   G   A  17       9.417 -14.912  -2.613  1.00  0.00           P
ATOM    520  O1P G   A  17       9.665 -13.561  -2.047  1.00  0.00           O
ATOM    521  O2P G   A  17       9.181 -15.063  -4.071  1.00  0.00           O
ATOM    522  O5' G   A  17      10.637 -15.852  -2.203  1.00  0.00           O
ATOM    523  C5' G   A  17      11.141 -15.859  -0.868  1.00  0.00           C
ATOM    524 1H5' G   A  17      10.375 -16.028  -0.248  1.00  0.00           H
ATOM    525 2H5' G   A  17      11.530 -14.957  -0.679  1.00  0.00           H
ATOM    526  C4' G   A  17      12.194 -16.932  -0.711  1.00  0.00           C
ATOM    527  H4' G   A  17      12.459 -16.872   0.251  1.00  0.00           H
ATOM    528  O4' G   A  17      11.635 -18.217  -1.081  1.00  0.00           O
ATOM    529  C1' G   A  17      12.670 -19.058  -1.561  1.00  0.00           C
ATOM    530  H1' G   A  17      12.775 -19.845  -0.953  1.00  0.00           H
ATOM    531  N9  G   A  17      12.266 -19.598  -2.856  1.00  0.00           N
ATOM    532  C8  G   A  17      11.244 -19.155  -3.660  1.00  0.00           C
ATOM    533  H8  G   A  17      10.657 -18.380  -3.427  1.00  0.00           H
ATOM    534  N7  G   A  17      11.116 -19.847  -4.759  1.00  0.00           N
ATOM    535  C5  G   A  17      12.118 -20.805  -4.677  1.00  0.00           C
ATOM    536  C6  G   A  17      12.477 -21.841  -5.579  1.00  0.00           C
ATOM    537  O6  G   A  17      11.963 -22.133  -6.664  1.00  0.00           O
ATOM    538  N1  G   A  17      13.556 -22.578  -5.105  1.00  0.00           N
ATOM    539  H1  G   A  17      13.884 -23.333  -5.674  1.00  0.00           H
ATOM    540  C2  G   A  17      14.206 -22.352  -3.920  1.00  0.00           C
ATOM    541  N2  G   A  17      15.224 -23.171  -3.642  1.00  0.00           N
ATOM    542  H21 G   A  17      15.471 -23.897  -4.284  1.00  0.00           H
ATOM    543  H22 G   A  17      15.739 -23.058  -2.792  1.00  0.00           H
ATOM    544  N3  G   A  17      13.884 -21.393  -3.071  1.00  0.00           N
ATOM    545  C4  G   A  17      12.838 -20.663  -3.510  1.00  0.00           C
ATOM    546  C3' G   A  17      13.412 -16.809  -1.613  1.00  0.00           C
ATOM    547  H3' G   A  17      13.238 -16.419  -2.517  1.00  0.00           H
ATOM    548  C2' G   A  17      13.959 -18.233  -1.617  1.00  0.00           C
ATOM    549 1H2' G   A  17      14.607 -18.435  -2.352  1.00  0.00           H
ATOM    550  O2' G   A  17      14.710 -18.493  -0.446  1.00  0.00           O
ATOM    551 2HO' G   A  17      15.556 -17.961  -0.468  1.00  0.00           H
ATOM    552  O3' G   A  17      14.354 -15.869  -1.103  1.00  0.00           O
ATOM    553  P   U   A  18      15.431 -15.199  -2.093  1.00  0.00           P
ATOM    554  O1P U   A  18      16.271 -14.286  -1.278  1.00  0.00           O
ATOM    555  O2P U   A  18      14.711 -14.670  -3.279  1.00  0.00           O
ATOM    556  O5' U   A  18      16.336 -16.422  -2.566  1.00  0.00           O
ATOM    557  C5' U   A  18      17.232 -17.069  -1.662  1.00  0.00           C
ATOM    558 1H5' U   A  18      16.687 -17.586  -1.001  1.00  0.00           H
ATOM    559 2H5' U   A  18      17.755 -16.363  -1.184  1.00  0.00           H
ATOM    560  C4' U   A  18      18.160 -17.992  -2.417  1.00  0.00           C
ATOM    561  H4' U   A  18      18.912 -18.177  -1.784  1.00  0.00           H
ATOM    562  O4' U   A  18      17.427 -19.187  -2.798  1.00  0.00           O
ATOM    563  C1' U   A  18      17.857 -19.623  -4.076  1.00  0.00           C
ATOM    564  H1' U   A  18      18.160 -20.575  -4.024  1.00  0.00           H
ATOM    565  N1  U   A  18      16.703 -19.597  -4.987  1.00  0.00           N
ATOM    566  C6  U   A  18      15.689 -18.679  -4.832  1.00  0.00           C
ATOM    567  H6  U   A  18      15.746 -18.019  -4.083  1.00  0.00           H
ATOM    568  C5  U   A  18      14.631 -18.639  -5.647  1.00  0.00           C
ATOM    569  H5  U   A  18      13.913 -17.958  -5.501  1.00  0.00           H
ATOM    570  C4  U   A  18      14.525 -19.569  -6.727  1.00  0.00           C
ATOM    571  O4  U   A  18      13.601 -19.637  -7.537  1.00  0.00           O
ATOM    572  N3  U   A  18      15.573 -20.454  -6.825  1.00  0.00           N
ATOM    573  H3  U   A  18      15.529 -21.115  -7.574  1.00  0.00           H
ATOM    574  C2  U   A  18      16.671 -20.528  -6.008  1.00  0.00           C
ATOM    575  O2  U   A  18      17.547 -21.356  -6.179  1.00  0.00           O
ATOM    576  C3' U   A  18      18.706 -17.446  -3.729  1.00  0.00           C
ATOM    577  H3' U   A  18      18.117 -16.790  -4.201  1.00  0.00           H
ATOM    578  C2' U   A  18      19.005 -18.716  -4.518  1.00  0.00           C
ATOM    579 1H2' U   A  18      19.140 -18.583  -5.500  1.00  0.00           H
ATOM    580  O2' U   A  18      20.226 -19.302  -4.107  1.00  0.00           O
ATOM    581 2HO' U   A  18      20.987 -18.719  -4.390  1.00  0.00           H
ATOM    582  O3' U   A  18      19.868 -16.648  -3.520  1.00  0.00           O
ATOM    583  P   G   A  19      20.287 -15.544  -4.613  1.00  0.00           P
ATOM    584  O1P G   A  19      21.433 -14.786  -4.050  1.00  0.00           O
ATOM    585  O2P G   A  19      19.065 -14.815  -5.041  1.00  0.00           O
ATOM    586  O5' G   A  19      20.826 -16.405  -5.842  1.00  0.00           O
ATOM    587  C5' G   A  19      20.110 -16.464  -7.075  1.00  0.00           C
ATOM    588 1H5' G   A  19      20.347 -15.654  -7.612  1.00  0.00           H
ATOM    589 2H5' G   A  19      19.132 -16.452  -6.868  1.00  0.00           H
ATOM    590  C4' G   A  19      20.476 -17.722  -7.827  1.00  0.00           C
ATOM    591  H4' G   A  19      21.359 -18.003  -7.451  1.00  0.00           H
ATOM    592  O4' G   A  19      19.428 -18.709  -7.624  1.00  0.00           O
ATOM    593  C1' G   A  19      19.199 -19.418  -8.829  1.00  0.00           C
ATOM    594  H1' G   A  19      19.238 -20.403  -8.662  1.00  0.00           H
ATOM    595  N9  G   A  19      17.839 -19.133  -9.279  1.00  0.00           N
ATOM    596  C8  G   A  19      16.915 -18.322  -8.669  1.00  0.00           C
ATOM    597  H8  G   A  19      17.094 -17.827  -7.818  1.00  0.00           H
ATOM    598  N7  G   A  19      15.780 -18.261  -9.310  1.00  0.00           N
ATOM    599  C5  G   A  19      15.967 -19.084 -10.413  1.00  0.00           C
ATOM    600  C6  G   A  19      15.085 -19.416 -11.475  1.00  0.00           C
ATOM    601  O6  G   A  19      13.922 -19.037 -11.663  1.00  0.00           O
ATOM    602  N1  G   A  19      15.682 -20.286 -12.381  1.00  0.00           N
ATOM    603  H1  G   A  19      15.137 -20.579 -13.167  1.00  0.00           H
ATOM    604  C2  G   A  19      16.959 -20.773 -12.281  1.00  0.00           C
ATOM    605  N2  G   A  19      17.354 -21.597 -13.255  1.00  0.00           N
ATOM    606  H21 G   A  19      16.728 -21.825 -14.001  1.00  0.00           H
ATOM    607  H22 G   A  19      18.275 -21.986 -13.238  1.00  0.00           H
ATOM    608  N3  G   A  19      17.791 -20.473 -11.300  1.00  0.00           N
ATOM    609  C4  G   A  19      17.233 -19.630 -10.407  1.00  0.00           C
ATOM    610  C3' G   A  19      20.580 -17.577  -9.339  1.00  0.00           C
ATOM    611  H3' G   A  19      20.011 -16.860  -9.742  1.00  0.00           H
ATOM    612  C2' G   A  19      20.274 -18.988  -9.826  1.00  0.00           C
ATOM    613 1H2' G   A  19      20.062 -19.067 -10.800  1.00  0.00           H
ATOM    614  O2' G   A  19      21.398 -19.836  -9.678  1.00  0.00           O
ATOM    615 2HO' G   A  19      22.109 -19.563 -10.326  1.00  0.00           H
ATOM    616  O3' G   A  19      21.874 -17.134  -9.738  1.00  0.00           O
ATOM    617  P   A   A  20      22.060 -16.364 -11.139  1.00  0.00           P
ATOM    618  O1P A   A  20      23.520 -16.203 -11.361  1.00  0.00           O
ATOM    619  O2P A   A  20      21.182 -15.167 -11.137  1.00  0.00           O
ATOM    620  O5' A   A  20      21.505 -17.392 -12.222  1.00  0.00           O
ATOM    621  C5' A   A  20      22.214 -18.592 -12.528  1.00  0.00           C
ATOM    622 1H5' A   A  20      21.931 -19.295 -11.875  1.00  0.00           H
ATOM    623 2H5' A   A  20      23.191 -18.411 -12.420  1.00  0.00           H
ATOM    624  C4' A   A  20      21.912 -19.033 -13.942  1.00  0.00           C
ATOM    625  H4' A   A  20      22.720 -19.549 -14.227  1.00  0.00           H
ATOM    626  O4' A   A  20      20.695 -19.829 -13.939  1.00  0.00           O
ATOM    627  C1' A   A  20      19.914 -19.513 -15.079  1.00  0.00           C
ATOM    628  H1' A   A  20      19.643 -20.347 -15.559  1.00  0.00           H
ATOM    629  N9  A   A  20      18.674 -18.882 -14.627  1.00  0.00           N
ATOM    630  C8  A   A  20      18.464 -18.171 -13.470  1.00  0.00           C
ATOM    631  H8  A   A  20      19.179 -18.011 -12.790  1.00  0.00           H
ATOM    632  N7  A   A  20      17.239 -17.722 -13.341  1.00  0.00           N
ATOM    633  C5  A   A  20      16.598 -18.167 -14.490  1.00  0.00           C
ATOM    634  C6  A   A  20      15.279 -18.022 -14.954  1.00  0.00           C
ATOM    635  N6  A   A  20      14.329 -17.361 -14.293  1.00  0.00           N
ATOM    636  H61 A   A  20      14.537 -16.933 -13.414  1.00  0.00           H
ATOM    637  H62 A   A  20      13.408 -17.293 -14.677  1.00  0.00           H
ATOM    638  N1  A   A  20      14.965 -18.588 -16.139  1.00  0.00           N
ATOM    639  C2  A   A  20      15.918 -19.253 -16.805  1.00  0.00           C
ATOM    640  H2  A   A  20      15.633 -19.652 -17.677  1.00  0.00           H
ATOM    641  N3  A   A  20      17.191 -19.459 -16.472  1.00  0.00           N
ATOM    642  C4  A   A  20      17.470 -18.883 -15.290  1.00  0.00           C
ATOM    643  C3' A   A  20      21.631 -17.914 -14.937  1.00  0.00           C
ATOM    644  H3' A   A  20      21.232 -17.081 -14.553  1.00  0.00           H
ATOM    645  C2' A   A  20      20.767 -18.617 -15.975  1.00  0.00           C
ATOM    646 1H2' A   A  20      20.295 -18.016 -16.620  1.00  0.00           H
ATOM    647  O2' A   A  20      21.550 -19.435 -16.824  1.00  0.00           O
ATOM    648 2HO' A   A  20      22.113 -18.858 -17.416  1.00  0.00           H
ATOM    649  O3' A   A  20      22.833 -17.385 -15.491  1.00  0.00           O
ATOM    650  P   G   A  21      22.861 -15.872 -16.037  1.00  0.00           P
ATOM    651  O1P G   A  21      22.227 -15.010 -15.006  1.00  0.00           O
ATOM    652  O2P G   A  21      24.242 -15.573 -16.495  1.00  0.00           O
ATOM    653  O5' G   A  21      21.906 -15.906 -17.314  1.00  0.00           O
ATOM    654  C5' G   A  21      22.258 -16.661 -18.472  1.00  0.00           C
ATOM    655 1H5' G   A  21      22.646 -17.531 -18.168  1.00  0.00           H
ATOM    656 2H5' G   A  21      22.950 -16.146 -18.979  1.00  0.00           H
ATOM    657  C4' G   A  21      21.038 -16.899 -19.335  1.00  0.00           C
ATOM    658  H4' G   A  21      21.352 -17.552 -20.024  1.00  0.00           H
ATOM    659  O4' G   A  21      19.951 -17.398 -18.517  1.00  0.00           O
ATOM    660  C1' G   A  21      18.718 -17.053 -19.122  1.00  0.00           C
ATOM    661  H1' G   A  21      18.256 -17.887 -19.424  1.00  0.00           H
ATOM    662  N9  G   A  21      17.854 -16.446 -18.116  1.00  0.00           N
ATOM    663  C8  G   A  21      18.217 -15.945 -16.889  1.00  0.00           C
ATOM    664  H8  G   A  21      19.156 -15.957 -16.546  1.00  0.00           H
ATOM    665  N7  G   A  21      17.213 -15.452 -16.217  1.00  0.00           N
ATOM    666  C5  G   A  21      16.118 -15.640 -17.052  1.00  0.00           C
ATOM    667  C6  G   A  21      14.751 -15.302 -16.871  1.00  0.00           C
ATOM    668  O6  G   A  21      14.213 -14.752 -15.904  1.00  0.00           O
ATOM    669  N1  G   A  21      13.983 -15.673 -17.970  1.00  0.00           N
ATOM    670  H1  G   A  21      13.004 -15.473 -17.937  1.00  0.00           H
ATOM    671  C2  G   A  21      14.465 -16.291 -19.094  1.00  0.00           C
ATOM    672  N2  G   A  21      13.568 -16.578 -20.041  1.00  0.00           N
ATOM    673  H21 G   A  21      12.606 -16.342 -19.906  1.00  0.00           H
ATOM    674  H22 G   A  21      13.859 -17.029 -20.885  1.00  0.00           H
ATOM    675  N3  G   A  21      15.732 -16.609 -19.278  1.00  0.00           N
ATOM    676  C4  G   A  21      16.498 -16.256 -18.224  1.00  0.00           C
ATOM    677  C3' G   A  21      20.437 -15.665 -19.989  1.00  0.00           C
ATOM    678  H3' G   A  21      20.506 -14.822 -19.455  1.00  0.00           H
ATOM    679  C2' G   A  21      19.012 -16.118 -20.300  1.00  0.00           C
ATOM    680 1H2' G   A  21      18.369 -15.373 -20.478  1.00  0.00           H
ATOM    681  O2' G   A  21      18.954 -16.879 -21.492  1.00  0.00           O
ATOM    682 2HO' G   A  21      19.143 -16.287 -22.275  1.00  0.00           H
ATOM    683  O3' G   A  21      21.155 -15.282 -21.158  1.00  0.00           O
ATOM    684  P   U   A  22      20.922 -13.825 -21.797  1.00  0.00           P
ATOM    685  O1P U   A  22      22.215 -13.385 -22.380  1.00  0.00           O
ATOM    686  O2P U   A  22      20.242 -12.968 -20.792  1.00  0.00           O
ATOM    687  O5' U   A  22      19.902 -14.088 -22.993  1.00  0.00           O
ATOM    688  C5' U   A  22      20.226 -14.989 -24.050  1.00  0.00           C
ATOM    689 1H5' U   A  22      20.567 -15.836 -23.642  1.00  0.00           H
ATOM    690 2H5' U   A  22      20.947 -14.572 -24.604  1.00  0.00           H
ATOM    691  C4' U   A  22      19.004 -15.265 -24.895  1.00  0.00           C
ATOM    692  H4' U   A  22      19.338 -15.807 -25.666  1.00  0.00           H
ATOM    693  O4' U   A  22      18.022 -15.965 -24.085  1.00  0.00           O
ATOM    694  C1' U   A  22      16.718 -15.530 -24.430  1.00  0.00           C
ATOM    695  H1' U   A  22      16.155 -16.317 -24.682  1.00  0.00           H
ATOM    696  N1  U   A  22      16.096 -14.933 -23.240  1.00  0.00           N
ATOM    697  C6  U   A  22      16.848 -14.260 -22.305  1.00  0.00           C
ATOM    698  H6  U   A  22      17.836 -14.186 -22.443  1.00  0.00           H
ATOM    699  C5  U   A  22      16.306 -13.702 -21.219  1.00  0.00           C
ATOM    700  H5  U   A  22      16.886 -13.220 -20.563  1.00  0.00           H
ATOM    701  C4  U   A  22      14.898 -13.794 -20.995  1.00  0.00           C
ATOM    702  O4  U   A  22      14.285 -13.328 -20.034  1.00  0.00           O
ATOM    703  N3  U   A  22      14.207 -14.481 -21.967  1.00  0.00           N
ATOM    704  H3  U   A  22      13.219 -14.561 -21.839  1.00  0.00           H
ATOM    705  C2  U   A  22      14.727 -15.067 -23.092  1.00  0.00           C
ATOM    706  O2  U   A  22      14.028 -15.658 -23.895  1.00  0.00           O
ATOM    707  C3' U   A  22      18.266 -14.034 -25.402  1.00  0.00           C
ATOM    708  H3' U   A  22      18.337 -13.224 -24.820  1.00  0.00           H
ATOM    709  C2' U   A  22      16.848 -14.556 -25.601  1.00  0.00           C
ATOM    710 1H2' U   A  22      16.152 -13.845 -25.700  1.00  0.00           H
ATOM    711  O2' U   A  22      16.722 -15.292 -26.805  1.00  0.00           O
ATOM    712 2HO' U   A  22      16.804 -14.672 -27.585  1.00  0.00           H
ATOM    713  O3' U   A  22      18.836 -13.532 -26.608  1.00  0.00           O
ATOM    714  P   U   A  23      18.537 -12.017 -27.063  1.00  0.00           P
ATOM    715  O1P U   A  23      19.748 -11.513 -27.758  1.00  0.00           O
ATOM    716  O2P U   A  23      17.996 -11.270 -25.898  1.00  0.00           O
ATOM    717  O5' U   A  23      17.371 -12.161 -28.139  1.00  0.00           O
ATOM    718  C5' U   A  23      17.585 -12.857 -29.365  1.00  0.00           C
ATOM    719 1H5' U   A  23      18.132 -13.670 -29.169  1.00  0.00           H
ATOM    720 2H5' U   A  23      18.093 -12.254 -29.980  1.00  0.00           H
ATOM    721  C4' U   A  23      16.262 -13.247 -29.982  1.00  0.00           C
ATOM    722  H4' U   A  23      16.492 -13.624 -30.879  1.00  0.00           H
ATOM    723  O4' U   A  23      15.604 -14.205 -29.112  1.00  0.00           O
ATOM    724  C1' U   A  23      14.204 -13.990 -29.137  1.00  0.00           C
ATOM    725  H1' U   A  23      13.739 -14.828 -29.422  1.00  0.00           H
ATOM    726  N1  U   A  23      13.756 -13.708 -27.766  1.00  0.00           N
ATOM    727  C6  U   A  23      14.340 -12.712 -27.015  1.00  0.00           C
ATOM    728  H6  U   A  23      15.083 -12.177 -27.417  1.00  0.00           H
ATOM    729  C5  U   A  23      13.948 -12.435 -25.768  1.00  0.00           C
ATOM    730  H5  U   A  23      14.396 -11.703 -25.255  1.00  0.00           H
ATOM    731  C4  U   A  23      12.889 -13.184 -25.167  1.00  0.00           C
ATOM    732  O4  U   A  23      12.442 -13.023 -24.032  1.00  0.00           O
ATOM    733  N3  U   A  23      12.353 -14.164 -25.971  1.00  0.00           N
ATOM    734  H3  U   A  23      11.611 -14.707 -25.578  1.00  0.00           H
ATOM    735  C2  U   A  23      12.726 -14.476 -27.253  1.00  0.00           C
ATOM    736  O2  U   A  23      12.183 -15.364 -27.886  1.00  0.00           O
ATOM    737  C3' U   A  23      15.254 -12.117 -30.133  1.00  0.00           C
ATOM    738  H3' U   A  23      15.329 -11.382 -29.459  1.00  0.00           H
ATOM    739  C2' U   A  23      13.919 -12.856 -30.124  1.00  0.00           C
ATOM    740 1H2' U   A  23      13.120 -12.280 -29.953  1.00  0.00           H
ATOM    741  O2' U   A  23      13.635 -13.424 -31.388  1.00  0.00           O
ATOM    742 2HO' U   A  23      13.446 -12.695 -32.046  1.00  0.00           H
ATOM    743  O3' U   A  23      15.465 -11.388 -31.339  1.00  0.00           O
ATOM    744  P   A   A  24      14.690  -9.999 -31.580  1.00  0.00           P
ATOM    745  O1P A   A  24      15.670  -9.036 -32.142  1.00  0.00           O
ATOM    746  O2P A   A  24      13.947  -9.650 -30.341  1.00  0.00           O
ATOM    747  O5' A   A  24      13.627 -10.344 -32.715  1.00  0.00           O
ATOM    748  C5' A   A  24      14.006 -11.080 -33.877  1.00  0.00           C
ATOM    749 1H5' A   A  24      14.563 -11.858 -33.585  1.00  0.00           H
ATOM    750 2H5' A   A  24      14.553 -10.480 -34.461  1.00  0.00           H
ATOM    751  C4' A   A  24      12.778 -11.558 -34.615  1.00  0.00           C
ATOM    752  H4' A   A  24      13.091 -11.729 -35.549  1.00  0.00           H
ATOM    753  O4' A   A  24      12.261 -12.746 -33.956  1.00  0.00           O
ATOM    754  C1' A   A  24      10.844 -12.733 -33.992  1.00  0.00           C
ATOM    755  H1' A   A  24      10.504 -13.586 -34.389  1.00  0.00           H
ATOM    756  N9  A   A  24      10.346 -12.692 -32.617  1.00  0.00           N
ATOM    757  C8  A   A  24      10.932 -12.096 -31.528  1.00  0.00           C
ATOM    758  H8  A   A  24      11.805 -11.611 -31.575  1.00  0.00           H
ATOM    759  N7  A   A  24      10.241 -12.222 -30.421  1.00  0.00           N
ATOM    760  C5  A   A  24       9.125 -12.951 -30.807  1.00  0.00           C
ATOM    761  C6  A   A  24       8.005 -13.417 -30.096  1.00  0.00           C
ATOM    762  N6  A   A  24       7.814 -13.209 -28.793  1.00  0.00           N
ATOM    763  H61 A   A  24       8.490 -12.695 -28.264  1.00  0.00           H
ATOM    764  H62 A   A  24       6.995 -13.567 -28.344  1.00  0.00           H
ATOM    765  N1  A   A  24       7.072 -14.113 -30.780  1.00  0.00           N
ATOM    766  C2  A   A  24       7.260 -14.324 -32.088  1.00  0.00           C
ATOM    767  H2  A   A  24       6.540 -14.846 -32.546  1.00  0.00           H
ATOM    768  N3  A   A  24       8.268 -13.939 -32.867  1.00  0.00           N
ATOM    769  C4  A   A  24       9.177 -13.248 -32.157  1.00  0.00           C
ATOM    770  C3' A   A  24      11.601 -10.593 -34.621  1.00  0.00           C
ATOM    771  H3' A   A  24      11.525  -9.995 -33.823  1.00  0.00           H
ATOM    772  C2' A   A  24      10.417 -11.528 -34.829  1.00  0.00           C
ATOM    773 1H2' A   A  24       9.521 -11.125 -34.646  1.00  0.00           H
ATOM    774  O2' A   A  24      10.306 -11.933 -36.181  1.00  0.00           O
ATOM    775 2HO' A   A  24      10.027 -11.153 -36.741  1.00  0.00           H
ATOM    776  O3' A   A  24      11.726  -9.619 -35.654  1.00  0.00           O
ATOM    777  P   U   A  25      10.986  -8.198 -35.508  1.00  0.00           P
ATOM    778  O1P U   A  25      11.808  -7.195 -36.231  1.00  0.00           O
ATOM    779  O2P U   A  25      10.646  -7.976 -34.080  1.00  0.00           O
ATOM    780  O5' U   A  25       9.624  -8.391 -36.313  1.00  0.00           O
ATOM    781  C5' U   A  25       9.628  -8.874 -37.655  1.00  0.00           C
ATOM    782 1H5' U   A  25      10.350  -9.561 -37.736  1.00  0.00           H
ATOM    783 2H5' U   A  25       9.830  -8.105 -38.261  1.00  0.00           H
ATOM    784  C4' U   A  25       8.286  -9.477 -37.996  1.00  0.00           C
ATOM    785  H4' U   A  25       8.338  -9.673 -38.975  1.00  0.00           H
ATOM    786  O4' U   A  25       8.075 -10.661 -37.183  1.00  0.00           O
ATOM    787  C1' U   A  25       6.696 -10.790 -36.880  1.00  0.00           C
ATOM    788  H1' U   A  25       6.356 -11.668 -37.216  1.00  0.00           H
ATOM    789  N1  U   A  25       6.542 -10.813 -35.418  1.00  0.00           N
ATOM    790  C6  U   A  25       7.296  -9.994 -34.607  1.00  0.00           C
ATOM    791  H6  U   A  25       7.959  -9.376 -35.029  1.00  0.00           H
ATOM    792  C5  U   A  25       7.172  -9.997 -33.276  1.00  0.00           C
ATOM    793  H5  U   A  25       7.736  -9.387 -32.720  1.00  0.00           H
ATOM    794  C4  U   A  25       6.233 -10.872 -32.647  1.00  0.00           C
ATOM    795  O4  U   A  25       6.025 -10.962 -31.438  1.00  0.00           O
ATOM    796  N3  U   A  25       5.514 -11.661 -33.515  1.00  0.00           N
ATOM    797  H3  U   A  25       4.848 -12.284 -33.104  1.00  0.00           H
ATOM    798  C2  U   A  25       5.612 -11.685 -34.883  1.00  0.00           C
ATOM    799  O2  U   A  25       4.926 -12.423 -35.565  1.00  0.00           O
ATOM    800  C3' U   A  25       7.078  -8.604 -37.692  1.00  0.00           C
ATOM    801  H3' U   A  25       7.178  -7.986 -36.913  1.00  0.00           H
ATOM    802  C2' U   A  25       5.960  -9.631 -37.555  1.00  0.00           C
ATOM    803 1H2' U   A  25       5.126  -9.292 -37.120  1.00  0.00           H
ATOM    804  O2' U   A  25       5.503 -10.067 -38.822  1.00  0.00           O
ATOM    805 2HO' U   A  25       5.019  -9.320 -39.277  1.00  0.00           H
ATOM    806  O3' U   A  25       6.833  -7.664 -38.735  1.00  0.00           O
ATOM    807  P   C   A  26       5.885  -6.394 -38.459  1.00  0.00           P
ATOM    808  O1P C   A  26       6.308  -5.312 -39.385  1.00  0.00           O
ATOM    809  O2P C   A  26       5.852  -6.136 -36.996  1.00  0.00           O
ATOM    810  O5' C   A  26       4.439  -6.892 -38.905  1.00  0.00           O
ATOM    811  C5' C   A  26       4.189  -7.321 -40.242  1.00  0.00           C
ATOM    812 1H5' C   A  26       4.907  -7.967 -40.500  1.00  0.00           H
ATOM    813 2H5' C   A  26       4.232  -6.519 -40.838  1.00  0.00           H
ATOM    814  C4' C   A  26       2.830  -7.976 -40.334  1.00  0.00           C
ATOM    815  H4' C   A  26       2.661  -8.075 -41.315  1.00  0.00           H
ATOM    816  O4' C   A  26       2.863  -9.243 -39.625  1.00  0.00           O
ATOM    817  C1' C   A  26       1.597  -9.488 -39.033  1.00  0.00           C
ATOM    818  H1' C   A  26       1.226 -10.352 -39.374  1.00  0.00           H
ATOM    819  N1  C   A  26       1.786  -9.654 -37.583  1.00  0.00           N
ATOM    820  C6  C   A  26       2.677  -8.874 -36.899  1.00  0.00           C
ATOM    821  H6  C   A  26       3.207  -8.184 -37.392  1.00  0.00           H
ATOM    822  C5  C   A  26       2.851  -9.019 -35.579  1.00  0.00           C
ATOM    823  H5  C   A  26       3.503  -8.452 -35.076  1.00  0.00           H
ATOM    824  C4  C   A  26       2.071 -10.013 -34.920  1.00  0.00           C
ATOM    825  N4  C   A  26       2.195 -10.201 -33.608  1.00  0.00           N
ATOM    826  H41 C   A  26       2.837  -9.644 -33.082  1.00  0.00           H
ATOM    827  H42 C   A  26       1.646 -10.899 -33.149  1.00  0.00           H
ATOM    828  N3  C   A  26       1.201 -10.780 -35.578  1.00  0.00           N
ATOM    829  C2  C   A  26       1.035 -10.622 -36.910  1.00  0.00           C
ATOM    830  O2  C   A  26       0.233 -11.314 -37.554  1.00  0.00           O
ATOM    831  C3' C   A  26       1.690  -7.217 -39.674  1.00  0.00           C
ATOM    832  H3' C   A  26       1.942  -6.671 -38.875  1.00  0.00           H
ATOM    833  C2' C   A  26       0.677  -8.322 -39.400  1.00  0.00           C
ATOM    834 1H2' C   A  26      -0.049  -8.079 -38.757  1.00  0.00           H
ATOM    835  O2' C   A  26      -0.042  -8.668 -40.569  1.00  0.00           O
ATOM    836 2HO' C   A  26      -0.649  -7.915 -40.822  1.00  0.00           H
ATOM    837  O3' C   A  26       1.173  -6.198 -40.525  1.00  0.00           O
ATOM    838  P   U   A  27       0.205  -5.066 -39.919  1.00  0.00           P
ATOM    839  O1P U   A  27       0.235  -3.909 -40.849  1.00  0.00           O
ATOM    840  O2P U   A  27       0.551  -4.867 -38.489  1.00  0.00           O
ATOM    841  O5' U   A  27      -1.245  -5.723 -39.990  1.00  0.00           O
ATOM    842  C5' U   A  27      -1.870  -5.987 -41.245  1.00  0.00           C
ATOM    843 1H5' U   A  27      -1.219  -6.484 -41.818  1.00  0.00           H
ATOM    844 2H5' U   A  27      -2.089  -5.110 -41.673  1.00  0.00           H
ATOM    845  C4' U   A  27      -3.124  -6.803 -41.042  1.00  0.00           C
ATOM    846  H4' U   A  27      -3.557  -6.839 -41.943  1.00  0.00           H
ATOM    847  O4' U   A  27      -2.758  -8.111 -40.531  1.00  0.00           O
ATOM    848  C1' U   A  27      -3.752  -8.566 -39.629  1.00  0.00           C
ATOM    849  H1' U   A  27      -4.116  -9.444 -39.941  1.00  0.00           H
ATOM    850  N1  U   A  27      -3.116  -8.814 -38.327  1.00  0.00           N
ATOM    851  C6  U   A  27      -2.289  -7.878 -37.748  1.00  0.00           C
ATOM    852  H6  U   A  27      -2.120  -7.019 -38.231  1.00  0.00           H
ATOM    853  C5  U   A  27      -1.704  -8.077 -36.564  1.00  0.00           C
ATOM    854  H5  U   A  27      -1.111  -7.372 -36.175  1.00  0.00           H
ATOM    855  C4  U   A  27      -1.924  -9.297 -35.852  1.00  0.00           C
ATOM    856  O4  U   A  27      -1.461  -9.584 -34.749  1.00  0.00           O
ATOM    857  N3  U   A  27      -2.755 -10.189 -36.490  1.00  0.00           N
ATOM    858  H3  U   A  27      -2.924 -11.055 -36.019  1.00  0.00           H
ATOM    859  C2  U   A  27      -3.376 -10.020 -37.700  1.00  0.00           C
ATOM    860  O2  U   A  27      -4.102 -10.872 -38.179  1.00  0.00           O
ATOM    861  C3' U   A  27      -4.098  -6.258 -40.007  1.00  0.00           C
ATOM    862  H3' U   A  27      -3.687  -5.742 -39.255  1.00  0.00           H
ATOM    863  C2' U   A  27      -4.858  -7.510 -39.580  1.00  0.00           C
ATOM    864 1H2' U   A  27      -5.379  -7.417 -38.731  1.00  0.00           H
ATOM    865  O2' U   A  27      -5.853  -7.861 -40.524  1.00  0.00           O
ATOM    866 2HO' U   A  27      -6.585  -7.180 -40.505  1.00  0.00           H
ATOM    867  O3' U   A  27      -4.949  -5.260 -40.563  1.00  0.00           O
ATOM    868  P   C   A  28      -5.739  -4.251 -39.591  1.00  0.00           P
ATOM    869  O1P C   A  28      -5.929  -2.975 -40.326  1.00  0.00           O
ATOM    870  O2P C   A  28      -5.060  -4.242 -38.269  1.00  0.00           O
ATOM    871  O5' C   A  28      -7.165  -4.936 -39.408  1.00  0.00           O
ATOM    872  C5' C   A  28      -8.001  -5.202 -40.533  1.00  0.00           C
ATOM    873 1H5' C   A  28      -7.447  -5.653 -41.232  1.00  0.00           H
ATOM    874 2H5' C   A  28      -8.336  -4.328 -40.885  1.00  0.00           H
ATOM    875  C4' C   A  28      -9.157  -6.084 -40.126  1.00  0.00           C
ATOM    876  H4' C   A  28      -9.785  -6.058 -40.904  1.00  0.00           H
ATOM    877  O4' C   A  28      -8.657  -7.418 -39.836  1.00  0.00           O
ATOM    878  C1' C   A  28      -9.371  -7.969 -38.742  1.00  0.00           C
ATOM    879  H1' C   A  28      -9.753  -8.858 -38.993  1.00  0.00           H
ATOM    880  N1  C   A  28      -8.419  -8.218 -37.646  1.00  0.00           N
ATOM    881  C6  C   A  28      -7.467  -7.292 -37.320  1.00  0.00           C
ATOM    882  H6  C   A  28      -7.424  -6.432 -37.828  1.00  0.00           H
ATOM    883  C5  C   A  28      -6.592  -7.518 -36.332  1.00  0.00           C
ATOM    884  H5  C   A  28      -5.897  -6.842 -36.089  1.00  0.00           H
ATOM    885  C4  C   A  28      -6.690  -8.760 -35.640  1.00  0.00           C
ATOM    886  N4  C   A  28      -5.837  -9.048 -34.657  1.00  0.00           N
ATOM    887  H41 C   A  28      -5.126  -8.392 -34.404  1.00  0.00           H
ATOM    888  H42 C   A  28      -5.908  -9.920 -34.173  1.00  0.00           H
ATOM    889  N3  C   A  28      -7.619  -9.666 -35.944  1.00  0.00           N
ATOM    890  C2  C   A  28      -8.500  -9.424 -36.941  1.00  0.00           C
ATOM    891  O2  C   A  28      -9.379 -10.242 -37.248  1.00  0.00           O
ATOM    892  C3' C   A  28      -9.880  -5.670 -38.852  1.00  0.00           C
ATOM    893  H3' C   A  28      -9.321  -5.198 -38.171  1.00  0.00           H
ATOM    894  C2' C   A  28     -10.485  -6.987 -38.382  1.00  0.00           C
ATOM    895 1H2' C   A  28     -10.822  -6.989 -37.441  1.00  0.00           H
ATOM    896  O2' C   A  28     -11.638  -7.318 -39.133  1.00  0.00           O
ATOM    897 2HO' C   A  28     -12.377  -6.683 -38.907  1.00  0.00           H
ATOM    898  O3' C   A  28     -10.866  -4.672 -39.105  1.00  0.00           O
ATOM    899  P   A   A  29     -11.265  -3.631 -37.945  1.00  0.00           P
ATOM    900  O1P A   A  29     -11.926  -2.472 -38.598  1.00  0.00           O
ATOM    901  O2P A   A  29     -10.075  -3.407 -37.084  1.00  0.00           O
ATOM    902  O5' A   A  29     -12.361  -4.409 -37.086  1.00  0.00           O
ATOM    903  C5' A   A  29     -13.753  -4.268 -37.368  1.00  0.00           C
ATOM    904 1H5' A   A  29     -13.857  -4.135 -38.354  1.00  0.00           H
ATOM    905 2H5' A   A  29     -14.086  -3.458 -36.886  1.00  0.00           H
ATOM    906  C4' A   A  29     -14.510  -5.499 -36.918  1.00  0.00           C
ATOM    907  H4' A   A  29     -15.208  -5.638 -37.620  1.00  0.00           H
ATOM    908  O4' A   A  29     -13.589  -6.618 -36.805  1.00  0.00           O
ATOM    909  C1' A   A  29     -13.958  -7.432 -35.704  1.00  0.00           C
ATOM    910  H1' A   A  29     -14.085  -8.378 -36.002  1.00  0.00           H
ATOM    911  N9  A   A  29     -12.846  -7.448 -34.752  1.00  0.00           N
ATOM    912  C8  A   A  29     -11.643  -6.795 -34.856  1.00  0.00           C
ATOM    913  H8  A   A  29     -11.406  -6.206 -35.629  1.00  0.00           H
ATOM    914  N7  A   A  29     -10.833  -7.014 -33.849  1.00  0.00           N
ATOM    915  C5  A   A  29     -11.554  -7.864 -33.022  1.00  0.00           C
ATOM    916  C6  A   A  29     -11.250  -8.464 -31.787  1.00  0.00           C
ATOM    917  N6  A   A  29     -10.094  -8.291 -31.144  1.00  0.00           N
ATOM    918  H61 A   A  29      -9.385  -7.707 -31.539  1.00  0.00           H
ATOM    919  H62 A   A  29      -9.937  -8.745 -30.267  1.00  0.00           H
ATOM    920  N1  A   A  29     -12.188  -9.257 -31.226  1.00  0.00           N
ATOM    921  C2  A   A  29     -13.351  -9.427 -31.869  1.00  0.00           C
ATOM    922  H2  A   A  29     -14.012 -10.021 -31.410  1.00  0.00           H
ATOM    923  N3  A   A  29     -13.753  -8.919 -33.032  1.00  0.00           N
ATOM    924  C4  A   A  29     -12.797  -8.137 -33.563  1.00  0.00           C
ATOM    925  C3' A   A  29     -15.156  -5.405 -35.543  1.00  0.00           C
ATOM    926  H3' A   A  29     -14.689  -4.815 -34.885  1.00  0.00           H
ATOM    927  C2' A   A  29     -15.256  -6.867 -35.126  1.00  0.00           C
ATOM    928 1H2' A   A  29     -15.438  -7.020 -34.155  1.00  0.00           H
ATOM    929  O2' A   A  29     -16.349  -7.508 -35.757  1.00  0.00           O
ATOM    930 2HO' A   A  29     -17.205  -7.147 -35.388  1.00  0.00           H
ATOM    931  O3' A   A  29     -16.430  -4.768 -35.610  1.00  0.00           O
ATOM    932  P   A   A  30     -16.907  -3.808 -34.412  1.00  0.00           P
ATOM    933  O1P A   A  30     -18.185  -3.180 -34.834  1.00  0.00           O
ATOM    934  O2P A   A  30     -15.764  -2.946 -34.014  1.00  0.00           O
ATOM    935  O5' A   A  30     -17.216  -4.812 -33.213  1.00  0.00           O
ATOM    936  C5' A   A  30     -18.302  -5.735 -33.288  1.00  0.00           C
ATOM    937 1H5' A   A  30     -18.136  -6.347 -34.061  1.00  0.00           H
ATOM    938 2H5' A   A  30     -19.141  -5.215 -33.448  1.00  0.00           H
ATOM    939  C4' A   A  30     -18.407  -6.524 -32.003  1.00  0.00           C
ATOM    940  H4' A   A  30     -19.292  -6.986 -32.053  1.00  0.00           H
ATOM    941  O4' A   A  30     -17.287  -7.447 -31.923  1.00  0.00           O
ATOM    942  C1' A   A  30     -16.821  -7.519 -30.587  1.00  0.00           C
ATOM    943  H1' A   A  30     -16.776  -8.472 -30.286  1.00  0.00           H
ATOM    944  N9  A   A  30     -15.446  -7.019 -30.552  1.00  0.00           N
ATOM    945  C8  A   A  30     -14.810  -6.245 -31.491  1.00  0.00           C
ATOM    946  H8  A   A  30     -15.256  -5.922 -32.325  1.00  0.00           H
ATOM    947  N7  A   A  30     -13.564  -5.969 -31.193  1.00  0.00           N
ATOM    948  C5  A   A  30     -13.367  -6.598 -29.972  1.00  0.00           C
ATOM    949  C6  A   A  30     -12.251  -6.682 -29.121  1.00  0.00           C
ATOM    950  N6  A   A  30     -11.076  -6.107 -29.378  1.00  0.00           N
ATOM    951  H61 A   A  30     -10.951  -5.578 -30.218  1.00  0.00           H
ATOM    952  H62 A   A  30     -10.320  -6.204 -28.731  1.00  0.00           H
ATOM    953  N1  A   A  30     -12.387  -7.387 -27.977  1.00  0.00           N
ATOM    954  C2  A   A  30     -13.569  -7.958 -27.712  1.00  0.00           C
ATOM    955  H2  A   A  30     -13.617  -8.464 -26.851  1.00  0.00           H
ATOM    956  N3  A   A  30     -14.689  -7.948 -28.430  1.00  0.00           N
ATOM    957  C4  A   A  30     -14.519  -7.244 -29.562  1.00  0.00           C
ATOM    958  C3' A   A  30     -18.318  -5.704 -30.724  1.00  0.00           C
ATOM    959  H3' A   A  30     -17.782  -4.862 -30.787  1.00  0.00           H
ATOM    960  C2' A   A  30     -17.794  -6.722 -29.719  1.00  0.00           C
ATOM    961 1H2' A   A  30     -17.446  -6.339 -28.863  1.00  0.00           H
ATOM    962  O2' A   A  30     -18.826  -7.585 -29.281  1.00  0.00           O
ATOM    963 2HO' A   A  30     -19.469  -7.073 -28.711  1.00  0.00           H
ATOM    964  O3' A   A  30     -19.586  -5.173 -30.352  1.00  0.00           O
ATOM    965  P   U   A  31     -19.664  -3.795 -29.527  1.00  0.00           P
ATOM    966  O1P U   A  31     -21.088  -3.574 -29.165  1.00  0.00           O
ATOM    967  O2P U   A  31     -18.929  -2.751 -30.286  1.00  0.00           O
ATOM    968  O5' U   A  31     -18.854  -4.100 -28.189  1.00  0.00           O
ATOM    969  C5' U   A  31     -19.367  -5.000 -27.208  1.00  0.00           C
ATOM    970 1H5' U   A  31     -19.583  -5.864 -27.662  1.00  0.00           H
ATOM    971 2H5' U   A  31     -20.204  -4.604 -26.831  1.00  0.00           H
ATOM    972  C4' U   A  31     -18.347  -5.218 -26.115  1.00  0.00           C
ATOM    973  H4' U   A  31     -18.816  -5.781 -25.434  1.00  0.00           H
ATOM    974  O4' U   A  31     -17.176  -5.864 -26.682  1.00  0.00           O
ATOM    975  C1' U   A  31     -16.006  -5.366 -26.056  1.00  0.00           C
ATOM    976  H1' U   A  31     -15.473  -6.124 -25.681  1.00  0.00           H
ATOM    977  N1  U   A  31     -15.165  -4.729 -27.080  1.00  0.00           N
ATOM    978  C6  U   A  31     -15.708  -4.238 -28.247  1.00  0.00           C
ATOM    979  H6  U   A  31     -16.695  -4.316 -28.390  1.00  0.00           H
ATOM    980  C5  U   A  31     -14.964  -3.661 -29.194  1.00  0.00           C
ATOM    981  H5  U   A  31     -15.395  -3.320 -30.029  1.00  0.00           H
ATOM    982  C4  U   A  31     -13.552  -3.531 -29.014  1.00  0.00           C
ATOM    983  O4  U   A  31     -12.764  -3.027 -29.813  1.00  0.00           O
ATOM    984  N3  U   A  31     -13.078  -4.036 -27.826  1.00  0.00           N
ATOM    985  H3  U   A  31     -12.094  -3.956 -27.669  1.00  0.00           H
ATOM    986  C2  U   A  31     -13.808  -4.637 -26.833  1.00  0.00           C
ATOM    987  O2  U   A  31     -13.290  -5.056 -25.812  1.00  0.00           O
ATOM    988  C3' U   A  31     -17.801  -3.954 -25.467  1.00  0.00           C
ATOM    989  H3' U   A  31     -17.775  -3.147 -26.057  1.00  0.00           H
ATOM    990  C2' U   A  31     -16.445  -4.412 -24.947  1.00  0.00           C
ATOM    991 1H2' U   A  31     -15.818  -3.676 -24.692  1.00  0.00           H
ATOM    992  O2' U   A  31     -16.577  -5.146 -23.744  1.00  0.00           O
ATOM    993 2HO' U   A  31     -16.864  -4.532 -23.009  1.00  0.00           H
ATOM    994  O3' U   A  31     -18.651  -3.483 -24.425  1.00  0.00           O
ATOM    995  P   U   A  32     -18.477  -1.984 -23.868  1.00  0.00           P
ATOM    996  O1P U   A  32     -19.656  -1.690 -23.014  1.00  0.00           O
ATOM    997  O2P U   A  32     -18.159  -1.092 -25.012  1.00  0.00           O
ATOM    998  O5' U   A  32     -17.190  -2.067 -22.930  1.00  0.00           O
ATOM    999  C5' U   A  32     -17.218  -2.804 -21.708  1.00  0.00           C
ATOM   1000 1H5' U   A  32     -17.271  -3.777 -21.934  1.00  0.00           H
ATOM   1001 2H5' U   A  32     -18.037  -2.534 -21.202  1.00  0.00           H
ATOM   1002  C4' U   A  32     -15.976  -2.517 -20.894  1.00  0.00           C
ATOM   1003  H4' U   A  32     -16.232  -2.748 -19.956  1.00  0.00           H
ATOM   1004  O4' U   A  32     -14.874  -3.317 -21.411  1.00  0.00           O
ATOM   1005  C1' U   A  32     -13.677  -2.554 -21.384  1.00  0.00           C
ATOM   1006  H1' U   A  32     -12.943  -3.072 -20.944  1.00  0.00           H
ATOM   1007  N1  U   A  32     -13.245  -2.316 -22.769  1.00  0.00           N
ATOM   1008  C6  U   A  32     -14.161  -2.130 -23.778  1.00  0.00           C
ATOM   1009  H6  U   A  32     -15.136  -2.161 -23.556  1.00  0.00           H
ATOM   1010  C5  U   A  32     -13.795  -1.909 -25.044  1.00  0.00           C
ATOM   1011  H5  U   A  32     -14.491  -1.781 -25.751  1.00  0.00           H
ATOM   1012  C4  U   A  32     -12.410  -1.855 -25.388  1.00  0.00           C
ATOM   1013  O4  U   A  32     -11.951  -1.672 -26.515  1.00  0.00           O
ATOM   1014  N3  U   A  32     -11.551  -2.047 -24.332  1.00  0.00           N
ATOM   1015  H3  U   A  32     -10.574  -2.012 -24.541  1.00  0.00           H
ATOM   1016  C2  U   A  32     -11.887  -2.281 -23.024  1.00  0.00           C
ATOM   1017  O2  U   A  32     -11.045  -2.445 -22.161  1.00  0.00           O
ATOM   1018  C3' U   A  32     -15.456  -1.087 -20.954  1.00  0.00           C
ATOM   1019  H3' U   A  32     -15.639  -0.597 -21.806  1.00  0.00           H
ATOM   1020  C2' U   A  32     -13.985  -1.272 -20.615  1.00  0.00           C
ATOM   1021 1H2' U   A  32     -13.402  -0.476 -20.778  1.00  0.00           H
ATOM   1022  O2' U   A  32     -13.803  -1.516 -19.232  1.00  0.00           O
ATOM   1023 2HO' U   A  32     -14.002  -0.682 -18.717  1.00  0.00           H
ATOM   1024  O3' U   A  32     -16.124  -0.231 -20.032  1.00  0.00           O
ATOM   1025  P   G   A  33     -16.089   1.362 -20.255  1.00  0.00           P
ATOM   1026  O1P G   A  33     -16.735   1.987 -19.073  1.00  0.00           O
ATOM   1027  O2P G   A  33     -16.607   1.656 -21.615  1.00  0.00           O
ATOM   1028  O5' G   A  33     -14.536   1.722 -20.222  1.00  0.00           O
ATOM   1029  C5' G   A  33     -13.797   1.665 -19.003  1.00  0.00           C
ATOM   1030 1H5' G   A  33     -14.008   0.797 -18.553  1.00  0.00           H
ATOM   1031 2H5' G   A  33     -14.097   2.423 -18.423  1.00  0.00           H
ATOM   1032  C4' G   A  33     -12.314   1.768 -19.281  1.00  0.00           C
ATOM   1033  H4' G   A  33     -11.896   1.597 -18.389  1.00  0.00           H
ATOM   1034  O4' G   A  33     -11.931   0.806 -20.297  1.00  0.00           O
ATOM   1035  C1' G   A  33     -10.791   1.289 -20.990  1.00  0.00           C
ATOM   1036  H1' G   A  33     -10.018   0.672 -20.843  1.00  0.00           H
ATOM   1037  N9  G   A  33     -11.068   1.258 -22.423  1.00  0.00           N
ATOM   1038  C8  G   A  33     -12.281   1.047 -23.032  1.00  0.00           C
ATOM   1039  H8  G   A  33     -13.128   0.882 -22.527  1.00  0.00           H
ATOM   1040  N7  G   A  33     -12.217   1.083 -24.335  1.00  0.00           N
ATOM   1041  C5  G   A  33     -10.878   1.334 -24.604  1.00  0.00           C
ATOM   1042  C6  G   A  33     -10.200   1.484 -25.843  1.00  0.00           C
ATOM   1043  O6  G   A  33     -10.661   1.423 -26.987  1.00  0.00           O
ATOM   1044  N1  G   A  33      -8.844   1.730 -25.657  1.00  0.00           N
ATOM   1045  H1  G   A  33      -8.281   1.851 -26.474  1.00  0.00           H
ATOM   1046  C2  G   A  33      -8.220   1.820 -24.440  1.00  0.00           C
ATOM   1047  N2  G   A  33      -6.906   2.062 -24.469  1.00  0.00           N
ATOM   1048  H21 G   A  33      -6.436   2.166 -25.345  1.00  0.00           H
ATOM   1049  H22 G   A  33      -6.393   2.139 -23.614  1.00  0.00           H
ATOM   1050  N3  G   A  33      -8.836   1.682 -23.279  1.00  0.00           N
ATOM   1051  C4  G   A  33     -10.156   1.443 -23.435  1.00  0.00           C
ATOM   1052  C3' G   A  33     -11.834   3.086 -19.866  1.00  0.00           C
ATOM   1053  H3' G   A  33     -12.466   3.534 -20.498  1.00  0.00           H
ATOM   1054  C2' G   A  33     -10.488   2.693 -20.462  1.00  0.00           C
ATOM   1055 1H2' G   A  33     -10.097   3.355 -21.101  1.00  0.00           H
ATOM   1056  O2' G   A  33      -9.495   2.593 -19.458  1.00  0.00           O
ATOM   1057 2HO' G   A  33      -9.287   3.504 -19.103  1.00  0.00           H
ATOM   1058  O3' G   A  33     -11.719   4.101 -18.873  1.00  0.00           O
ATOM   1059  P   A   A  34     -11.697   5.649 -19.311  1.00  0.00           P
ATOM   1060  O1P A   A  34     -11.755   6.458 -18.067  1.00  0.00           O
ATOM   1061  O2P A   A  34     -12.719   5.857 -20.369  1.00  0.00           O
ATOM   1062  O5' A   A  34     -10.256   5.846 -19.961  1.00  0.00           O
ATOM   1063  C5' A   A  34      -9.075   5.770 -19.164  1.00  0.00           C
ATOM   1064 1H5' A   A  34      -9.092   4.903 -18.667  1.00  0.00           H
ATOM   1065 2H5' A   A  34      -9.092   6.528 -18.512  1.00  0.00           H
ATOM   1066  C4' A   A  34      -7.845   5.853 -20.038  1.00  0.00           C
ATOM   1067  H4' A   A  34      -7.086   5.714 -19.402  1.00  0.00           H
ATOM   1068  O4' A   A  34      -7.919   4.847 -21.080  1.00  0.00           O
ATOM   1069  C1' A   A  34      -7.210   5.299 -22.221  1.00  0.00           C
ATOM   1070  H1' A   A  34      -6.435   4.693 -22.401  1.00  0.00           H
ATOM   1071  N9  A   A  34      -8.091   5.193 -23.384  1.00  0.00           N
ATOM   1072  C8  A   A  34      -9.445   4.967 -23.403  1.00  0.00           C
ATOM   1073  H8  A   A  34      -9.991   4.851 -22.573  1.00  0.00           H
ATOM   1074  N7  A   A  34      -9.956   4.917 -24.610  1.00  0.00           N
ATOM   1075  C5  A   A  34      -8.864   5.128 -25.442  1.00  0.00           C
ATOM   1076  C6  A   A  34      -8.739   5.194 -26.841  1.00  0.00           C
ATOM   1077  N6  A   A  34      -9.762   5.049 -27.685  1.00  0.00           N
ATOM   1078  H61 A   A  34     -10.682   4.883 -27.331  1.00  0.00           H
ATOM   1079  H62 A   A  34      -9.608   5.107 -28.671  1.00  0.00           H
ATOM   1080  N1  A   A  34      -7.510   5.418 -27.352  1.00  0.00           N
ATOM   1081  C2  A   A  34      -6.481   5.566 -26.505  1.00  0.00           C
ATOM   1082  H2  A   A  34      -5.593   5.731 -26.934  1.00  0.00           H
ATOM   1083  N3  A   A  34      -6.473   5.525 -25.175  1.00  0.00           N
ATOM   1084  C4  A   A  34      -7.710   5.300 -24.700  1.00  0.00           C
ATOM   1085  C3' A   A  34      -7.669   7.148 -20.814  1.00  0.00           C
ATOM   1086  H3' A   A  34      -8.515   7.590 -21.113  1.00  0.00           H
ATOM   1087  C2' A   A  34      -6.732   6.727 -21.941  1.00  0.00           C
ATOM   1088 1H2' A   A  34      -6.688   7.359 -22.714  1.00  0.00           H
ATOM   1089  O2' A   A  34      -5.391   6.674 -21.492  1.00  0.00           O
ATOM   1090 2HO' A   A  34      -5.065   7.601 -21.305  1.00  0.00           H
ATOM   1091  O3' A   A  34      -7.116   8.177 -19.998  1.00  0.00           O
ATOM   1092  P   U   A  35      -7.496   9.714 -20.281  1.00  0.00           P
ATOM   1093  O1P U   A  35      -6.707  10.548 -19.339  1.00  0.00           O
ATOM   1094  O2P U   A  35      -8.976   9.835 -20.305  1.00  0.00           O
ATOM   1095  O5' U   A  35      -6.953   9.980 -21.755  1.00  0.00           O
ATOM   1096  C5' U   A  35      -5.554   9.980 -22.035  1.00  0.00           C
ATOM   1097 1H5' U   A  35      -5.169   9.121 -21.697  1.00  0.00           H
ATOM   1098 2H5' U   A  35      -5.139  10.746 -21.545  1.00  0.00           H
ATOM   1099  C4' U   A  35      -5.321  10.115 -23.522  1.00  0.00           C
ATOM   1100  H4' U   A  35      -4.334  10.238 -23.621  1.00  0.00           H
ATOM   1101  O4' U   A  35      -5.815   8.922 -24.187  1.00  0.00           O
ATOM   1102  C1' U   A  35      -6.379   9.272 -25.438  1.00  0.00           C
ATOM   1103  H1' U   A  35      -5.925   8.761 -26.168  1.00  0.00           H
ATOM   1104  N1  U   A  35      -7.788   8.851 -25.445  1.00  0.00           N
ATOM   1105  C6  U   A  35      -8.498   8.710 -24.273  1.00  0.00           C
ATOM   1106  H6  U   A  35      -8.041   8.906 -23.406  1.00  0.00           H
ATOM   1107  C5  U   A  35      -9.776   8.320 -24.254  1.00  0.00           C
ATOM   1108  H5  U   A  35     -10.257   8.227 -23.382  1.00  0.00           H
ATOM   1109  C4  U   A  35     -10.455   8.036 -25.479  1.00  0.00           C
ATOM   1110  O4  U   A  35     -11.619   7.654 -25.589  1.00  0.00           O
ATOM   1111  N3  U   A  35      -9.690   8.204 -26.611  1.00  0.00           N
ATOM   1112  H3  U   A  35     -10.139   8.018 -27.485  1.00  0.00           H
ATOM   1113  C2  U   A  35      -8.378   8.599 -26.670  1.00  0.00           C
ATOM   1114  O2  U   A  35      -7.784   8.717 -27.727  1.00  0.00           O
ATOM   1115  C3' U   A  35      -6.063  11.260 -24.196  1.00  0.00           C
ATOM   1116  H3' U   A  35      -6.929  11.521 -23.769  1.00  0.00           H
ATOM   1117  C2' U   A  35      -6.185  10.776 -25.636  1.00  0.00           C
ATOM   1118 1H2' U   A  35      -6.862  11.263 -26.188  1.00  0.00           H
ATOM   1119  O2' U   A  35      -4.983  10.984 -26.353  1.00  0.00           O
ATOM   1120 2HO' U   A  35      -4.842  11.964 -26.490  1.00  0.00           H
ATOM   1121  O3' U   A  35      -5.339  12.483 -24.093  1.00  0.00           O
ATOM   1122  P   U   A  36      -6.100  13.884 -24.311  1.00  0.00           P
ATOM   1123  O1P U   A  36      -5.267  14.940 -23.680  1.00  0.00           O
ATOM   1124  O2P U   A  36      -7.517  13.724 -23.896  1.00  0.00           O
ATOM   1125  O5' U   A  36      -6.066  14.098 -25.889  1.00  0.00           O
ATOM   1126  C5' U   A  36      -4.844  14.384 -26.568  1.00  0.00           C
ATOM   1127 1H5' U   A  36      -4.265  13.570 -26.521  1.00  0.00           H
ATOM   1128 2H5' U   A  36      -4.395  15.141 -26.093  1.00  0.00           H
ATOM   1129  C4' U   A  36      -5.120  14.753 -28.008  1.00  0.00           C
ATOM   1130  H4' U   A  36      -4.285  15.198 -28.330  1.00  0.00           H
ATOM   1131  O4' U   A  36      -5.441  13.543 -28.747  1.00  0.00           O
ATOM   1132  C1' U   A  36      -6.507  13.798 -29.644  1.00  0.00           C
ATOM   1133  H1' U   A  36      -6.270  13.475 -30.560  1.00  0.00           H
ATOM   1134  N1  U   A  36      -7.674  13.013 -29.214  1.00  0.00           N
ATOM   1135  C6  U   A  36      -7.938  12.799 -27.880  1.00  0.00           C
ATOM   1136  H6  U   A  36      -7.320  13.188 -27.197  1.00  0.00           H
ATOM   1137  C5  U   A  36      -8.992  12.089 -27.465  1.00  0.00           C
ATOM   1138  H5  U   A  36      -9.152  11.957 -26.487  1.00  0.00           H
ATOM   1139  C4  U   A  36      -9.889  11.520 -28.418  1.00  0.00           C
ATOM   1140  O4  U   A  36     -10.875  10.830 -28.162  1.00  0.00           O
ATOM   1141  N3  U   A  36      -9.568  11.775 -29.730  1.00  0.00           N
ATOM   1142  H3  U   A  36     -10.181  11.392 -30.421  1.00  0.00           H
ATOM   1143  C2  U   A  36      -8.499  12.497 -30.194  1.00  0.00           C
ATOM   1144  O2  U   A  36      -8.302  12.664 -31.384  1.00  0.00           O
ATOM   1145  C3' U   A  36      -6.317  15.670 -28.230  1.00  0.00           C
ATOM   1146  H3' U   A  36      -7.040  15.610 -27.542  1.00  0.00           H
ATOM   1147  C2' U   A  36      -6.749  15.306 -29.644  1.00  0.00           C
ATOM   1148 1H2' U   A  36      -7.656  15.634 -29.910  1.00  0.00           H
ATOM   1149  O2' U   A  36      -5.905  15.901 -30.613  1.00  0.00           O
ATOM   1150 2HO' U   A  36      -6.054  16.890 -30.623  1.00  0.00           H
ATOM   1151  O3' U   A  36      -5.960  17.044 -28.105  1.00  0.00           O
ATOM   1152  P   G   A  37      -7.072  18.122 -27.669  1.00  0.00           P
ATOM   1153  O1P G   A  37      -6.390  19.437 -27.553  1.00  0.00           O
ATOM   1154  O2P G   A  37      -7.820  17.579 -26.506  1.00  0.00           O
ATOM   1155  O5' G   A  37      -8.064  18.181 -28.915  1.00  0.00           O
ATOM   1156  C5' G   A  37      -7.736  18.938 -30.079  1.00  0.00           C
ATOM   1157 1H5' G   A  37      -6.773  18.775 -30.294  1.00  0.00           H
ATOM   1158 2H5' G   A  37      -7.871  19.906 -29.867  1.00  0.00           H
ATOM   1159  C4' G   A  37      -8.613  18.524 -31.239  1.00  0.00           C
ATOM   1160  H4' G   A  37      -8.151  18.903 -32.041  1.00  0.00           H
ATOM   1161  O4' G   A  37      -8.728  17.081 -31.272  1.00  0.00           O
ATOM   1162  C1' G   A  37      -9.958  16.723 -31.877  1.00  0.00           C
ATOM   1163  H1' G   A  37      -9.781  16.251 -32.740  1.00  0.00           H
ATOM   1164  N9  G   A  37     -10.635  15.759 -31.016  1.00  0.00           N
ATOM   1165  C8  G   A  37     -10.366  15.486 -29.696  1.00  0.00           C
ATOM   1166  H8  G   A  37      -9.645  15.943 -29.175  1.00  0.00           H
ATOM   1167  N7  G   A  37     -11.146  14.570 -29.191  1.00  0.00           N
ATOM   1168  C5  G   A  37     -11.984  14.218 -30.241  1.00  0.00           C
ATOM   1169  C6  G   A  37     -13.044  13.276 -30.297  1.00  0.00           C
ATOM   1170  O6  G   A  37     -13.467  12.538 -29.402  1.00  0.00           O
ATOM   1171  N1  G   A  37     -13.630  13.241 -31.557  1.00  0.00           N
ATOM   1172  H1  G   A  37     -14.391  12.607 -31.694  1.00  0.00           H
ATOM   1173  C2  G   A  37     -13.246  14.009 -32.627  1.00  0.00           C
ATOM   1174  N2  G   A  37     -13.931  13.831 -33.759  1.00  0.00           N
ATOM   1175  H21 G   A  37     -14.678  13.166 -33.792  1.00  0.00           H
ATOM   1176  H22 G   A  37     -13.698  14.362 -34.573  1.00  0.00           H
ATOM   1177  N3  G   A  37     -12.262  14.888 -32.590  1.00  0.00           N
ATOM   1178  C4  G   A  37     -11.679  14.942 -31.374  1.00  0.00           C
ATOM   1179  C3' G   A  37     -10.060  18.991 -31.178  1.00  0.00           C
ATOM   1180  H3' G   A  37     -10.452  19.057 -30.260  1.00  0.00           H
ATOM   1181  C2' G   A  37     -10.765  18.005 -32.107  1.00  0.00           C
ATOM   1182 1H2' G   A  37     -11.757  17.950 -31.990  1.00  0.00           H
ATOM   1183  O2' G   A  37     -10.618  18.393 -33.461  1.00  0.00           O
ATOM   1184 2HO' G   A  37     -11.140  19.230 -33.627  1.00  0.00           H
ATOM   1185  O3' G   A  37     -10.192  20.342 -31.616  1.00  0.00           O
ATOM   1186  P   U   A  38     -11.613  21.088 -31.496  1.00  0.00           P
ATOM   1187  O1P U   A  38     -12.462  20.613 -32.618  1.00  0.00           O
ATOM   1188  O2P U   A  38     -11.359  22.543 -31.337  1.00  0.00           O
ATOM   1189  O5' U   A  38     -12.236  20.528 -30.139  1.00  0.00           O
ATOM   1190  C5' U   A  38     -11.985  21.171 -28.888  1.00  0.00           C
ATOM   1191 1H5' U   A  38     -11.720  22.117 -29.073  1.00  0.00           H
ATOM   1192 2H5' U   A  38     -11.229  20.694 -28.440  1.00  0.00           H
ATOM   1193  C4' U   A  38     -13.224  21.129 -28.022  1.00  0.00           C
ATOM   1194  H4' U   A  38     -12.946  21.498 -27.135  1.00  0.00           H
ATOM   1195  O4' U   A  38     -14.262  21.927 -28.658  1.00  0.00           O
ATOM   1196  C1' U   A  38     -15.357  21.101 -29.004  1.00  0.00           C
ATOM   1197  H1' U   A  38     -16.114  21.236 -28.365  1.00  0.00           H
ATOM   1198  N1  U   A  38     -15.857  21.519 -30.322  1.00  0.00           N
ATOM   1199  C6  U   A  38     -15.048  22.185 -31.214  1.00  0.00           C
ATOM   1200  H6  U   A  38     -14.105  22.387 -30.951  1.00  0.00           H
ATOM   1201  C5  U   A  38     -15.478  22.571 -32.419  1.00  0.00           C
ATOM   1202  H5  U   A  38     -14.859  23.053 -33.040  1.00  0.00           H
ATOM   1203  C4  U   A  38     -16.821  22.296 -32.821  1.00  0.00           C
ATOM   1204  O4  U   A  38     -17.330  22.598 -33.899  1.00  0.00           O
ATOM   1205  N3  U   A  38     -17.575  21.630 -31.881  1.00  0.00           N
ATOM   1206  H3  U   A  38     -18.521  21.424 -32.132  1.00  0.00           H
ATOM   1207  C2  U   A  38     -17.169  21.219 -30.638  1.00  0.00           C
ATOM   1208  O2  U   A  38     -17.917  20.634 -29.875  1.00  0.00           O
ATOM   1209  C3' U   A  38     -13.835  19.745 -27.828  1.00  0.00           C
ATOM   1210  H3' U   A  38     -13.180  18.990 -27.800  1.00  0.00           H
ATOM   1211  C2' U   A  38     -14.852  19.661 -28.960  1.00  0.00           C
ATOM   1212 1H2' U   A  38     -14.515  19.262 -29.813  1.00  0.00           H
ATOM   1213  O2' U   A  38     -15.929  18.807 -28.617  1.00  0.00           O
ATOM   1214 2HO' U   A  38     -15.607  17.861 -28.586  1.00  0.00           H
ATOM   1215  O3' U   A  38     -14.446  19.617 -26.546  1.00  0.00           O
ATOM   1216  P   U   A  39     -13.551  19.227 -25.267  1.00  0.00           P
ATOM   1217  O1P U   A  39     -13.971  20.109 -24.148  1.00  0.00           O
ATOM   1218  O2P U   A  39     -12.124  19.197 -25.679  1.00  0.00           O
ATOM   1219  O5' U   A  39     -14.002  17.738 -24.924  1.00  0.00           O
ATOM   1220  C5' U   A  39     -15.186  17.482 -24.168  1.00  0.00           C
ATOM   1221 1H5' U   A  39     -15.919  18.056 -24.534  1.00  0.00           H
ATOM   1222 2H5' U   A  39     -15.008  17.735 -23.217  1.00  0.00           H
ATOM   1223  C4' U   A  39     -15.561  16.021 -24.265  1.00  0.00           C
ATOM   1224  H4' U   A  39     -16.290  15.886 -23.594  1.00  0.00           H
ATOM   1225  O4' U   A  39     -15.989  15.745 -25.628  1.00  0.00           O
ATOM   1226  C1' U   A  39     -15.090  14.840 -26.239  1.00  0.00           C
ATOM   1227  H1' U   A  39     -15.469  13.916 -26.286  1.00  0.00           H
ATOM   1228  N1  U   A  39     -14.911  15.255 -27.638  1.00  0.00           N
ATOM   1229  C6  U   A  39     -14.028  16.252 -27.990  1.00  0.00           C
ATOM   1230  H6  U   A  39     -13.488  16.694 -27.274  1.00  0.00           H
ATOM   1231  C5  U   A  39     -13.868  16.649 -29.256  1.00  0.00           C
ATOM   1232  H5  U   A  39     -13.215  17.374 -29.473  1.00  0.00           H
ATOM   1233  C4  U   A  39     -14.630  16.038 -30.300  1.00  0.00           C
ATOM   1234  O4  U   A  39     -14.596  16.339 -31.492  1.00  0.00           O
ATOM   1235  N3  U   A  39     -15.485  15.046 -29.878  1.00  0.00           N
ATOM   1236  H3  U   A  39     -16.027  14.594 -30.586  1.00  0.00           H
ATOM   1237  C2  U   A  39     -15.674  14.610 -28.594  1.00  0.00           C
ATOM   1238  O2  U   A  39     -16.459  13.719 -28.324  1.00  0.00           O
ATOM   1239  C3' U   A  39     -14.425  15.036 -23.997  1.00  0.00           C
ATOM   1240  H3' U   A  39     -13.786  15.321 -23.282  1.00  0.00           H
ATOM   1241  C2' U   A  39     -13.825  14.847 -25.384  1.00  0.00           C
ATOM   1242 1H2' U   A  39     -13.096  15.486 -25.630  1.00  0.00           H
ATOM   1243  O2' U   A  39     -13.187  13.589 -25.502  1.00  0.00           O
ATOM   1244 2HO' U   A  39     -12.356  13.583 -24.945  1.00  0.00           H
ATOM   1245  O3' U   A  39     -14.885  13.796 -23.456  1.00  0.00           O
ATOM   1246  P   C   A  40     -15.887  13.784 -22.194  1.00  0.00           P
ATOM   1247  O1P C   A  40     -15.722  15.068 -21.466  1.00  0.00           O
ATOM   1248  O2P C   A  40     -15.692  12.502 -21.470  1.00  0.00           O
ATOM   1249  O5' C   A  40     -17.337  13.764 -22.857  1.00  0.00           O
ATOM   1250  C5' C   A  40     -17.534  13.263 -24.179  1.00  0.00           C
ATOM   1251 1H5' C   A  40     -17.042  12.396 -24.259  1.00  0.00           H
ATOM   1252 2H5' C   A  40     -17.150  13.925 -24.822  1.00  0.00           H
ATOM   1253  C4' C   A  40     -19.007  13.060 -24.448  1.00  0.00           C
ATOM   1254  H4' C   A  40     -19.350  12.520 -23.679  1.00  0.00           H
ATOM   1255  O4' C   A  40     -19.650  14.363 -24.545  1.00  0.00           O
ATOM   1256  C1' C   A  40     -20.490  14.401 -25.685  1.00  0.00           C
ATOM   1257  H1' C   A  40     -21.371  14.817 -25.458  1.00  0.00           H
ATOM   1258  N1  C   A  40     -19.869  15.280 -26.692  1.00  0.00           N
ATOM   1259  C6  C   A  40     -18.646  15.848 -26.466  1.00  0.00           C
ATOM   1260  H6  C   A  40     -18.171  15.666 -25.605  1.00  0.00           H
ATOM   1261  C5  C   A  40     -18.074  16.643 -27.378  1.00  0.00           C
ATOM   1262  H5  C   A  40     -17.179  17.059 -27.216  1.00  0.00           H
ATOM   1263  C4  C   A  40     -18.789  16.873 -28.588  1.00  0.00           C
ATOM   1264  N4  C   A  40     -18.269  17.655 -29.533  1.00  0.00           N
ATOM   1265  H41 C   A  40     -17.375  18.081 -29.393  1.00  0.00           H
ATOM   1266  H42 C   A  40     -18.772  17.815 -30.382  1.00  0.00           H
ATOM   1267  N3  C   A  40     -19.983  16.327 -28.818  1.00  0.00           N
ATOM   1268  C2  C   A  40     -20.550  15.526 -27.888  1.00  0.00           C
ATOM   1269  O2  C   A  40     -21.660  15.004 -28.067  1.00  0.00           O
ATOM   1270  C3' C   A  40     -19.327  12.356 -25.762  1.00  0.00           C
ATOM   1271  H3' C   A  40     -18.623  12.426 -26.469  1.00  0.00           H
ATOM   1272  C2' C   A  40     -20.673  12.957 -26.148  1.00  0.00           C
ATOM   1273 1H2' C   A  40     -20.956  12.805 -27.095  1.00  0.00           H
ATOM   1274  O2' C   A  40     -21.727  12.370 -25.407  1.00  0.00           O
ATOM   1275 2HO' C   A  40     -21.855  11.423 -25.703  1.00  0.00           H
ATOM   1276  O3' C   A  40     -19.393  10.942 -25.593  1.00  0.00           O
ATOM   1277  P   A   A  41     -18.848   9.971 -26.754  1.00  0.00           P
ATOM   1278  O1P A   A  41     -19.094   8.575 -26.315  1.00  0.00           O
ATOM   1279  O2P A   A  41     -17.471  10.392 -27.119  1.00  0.00           O
ATOM   1280  O5' A   A  41     -19.803  10.274 -27.993  1.00  0.00           O
ATOM   1281  C5' A   A  41     -21.210  10.053 -27.908  1.00  0.00           C
ATOM   1282 1H5' A   A  41     -21.554  10.543 -27.107  1.00  0.00           H
ATOM   1283 2H5' A   A  41     -21.364   9.072 -27.790  1.00  0.00           H
ATOM   1284  C4' A   A  41     -21.891  10.547 -29.162  1.00  0.00           C
ATOM   1285  H4' A   A  41     -22.851  10.293 -29.047  1.00  0.00           H
ATOM   1286  O4' A   A  41     -21.688  11.977 -29.284  1.00  0.00           O
ATOM   1287  C1' A   A  41     -21.638  12.334 -30.654  1.00  0.00           C
ATOM   1288  H1' A   A  41     -22.388  12.961 -30.865  1.00  0.00           H
ATOM   1289  N9  A   A  41     -20.400  13.076 -30.893  1.00  0.00           N
ATOM   1290  C8  A   A  41     -19.366  13.308 -30.019  1.00  0.00           C
ATOM   1291  H8  A   A  41     -19.359  12.969 -29.078  1.00  0.00           H
ATOM   1292  N7  A   A  41     -18.389  14.016 -30.533  1.00  0.00           N
ATOM   1293  C5  A   A  41     -18.808  14.268 -31.833  1.00  0.00           C
ATOM   1294  C6  A   A  41     -18.220  14.972 -32.899  1.00  0.00           C
ATOM   1295  N6  A   A  41     -17.036  15.583 -32.825  1.00  0.00           N
ATOM   1296  H61 A   A  41     -16.512  15.556 -31.974  1.00  0.00           H
ATOM   1297  H62 A   A  41     -16.673  16.068 -33.621  1.00  0.00           H
ATOM   1298  N1  A   A  41     -18.901  15.032 -34.063  1.00  0.00           N
ATOM   1299  C2  A   A  41     -20.091  14.424 -34.142  1.00  0.00           C
ATOM   1300  H2  A   A  41     -20.552  14.498 -35.026  1.00  0.00           H
ATOM   1301  N3  A   A  41     -20.748  13.735 -33.212  1.00  0.00           N
ATOM   1302  C4  A   A  41     -20.044  13.694 -32.067  1.00  0.00           C
ATOM   1303  C3' A   A  41     -21.342   9.990 -30.466  1.00  0.00           C
ATOM   1304  H3' A   A  41     -20.366   9.771 -30.458  1.00  0.00           H
ATOM   1305  C2' A   A  41     -21.751  11.051 -31.482  1.00  0.00           C
ATOM   1306 1H2' A   A  41     -21.256  11.018 -32.350  1.00  0.00           H
ATOM   1307  O2' A   A  41     -23.100  10.884 -31.875  1.00  0.00           O
ATOM   1308 2HO' A   A  41     -23.188  10.048 -32.417  1.00  0.00           H
ATOM   1309  O3' A   A  41     -21.894   8.711 -30.766  1.00  0.00           O
ATOM   1310  P   C   A  42     -20.946   7.547 -31.343  1.00  0.00           P
ATOM   1311  O1P C   A  42     -21.827   6.468 -31.857  1.00  0.00           O
ATOM   1312  O2P C   A  42     -19.921   7.231 -30.316  1.00  0.00           O
ATOM   1313  O5' C   A  42     -20.210   8.228 -32.583  1.00  0.00           O
ATOM   1314  C5' C   A  42     -20.922   8.543 -33.779  1.00  0.00           C
ATOM   1315 1H5' C   A  42     -21.776   8.996 -33.522  1.00  0.00           H
ATOM   1316 2H5' C   A  42     -21.128   7.686 -34.252  1.00  0.00           H
ATOM   1317  C4' C   A  42     -20.090   9.446 -34.661  1.00  0.00           C
ATOM   1318  H4' C   A  42     -20.624   9.555 -35.499  1.00  0.00           H
ATOM   1319  O4' C   A  42     -19.859  10.704 -33.966  1.00  0.00           O
ATOM   1320  C1' C   A  42     -18.518  11.121 -34.165  1.00  0.00           C
ATOM   1321  H1' C   A  42     -18.489  12.080 -34.448  1.00  0.00           H
ATOM   1322  N1  C   A  42     -17.813  11.049 -32.874  1.00  0.00           N
ATOM   1323  C6  C   A  42     -18.262  10.228 -31.879  1.00  0.00           C
ATOM   1324  H6  C   A  42     -19.076   9.668 -32.035  1.00  0.00           H
ATOM   1325  C5  C   A  42     -17.633  10.160 -30.700  1.00  0.00           C
ATOM   1326  H5  C   A  42     -17.961   9.561 -29.969  1.00  0.00           H
ATOM   1327  C4  C   A  42     -16.478  10.974 -30.527  1.00  0.00           C
ATOM   1328  N4  C   A  42     -15.812  10.952 -29.373  1.00  0.00           N
ATOM   1329  H41 C   A  42     -16.123  10.363 -28.627  1.00  0.00           H
ATOM   1330  H42 C   A  42     -15.001  11.524 -29.253  1.00  0.00           H
ATOM   1331  N3  C   A  42     -16.026  11.776 -31.493  1.00  0.00           N
ATOM   1332  C2  C   A  42     -16.674  11.835 -32.679  1.00  0.00           C
ATOM   1333  O2  C   A  42     -16.285  12.568 -33.598  1.00  0.00           O
ATOM   1334  C3' C   A  42     -18.697   8.930 -34.996  1.00  0.00           C
ATOM   1335  H3' C   A  42     -18.287   8.320 -34.318  1.00  0.00           H
ATOM   1336  C2' C   A  42     -17.924  10.218 -35.244  1.00  0.00           C
ATOM   1337 1H2' C   A  42     -16.929  10.122 -35.278  1.00  0.00           H
ATOM   1338  O2' C   A  42     -18.231  10.765 -36.513  1.00  0.00           O
ATOM   1339 2HO' C   A  42     -17.847  10.182 -37.229  1.00  0.00           H
ATOM   1340  O3' C   A  42     -18.713   8.073 -36.135  1.00  0.00           O
ATOM   1341  P   A   A  43     -17.595   6.927 -36.289  1.00  0.00           P
ATOM   1342  O1P A   A  43     -17.930   6.149 -37.509  1.00  0.00           O
ATOM   1343  O2P A   A  43     -17.456   6.225 -34.987  1.00  0.00           O
ATOM   1344  O5' A   A  43     -16.251   7.735 -36.568  1.00  0.00           O
ATOM   1345  C5' A   A  43     -16.100   8.519 -37.750  1.00  0.00           C
ATOM   1346 1H5' A   A  43     -16.821   9.211 -37.757  1.00  0.00           H
ATOM   1347 2H5' A   A  43     -16.211   7.915 -38.539  1.00  0.00           H
ATOM   1348  C4' A   A  43     -14.738   9.175 -37.774  1.00  0.00           C
ATOM   1349  H4' A   A  43     -14.630   9.495 -38.715  1.00  0.00           H
ATOM   1350  O4' A   A  43     -14.707  10.245 -36.790  1.00  0.00           O
ATOM   1351  C1' A   A  43     -13.414  10.321 -36.213  1.00  0.00           C
ATOM   1352  H1' A   A  43     -13.053  11.249 -36.304  1.00  0.00           H
ATOM   1353  N9  A   A  43     -13.530  10.064 -34.778  1.00  0.00           N
ATOM   1354  C8  A   A  43     -14.511   9.366 -34.119  1.00  0.00           C
ATOM   1355  H8  A   A  43     -15.287   8.942 -34.586  1.00  0.00           H
ATOM   1356  N7  A   A  43     -14.336   9.306 -32.821  1.00  0.00           N
ATOM   1357  C5  A   A  43     -13.157  10.010 -32.612  1.00  0.00           C
ATOM   1358  C6  A   A  43     -12.428  10.310 -31.451  1.00  0.00           C
ATOM   1359  N6  A   A  43     -12.787   9.922 -30.227  1.00  0.00           N
ATOM   1360  H61 A   A  43     -13.620   9.384 -30.097  1.00  0.00           H
ATOM   1361  H62 A   A  43     -12.223  10.169 -29.439  1.00  0.00           H
ATOM   1362  N1  A   A  43     -11.296  11.033 -31.590  1.00  0.00           N
ATOM   1363  C2  A   A  43     -10.929  11.422 -32.818  1.00  0.00           C
ATOM   1364  H2  A   A  43     -10.083  11.953 -32.865  1.00  0.00           H
ATOM   1365  N3  A   A  43     -11.530  11.203 -33.983  1.00  0.00           N
ATOM   1366  C4  A   A  43     -12.651  10.483 -33.809  1.00  0.00           C
ATOM   1367  C3' A   A  43     -13.567   8.286 -37.383  1.00  0.00           C
ATOM   1368  H3' A   A  43     -13.772   7.570 -36.716  1.00  0.00           H
ATOM   1369  C2' A   A  43     -12.529   9.307 -36.939  1.00  0.00           C
ATOM   1370 1H2' A   A  43     -11.744   8.931 -36.446  1.00  0.00           H
ATOM   1371  O2' A   A  43     -11.923   9.945 -38.048  1.00  0.00           O
ATOM   1372 2HO' A   A  43     -11.341   9.291 -38.532  1.00  0.00           H
ATOM   1373  O3' A   A  43     -13.116   7.485 -38.470  1.00  0.00           O
ATOM   1374  P   G   A  44     -12.263   6.152 -38.179  1.00  0.00           P
ATOM   1375  O1P G   A  44     -11.931   5.546 -39.493  1.00  0.00           O
ATOM   1376  O2P G   A  44     -12.986   5.346 -37.162  1.00  0.00           O
ATOM   1377  O5' G   A  44     -10.913   6.692 -37.524  1.00  0.00           O
ATOM   1378  C5' G   A  44      -9.806   7.077 -38.338  1.00  0.00           C
ATOM   1379 1H5' G   A  44     -10.156   7.627 -39.096  1.00  0.00           H
ATOM   1380 2H5' G   A  44      -9.383   6.245 -38.698  1.00  0.00           H
ATOM   1381  C4' G   A  44      -8.805   7.871 -37.527  1.00  0.00           C
ATOM   1382  H4' G   A  44      -8.390   8.485 -38.199  1.00  0.00           H
ATOM   1383  O4' G   A  44      -9.477   8.565 -36.451  1.00  0.00           O
ATOM   1384  C1' G   A  44      -8.539   8.843 -35.428  1.00  0.00           C
ATOM   1385  H1' G   A  44      -8.338   9.823 -35.417  1.00  0.00           H
ATOM   1386  N9  G   A  44      -9.153   8.545 -34.138  1.00  0.00           N
ATOM   1387  C8  G   A  44     -10.421   8.067 -33.908  1.00  0.00           C
ATOM   1388  H8  G   A  44     -11.071   7.857 -34.639  1.00  0.00           H
ATOM   1389  N7  G   A  44     -10.692   7.914 -32.641  1.00  0.00           N
ATOM   1390  C5  G   A  44      -9.529   8.311 -31.993  1.00  0.00           C
ATOM   1391  C6  G   A  44      -9.218   8.365 -30.608  1.00  0.00           C
ATOM   1392  O6  G   A  44      -9.932   8.064 -29.644  1.00  0.00           O
ATOM   1393  N1  G   A  44      -7.925   8.825 -30.392  1.00  0.00           N
ATOM   1394  H1  G   A  44      -7.614   8.899 -29.444  1.00  0.00           H
ATOM   1395  C2  G   A  44      -7.042   9.185 -31.377  1.00  0.00           C
ATOM   1396  N2  G   A  44      -5.839   9.598 -30.970  1.00  0.00           N
ATOM   1397  H21 G   A  44      -5.626   9.631 -29.994  1.00  0.00           H
ATOM   1398  H22 G   A  44      -5.151   9.874 -31.642  1.00  0.00           H
ATOM   1399  N3  G   A  44      -7.317   9.143 -32.669  1.00  0.00           N
ATOM   1400  C4  G   A  44      -8.569   8.699 -32.903  1.00  0.00           C
ATOM   1401  C3' G   A  44      -7.749   7.059 -36.794  1.00  0.00           C
ATOM   1402  H3' G   A  44      -8.055   6.168 -36.458  1.00  0.00           H
ATOM   1403  C2' G   A  44      -7.273   8.026 -35.710  1.00  0.00           C
ATOM   1404 1H2' G   A  44      -6.824   7.592 -34.929  1.00  0.00           H
ATOM   1405  O2' G   A  44      -6.280   8.900 -36.212  1.00  0.00           O
ATOM   1406 2HO' G   A  44      -5.446   8.383 -36.402  1.00  0.00           H
ATOM   1407  O3' G   A  44      -6.694   6.663 -37.667  1.00  0.00           O
ATOM   1408  P   U   A  45      -5.781   5.392 -37.292  1.00  0.00           P
ATOM   1409  O1P U   A  45      -4.639   5.373 -38.241  1.00  0.00           O
ATOM   1410  O2P U   A  45      -6.663   4.202 -37.183  1.00  0.00           O
ATOM   1411  O5' U   A  45      -5.222   5.732 -35.839  1.00  0.00           O
ATOM   1412  C5' U   A  45      -4.203   6.714 -35.652  1.00  0.00           C
ATOM   1413 1H5' U   A  45      -4.636   7.615 -35.652  1.00  0.00           H
ATOM   1414 2H5' U   A  45      -3.566   6.651 -36.420  1.00  0.00           H
ATOM   1415  C4' U   A  45      -3.481   6.475 -34.346  1.00  0.00           C
ATOM   1416  H4' U   A  45      -2.560   6.836 -34.491  1.00  0.00           H
ATOM   1417  O4' U   A  45      -4.197   7.151 -33.279  1.00  0.00           O
ATOM   1418  C1' U   A  45      -4.126   6.379 -32.093  1.00  0.00           C
ATOM   1419  H1' U   A  45      -3.734   6.928 -31.355  1.00  0.00           H
ATOM   1420  N1  U   A  45      -5.495   6.037 -31.681  1.00  0.00           N
ATOM   1421  C6  U   A  45      -6.480   5.791 -32.611  1.00  0.00           C
ATOM   1422  H6  U   A  45      -6.252   5.852 -33.583  1.00  0.00           H
ATOM   1423  C5  U   A  45      -7.731   5.474 -32.261  1.00  0.00           C
ATOM   1424  H5  U   A  45      -8.420   5.303 -32.966  1.00  0.00           H
ATOM   1425  C4  U   A  45      -8.084   5.379 -30.879  1.00  0.00           C
ATOM   1426  O4  U   A  45      -9.191   5.075 -30.434  1.00  0.00           O
ATOM   1427  N3  U   A  45      -7.054   5.639 -30.005  1.00  0.00           N
ATOM   1428  H3  U   A  45      -7.271   5.582 -29.031  1.00  0.00           H
ATOM   1429  C2  U   A  45      -5.763   5.968 -30.325  1.00  0.00           C
ATOM   1430  O2  U   A  45      -4.922   6.183 -29.472  1.00  0.00           O
ATOM   1431  C3' U   A  45      -3.411   5.024 -33.892  1.00  0.00           C
ATOM   1432  H3' U   A  45      -4.173   4.443 -34.179  1.00  0.00           H
ATOM   1433  C2' U   A  45      -3.250   5.159 -32.382  1.00  0.00           C
ATOM   1434 1H2' U   A  45      -3.429   4.326 -31.859  1.00  0.00           H
ATOM   1435  O2' U   A  45      -1.913   5.467 -32.035  1.00  0.00           O
ATOM   1436 2HO' U   A  45      -1.330   4.676 -32.220  1.00  0.00           H
ATOM   1437  O3' U   A  45      -2.320   4.340 -34.503  1.00  0.00           O
ATOM   1438  P   C   A  46      -2.283   2.733 -34.502  1.00  0.00           P
ATOM   1439  O1P C   A  46      -1.156   2.320 -35.376  1.00  0.00           O
ATOM   1440  O2P C   A  46      -3.652   2.229 -34.784  1.00  0.00           O
ATOM   1441  O5' C   A  46      -1.901   2.360 -33.000  1.00  0.00           O
ATOM   1442  C5' C   A  46      -2.790   1.606 -32.177  1.00  0.00           C
ATOM   1443 1H5' C   A  46      -2.617   0.635 -32.340  1.00  0.00           H
ATOM   1444 2H5' C   A  46      -3.727   1.828 -32.446  1.00  0.00           H
ATOM   1445  C4' C   A  46      -2.564   1.946 -30.723  1.00  0.00           C
ATOM   1446  H4' C   A  46      -1.597   2.194 -30.659  1.00  0.00           H
ATOM   1447  O4' C   A  46      -3.457   3.034 -30.351  1.00  0.00           O
ATOM   1448  C1' C   A  46      -4.012   2.784 -29.072  1.00  0.00           C
ATOM   1449  H1' C   A  46      -3.924   3.594 -28.492  1.00  0.00           H
ATOM   1450  N1  C   A  46      -5.457   2.544 -29.230  1.00  0.00           N
ATOM   1451  C6  C   A  46      -6.025   2.490 -30.473  1.00  0.00           C
ATOM   1452  H6  C   A  46      -5.451   2.618 -31.282  1.00  0.00           H
ATOM   1453  C5  C   A  46      -7.337   2.268 -30.625  1.00  0.00           C
ATOM   1454  H5  C   A  46      -7.755   2.228 -31.532  1.00  0.00           H
ATOM   1455  C4  C   A  46      -8.113   2.091 -29.444  1.00  0.00           C
ATOM   1456  N4  C   A  46      -9.423   1.866 -29.532  1.00  0.00           N
ATOM   1457  H41 C   A  46      -9.863   1.821 -30.429  1.00  0.00           H
ATOM   1458  H42 C   A  46      -9.966   1.742 -28.701  1.00  0.00           H
ATOM   1459  N3  C   A  46      -7.571   2.143 -28.227  1.00  0.00           N
ATOM   1460  C2  C   A  46      -6.245   2.368 -28.087  1.00  0.00           C
ATOM   1461  O2  C   A  46      -5.709   2.423 -26.971  1.00  0.00           O
ATOM   1462  C3' C   A  46      -2.880   0.830 -29.736  1.00  0.00           C
ATOM   1463  H3' C   A  46      -3.567   0.168 -30.035  1.00  0.00           H
ATOM   1464  C2' C   A  46      -3.250   1.601 -28.476  1.00  0.00           C
ATOM   1465 1H2' C   A  46      -3.704   1.065 -27.764  1.00  0.00           H
ATOM   1466  O2' C   A  46      -2.097   2.087 -27.814  1.00  0.00           O
ATOM   1467 2HO' C   A  46      -1.591   1.320 -27.420  1.00  0.00           H
ATOM   1468  O3' C   A  46      -1.757  -0.028 -29.544  1.00  0.00           O
ATOM   1469  P   A   A  47      -1.983  -1.607 -29.328  1.00  0.00           P
ATOM   1470  O1P A   A  47      -0.694  -2.281 -29.632  1.00  0.00           O
ATOM   1471  O2P A   A  47      -3.212  -2.017 -30.055  1.00  0.00           O
ATOM   1472  O5' A   A  47      -2.258  -1.747 -27.765  1.00  0.00           O
ATOM   1473  C5' A   A  47      -1.245  -1.435 -26.810  1.00  0.00           C
ATOM   1474 1H5' A   A  47      -0.979  -0.480 -26.941  1.00  0.00           H
ATOM   1475 2H5' A   A  47      -0.459  -2.027 -26.986  1.00  0.00           H
ATOM   1476  C4' A   A  47      -1.764  -1.651 -25.408  1.00  0.00           C
ATOM   1477  H4' A   A  47      -0.954  -1.601 -24.824  1.00  0.00           H
ATOM   1478  O4' A   A  47      -2.754  -0.625 -25.110  1.00  0.00           O
ATOM   1479  C1' A   A  47      -3.852  -1.204 -24.427  1.00  0.00           C
ATOM   1480  H1' A   A  47      -4.098  -0.651 -23.631  1.00  0.00           H
ATOM   1481  N9  A   A  47      -5.015  -1.181 -25.313  1.00  0.00           N
ATOM   1482  C8  A   A  47      -5.033  -1.005 -26.675  1.00  0.00           C
ATOM   1483  H8  A   A  47      -4.206  -0.865 -27.219  1.00  0.00           H
ATOM   1484  N7  A   A  47      -6.236  -1.037 -27.196  1.00  0.00           N
ATOM   1485  C5  A   A  47      -7.066  -1.249 -26.103  1.00  0.00           C
ATOM   1486  C6  A   A  47      -8.459  -1.383 -25.986  1.00  0.00           C
ATOM   1487  N6  A   A  47      -9.300  -1.324 -27.019  1.00  0.00           N
ATOM   1488  H61 A   A  47      -8.947  -1.177 -27.943  1.00  0.00           H
ATOM   1489  H62 A   A  47     -10.283  -1.427 -26.870  1.00  0.00           H
ATOM   1490  N1  A   A  47      -8.968  -1.586 -24.752  1.00  0.00           N
ATOM   1491  C2  A   A  47      -8.126  -1.650 -23.712  1.00  0.00           C
ATOM   1492  H2  A   A  47      -8.555  -1.801 -22.821  1.00  0.00           H
ATOM   1493  N3  A   A  47      -6.800  -1.541 -23.696  1.00  0.00           N
ATOM   1494  C4  A   A  47      -6.327  -1.339 -24.938  1.00  0.00           C
ATOM   1495  C3' A   A  47      -2.496  -2.967 -25.172  1.00  0.00           C
ATOM   1496  H3' A   A  47      -2.944  -3.361 -25.975  1.00  0.00           H
ATOM   1497  C2' A   A  47      -3.428  -2.613 -24.021  1.00  0.00           C
ATOM   1498 1H2' A   A  47      -4.146  -3.281 -23.826  1.00  0.00           H
ATOM   1499  O2' A   A  47      -2.728  -2.544 -22.792  1.00  0.00           O
ATOM   1500 2HO' A   A  47      -2.446  -3.463 -22.517  1.00  0.00           H
ATOM   1501  O3' A   A  47      -1.602  -4.026 -24.842  1.00  0.00           O
ATOM   1502  P   G   A  48      -2.046  -5.552 -25.093  1.00  0.00           P
ATOM   1503  O1P G   A  48      -0.896  -6.413 -24.715  1.00  0.00           O
ATOM   1504  O2P G   A  48      -2.622  -5.656 -26.458  1.00  0.00           O
ATOM   1505  O5' G   A  48      -3.216  -5.795 -24.038  1.00  0.00           O
ATOM   1506  C5' G   A  48      -2.931  -5.958 -22.649  1.00  0.00           C
ATOM   1507 1H5' G   A  48      -2.425  -5.153 -22.340  1.00  0.00           H
ATOM   1508 2H5' G   A  48      -2.359  -6.772 -22.544  1.00  0.00           H
ATOM   1509  C4' G   A  48      -4.214  -6.109 -21.862  1.00  0.00           C
ATOM   1510  H4' G   A  48      -3.914  -6.116 -20.908  1.00  0.00           H
ATOM   1511  O4' G   A  48      -5.111  -5.015 -22.180  1.00  0.00           O
ATOM   1512  C1' G   A  48      -6.451  -5.444 -22.013  1.00  0.00           C
ATOM   1513  H1' G   A  48      -6.885  -4.915 -21.283  1.00  0.00           H
ATOM   1514  N9  G   A  48      -7.192  -5.138 -23.233  1.00  0.00           N
ATOM   1515  C8  G   A  48      -6.678  -4.711 -24.433  1.00  0.00           C
ATOM   1516  H8  G   A  48      -5.701  -4.568 -24.593  1.00  0.00           H
ATOM   1517  N7  G   A  48      -7.592  -4.511 -25.343  1.00  0.00           N
ATOM   1518  C5  G   A  48      -8.784  -4.829 -24.704  1.00  0.00           C
ATOM   1519  C6  G   A  48     -10.118  -4.809 -25.185  1.00  0.00           C
ATOM   1520  O6  G   A  48     -10.526  -4.496 -26.307  1.00  0.00           O
ATOM   1521  N1  G   A  48     -11.021  -5.207 -24.207  1.00  0.00           N
ATOM   1522  H1  G   A  48     -11.990  -5.224 -24.453  1.00  0.00           H
ATOM   1523  C2  G   A  48     -10.685  -5.578 -22.930  1.00  0.00           C
ATOM   1524  N2  G   A  48     -11.696  -5.929 -22.131  1.00  0.00           N
ATOM   1525  H21 G   A  48     -12.635  -5.912 -22.475  1.00  0.00           H
ATOM   1526  H22 G   A  48     -11.514  -6.209 -21.188  1.00  0.00           H
ATOM   1527  N3  G   A  48      -9.447  -5.604 -22.469  1.00  0.00           N
ATOM   1528  C4  G   A  48      -8.553  -5.219 -23.403  1.00  0.00           C
ATOM   1529  C3' G   A  48      -5.046  -7.343 -22.175  1.00  0.00           C
ATOM   1530  H3' G   A  48      -5.014  -7.653 -23.125  1.00  0.00           H
ATOM   1531  C2' G   A  48      -6.428  -6.937 -21.672  1.00  0.00           C
ATOM   1532 1H2' G   A  48      -7.183  -7.501 -22.007  1.00  0.00           H
ATOM   1533  O2' G   A  48      -6.522  -7.079 -20.267  1.00  0.00           O
ATOM   1534 2HO' G   A  48      -6.508  -8.050 -20.028  1.00  0.00           H
ATOM   1535  O3' G   A  48      -4.546  -8.501 -21.512  1.00  0.00           O
ATOM   1536  P   U   A  49      -4.805  -9.957 -22.144  1.00  0.00           P
ATOM   1537  O1P U   A  49      -4.294 -10.959 -21.175  1.00  0.00           O
ATOM   1538  O2P U   A  49      -4.294  -9.958 -23.539  1.00  0.00           O
ATOM   1539  O5' U   A  49      -6.394 -10.081 -22.195  1.00  0.00           O
ATOM   1540  C5' U   A  49      -7.161 -10.200 -20.997  1.00  0.00           C
ATOM   1541 1H5' U   A  49      -6.891  -9.460 -20.380  1.00  0.00           H
ATOM   1542 2H5' U   A  49      -6.945 -11.081 -20.576  1.00  0.00           H
ATOM   1543  C4' U   A  49      -8.637 -10.113 -21.312  1.00  0.00           C
ATOM   1544  H4' U   A  49      -9.088 -10.183 -20.422  1.00  0.00           H
ATOM   1545  O4' U   A  49      -8.908  -8.866 -21.997  1.00  0.00           O
ATOM   1546  C1' U   A  49     -10.028  -9.030 -22.846  1.00  0.00           C
ATOM   1547  H1' U   A  49     -10.783  -8.466 -22.510  1.00  0.00           H
ATOM   1548  N1  U   A  49      -9.679  -8.516 -24.180  1.00  0.00           N
ATOM   1549  C6  U   A  49      -8.370  -8.284 -24.541  1.00  0.00           C
ATOM   1550  H6  U   A  49      -7.645  -8.483 -23.881  1.00  0.00           H
ATOM   1551  C5  U   A  49      -8.034  -7.802 -25.742  1.00  0.00           C
ATOM   1552  H5  U   A  49      -7.073  -7.641 -25.965  1.00  0.00           H
ATOM   1553  C4  U   A  49      -9.049  -7.517 -26.707  1.00  0.00           C
ATOM   1554  O4  U   A  49      -8.866  -7.079 -27.842  1.00  0.00           O
ATOM   1555  N3  U   A  49     -10.331  -7.778 -26.283  1.00  0.00           N
ATOM   1556  H3  U   A  49     -11.063  -7.591 -26.938  1.00  0.00           H
ATOM   1557  C2  U   A  49     -10.715  -8.266 -25.061  1.00  0.00           C
ATOM   1558  O2  U   A  49     -11.884  -8.463 -24.783  1.00  0.00           O
ATOM   1559  C3' U   A  49      -9.170 -11.169 -22.267  1.00  0.00           C
ATOM   1560  H3' U   A  49      -8.520 -11.491 -22.955  1.00  0.00           H
ATOM   1561  C2' U   A  49     -10.423 -10.510 -22.839  1.00  0.00           C
ATOM   1562 1H2' U   A  49     -10.748 -10.904 -23.699  1.00  0.00           H
ATOM   1563  O2' U   A  49     -11.529 -10.675 -21.972  1.00  0.00           O
ATOM   1564 2HO' U   A  49     -11.800 -11.638 -21.956  1.00  0.00           H
ATOM   1565  O3' U   A  49      -9.460 -12.384 -21.581  1.00  0.00           O
ATOM   1566  P   U   A  50      -9.538 -13.766 -22.399  1.00  0.00           P
ATOM   1567  O1P U   A  50      -9.209 -14.857 -21.446  1.00  0.00           O
ATOM   1568  O2P U   A  50      -8.751 -13.623 -23.652  1.00  0.00           O
ATOM   1569  O5' U   A  50     -11.077 -13.899 -22.789  1.00  0.00           O
ATOM   1570  C5' U   A  50     -11.499 -14.817 -23.795  1.00  0.00           C
ATOM   1571 1H5' U   A  50     -11.719 -15.685 -23.349  1.00  0.00           H
ATOM   1572 2H5' U   A  50     -10.738 -14.952 -24.430  1.00  0.00           H
ATOM   1573  C4' U   A  50     -12.707 -14.278 -24.526  1.00  0.00           C
ATOM   1574  H4' U   A  50     -13.486 -14.516 -23.945  1.00  0.00           H
ATOM   1575  O4' U   A  50     -12.564 -12.846 -24.714  1.00  0.00           O
ATOM   1576  C1' U   A  50     -13.162 -12.465 -25.942  1.00  0.00           C
ATOM   1577  H1' U   A  50     -13.891 -11.801 -25.775  1.00  0.00           H
ATOM   1578  N1  U   A  50     -12.149 -11.772 -26.752  1.00  0.00           N
ATOM   1579  C6  U   A  50     -10.842 -11.683 -26.332  1.00  0.00           C
ATOM   1580  H6  U   A  50     -10.584 -12.109 -25.465  1.00  0.00           H
ATOM   1581  C5  U   A  50      -9.905 -11.048 -27.040  1.00  0.00           C
ATOM   1582  H5  U   A  50      -8.966 -11.002 -26.699  1.00  0.00           H
ATOM   1583  C4  U   A  50     -10.243 -10.434 -28.285  1.00  0.00           C
ATOM   1584  O4  U   A  50      -9.472  -9.820 -29.020  1.00  0.00           O
ATOM   1585  N3  U   A  50     -11.563 -10.565 -28.650  1.00  0.00           N
ATOM   1586  H3  U   A  50     -11.829 -10.148 -29.519  1.00  0.00           H
ATOM   1587  C2  U   A  50     -12.553 -11.206 -27.950  1.00  0.00           C
ATOM   1588  O2  U   A  50     -13.697 -11.266 -28.361  1.00  0.00           O
ATOM   1589  C3' U   A  50     -12.898 -14.817 -25.934  1.00  0.00           C
ATOM   1590  H3' U   A  50     -12.061 -15.053 -26.428  1.00  0.00           H
ATOM   1591  C2' U   A  50     -13.732 -13.725 -26.598  1.00  0.00           C
ATOM   1592 1H2' U   A  50     -13.754 -13.761 -27.597  1.00  0.00           H
ATOM   1593  O2' U   A  50     -15.099 -13.832 -26.245  1.00  0.00           O
ATOM   1594 2HO' U   A  50     -15.489 -14.651 -26.666  1.00  0.00           H
ATOM   1595  O3' U   A  50     -13.548 -16.083 -25.914  1.00  0.00           O
ATOM   1596  P   A   A  51     -13.848 -16.851 -27.293  1.00  0.00           P
ATOM   1597  O1P A   A  51     -13.800 -18.308 -27.009  1.00  0.00           O
ATOM   1598  O2P A   A  51     -12.977 -16.283 -28.355  1.00  0.00           O
ATOM   1599  O5' A   A  51     -15.357 -16.460 -27.622  1.00  0.00           O
ATOM   1600  C5' A   A  51     -16.419 -16.827 -26.743  1.00  0.00           C
ATOM   1601 1H5' A   A  51     -16.336 -16.281 -25.909  1.00  0.00           H
ATOM   1602 2H5' A   A  51     -16.316 -17.796 -26.519  1.00  0.00           H
ATOM   1603  C4' A   A  51     -17.752 -16.577 -27.407  1.00  0.00           C
ATOM   1604  H4' A   A  51     -18.437 -16.963 -26.789  1.00  0.00           H
ATOM   1605  O4' A   A  51     -17.914 -15.146 -27.600  1.00  0.00           O
ATOM   1606  C1' A   A  51     -18.459 -14.891 -28.881  1.00  0.00           C
ATOM   1607  H1' A   A  51     -19.240 -14.272 -28.803  1.00  0.00           H
ATOM   1608  N9  A   A  51     -17.455 -14.187 -29.678  1.00  0.00           N
ATOM   1609  C8  A   A  51     -16.110 -14.062 -29.430  1.00  0.00           C
ATOM   1610  H8  A   A  51     -15.663 -14.462 -28.630  1.00  0.00           H
ATOM   1611  N7  A   A  51     -15.467 -13.370 -30.338  1.00  0.00           N
ATOM   1612  C5  A   A  51     -16.455 -13.012 -31.246  1.00  0.00           C
ATOM   1613  C6  A   A  51     -16.423 -12.270 -32.438  1.00  0.00           C
ATOM   1614  N6  A   A  51     -15.315 -11.728 -32.945  1.00  0.00           N
ATOM   1615  H61 A   A  51     -14.442 -11.840 -32.471  1.00  0.00           H
ATOM   1616  H62 A   A  51     -15.358 -11.210 -33.799  1.00  0.00           H
ATOM   1617  N1  A   A  51     -17.586 -12.100 -33.104  1.00  0.00           N
ATOM   1618  C2  A   A  51     -18.701 -12.640 -32.596  1.00  0.00           C
ATOM   1619  H2  A   A  51     -19.534 -12.481 -33.126  1.00  0.00           H
ATOM   1620  N3  A   A  51     -18.858 -13.358 -31.487  1.00  0.00           N
ATOM   1621  C4  A   A  51     -17.684 -13.509 -30.850  1.00  0.00           C
ATOM   1622  C3' A   A  51     -17.909 -17.186 -28.794  1.00  0.00           C
ATOM   1623  H3' A   A  51     -17.059 -17.336 -29.299  1.00  0.00           H
ATOM   1624  C2' A   A  51     -18.883 -16.232 -29.478  1.00  0.00           C
ATOM   1625 1H2' A   A  51     -18.920 -16.307 -30.474  1.00  0.00           H
ATOM   1626  O2' A   A  51     -20.220 -16.493 -29.095  1.00  0.00           O
ATOM   1627 2HO' A   A  51     -20.512 -17.369 -29.479  1.00  0.00           H
ATOM   1628  O3' A   A  51     -18.410 -18.517 -28.714  1.00  0.00           O
ATOM   1629  P   C   A  52     -18.339 -19.478 -30.001  1.00  0.00           P
ATOM   1630  O1P C   A  52     -18.064 -20.853 -29.513  1.00  0.00           O
ATOM   1631  O2P C   A  52     -17.438 -18.861 -31.007  1.00  0.00           O
ATOM   1632  O5' C   A  52     -19.822 -19.447 -30.582  1.00  0.00           O
ATOM   1633  C5' C   A  52     -20.939 -19.775 -29.760  1.00  0.00           C
ATOM   1634 1H5' C   A  52     -20.922 -19.176 -28.959  1.00  0.00           H
ATOM   1635 2H5' C   A  52     -20.841 -20.726 -29.467  1.00  0.00           H
ATOM   1636  C4' C   A  52     -22.224 -19.590 -30.531  1.00  0.00           C
ATOM   1637  H4' C   A  52     -22.939 -19.991 -29.959  1.00  0.00           H
ATOM   1638  O4' C   A  52     -22.428 -18.170 -30.769  1.00  0.00           O
ATOM   1639  C1' C   A  52     -22.883 -17.965 -32.094  1.00  0.00           C
ATOM   1640  H1' C   A  52     -23.694 -17.380 -32.092  1.00  0.00           H
ATOM   1641  N1  C   A  52     -21.845 -17.228 -32.834  1.00  0.00           N
ATOM   1642  C6  C   A  52     -20.521 -17.382 -32.528  1.00  0.00           C
ATOM   1643  H6  C   A  52     -20.256 -18.003 -31.791  1.00  0.00           H
ATOM   1644  C5  C   A  52     -19.573 -16.715 -33.199  1.00  0.00           C
ATOM   1645  H5  C   A  52     -18.604 -16.828 -32.980  1.00  0.00           H
ATOM   1646  C4  C   A  52     -20.000 -15.837 -34.238  1.00  0.00           C
ATOM   1647  N4  C   A  52     -19.104 -15.142 -34.938  1.00  0.00           N
ATOM   1648  H41 C   A  52     -18.129 -15.236 -34.735  1.00  0.00           H
ATOM   1649  H42 C   A  52     -19.406 -14.527 -35.666  1.00  0.00           H
ATOM   1650  N3  C   A  52     -21.288 -15.679 -34.545  1.00  0.00           N
ATOM   1651  C2  C   A  52     -22.234 -16.361 -33.860  1.00  0.00           C
ATOM   1652  O2  C   A  52     -23.441 -16.238 -34.116  1.00  0.00           O
ATOM   1653  C3' C   A  52     -22.244 -20.230 -31.913  1.00  0.00           C
ATOM   1654  H3' C   A  52     -21.352 -20.344 -32.351  1.00  0.00           H
ATOM   1655  C2' C   A  52     -23.211 -19.337 -32.682  1.00  0.00           C
ATOM   1656 1H2' C   A  52     -23.181 -19.436 -33.677  1.00  0.00           H
ATOM   1657  O2' C   A  52     -24.556 -19.650 -32.371  1.00  0.00           O
ATOM   1658 2HO' C   A  52     -24.786 -20.547 -32.750  1.00  0.00           H
ATOM   1659  O3' C   A  52     -22.679 -21.586 -31.847  1.00  0.00           O
ATOM   1660  P   A   A  53     -22.466 -22.559 -33.110  1.00  0.00           P
ATOM   1661  O1P A   A  53     -22.310 -23.938 -32.583  1.00  0.00           O
ATOM   1662  O2P A   A  53     -21.412 -21.985 -33.985  1.00  0.00           O
ATOM   1663  O5' A   A  53     -23.854 -22.485 -33.887  1.00  0.00           O
ATOM   1664  C5' A   A  53     -25.092 -22.650 -33.197  1.00  0.00           C
ATOM   1665 1H5' A   A  53     -25.213 -21.870 -32.584  1.00  0.00           H
ATOM   1666 2H5' A   A  53     -25.039 -23.492 -32.659  1.00  0.00           H
ATOM   1667  C4' A   A  53     -26.231 -22.726 -34.184  1.00  0.00           C
ATOM   1668  H4' A   A  53     -26.956 -23.222 -33.705  1.00  0.00           H
ATOM   1669  O4' A   A  53     -26.617 -21.375 -34.565  1.00  0.00           O
ATOM   1670  C1' A   A  53     -26.880 -21.328 -35.956  1.00  0.00           C
ATOM   1671  H1' A   A  53     -27.751 -20.869 -36.130  1.00  0.00           H
ATOM   1672  N9  A   A  53     -25.853 -20.506 -36.593  1.00  0.00           N
ATOM   1673  C8  A   A  53     -24.527 -20.401 -36.251  1.00  0.00           C
ATOM   1674  H8  A   A  53     -24.118 -20.903 -35.489  1.00  0.00           H
ATOM   1675  N7  A   A  53     -23.847 -19.582 -37.016  1.00  0.00           N
ATOM   1676  C5  A   A  53     -24.789 -19.114 -37.922  1.00  0.00           C
ATOM   1677  C6  A   A  53     -24.702 -18.211 -38.996  1.00  0.00           C
ATOM   1678  N6  A   A  53     -23.577 -17.590 -39.354  1.00  0.00           N
ATOM   1679  H61 A   A  53     -22.731 -17.757 -38.848  1.00  0.00           H
ATOM   1680  H62 A   A  53     -23.580 -16.958 -40.129  1.00  0.00           H
ATOM   1681  N1  A   A  53     -25.827 -17.962 -39.700  1.00  0.00           N
ATOM   1682  C2  A   A  53     -26.958 -18.583 -39.340  1.00  0.00           C
ATOM   1683  H2  A   A  53     -27.761 -18.365 -39.894  1.00  0.00           H
ATOM   1684  N3  A   A  53     -27.166 -19.448 -38.351  1.00  0.00           N
ATOM   1685  C4  A   A  53     -26.028 -19.674 -37.673  1.00  0.00           C
ATOM   1686  C3' A   A  53     -25.906 -23.415 -35.502  1.00  0.00           C
ATOM   1687  H3' A   A  53     -24.952 -23.363 -35.798  1.00  0.00           H
ATOM   1688  C2' A   A  53     -26.901 -22.771 -36.456  1.00  0.00           C
ATOM   1689 1H2' A   A  53     -26.731 -22.933 -37.428  1.00  0.00           H
ATOM   1690  O2' A   A  53     -28.203 -23.299 -36.279  1.00  0.00           O
ATOM   1691 2HO' A   A  53     -28.226 -24.244 -36.604  1.00  0.00           H
ATOM   1692  O3' A   A  53     -26.061 -24.829 -35.409  1.00  0.00           O
ATOM   1693  P   G   A  54     -25.094 -25.796 -36.256  1.00  0.00           P
ATOM   1694  O1P G   A  54     -25.253 -27.167 -35.707  1.00  0.00           O
ATOM   1695  O2P G   A  54     -23.741 -25.186 -36.322  1.00  0.00           O
ATOM   1696  O5' G   A  54     -25.721 -25.776 -37.720  1.00  0.00           O
ATOM   1697  C5' G   A  54     -26.975 -26.400 -37.987  1.00  0.00           C
ATOM   1698 1H5' G   A  54     -27.527 -26.354 -37.155  1.00  0.00           H
ATOM   1699 2H5' G   A  54     -26.801 -27.357 -38.220  1.00  0.00           H
ATOM   1700  C4' G   A  54     -27.678 -25.698 -39.127  1.00  0.00           C
ATOM   1701  H4' G   A  54     -28.626 -26.007 -39.054  1.00  0.00           H
ATOM   1702  O4' G   A  54     -27.526 -24.263 -38.986  1.00  0.00           O
ATOM   1703  C1' G   A  54     -27.557 -23.661 -40.269  1.00  0.00           C
ATOM   1704  H1' G   A  54     -28.341 -23.043 -40.329  1.00  0.00           H
ATOM   1705  N9  G   A  54     -26.368 -22.829 -40.424  1.00  0.00           N
ATOM   1706  C8  G   A  54     -25.238 -22.831 -39.642  1.00  0.00           C
ATOM   1707  H8  G   A  54     -25.118 -23.429 -38.850  1.00  0.00           H
ATOM   1708  N7  G   A  54     -24.337 -21.974 -40.037  1.00  0.00           N
ATOM   1709  C5  G   A  54     -24.906 -21.369 -41.150  1.00  0.00           C
ATOM   1710  C6  G   A  54     -24.402 -20.356 -42.009  1.00  0.00           C
ATOM   1711  O6  G   A  54     -23.315 -19.769 -41.957  1.00  0.00           O
ATOM   1712  N1  G   A  54     -25.309 -20.040 -43.014  1.00  0.00           N
ATOM   1713  H1  G   A  54     -25.042 -19.336 -43.672  1.00  0.00           H
ATOM   1714  C2  G   A  54     -26.541 -20.619 -43.173  1.00  0.00           C
ATOM   1715  N2  G   A  54     -27.270 -20.181 -44.202  1.00  0.00           N
ATOM   1716  H21 G   A  54     -26.908 -19.469 -44.804  1.00  0.00           H
ATOM   1717  H22 G   A  54     -28.178 -20.565 -44.371  1.00  0.00           H
ATOM   1718  N3  G   A  54     -27.025 -21.559 -42.382  1.00  0.00           N
ATOM   1719  C4  G   A  54     -26.160 -21.884 -41.400  1.00  0.00           C
ATOM   1720  C3' G   A  54     -27.125 -25.972 -40.517  1.00  0.00           C
ATOM   1721  H3' G   A  54     -26.136 -26.113 -40.568  1.00  0.00           H
ATOM   1722  C2' G   A  54     -27.648 -24.780 -41.310  1.00  0.00           C
ATOM   1723 1H2' G   A  54     -27.203 -24.631 -42.193  1.00  0.00           H
ATOM   1724  O2' G   A  54     -29.008 -24.957 -41.663  1.00  0.00           O
ATOM   1725 2HO' G   A  54     -29.084 -25.686 -42.343  1.00  0.00           H
ATOM   1726  O3' G   A  54     -27.587 -27.218 -41.034  1.00  0.00           O
ATOM   1727  P   A   A  55     -26.738 -27.975 -42.172  1.00  0.00           P
ATOM   1728  O1P A   A  55     -27.524 -29.163 -42.592  1.00  0.00           O
ATOM   1729  O2P A   A  55     -25.348 -28.153 -41.680  1.00  0.00           O
ATOM   1730  O5' A   A  55     -26.712 -26.943 -43.385  1.00  0.00           O
ATOM   1731  C5' A   A  55     -27.911 -26.590 -44.073  1.00  0.00           C
ATOM   1732 1H5' A   A  55     -28.464 -26.023 -43.462  1.00  0.00           H
ATOM   1733 2H5' A   A  55     -28.407 -27.432 -44.285  1.00  0.00           H
ATOM   1734  C4' A   A  55     -27.585 -25.837 -45.341  1.00  0.00           C
ATOM   1735  H4' A   A  55     -28.406 -25.933 -45.904  1.00  0.00           H
ATOM   1736  O4' A   A  55     -27.266 -24.460 -45.014  1.00  0.00           O
ATOM   1737  C1' A   A  55     -26.323 -23.959 -45.945  1.00  0.00           C
ATOM   1738  H1' A   A  55     -26.713 -23.175 -46.428  1.00  0.00           H
ATOM   1739  N9  A   A  55     -25.164 -23.456 -45.208  1.00  0.00           N
ATOM   1740  C8  A   A  55     -24.731 -23.822 -43.957  1.00  0.00           C
ATOM   1741  H8  A   A  55     -25.199 -24.504 -43.394  1.00  0.00           H
ATOM   1742  N7  A   A  55     -23.647 -23.194 -43.570  1.00  0.00           N
ATOM   1743  C5  A   A  55     -23.347 -22.357 -44.636  1.00  0.00           C
ATOM   1744  C6  A   A  55     -22.312 -21.429 -44.851  1.00  0.00           C
ATOM   1745  N6  A   A  55     -21.346 -21.178 -43.968  1.00  0.00           N
ATOM   1746  H61 A   A  55     -21.330 -21.662 -43.093  1.00  0.00           H
ATOM   1747  H62 A   A  55     -20.637 -20.505 -44.180  1.00  0.00           H
ATOM   1748  N1  A   A  55     -22.303 -20.759 -46.023  1.00  0.00           N
ATOM   1749  C2  A   A  55     -23.273 -21.010 -46.913  1.00  0.00           C
ATOM   1750  H2  A   A  55     -23.220 -20.487 -47.764  1.00  0.00           H
ATOM   1751  N3  A   A  55     -24.296 -21.856 -46.826  1.00  0.00           N
ATOM   1752  C4  A   A  55     -24.275 -22.506 -45.650  1.00  0.00           C
ATOM   1753  C3' A   A  55     -26.358 -26.319 -46.100  1.00  0.00           C
ATOM   1754  H3' A   A  55     -25.621 -26.693 -45.537  1.00  0.00           H
ATOM   1755  C2' A   A  55     -25.977 -25.090 -46.918  1.00  0.00           C
ATOM   1756 1H2' A   A  55     -25.054 -25.107 -47.302  1.00  0.00           H
ATOM   1757  O2' A   A  55     -26.795 -24.964 -48.066  1.00  0.00           O
ATOM   1758 2HO' A   A  55     -26.579 -25.697 -48.711  1.00  0.00           H
ATOM   1759  O3' A   A  55     -26.657 -27.449 -46.916  1.00  0.00           O
ATOM   1760  P   U   A  56     -25.511 -28.531 -47.237  1.00  0.00           P
ATOM   1761  O1P U   A  56     -26.167 -29.683 -47.906  1.00  0.00           O
ATOM   1762  O2P U   A  56     -24.709 -28.757 -46.008  1.00  0.00           O
ATOM   1763  O5' U   A  56     -24.579 -27.805 -48.306  1.00  0.00           O
ATOM   1764  C5' U   A  56     -25.067 -27.477 -49.606  1.00  0.00           C
ATOM   1765 1H5' U   A  56     -26.012 -27.162 -49.513  1.00  0.00           H
ATOM   1766 2H5' U   A  56     -25.046 -28.307 -50.164  1.00  0.00           H
ATOM   1767  C4' U   A  56     -24.210 -26.399 -50.229  1.00  0.00           C
ATOM   1768  H4' U   A  56     -24.663 -26.176 -51.092  1.00  0.00           H
ATOM   1769  O4' U   A  56     -24.131 -25.271 -49.317  1.00  0.00           O
ATOM   1770  C1' U   A  56     -22.847 -24.678 -49.401  1.00  0.00           C
ATOM   1771  H1' U   A  56     -22.937 -23.710 -49.637  1.00  0.00           H
ATOM   1772  N1  U   A  56     -22.224 -24.729 -48.071  1.00  0.00           N
ATOM   1773  C6  U   A  56     -22.468 -25.775 -47.210  1.00  0.00           C
ATOM   1774  H6  U   A  56     -23.085 -26.506 -47.502  1.00  0.00           H
ATOM   1775  C5  U   A  56     -21.910 -25.849 -45.999  1.00  0.00           C
ATOM   1776  H5  U   A  56     -22.112 -26.625 -45.402  1.00  0.00           H
ATOM   1777  C4  U   A  56     -21.024 -24.818 -45.556  1.00  0.00           C
ATOM   1778  O4  U   A  56     -20.438 -24.783 -44.475  1.00  0.00           O
ATOM   1779  N3  U   A  56     -20.827 -23.802 -46.463  1.00  0.00           N
ATOM   1780  H3  U   A  56     -20.214 -23.064 -46.180  1.00  0.00           H
ATOM   1781  C2  U   A  56     -21.381 -23.692 -47.712  1.00  0.00           C
ATOM   1782  O2  U   A  56     -21.141 -22.747 -48.444  1.00  0.00           O
ATOM   1783  C3' U   A  56     -22.758 -26.780 -50.480  1.00  0.00           C
ATOM   1784  H3' U   A  56     -22.372 -27.451 -49.847  1.00  0.00           H
ATOM   1785  C2' U   A  56     -22.056 -25.426 -50.476  1.00  0.00           C
ATOM   1786 1H2' U   A  56     -21.062 -25.465 -50.379  1.00  0.00           H
ATOM   1787  O2' U   A  56     -22.226 -24.755 -51.710  1.00  0.00           O
ATOM   1788 2HO' U   A  56     -21.714 -25.234 -52.423  1.00  0.00           H
ATOM   1789  O3' U   A  56     -22.607 -27.473 -51.717  1.00  0.00           O
ATOM   1790  P   C   A  57     -21.217 -28.208 -52.058  1.00  0.00           P
ATOM   1791  O1P C   A  57     -21.469 -29.136 -53.190  1.00  0.00           O
ATOM   1792  O2P C   A  57     -20.645 -28.733 -50.792  1.00  0.00           O
ATOM   1793  O5' C   A  57     -20.277 -27.032 -52.579  1.00  0.00           O
ATOM   1794  C5' C   A  57     -20.604 -26.294 -53.755  1.00  0.00           C
ATOM   1795 1H5' C   A  57     -21.535 -25.944 -53.654  1.00  0.00           H
ATOM   1796 2H5' C   A  57     -20.565 -26.919 -54.535  1.00  0.00           H
ATOM   1797  C4' C   A  57     -19.630 -25.155 -53.942  1.00  0.00           C
ATOM   1798  H4' C   A  57     -19.957 -24.663 -54.749  1.00  0.00           H
ATOM   1799  O4' C   A  57     -19.621 -24.336 -52.744  1.00  0.00           O
ATOM   1800  C1' C   A  57     -18.317 -23.826 -52.525  1.00  0.00           C
ATOM   1801  H1' C   A  57     -18.346 -22.826 -52.524  1.00  0.00           H
ATOM   1802  N1  C   A  57     -17.874 -24.238 -51.182  1.00  0.00           N
ATOM   1803  C6  C   A  57     -18.372 -25.366 -50.592  1.00  0.00           C
ATOM   1804  H6  C   A  57     -19.046 -25.920 -51.080  1.00  0.00           H
ATOM   1805  C5  C   A  57     -17.971 -25.741 -49.370  1.00  0.00           C
ATOM   1806  H5  C   A  57     -18.335 -26.564 -48.934  1.00  0.00           H
ATOM   1807  C4  C   A  57     -17.005 -24.921 -48.716  1.00  0.00           C
ATOM   1808  N4  C   A  57     -16.563 -25.243 -47.502  1.00  0.00           N
ATOM   1809  H41 C   A  57     -16.909 -26.063 -47.045  1.00  0.00           H
ATOM   1810  H42 C   A  57     -15.886 -24.665 -47.047  1.00  0.00           H
ATOM   1811  N3  C   A  57     -16.513 -23.820 -49.284  1.00  0.00           N
ATOM   1812  C2  C   A  57     -16.929 -23.452 -50.516  1.00  0.00           C
ATOM   1813  O2  C   A  57     -16.495 -22.434 -51.074  1.00  0.00           O
ATOM   1814  C3' C   A  57     -18.177 -25.569 -54.122  1.00  0.00           C
ATOM   1815  H3' C   A  57     -17.916 -26.420 -53.667  1.00  0.00           H
ATOM   1816  C2' C   A  57     -17.414 -24.336 -53.650  1.00  0.00           C
ATOM   1817 1H2' C   A  57     -16.451 -24.490 -53.431  1.00  0.00           H
ATOM   1818  O2' C   A  57     -17.358 -23.355 -54.669  1.00  0.00           O
ATOM   1819 2HO' C   A  57     -16.770 -23.678 -55.411  1.00  0.00           H
ATOM   1820  O3' C   A  57     -17.893 -25.894 -55.480  1.00  0.00           O
ATOM   1821  P   G   A  58     -16.918 -27.127 -55.818  1.00  0.00           P
ATOM   1822  O1P G   A  58     -16.403 -26.918 -57.195  1.00  0.00           O
ATOM   1823  O2P G   A  58     -17.627 -28.388 -55.484  1.00  0.00           O
ATOM   1824  O5' G   A  58     -15.706 -26.951 -54.798  1.00  0.00           O
ATOM   1825  C5' G   A  58     -14.720 -25.939 -54.994  1.00  0.00           C
ATOM   1826 1H5' G   A  58     -15.181 -25.052 -54.992  1.00  0.00           H
ATOM   1827 2H5' G   A  58     -14.292 -26.091 -55.885  1.00  0.00           H
ATOM   1828  C4' G   A  58     -13.685 -25.999 -53.894  1.00  0.00           C
ATOM   1829  H4' G   A  58     -12.961 -25.375 -54.188  1.00  0.00           H
ATOM   1830  O4' G   A  58     -14.300 -25.606 -52.637  1.00  0.00           O
ATOM   1831  C1' G   A  58     -13.774 -26.394 -51.582  1.00  0.00           C
ATOM   1832  H1' G   A  58     -13.435 -25.807 -50.847  1.00  0.00           H
ATOM   1833  N9  G   A  58     -14.862 -27.178 -51.005  1.00  0.00           N
ATOM   1834  C8  G   A  58     -16.080 -27.453 -51.578  1.00  0.00           C
ATOM   1835  H8  G   A  58     -16.348 -27.125 -52.484  1.00  0.00           H
ATOM   1836  N7  G   A  58     -16.852 -28.185 -50.822  1.00  0.00           N
ATOM   1837  C5  G   A  58     -16.096 -28.408 -49.678  1.00  0.00           C
ATOM   1838  C6  G   A  58     -16.403 -29.138 -48.500  1.00  0.00           C
ATOM   1839  O6  G   A  58     -17.439 -29.754 -48.219  1.00  0.00           O
ATOM   1840  N1  G   A  58     -15.351 -29.108 -47.593  1.00  0.00           N
ATOM   1841  H1  G   A  58     -15.473 -29.597 -46.729  1.00  0.00           H
ATOM   1842  C2  G   A  58     -14.159 -28.461 -47.790  1.00  0.00           C
ATOM   1843  N2  G   A  58     -13.270 -28.549 -46.797  1.00  0.00           N
ATOM   1844  H21 G   A  58     -13.493 -29.065 -45.970  1.00  0.00           H
ATOM   1845  H22 G   A  58     -12.381 -28.098 -46.880  1.00  0.00           H
ATOM   1846  N3  G   A  58     -13.858 -27.777 -48.879  1.00  0.00           N
ATOM   1847  C4  G   A  58     -14.866 -27.793 -49.776  1.00  0.00           C
ATOM   1848  C3' G   A  58     -13.111 -27.379 -53.614  1.00  0.00           C
ATOM   1849  H3' G   A  58     -13.725 -28.149 -53.791  1.00  0.00           H
ATOM   1850  C2' G   A  58     -12.650 -27.248 -52.168  1.00  0.00           C
ATOM   1851 1H2' G   A  58     -12.429 -28.108 -51.708  1.00  0.00           H
ATOM   1852  O2' G   A  58     -11.436 -26.526 -52.080  1.00  0.00           O
ATOM   1853 2HO' G   A  58     -10.693 -27.076 -52.461  1.00  0.00           H
ATOM   1854  O3' G   A  58     -12.046 -27.696 -54.506  1.00  0.00           O
ATOM   1855  P   A   A  59     -11.782 -29.227 -54.921  1.00  0.00           P
ATOM   1856  O1P A   A  59     -10.601 -29.239 -55.821  1.00  0.00           O
ATOM   1857  O2P A   A  59     -13.062 -29.822 -55.382  1.00  0.00           O
ATOM   1858  O5' A   A  59     -11.365 -29.928 -53.553  1.00  0.00           O
ATOM   1859  C5' A   A  59     -10.209 -29.502 -52.836  1.00  0.00           C
ATOM   1860 1H5' A   A  59     -10.259 -28.509 -52.729  1.00  0.00           H
ATOM   1861 2H5' A   A  59      -9.403 -29.738 -53.379  1.00  0.00           H
ATOM   1862  C4' A   A  59     -10.152 -30.177 -51.485  1.00  0.00           C
ATOM   1863  H4' A   A  59      -9.260 -29.912 -51.118  1.00  0.00           H
ATOM   1864  O4' A   A  59     -11.269 -29.733 -50.671  1.00  0.00           O
ATOM   1865  C1' A   A  59     -11.645 -30.771 -49.782  1.00  0.00           C
ATOM   1866  H1' A   A  59     -11.550 -30.457 -48.837  1.00  0.00           H
ATOM   1867  N9  A   A  59     -13.065 -31.062 -49.979  1.00  0.00           N
ATOM   1868  C8  A   A  59     -13.879 -30.675 -51.016  1.00  0.00           C
ATOM   1869  H8  A   A  59     -13.561 -30.116 -51.782  1.00  0.00           H
ATOM   1870  N7  A   A  59     -15.113 -31.107 -50.908  1.00  0.00           N
ATOM   1871  C5  A   A  59     -15.112 -31.825 -49.720  1.00  0.00           C
ATOM   1872  C6  A   A  59     -16.118 -32.536 -49.039  1.00  0.00           C
ATOM   1873  N6  A   A  59     -17.375 -32.646 -49.471  1.00  0.00           N
ATOM   1874  H61 A   A  59     -17.650 -32.208 -50.327  1.00  0.00           H
ATOM   1875  H62 A   A  59     -18.043 -33.167 -48.939  1.00  0.00           H
ATOM   1876  N1  A   A  59     -15.783 -33.140 -47.879  1.00  0.00           N
ATOM   1877  C2  A   A  59     -14.523 -33.031 -47.439  1.00  0.00           C
ATOM   1878  H2  A   A  59     -14.329 -33.497 -46.576  1.00  0.00           H
ATOM   1879  N3  A   A  59     -13.493 -32.391 -47.986  1.00  0.00           N
ATOM   1880  C4  A   A  59     -13.858 -31.803 -49.138  1.00  0.00           C
ATOM   1881  C3' A   A  59     -10.305 -31.690 -51.494  1.00  0.00           C
ATOM   1882  H3' A   A  59     -10.908 -32.060 -52.201  1.00  0.00           H
ATOM   1883  C2' A   A  59     -10.738 -31.972 -50.061  1.00  0.00           C
ATOM   1884 1H2' A   A  59     -11.113 -32.885 -49.900  1.00  0.00           H
ATOM   1885  O2' A   A  59      -9.634 -31.922 -49.177  1.00  0.00           O
ATOM   1886 2HO' A   A  59      -9.033 -32.703 -49.350  1.00  0.00           H
ATOM   1887  O3' A   A  59      -9.088 -32.346 -51.837  1.00  0.00           O
ATOM   1888  P   A   A  60      -9.128 -33.829 -52.460  1.00  0.00           P
ATOM   1889  O1P A   A  60      -7.728 -34.205 -52.786  1.00  0.00           O
ATOM   1890  O2P A   A  60     -10.163 -33.865 -53.524  1.00  0.00           O
ATOM   1891  O5' A   A  60      -9.621 -34.742 -51.250  1.00  0.00           O
ATOM   1892  C5' A   A  60      -8.777 -34.991 -50.126  1.00  0.00           C
ATOM   1893 1H5' A   A  60      -8.547 -34.111 -49.710  1.00  0.00           H
ATOM   1894 2H5' A   A  60      -7.943 -35.432 -50.457  1.00  0.00           H
ATOM   1895  C4' A   A  60      -9.483 -35.879 -49.126  1.00  0.00           C
ATOM   1896  H4' A   A  60      -8.816 -36.001 -48.391  1.00  0.00           H
ATOM   1897  O4' A   A  60     -10.707 -35.239 -48.693  1.00  0.00           O
ATOM   1898  C1' A   A  60     -11.629 -36.230 -48.280  1.00  0.00           C
ATOM   1899  H1' A   A  60     -11.765 -36.166 -47.291  1.00  0.00           H
ATOM   1900  N9  A   A  60     -12.924 -35.942 -48.896  1.00  0.00           N
ATOM   1901  C8  A   A  60     -13.193 -35.112 -49.957  1.00  0.00           C
ATOM   1902  H8  A   A  60     -12.486 -34.591 -50.436  1.00  0.00           H
ATOM   1903  N7  A   A  60     -14.462 -35.066 -50.284  1.00  0.00           N
ATOM   1904  C5  A   A  60     -15.071 -35.922 -49.376  1.00  0.00           C
ATOM   1905  C6  A   A  60     -16.409 -36.310 -49.192  1.00  0.00           C
ATOM   1906  N6  A   A  60     -17.419 -35.868 -49.942  1.00  0.00           N
ATOM   1907  H61 A   A  60     -17.244 -35.223 -50.686  1.00  0.00           H
ATOM   1908  H62 A   A  60     -18.351 -36.182 -49.761  1.00  0.00           H
ATOM   1909  N1  A   A  60     -16.680 -37.181 -48.196  1.00  0.00           N
ATOM   1910  C2  A   A  60     -15.666 -37.624 -47.440  1.00  0.00           C
ATOM   1911  H2  A   A  60     -15.920 -38.265 -46.716  1.00  0.00           H
ATOM   1912  N3  A   A  60     -14.370 -37.333 -47.515  1.00  0.00           N
ATOM   1913  C4  A   A  60     -14.136 -36.467 -48.515  1.00  0.00           C
ATOM   1914  C3' A   A  60      -9.958 -37.225 -49.652  1.00  0.00           C
ATOM   1915  H3' A   A  60     -10.235 -37.235 -50.613  1.00  0.00           H
ATOM   1916  C2' A   A  60     -11.062 -37.601 -48.665  1.00  0.00           C
ATOM   1917 1H2' A   A  60     -11.708 -38.287 -49.001  1.00  0.00           H
ATOM   1918  O2' A   A  60     -10.526 -38.208 -47.505  1.00  0.00           O
ATOM   1919 2HO' A   A  60     -10.152 -39.105 -47.741  1.00  0.00           H
ATOM   1920  O3' A   A  60      -8.899 -38.180 -49.674  1.00  0.00           O
ATOM   1921  P   C   A  61      -9.128 -39.612 -50.369  1.00  0.00           P
ATOM   1922  O1P C   A  61      -7.808 -40.288 -50.433  1.00  0.00           O
ATOM   1923  O2P C   A  61      -9.911 -39.411 -51.616  1.00  0.00           O
ATOM   1924  O5' C   A  61     -10.037 -40.407 -49.328  1.00  0.00           O
ATOM   1925  C5' C   A  61     -10.965 -41.397 -49.769  1.00  0.00           C
ATOM   1926 1H5' C   A  61     -10.446 -42.186 -50.098  1.00  0.00           H
ATOM   1927 2H5' C   A  61     -11.497 -41.011 -50.522  1.00  0.00           H
ATOM   1928  C4' C   A  61     -11.874 -41.800 -48.633  1.00  0.00           C
ATOM   1929  H4' C   A  61     -11.269 -42.125 -47.906  1.00  0.00           H
ATOM   1930  O4' C   A  61     -12.659 -40.643 -48.234  1.00  0.00           O
ATOM   1931  C1' C   A  61     -14.005 -41.024 -48.017  1.00  0.00           C
ATOM   1932  H1' C   A  61     -14.324 -40.676 -47.136  1.00  0.00           H
ATOM   1933  N1  C   A  61     -14.840 -40.377 -49.043  1.00  0.00           N
ATOM   1934  C6  C   A  61     -14.283 -39.565 -49.992  1.00  0.00           C
ATOM   1935  H6  C   A  61     -13.294 -39.414 -49.990  1.00  0.00           H
ATOM   1936  C5  C   A  61     -15.038 -38.969 -50.923  1.00  0.00           C
ATOM   1937  H5  C   A  61     -14.633 -38.373 -51.617  1.00  0.00           H
ATOM   1938  C4  C   A  61     -16.440 -39.217 -50.887  1.00  0.00           C
ATOM   1939  N4  C   A  61     -17.245 -38.654 -51.787  1.00  0.00           N
ATOM   1940  H41 C   A  61     -16.865 -38.054 -52.492  1.00  0.00           H
ATOM   1941  H42 C   A  61     -18.229 -38.831 -51.758  1.00  0.00           H
ATOM   1942  N3  C   A  61     -16.993 -40.009 -49.967  1.00  0.00           N
ATOM   1943  C2  C   A  61     -16.219 -40.602 -49.032  1.00  0.00           C
ATOM   1944  O2  C   A  61     -16.701 -41.341 -48.163  1.00  0.00           O
ATOM   1945  C3' C   A  61     -12.896 -42.877 -48.974  1.00  0.00           C
ATOM   1946  H3' C   A  61     -13.146 -42.939 -49.940  1.00  0.00           H
ATOM   1947  C2' C   A  61     -14.057 -42.552 -48.041  1.00  0.00           C
ATOM   1948 1H2' C   A  61     -14.928 -42.982 -48.278  1.00  0.00           H
ATOM   1949  O2' C   A  61     -13.809 -43.034 -46.734  1.00  0.00           O
ATOM   1950 2HO' C   A  61     -13.840 -44.034 -46.736  1.00  0.00           H
ATOM   1951  O3' C   A  61     -12.369 -44.182 -48.746  1.00  0.00           O
ATOM   1952  P   U   A  62     -12.793 -45.398 -49.710  1.00  0.00           P
ATOM   1953  O1P U   A  62     -12.432 -46.659 -49.012  1.00  0.00           O
ATOM   1954  O2P U   A  62     -12.250 -45.128 -51.065  1.00  0.00           O
ATOM   1955  O5' U   A  62     -14.382 -45.299 -49.781  1.00  0.00           O
ATOM   1956  C5' U   A  62     -15.195 -45.721 -48.688  1.00  0.00           C
ATOM   1957 1H5' U   A  62     -15.060 -45.078 -47.934  1.00  0.00           H
ATOM   1958 2H5' U   A  62     -14.890 -46.631 -48.408  1.00  0.00           H
ATOM   1959  C4' U   A  62     -16.648 -45.754 -49.102  1.00  0.00           C
ATOM   1960  H4' U   A  62     -17.110 -46.306 -48.407  1.00  0.00           H
ATOM   1961  O4' U   A  62     -17.149 -44.390 -49.162  1.00  0.00           O
ATOM   1962  C1' U   A  62     -17.952 -44.225 -50.317  1.00  0.00           C
ATOM   1963  H1' U   A  62     -18.819 -43.788 -50.077  1.00  0.00           H
ATOM   1964  N1  U   A  62     -17.264 -43.302 -51.231  1.00  0.00           N
ATOM   1965  C6  U   A  62     -15.890 -43.252 -51.296  1.00  0.00           C
ATOM   1966  H6  U   A  62     -15.358 -43.860 -50.707  1.00  0.00           H
ATOM   1967  C5  U   A  62     -15.242 -42.422 -52.117  1.00  0.00           C
ATOM   1968  H5  U   A  62     -14.242 -42.416 -52.135  1.00  0.00           H
ATOM   1969  C4  U   A  62     -15.978 -41.542 -52.970  1.00  0.00           C
ATOM   1970  O4  U   A  62     -15.497 -40.716 -53.746  1.00  0.00           O
ATOM   1971  N3  U   A  62     -17.345 -41.646 -52.857  1.00  0.00           N
ATOM   1972  H3  U   A  62     -17.888 -41.045 -53.444  1.00  0.00           H
ATOM   1973  C2  U   A  62     -18.044 -42.484 -52.027  1.00  0.00           C
ATOM   1974  O2  U   A  62     -19.260 -42.498 -51.999  1.00  0.00           O
ATOM   1975  C3' U   A  62     -16.915 -46.332 -50.487  1.00  0.00           C
ATOM   1976  H3' U   A  62     -16.161 -46.256 -51.139  1.00  0.00           H
ATOM   1977  C2' U   A  62     -18.192 -45.614 -50.905  1.00  0.00           C
ATOM   1978 1H2' U   A  62     -18.420 -45.673 -51.877  1.00  0.00           H
ATOM   1979  O2' U   A  62     -19.326 -46.186 -50.280  1.00  0.00           O
ATOM   1980 2HO' U   A  62     -19.491 -47.097 -50.659  1.00  0.00           H
ATOM   1981  O3' U   A  62     -17.077 -47.746 -50.441  1.00  0.00           O
ATOM   1982  P   C   A  63     -15.925 -48.701 -51.031  1.00  0.00           P
ATOM   1983  O1P C   A  63     -16.519 -50.051 -51.204  1.00  0.00           O
ATOM   1984  O2P C   A  63     -14.707 -48.537 -50.197  1.00  0.00           O
ATOM   1985  O5' C   A  63     -15.635 -48.104 -52.481  1.00  0.00           O
ATOM   1986  C5' C   A  63     -14.401 -47.451 -52.779  1.00  0.00           C
ATOM   1987 1H5' C   A  63     -13.662 -47.976 -52.357  1.00  0.00           H
ATOM   1988 2H5' C   A  63     -14.430 -46.535 -52.380  1.00  0.00           H
ATOM   1989  C4' C   A  63     -14.203 -47.369 -54.274  1.00  0.00           C
ATOM   1990  H4' C   A  63     -13.445 -46.731 -54.409  1.00  0.00           H
ATOM   1991  O4' C   A  63     -13.915 -48.703 -54.777  1.00  0.00           O
ATOM   1992  C1' C   A  63     -14.650 -48.940 -55.964  1.00  0.00           C
ATOM   1993  H1' C   A  63     -14.052 -49.312 -56.673  1.00  0.00           H
ATOM   1994  N1  C   A  63     -15.658 -49.978 -55.686  1.00  0.00           N
ATOM   1995  C6  C   A  63     -16.265 -50.055 -54.463  1.00  0.00           C
ATOM   1996  H6  C   A  63     -16.023 -49.395 -53.752  1.00  0.00           H
ATOM   1997  C5  C   A  63     -17.177 -50.999 -54.201  1.00  0.00           C
ATOM   1998  H5  C   A  63     -17.623 -51.057 -53.308  1.00  0.00           H
ATOM   1999  C4  C   A  63     -17.488 -51.918 -55.245  1.00  0.00           C
ATOM   2000  N4  C   A  63     -18.383 -52.884 -55.043  1.00  0.00           N
ATOM   2001  H41 C   A  63     -18.839 -52.966 -54.157  1.00  0.00           H
ATOM   2002  H42 C   A  63     -18.599 -53.527 -55.778  1.00  0.00           H
ATOM   2003  N3  C   A  63     -16.905 -51.850 -56.442  1.00  0.00           N
ATOM   2004  C2  C   A  63     -15.985 -50.891 -56.693  1.00  0.00           C
ATOM   2005  O2  C   A  63     -15.424 -50.797 -57.794  1.00  0.00           O
ATOM   2006  C3' C   A  63     -15.417 -46.898 -55.066  1.00  0.00           C
ATOM   2007  H3' C   A  63     -16.302 -47.056 -54.627  1.00  0.00           H
ATOM   2008  C2' C   A  63     -15.240 -47.602 -56.406  1.00  0.00           C
ATOM   2009 1H2' C   A  63     -16.053 -47.624 -56.987  1.00  0.00           H
ATOM   2010  O2' C   A  63     -14.292 -46.932 -57.215  1.00  0.00           O
ATOM   2011 2HO' C   A  63     -14.668 -46.054 -57.511  1.00  0.00           H
ATOM   2012  O3' C   A  63     -15.435 -45.478 -55.199  1.00  0.00           O
ATOM   2013  P   C   A  64     -16.840 -44.704 -55.332  1.00  0.00           P
ATOM   2014  O1P C   A  64     -16.536 -43.260 -55.495  1.00  0.00           O
ATOM   2015  O2P C   A  64     -17.719 -45.147 -54.222  1.00  0.00           O
ATOM   2016  O5' C   A  64     -17.449 -45.246 -56.702  1.00  0.00           O
ATOM   2017  C5' C   A  64     -16.855 -44.908 -57.956  1.00  0.00           C
ATOM   2018 1H5' C   A  64     -16.136 -45.576 -58.149  1.00  0.00           H
ATOM   2019 2H5' C   A  64     -16.450 -43.998 -57.872  1.00  0.00           H
ATOM   2020  C4' C   A  64     -17.899 -44.923 -59.051  1.00  0.00           C
ATOM   2021  H4' C   A  64     -17.677 -44.142 -59.635  1.00  0.00           H
ATOM   2022  O4' C   A  64     -17.826 -46.196 -59.749  1.00  0.00           O
ATOM   2023  C1' C   A  64     -19.133 -46.663 -60.036  1.00  0.00           C
ATOM   2024  H1' C   A  64     -19.203 -46.913 -61.002  1.00  0.00           H
ATOM   2025  N1  C   A  64     -19.367 -47.895 -59.266  1.00  0.00           N
ATOM   2026  C6  C   A  64     -18.667 -48.149 -58.120  1.00  0.00           C
ATOM   2027  H6  C   A  64     -17.986 -47.488 -57.803  1.00  0.00           H
ATOM   2028  C5  C   A  64     -18.877 -49.267 -57.414  1.00  0.00           C
ATOM   2029  H5  C   A  64     -18.365 -49.457 -56.576  1.00  0.00           H
ATOM   2030  C4  C   A  64     -19.859 -50.176 -57.904  1.00  0.00           C
ATOM   2031  N4  C   A  64     -20.116 -51.304 -57.244  1.00  0.00           N
ATOM   2032  H41 C   A  64     -19.619 -51.515 -56.402  1.00  0.00           H
ATOM   2033  H42 C   A  64     -20.806 -51.940 -57.590  1.00  0.00           H
ATOM   2034  N3  C   A  64     -20.546 -49.939 -59.022  1.00  0.00           N
ATOM   2035  C2  C   A  64     -20.322 -48.807 -59.725  1.00  0.00           C
ATOM   2036  O2  C   A  64     -20.941 -48.553 -60.768  1.00  0.00           O
ATOM   2037  C3' C   A  64     -19.345 -44.820 -58.584  1.00  0.00           C
ATOM   2038  H3' C   A  64     -19.525 -45.168 -57.664  1.00  0.00           H
ATOM   2039  C2' C   A  64     -20.105 -45.535 -59.693  1.00  0.00           C
ATOM   2040 1H2' C   A  64     -21.048 -45.785 -59.473  1.00  0.00           H
ATOM   2041  O2' C   A  64     -20.258 -44.703 -60.828  1.00  0.00           O
ATOM   2042 2HO' C   A  64     -20.893 -43.961 -60.614  1.00  0.00           H
ATOM   2043  O3' C   A  64     -19.752 -43.462 -58.436  1.00  0.00           O
ATOM   2044  P   U   A  65     -20.572 -43.012 -57.128  1.00  0.00           P
ATOM   2045  O1P U   A  65     -21.096 -41.646 -57.386  1.00  0.00           O
ATOM   2046  O2P U   A  65     -19.722 -43.259 -55.936  1.00  0.00           O
ATOM   2047  O5' U   A  65     -21.804 -44.022 -57.078  1.00  0.00           O
ATOM   2048  C5' U   A  65     -22.757 -44.075 -58.139  1.00  0.00           C
ATOM   2049 1H5' U   A  65     -22.259 -44.185 -58.999  1.00  0.00           H
ATOM   2050 2H5' U   A  65     -23.257 -43.209 -58.151  1.00  0.00           H
ATOM   2051  C4' U   A  65     -23.708 -45.231 -57.928  1.00  0.00           C
ATOM   2052  H4' U   A  65     -24.408 -45.138 -58.636  1.00  0.00           H
ATOM   2053  O4' U   A  65     -22.960 -46.471 -58.036  1.00  0.00           O
ATOM   2054  C1' U   A  65     -23.414 -47.394 -57.062  1.00  0.00           C
ATOM   2055  H1' U   A  65     -23.675 -48.252 -57.505  1.00  0.00           H
ATOM   2056  N1  U   A  65     -22.291 -47.708 -56.166  1.00  0.00           N
ATOM   2057  C6  U   A  65     -21.201 -46.874 -56.069  1.00  0.00           C
ATOM   2058  H6  U   A  65     -21.184 -46.037 -56.616  1.00  0.00           H
ATOM   2059  C5  U   A  65     -20.164 -47.142 -55.270  1.00  0.00           C
ATOM   2060  H5  U   A  65     -19.389 -46.512 -55.229  1.00  0.00           H
ATOM   2061  C4  U   A  65     -20.163 -48.329 -54.474  1.00  0.00           C
ATOM   2062  O4  U   A  65     -19.261 -48.697 -53.724  1.00  0.00           O
ATOM   2063  N3  U   A  65     -21.285 -49.113 -54.615  1.00  0.00           N
ATOM   2064  H3  U   A  65     -21.316 -49.949 -54.068  1.00  0.00           H
ATOM   2065  C2  U   A  65     -22.365 -48.872 -55.424  1.00  0.00           C
ATOM   2066  O2  U   A  65     -23.313 -49.634 -55.478  1.00  0.00           O
ATOM   2067  C3' U   A  65     -24.367 -45.285 -56.556  1.00  0.00           C
ATOM   2068  H3' U   A  65     -23.850 -44.842 -55.823  1.00  0.00           H
ATOM   2069  C2' U   A  65     -24.617 -46.775 -56.350  1.00  0.00           C
ATOM   2070 1H2' U   A  65     -24.780 -47.051 -55.403  1.00  0.00           H
ATOM   2071  O2' U   A  65     -25.799 -47.186 -57.010  1.00  0.00           O
ATOM   2072 2HO' U   A  65     -26.593 -46.786 -56.552  1.00  0.00           H
ATOM   2073  O3' U   A  65     -25.579 -44.538 -56.529  1.00  0.00           O
ATOM   2074  P   U   A  66     -25.532 -42.930 -56.511  1.00  0.00           P
ATOM   2075  O1P U   A  66     -25.836 -42.470 -57.891  1.00  0.00           O
ATOM   2076  O2P U   A  66     -24.271 -42.498 -55.857  1.00  0.00           O
ATOM   2077  O5' U   A  66     -26.755 -42.517 -55.576  1.00  0.00           O
ATOM   2078  C5' U   A  66     -27.875 -43.384 -55.400  1.00  0.00           C
ATOM   2079 1H5' U   A  66     -27.873 -44.048 -56.148  1.00  0.00           H
ATOM   2080 2H5' U   A  66     -28.706 -42.830 -55.448  1.00  0.00           H
ATOM   2081  C4' U   A  66     -27.786 -44.090 -54.065  1.00  0.00           C
ATOM   2082  H4' U   A  66     -28.676 -44.529 -53.944  1.00  0.00           H
ATOM   2083  O4' U   A  66     -26.686 -45.029 -54.103  1.00  0.00           O
ATOM   2084  C1' U   A  66     -26.165 -45.197 -52.800  1.00  0.00           C
ATOM   2085  H1' U   A  66     -26.364 -46.122 -52.477  1.00  0.00           H
ATOM   2086  N1  U   A  66     -24.700 -45.089 -52.876  1.00  0.00           N
ATOM   2087  C6  U   A  66     -23.904 -46.204 -52.743  1.00  0.00           C
ATOM   2088  H6  U   A  66     -24.339 -47.090 -52.586  1.00  0.00           H
ATOM   2089  C5  U   A  66     -22.572 -46.146 -52.816  1.00  0.00           C
ATOM   2090  H5  U   A  66     -22.029 -46.980 -52.712  1.00  0.00           H
ATOM   2091  C4  U   A  66     -21.921 -44.894 -53.042  1.00  0.00           C
ATOM   2092  O4  U   A  66     -20.709 -44.721 -53.162  1.00  0.00           O
ATOM   2093  N3  U   A  66     -22.772 -43.820 -53.161  1.00  0.00           N
ATOM   2094  H3  U   A  66     -22.346 -42.929 -53.317  1.00  0.00           H
ATOM   2095  C2  U   A  66     -24.141 -43.838 -53.089  1.00  0.00           C
ATOM   2096  O2  U   A  66     -24.804 -42.824 -53.204  1.00  0.00           O
ATOM   2097  C3' U   A  66     -27.468 -43.201 -52.872  1.00  0.00           C
ATOM   2098  H3' U   A  66     -26.913 -42.395 -53.078  1.00  0.00           H
ATOM   2099  C2' U   A  66     -26.828 -44.169 -51.877  1.00  0.00           C
ATOM   2100 1H2' U   A  66     -26.250 -43.733 -51.187  1.00  0.00           H
ATOM   2101  O2' U   A  66     -27.811 -44.833 -51.106  1.00  0.00           O
ATOM   2102 2HO' U   A  66     -28.256 -44.177 -50.496  1.00  0.00           H
ATOM   2103  O3' U   A  66     -28.648 -42.589 -52.356  1.00  0.00           O
ATOM   2104  P   G   A  67     -28.530 -41.431 -51.247  1.00  0.00           P
ATOM   2105  O1P G   A  67     -29.903 -40.924 -50.992  1.00  0.00           O
ATOM   2106  O2P G   A  67     -27.464 -40.483 -51.662  1.00  0.00           O
ATOM   2107  O5' G   A  67     -28.046 -42.200 -49.937  1.00  0.00           O
ATOM   2108  C5' G   A  67     -27.185 -41.573 -48.987  1.00  0.00           C
ATOM   2109 1H5' G   A  67     -27.754 -41.094 -48.319  1.00  0.00           H
ATOM   2110 2H5' G   A  67     -26.614 -40.912 -49.473  1.00  0.00           H
ATOM   2111  C4' G   A  67     -26.327 -42.611 -48.303  1.00  0.00           C
ATOM   2112  H4' G   A  67     -26.966 -43.267 -47.900  1.00  0.00           H
ATOM   2113  O4' G   A  67     -25.454 -43.213 -49.299  1.00  0.00           O
ATOM   2114  C1' G   A  67     -24.133 -43.283 -48.799  1.00  0.00           C
ATOM   2115  H1' G   A  67     -23.733 -44.179 -48.992  1.00  0.00           H
ATOM   2116  N9  G   A  67     -23.315 -42.317 -49.525  1.00  0.00           N
ATOM   2117  C8  G   A  67     -23.708 -41.509 -50.564  1.00  0.00           C
ATOM   2118  H8  G   A  67     -24.636 -41.505 -50.937  1.00  0.00           H
ATOM   2119  N7  G   A  67     -22.750 -40.747 -51.016  1.00  0.00           N
ATOM   2120  C5  G   A  67     -21.655 -41.072 -50.226  1.00  0.00           C
ATOM   2121  C6  G   A  67     -20.325 -40.574 -50.244  1.00  0.00           C
ATOM   2122  O6  G   A  67     -19.832 -39.713 -50.982  1.00  0.00           O
ATOM   2123  N1  G   A  67     -19.540 -41.183 -49.272  1.00  0.00           N
ATOM   2124  H1  G   A  67     -18.583 -40.900 -49.209  1.00  0.00           H
ATOM   2125  C2  G   A  67     -19.974 -42.140 -48.394  1.00  0.00           C
ATOM   2126  N2  G   A  67     -19.066 -42.602 -47.531  1.00  0.00           N
ATOM   2127  H21 G   A  67     -18.131 -42.248 -47.552  1.00  0.00           H
ATOM   2128  H22 G   A  67     -19.321 -43.302 -46.864  1.00  0.00           H
ATOM   2129  N3  G   A  67     -21.206 -42.612 -48.363  1.00  0.00           N
ATOM   2130  C4  G   A  67     -21.988 -42.039 -49.301  1.00  0.00           C
ATOM   2131  C3' G   A  67     -25.397 -42.077 -47.219  1.00  0.00           C
ATOM   2132  H3' G   A  67     -25.161 -41.108 -47.296  1.00  0.00           H
ATOM   2133  C2' G   A  67     -24.208 -43.026 -47.295  1.00  0.00           C
ATOM   2134 1H2' G   A  67     -23.378 -42.709 -46.835  1.00  0.00           H
ATOM   2135  O2' G   A  67     -24.486 -44.249 -46.638  1.00  0.00           O
ATOM   2136 2HO' G   A  67     -24.538 -44.093 -45.652  1.00  0.00           H
ATOM   2137  O3' G   A  67     -26.024 -42.102 -45.939  1.00  0.00           O
ATOM   2138  P   U   A  68     -26.486 -40.727 -45.242  1.00  0.00           P
ATOM   2139  O1P U   A  68     -27.703 -41.033 -44.447  1.00  0.00           O
ATOM   2140  O2P U   A  68     -26.535 -39.657 -46.272  1.00  0.00           O
ATOM   2141  O5' U   A  68     -25.307 -40.398 -44.220  1.00  0.00           O
ATOM   2142  C5' U   A  68     -24.236 -39.526 -44.582  1.00  0.00           C
ATOM   2143 1H5' U   A  68     -24.381 -38.648 -44.126  1.00  0.00           H
ATOM   2144 2H5' U   A  68     -24.262 -39.395 -45.573  1.00  0.00           H
ATOM   2145  C4' U   A  68     -22.914 -40.127 -44.163  1.00  0.00           C
ATOM   2146  H4' U   A  68     -23.140 -40.798 -43.457  1.00  0.00           H
ATOM   2147  O4' U   A  68     -22.282 -40.721 -45.332  1.00  0.00           O
ATOM   2148  C1' U   A  68     -20.901 -40.404 -45.344  1.00  0.00           C
ATOM   2149  H1' U   A  68     -20.358 -41.226 -45.516  1.00  0.00           H
ATOM   2150  N1  U   A  68     -20.643 -39.495 -46.471  1.00  0.00           N
ATOM   2151  C6  U   A  68     -21.667 -39.040 -47.270  1.00  0.00           C
ATOM   2152  H6  U   A  68     -22.600 -39.346 -47.079  1.00  0.00           H
ATOM   2153  C5  U   A  68     -21.460 -38.204 -48.291  1.00  0.00           C
ATOM   2154  H5  U   A  68     -22.231 -37.895 -48.848  1.00  0.00           H
ATOM   2155  C4  U   A  68     -20.137 -37.751 -48.587  1.00  0.00           C
ATOM   2156  O4  U   A  68     -19.823 -36.970 -49.484  1.00  0.00           O
ATOM   2157  N3  U   A  68     -19.162 -38.249 -47.754  1.00  0.00           N
ATOM   2158  H3  U   A  68     -18.225 -37.954 -47.938  1.00  0.00           H
ATOM   2159  C2  U   A  68     -19.336 -39.106 -46.699  1.00  0.00           C
ATOM   2160  O2  U   A  68     -18.402 -39.491 -46.020  1.00  0.00           O
ATOM   2161  C3' U   A  68     -21.889 -39.138 -43.622  1.00  0.00           C
ATOM   2162  H3' U   A  68     -21.988 -38.198 -43.948  1.00  0.00           H
ATOM   2163  C2' U   A  68     -20.566 -39.803 -43.980  1.00  0.00           C
ATOM   2164 1H2' U   A  68     -19.759 -39.215 -43.916  1.00  0.00           H
ATOM   2165  O2' U   A  68     -20.263 -40.854 -43.082  1.00  0.00           O
ATOM   2166 2HO' U   A  68     -20.042 -40.472 -42.185  1.00  0.00           H
ATOM   2167  O3' U   A  68     -22.033 -38.945 -42.217  1.00  0.00           O
ATOM   2168  P   U   A  69     -21.756 -37.495 -41.576  1.00  0.00           P
ATOM   2169  O1P U   A  69     -21.942 -37.617 -40.107  1.00  0.00           O
ATOM   2170  O2P U   A  69     -22.548 -36.493 -42.334  1.00  0.00           O
ATOM   2171  O5' U   A  69     -20.211 -37.230 -41.866  1.00  0.00           O
ATOM   2172  C5' U   A  69     -19.199 -37.996 -41.212  1.00  0.00           C
ATOM   2173 1H5' U   A  69     -19.215 -38.921 -41.592  1.00  0.00           H
ATOM   2174 2H5' U   A  69     -19.419 -38.033 -40.237  1.00  0.00           H
ATOM   2175  C4' U   A  69     -17.843 -37.362 -41.424  1.00  0.00           C
ATOM   2176  H4' U   A  69     -17.253 -37.789 -40.739  1.00  0.00           H
ATOM   2177  O4' U   A  69     -17.414 -37.610 -42.789  1.00  0.00           O
ATOM   2178  C1' U   A  69     -16.683 -36.495 -43.270  1.00  0.00           C
ATOM   2179  H1' U   A  69     -15.775 -36.789 -43.569  1.00  0.00           H
ATOM   2180  N1  U   A  69     -17.368 -35.970 -44.461  1.00  0.00           N
ATOM   2181  C6  U   A  69     -18.689 -36.264 -44.717  1.00  0.00           C
ATOM   2182  H6  U   A  69     -19.186 -36.848 -44.075  1.00  0.00           H
ATOM   2183  C5  U   A  69     -19.330 -35.796 -45.793  1.00  0.00           C
ATOM   2184  H5  U   A  69     -20.290 -36.031 -45.945  1.00  0.00           H
ATOM   2185  C4  U   A  69     -18.641 -34.959 -46.727  1.00  0.00           C
ATOM   2186  O4  U   A  69     -19.118 -34.469 -47.751  1.00  0.00           O
ATOM   2187  N3  U   A  69     -17.328 -34.708 -46.409  1.00  0.00           N
ATOM   2188  H3  U   A  69     -16.820 -34.127 -47.044  1.00  0.00           H
ATOM   2189  C2  U   A  69     -16.638 -35.166 -45.318  1.00  0.00           C
ATOM   2190  O2  U   A  69     -15.470 -34.881 -45.127  1.00  0.00           O
ATOM   2191  C3' U   A  69     -17.791 -35.846 -41.287  1.00  0.00           C
ATOM   2192  H3' U   A  69     -18.632 -35.363 -41.533  1.00  0.00           H
ATOM   2193  C2' U   A  69     -16.575 -35.481 -42.129  1.00  0.00           C
ATOM   2194 1H2' U   A  69     -16.504 -34.513 -42.371  1.00  0.00           H
ATOM   2195  O2' U   A  69     -15.369 -35.720 -41.426  1.00  0.00           O
ATOM   2196 2HO' U   A  69     -15.285 -35.064 -40.676  1.00  0.00           H
ATOM   2197  O3' U   A  69     -17.651 -35.444 -39.927  1.00  0.00           O
ATOM   2198  P   C   A  70     -17.992 -33.931 -39.501  1.00  0.00           P
ATOM   2199  O1P C   A  70     -17.881 -33.850 -38.022  1.00  0.00           O
ATOM   2200  O2P C   A  70     -19.260 -33.531 -40.163  1.00  0.00           O
ATOM   2201  O5' C   A  70     -16.811 -33.070 -40.139  1.00  0.00           O
ATOM   2202  C5' C   A  70     -15.756 -32.551 -39.329  1.00  0.00           C
ATOM   2203 1H5' C   A  70     -15.292 -33.322 -38.894  1.00  0.00           H
ATOM   2204 2H5' C   A  70     -16.163 -31.968 -38.626  1.00  0.00           H
ATOM   2205  C4' C   A  70     -14.784 -31.758 -40.176  1.00  0.00           C
ATOM   2206  H4' C   A  70     -13.921 -31.793 -39.671  1.00  0.00           H
ATOM   2207  O4' C   A  70     -14.697 -32.359 -41.496  1.00  0.00           O
ATOM   2208  C1' C   A  70     -14.525 -31.344 -42.472  1.00  0.00           C
ATOM   2209  H1' C   A  70     -13.696 -31.522 -43.002  1.00  0.00           H
ATOM   2210  N1  C   A  70     -15.653 -31.409 -43.416  1.00  0.00           N
ATOM   2211  C6  C   A  70     -16.816 -32.044 -43.079  1.00  0.00           C
ATOM   2212  H6  C   A  70     -16.902 -32.467 -42.177  1.00  0.00           H
ATOM   2213  C5  C   A  70     -17.842 -32.108 -43.938  1.00  0.00           C
ATOM   2214  H5  C   A  70     -18.694 -32.573 -43.696  1.00  0.00           H
ATOM   2215  C4  C   A  70     -17.672 -31.488 -45.210  1.00  0.00           C
ATOM   2216  N4  C   A  70     -18.655 -31.519 -46.108  1.00  0.00           N
ATOM   2217  H41 C   A  70     -19.516 -31.978 -45.891  1.00  0.00           H
ATOM   2218  H42 C   A  70     -18.532 -31.083 -46.999  1.00  0.00           H
ATOM   2219  N3  C   A  70     -16.543 -30.863 -45.546  1.00  0.00           N
ATOM   2220  C2  C   A  70     -15.516 -30.808 -44.670  1.00  0.00           C
ATOM   2221  O2  C   A  70     -14.453 -30.237 -44.951  1.00  0.00           O
ATOM   2222  C3' C   A  70     -15.176 -30.312 -40.450  1.00  0.00           C
ATOM   2223  H3' C   A  70     -16.159 -30.134 -40.483  1.00  0.00           H
ATOM   2224  C2' C   A  70     -14.422 -30.007 -41.739  1.00  0.00           C
ATOM   2225 1H2' C   A  70     -14.725 -29.188 -42.226  1.00  0.00           H
ATOM   2226  O2' C   A  70     -13.057 -29.736 -41.480  1.00  0.00           O
ATOM   2227 2HO' C   A  70     -12.976 -28.863 -41.000  1.00  0.00           H
ATOM   2228  O3' C   A  70     -14.792 -29.448 -39.384  1.00  0.00           O
ATOM   2229  P   U   A  71     -15.580 -28.064 -39.153  1.00  0.00           P
ATOM   2230  O1P U   A  71     -14.794 -27.258 -38.184  1.00  0.00           O
ATOM   2231  O2P U   A  71     -17.000 -28.384 -38.860  1.00  0.00           O
ATOM   2232  O5' U   A  71     -15.519 -27.342 -40.573  1.00  0.00           O
ATOM   2233  C5' U   A  71     -14.309 -26.750 -41.047  1.00  0.00           C
ATOM   2234 1H5' U   A  71     -13.603 -27.458 -41.065  1.00  0.00           H
ATOM   2235 2H5' U   A  71     -14.043 -26.030 -40.406  1.00  0.00           H
ATOM   2236  C4' U   A  71     -14.516 -26.176 -42.430  1.00  0.00           C
ATOM   2237  H4' U   A  71     -13.641 -25.757 -42.674  1.00  0.00           H
ATOM   2238  O4' U   A  71     -14.901 -27.247 -43.332  1.00  0.00           O
ATOM   2239  C1' U   A  71     -15.850 -26.767 -44.267  1.00  0.00           C
ATOM   2240  H1' U   A  71     -15.513 -26.919 -45.196  1.00  0.00           H
ATOM   2241  N1  U   A  71     -17.078 -27.564 -44.129  1.00  0.00           N
ATOM   2242  C6  U   A  71     -17.466 -28.070 -42.909  1.00  0.00           C
ATOM   2243  H6  U   A  71     -16.898 -27.885 -42.107  1.00  0.00           H
ATOM   2244  C5  U   A  71     -18.575 -28.800 -42.758  1.00  0.00           C
ATOM   2245  H5  U   A  71     -18.824 -29.151 -41.855  1.00  0.00           H
ATOM   2246  C4  U   A  71     -19.406 -29.079 -43.887  1.00  0.00           C
ATOM   2247  O4  U   A  71     -20.436 -29.753 -43.878  1.00  0.00           O
ATOM   2248  N3  U   A  71     -18.962 -28.541 -45.073  1.00  0.00           N
ATOM   2249  H3  U   A  71     -19.524 -28.718 -45.881  1.00  0.00           H
ATOM   2250  C2  U   A  71     -17.833 -27.789 -45.266  1.00  0.00           C
ATOM   2251  O2  U   A  71     -17.526 -27.355 -46.361  1.00  0.00           O
ATOM   2252  C3' U   A  71     -15.635 -25.152 -42.549  1.00  0.00           C
ATOM   2253  H3' U   A  71     -16.384 -25.257 -41.895  1.00  0.00           H
ATOM   2254  C2' U   A  71     -16.053 -25.273 -44.011  1.00  0.00           C
ATOM   2255 1H2' U   A  71     -16.948 -24.883 -44.225  1.00  0.00           H
ATOM   2256  O2' U   A  71     -15.179 -24.552 -44.859  1.00  0.00           O
ATOM   2257 2HO' U   A  71     -15.299 -23.571 -44.705  1.00  0.00           H
ATOM   2258  O3' U   A  71     -15.173 -23.844 -42.221  1.00  0.00           O
ATOM   2259  P   A   A  72     -16.165 -22.797 -41.508  1.00  0.00           P
ATOM   2260  O1P A   A  72     -15.315 -21.789 -40.823  1.00  0.00           O
ATOM   2261  O2P A   A  72     -17.177 -23.553 -40.725  1.00  0.00           O
ATOM   2262  O5' A   A  72     -16.908 -22.083 -42.724  1.00  0.00           O
ATOM   2263  C5' A   A  72     -16.613 -20.732 -43.082  1.00  0.00           C
ATOM   2264 1H5' A   A  72     -16.595 -20.186 -42.245  1.00  0.00           H
ATOM   2265 2H5' A   A  72     -17.344 -20.402 -43.680  1.00  0.00           H
ATOM   2266  C4' A   A  72     -15.279 -20.657 -43.789  1.00  0.00           C
ATOM   2267  H4' A   A  72     -14.587 -20.644 -43.067  1.00  0.00           H
ATOM   2268  O4' A   A  72     -15.150 -21.817 -44.660  1.00  0.00           O
ATOM   2269  C1' A   A  72     -14.872 -21.393 -45.978  1.00  0.00           C
ATOM   2270  H1' A   A  72     -14.240 -22.018 -46.436  1.00  0.00           H
ATOM   2271  N9  A   A  72     -16.114 -21.451 -46.749  1.00  0.00           N
ATOM   2272  C8  A   A  72     -17.231 -22.204 -46.483  1.00  0.00           C
ATOM   2273  H8  A   A  72     -17.301 -22.818 -45.697  1.00  0.00           H
ATOM   2274  N7  A   A  72     -18.197 -22.043 -47.355  1.00  0.00           N
ATOM   2275  C5  A   A  72     -17.680 -21.123 -48.257  1.00  0.00           C
ATOM   2276  C6  A   A  72     -18.213 -20.534 -49.418  1.00  0.00           C
ATOM   2277  N6  A   A  72     -19.431 -20.797 -49.891  1.00  0.00           N
ATOM   2278  H61 A   A  72     -20.023 -21.447 -49.414  1.00  0.00           H
ATOM   2279  H62 A   A  72     -19.753 -20.345 -50.723  1.00  0.00           H
ATOM   2280  N1  A   A  72     -17.438 -19.654 -50.087  1.00  0.00           N
ATOM   2281  C2  A   A  72     -16.213 -19.391 -49.617  1.00  0.00           C
ATOM   2282  H2  A   A  72     -15.681 -18.734 -50.151  1.00  0.00           H
ATOM   2283  N3  A   A  72     -15.602 -19.880 -48.540  1.00  0.00           N
ATOM   2284  C4  A   A  72     -16.399 -20.750 -47.896  1.00  0.00           C
ATOM   2285  C3' A   A  72     -15.098 -19.441 -44.694  1.00  0.00           C
ATOM   2286  H3' A   A  72     -15.944 -18.983 -44.968  1.00  0.00           H
ATOM   2287  C2' A   A  72     -14.278 -19.994 -45.853  1.00  0.00           C
ATOM   2288 1H2' A   A  72     -14.251 -19.424 -46.674  1.00  0.00           H
ATOM   2289  O2' A   A  72     -12.909 -20.106 -45.507  1.00  0.00           O
ATOM   2290 2HO' A   A  72     -12.511 -19.193 -45.423  1.00  0.00           H
ATOM   2291  O3' A   A  72     -14.432 -18.379 -44.017  1.00  0.00           O
ATOM   2292  P   C   A  73     -14.886 -16.859 -44.277  1.00  0.00           P
ATOM   2293  O1P C   A  73     -13.777 -15.977 -43.830  1.00  0.00           O
ATOM   2294  O2P C   A  73     -16.244 -16.679 -43.705  1.00  0.00           O
ATOM   2295  O5' C   A  73     -15.000 -16.762 -45.864  1.00  0.00           O
ATOM   2296  C5' C   A  73     -13.834 -16.707 -46.685  1.00  0.00           C
ATOM   2297 1H5' C   A  73     -13.905 -17.426 -47.377  1.00  0.00           H
ATOM   2298 2H5' C   A  73     -13.037 -16.879 -46.106  1.00  0.00           H
ATOM   2299  C4' C   A  73     -13.727 -15.352 -47.341  1.00  0.00           C
ATOM   2300  H4' C   A  73     -13.803 -14.681 -46.604  1.00  0.00           H
ATOM   2301  O4' C   A  73     -12.445 -15.272 -48.025  1.00  0.00           O
ATOM   2302  C1' C   A  73     -12.651 -15.021 -49.399  1.00  0.00           C
ATOM   2303  H1' C   A  73     -12.493 -14.055 -49.606  1.00  0.00           H
ATOM   2304  N1  C   A  73     -11.644 -15.776 -50.163  1.00  0.00           N
ATOM   2305  C6  C   A  73     -10.724 -15.124 -50.935  1.00  0.00           C
ATOM   2306  H6  C   A  73     -10.738 -14.125 -50.979  1.00  0.00           H
ATOM   2307  C5  C   A  73      -9.803 -15.801 -51.634  1.00  0.00           C
ATOM   2308  H5  C   A  73      -9.128 -15.327 -52.200  1.00  0.00           H
ATOM   2309  C4  C   A  73      -9.823 -17.223 -51.540  1.00  0.00           C
ATOM   2310  N4  C   A  73      -8.931 -17.953 -52.209  1.00  0.00           N
ATOM   2311  H41 C   A  73      -8.244 -17.503 -52.780  1.00  0.00           H
ATOM   2312  H42 C   A  73      -8.949 -18.950 -52.140  1.00  0.00           H
ATOM   2313  N3  C   A  73     -10.717 -17.868 -50.791  1.00  0.00           N
ATOM   2314  C2  C   A  73     -11.641 -17.173 -50.090  1.00  0.00           C
ATOM   2315  O2  C   A  73     -12.486 -17.740 -49.385  1.00  0.00           O
ATOM   2316  C3' C   A  73     -14.790 -15.065 -48.398  1.00  0.00           C
ATOM   2317  H3' C   A  73     -15.661 -15.537 -48.263  1.00  0.00           H
ATOM   2318  C2' C   A  73     -14.093 -15.413 -49.710  1.00  0.00           C
ATOM   2319 1H2' C   A  73     -14.257 -16.340 -50.048  1.00  0.00           H
ATOM   2320  O2' C   A  73     -14.563 -14.597 -50.766  1.00  0.00           O
ATOM   2321 2HO' C   A  73     -15.508 -14.842 -50.982  1.00  0.00           H
ATOM   2322  O3' C   A  73     -15.212 -13.706 -48.350  1.00  0.00           O
ATOM   2323  P   U   A  74     -16.579 -13.321 -47.596  1.00  0.00           P
ATOM   2324  O1P U   A  74     -16.809 -11.870 -47.811  1.00  0.00           O
ATOM   2325  O2P U   A  74     -16.523 -13.858 -46.212  1.00  0.00           O
ATOM   2326  O5' U   A  74     -17.699 -14.124 -48.396  1.00  0.00           O
ATOM   2327  C5' U   A  74     -17.732 -14.115 -49.822  1.00  0.00           C
ATOM   2328 1H5' U   A  74     -16.890 -14.540 -50.155  1.00  0.00           H
ATOM   2329 2H5' U   A  74     -17.767 -13.163 -50.126  1.00  0.00           H
ATOM   2330  C4' U   A  74     -18.939 -14.873 -50.321  1.00  0.00           C
ATOM   2331  H4' U   A  74     -19.062 -14.567 -51.265  1.00  0.00           H
ATOM   2332  O4' U   A  74     -18.683 -16.300 -50.211  1.00  0.00           O
ATOM   2333  C1' U   A  74     -19.870 -16.970 -49.823  1.00  0.00           C
ATOM   2334  H1' U   A  74     -20.070 -17.709 -50.466  1.00  0.00           H
ATOM   2335  N1  U   A  74     -19.641 -17.604 -48.516  1.00  0.00           N
ATOM   2336  C6  U   A  74     -18.533 -17.301 -47.756  1.00  0.00           C
ATOM   2337  H6  U   A  74     -17.873 -16.638 -48.109  1.00  0.00           H
ATOM   2338  C5  U   A  74     -18.308 -17.861 -46.564  1.00  0.00           C
ATOM   2339  H5  U   A  74     -17.492 -17.614 -46.041  1.00  0.00           H
ATOM   2340  C4  U   A  74     -19.235 -18.813 -46.036  1.00  0.00           C
ATOM   2341  O4  U   A  74     -19.147 -19.384 -44.949  1.00  0.00           O
ATOM   2342  N3  U   A  74     -20.315 -19.072 -46.847  1.00  0.00           N
ATOM   2343  H3  U   A  74     -20.979 -19.737 -46.506  1.00  0.00           H
ATOM   2344  C2  U   A  74     -20.580 -18.518 -48.072  1.00  0.00           C
ATOM   2345  O2  U   A  74     -21.572 -18.814 -48.713  1.00  0.00           O
ATOM   2346  C3' U   A  74     -20.220 -14.658 -49.528  1.00  0.00           C
ATOM   2347  H3' U   A  74     -20.098 -14.448 -48.558  1.00  0.00           H
ATOM   2348  C2' U   A  74     -20.997 -15.937 -49.812  1.00  0.00           C
ATOM   2349 1H2' U   A  74     -21.778 -16.105 -49.210  1.00  0.00           H
ATOM   2350  O2' U   A  74     -21.591 -15.901 -51.095  1.00  0.00           O
ATOM   2351 2HO' U   A  74     -22.331 -15.228 -51.101  1.00  0.00           H
ATOM   2352  O3' U   A  74     -20.914 -13.490 -49.956  1.00  0.00           O
ATOM   2353  P   C   A  75     -21.828 -12.677 -48.912  1.00  0.00           P
ATOM   2354  O1P C   A  75     -22.354 -11.482 -49.619  1.00  0.00           O
ATOM   2355  O2P C   A  75     -21.063 -12.505 -47.650  1.00  0.00           O
ATOM   2356  O5' C   A  75     -23.047 -13.662 -48.621  1.00  0.00           O
ATOM   2357  C5' C   A  75     -23.896 -14.112 -49.676  1.00  0.00           C
ATOM   2358 1H5' C   A  75     -23.385 -14.773 -50.225  1.00  0.00           H
ATOM   2359 2H5' C   A  75     -24.134 -13.322 -50.241  1.00  0.00           H
ATOM   2360  C4' C   A  75     -25.142 -14.749 -49.106  1.00  0.00           C
ATOM   2361  H4' C   A  75     -25.836 -14.640 -49.818  1.00  0.00           H
ATOM   2362  O4' C   A  75     -24.860 -16.139 -48.789  1.00  0.00           O
ATOM   2363  C1' C   A  75     -25.527 -16.501 -47.592  1.00  0.00           C
ATOM   2364  H1' C   A  75     -26.080 -17.321 -47.742  1.00  0.00           H
ATOM   2365  N1  C   A  75     -24.513 -16.858 -46.585  1.00  0.00           N
ATOM   2366  C6  C   A  75     -23.278 -16.272 -46.595  1.00  0.00           C
ATOM   2367  H6  C   A  75     -23.062 -15.592 -47.296  1.00  0.00           H
ATOM   2368  C5  C   A  75     -22.352 -16.594 -45.681  1.00  0.00           C
ATOM   2369  H5  C   A  75     -21.448 -16.167 -45.684  1.00  0.00           H
ATOM   2370  C4  C   A  75     -22.707 -17.569 -44.704  1.00  0.00           C
ATOM   2371  N4  C   A  75     -21.828 -17.935 -43.772  1.00  0.00           N
ATOM   2372  H41 C   A  75     -20.916 -17.525 -43.757  1.00  0.00           H
ATOM   2373  H42 C   A  75     -22.080 -18.619 -43.088  1.00  0.00           H
ATOM   2374  N3  C   A  75     -23.910 -18.145 -44.685  1.00  0.00           N
ATOM   2375  C2  C   A  75     -24.834 -17.809 -45.613  1.00  0.00           C
ATOM   2376  O2  C   A  75     -25.961 -18.322 -45.623  1.00  0.00           O
ATOM   2377  C3' C   A  75     -25.637 -14.158 -47.794  1.00  0.00           C
ATOM   2378  H3' C   A  75     -24.932 -13.768 -47.201  1.00  0.00           H
ATOM   2379  C2' C   A  75     -26.409 -15.321 -47.185  1.00  0.00           C
ATOM   2380 1H2' C   A  75     -26.639 -15.219 -46.217  1.00  0.00           H
ATOM   2381  O2' C   A  75     -27.678 -15.475 -47.792  1.00  0.00           O
ATOM   2382 2HO' C   A  75     -28.266 -14.709 -47.534  1.00  0.00           H
ATOM   2383  O3' C   A  75     -26.451 -13.008 -48.009  1.00  0.00           O
ATOM   2384  P   U   A  76     -26.344 -11.752 -47.008  1.00  0.00           P
ATOM   2385  O1P U   A  76     -26.936 -10.581 -47.703  1.00  0.00           O
ATOM   2386  O2P U   A  76     -24.954 -11.671 -46.490  1.00  0.00           O
ATOM   2387  O5' U   A  76     -27.302 -12.146 -45.797  1.00  0.00           O
ATOM   2388  C5' U   A  76     -28.719 -12.022 -45.912  1.00  0.00           C
ATOM   2389 1H5' U   A  76     -28.969 -12.192 -46.865  1.00  0.00           H
ATOM   2390 2H5' U   A  76     -28.969 -11.086 -45.663  1.00  0.00           H
ATOM   2391  C4' U   A  76     -29.408 -13.013 -45.001  1.00  0.00           C
ATOM   2392  H4' U   A  76     -30.340 -13.076 -45.359  1.00  0.00           H
ATOM   2393  O4' U   A  76     -28.695 -14.277 -45.035  1.00  0.00           O
ATOM   2394  C1' U   A  76     -28.785 -14.907 -43.767  1.00  0.00           C
ATOM   2395  H1' U   A  76     -29.214 -15.805 -43.865  1.00  0.00           H
ATOM   2396  N1  U   A  76     -27.423 -15.149 -43.269  1.00  0.00           N
ATOM   2397  C6  U   A  76     -26.344 -14.451 -43.764  1.00  0.00           C
ATOM   2398  H6  U   A  76     -26.498 -13.765 -44.475  1.00  0.00           H
ATOM   2399  C5  U   A  76     -25.098 -14.658 -43.328  1.00  0.00           C
ATOM   2400  H5  U   A  76     -24.340 -14.132 -43.713  1.00  0.00           H
ATOM   2401  C4  U   A  76     -24.849 -15.631 -42.311  1.00  0.00           C
ATOM   2402  O4  U   A  76     -23.748 -15.924 -41.843  1.00  0.00           O
ATOM   2403  N3  U   A  76     -25.970 -16.287 -41.858  1.00  0.00           N
ATOM   2404  H3  U   A  76     -25.828 -16.971 -41.143  1.00  0.00           H
ATOM   2405  C2  U   A  76     -27.261 -16.104 -42.281  1.00  0.00           C
ATOM   2406  O2  U   A  76     -28.188 -16.740 -41.815  1.00  0.00           O
ATOM   2407  C3' U   A  76     -29.429 -12.646 -43.526  1.00  0.00           C
ATOM   2408  H3' U   A  76     -28.641 -12.122 -43.201  1.00  0.00           H
ATOM   2409  C2' U   A  76     -29.619 -14.003 -42.856  1.00  0.00           C
ATOM   2410 1H2' U   A  76     -29.425 -14.024 -41.875  1.00  0.00           H
ATOM   2411  O2' U   A  76     -30.969 -14.420 -42.919  1.00  0.00           O
ATOM   2412 2HO' U   A  76     -31.526 -13.837 -42.328  1.00  0.00           H
ATOM   2413  O3' U   A  76     -30.483 -11.735 -43.226  1.00  0.00           O
ATOM   2414  P   U   A  77     -30.332 -10.714 -41.992  1.00  0.00           P
ATOM   2415  O1P U   A  77     -31.447  -9.737 -42.087  1.00  0.00           O
ATOM   2416  O2P U   A  77     -28.930 -10.225 -41.951  1.00  0.00           O
ATOM   2417  O5' U   A  77     -30.578 -11.623 -40.706  1.00  0.00           O
ATOM   2418  C5' U   A  77     -31.862 -12.184 -40.436  1.00  0.00           C
ATOM   2419 1H5' U   A  77     -32.147 -12.709 -41.238  1.00  0.00           H
ATOM   2420 2H5' U   A  77     -32.504 -11.432 -40.285  1.00  0.00           H
ATOM   2421  C4' U   A  77     -31.796 -13.075 -39.218  1.00  0.00           C
ATOM   2422  H4' U   A  77     -32.747 -13.320 -39.028  1.00  0.00           H
ATOM   2423  O4' U   A  77     -30.957 -14.222 -39.514  1.00  0.00           O
ATOM   2424  C1' U   A  77     -30.253 -14.610 -38.348  1.00  0.00           C
ATOM   2425  H1' U   A  77     -30.472 -15.560 -38.124  1.00  0.00           H
ATOM   2426  N1  U   A  77     -28.812 -14.567 -38.639  1.00  0.00           N
ATOM   2427  C6  U   A  77     -28.290 -13.647 -39.521  1.00  0.00           C
ATOM   2428  H6  U   A  77     -28.909 -13.000 -39.966  1.00  0.00           H
ATOM   2429  C5  U   A  77     -26.986 -13.589 -39.803  1.00  0.00           C
ATOM   2430  H5  U   A  77     -26.645 -12.907 -40.450  1.00  0.00           H
ATOM   2431  C4  U   A  77     -26.078 -14.501 -39.181  1.00  0.00           C
ATOM   2432  O4  U   A  77     -24.863 -14.554 -39.370  1.00  0.00           O
ATOM   2433  N3  U   A  77     -26.665 -15.390 -38.311  1.00  0.00           N
ATOM   2434  H3  U   A  77     -26.055 -16.040 -37.858  1.00  0.00           H
ATOM   2435  C2  U   A  77     -27.997 -15.481 -37.998  1.00  0.00           C
ATOM   2436  O2  U   A  77     -28.420 -16.309 -37.212  1.00  0.00           O
ATOM   2437  C3' U   A  77     -31.154 -12.454 -37.987  1.00  0.00           C
ATOM   2438  H3' U   A  77     -30.447 -11.771 -38.169  1.00  0.00           H
ATOM   2439  C2' U   A  77     -30.676 -13.677 -37.212  1.00  0.00           C
ATOM   2440 1H2' U   A  77     -30.008 -13.486 -36.493  1.00  0.00           H
ATOM   2441  O2' U   A  77     -31.737 -14.287 -36.503  1.00  0.00           O
ATOM   2442 2HO' U   A  77     -32.026 -13.689 -35.756  1.00  0.00           H
ATOM   2443  O3' U   A  77     -32.088 -11.670 -37.249  1.00  0.00           O
ATOM   2444  P   U   A  78     -31.566 -10.684 -36.090  1.00  0.00           P
ATOM   2445  O1P U   A  78     -32.559  -9.588 -35.960  1.00  0.00           O
ATOM   2446  O2P U   A  78     -30.140 -10.356 -36.350  1.00  0.00           O
ATOM   2447  O5' U   A  78     -31.635 -11.575 -34.770  1.00  0.00           O
ATOM   2448  C5' U   A  78     -32.875 -12.104 -34.305  1.00  0.00           C
ATOM   2449 1H5' U   A  78     -33.306 -12.596 -35.061  1.00  0.00           H
ATOM   2450 2H5' U   A  78     -33.456 -11.338 -34.031  1.00  0.00           H
ATOM   2451  C4' U   A  78     -32.639 -13.033 -33.137  1.00  0.00           C
ATOM   2452  H4' U   A  78     -33.542 -13.172 -32.730  1.00  0.00           H
ATOM   2453  O4' U   A  78     -32.039 -14.262 -33.624  1.00  0.00           O
ATOM   2454  C1' U   A  78     -31.096 -14.741 -32.681  1.00  0.00           C
ATOM   2455  H1' U   A  78     -31.320 -15.681 -32.423  1.00  0.00           H
ATOM   2456  N1  U   A  78     -29.777 -14.788 -33.328  1.00  0.00           N
ATOM   2457  C6  U   A  78     -29.315 -13.733 -34.082  1.00  0.00           C
ATOM   2458  H6  U   A  78     -29.895 -12.925 -34.186  1.00  0.00           H
ATOM   2459  C5  U   A  78     -28.120 -13.750 -34.680  1.00  0.00           C
ATOM   2460  H5  U   A  78     -27.819 -12.963 -35.218  1.00  0.00           H
ATOM   2461  C4  U   A  78     -27.272 -14.894 -34.551  1.00  0.00           C
ATOM   2462  O4  U   A  78     -26.156 -15.025 -35.051  1.00  0.00           O
ATOM   2463  N3  U   A  78     -27.795 -15.911 -33.785  1.00  0.00           N
ATOM   2464  H3  U   A  78     -27.225 -16.726 -33.676  1.00  0.00           H
ATOM   2465  C2  U   A  78     -29.013 -15.928 -33.155  1.00  0.00           C
ATOM   2466  O2  U   A  78     -29.383 -16.881 -32.492  1.00  0.00           O
ATOM   2467  C3' U   A  78     -31.660 -12.526 -32.087  1.00  0.00           C
ATOM   2468  H3' U   A  78     -30.943 -11.915 -32.422  1.00  0.00           H
ATOM   2469  C2' U   A  78     -31.150 -13.819 -31.462  1.00  0.00           C
ATOM   2470 1H2' U   A  78     -30.320 -13.725 -30.912  1.00  0.00           H
ATOM   2471  O2' U   A  78     -32.082 -14.348 -30.537  1.00  0.00           O
ATOM   2472 2HO' U   A  78     -32.128 -13.754 -29.734  1.00  0.00           H
ATOM   2473  O3' U   A  78     -32.302 -11.674 -31.142  1.00  0.00           O
ATOM   2474  P   C   A  79     -31.440 -10.580 -30.338  1.00  0.00           P
ATOM   2475  O1P C   A  79     -32.369  -9.495 -29.930  1.00  0.00           O
ATOM   2476  O2P C   A  79     -30.229 -10.248 -31.131  1.00  0.00           O
ATOM   2477  O5' C   A  79     -30.972 -11.352 -29.025  1.00  0.00           O
ATOM   2478  C5' C   A  79     -31.925 -11.895 -28.113  1.00  0.00           C
ATOM   2479 1H5' C   A  79     -32.625 -12.374 -28.643  1.00  0.00           H
ATOM   2480 2H5' C   A  79     -32.345 -11.137 -27.614  1.00  0.00           H
ATOM   2481  C4' C   A  79     -31.246 -12.845 -27.155  1.00  0.00           C
ATOM   2482  H4' C   A  79     -31.939 -13.043 -26.462  1.00  0.00           H
ATOM   2483  O4' C   A  79     -30.806 -14.019 -27.882  1.00  0.00           O
ATOM   2484  C1' C   A  79     -29.653 -14.555 -27.258  1.00  0.00           C
ATOM   2485  H1' C   A  79     -29.863 -15.464 -26.898  1.00  0.00           H
ATOM   2486  N1  C   A  79     -28.611 -14.735 -28.282  1.00  0.00           N
ATOM   2487  C6  C   A  79     -28.441 -13.816 -29.279  1.00  0.00           C
ATOM   2488  H6  C   A  79     -29.030 -13.009 -29.309  1.00  0.00           H
ATOM   2489  C5  C   A  79     -27.498 -13.979 -30.216  1.00  0.00           C
ATOM   2490  H5  C   A  79     -27.372 -13.310 -30.948  1.00  0.00           H
ATOM   2491  C4  C   A  79     -26.681 -15.144 -30.129  1.00  0.00           C
ATOM   2492  N4  C   A  79     -25.726 -15.363 -31.032  1.00  0.00           N
ATOM   2493  H41 C   A  79     -25.580 -14.709 -31.774  1.00  0.00           H
ATOM   2494  H42 C   A  79     -25.155 -16.181 -30.967  1.00  0.00           H
ATOM   2495  N3  C   A  79     -26.837 -16.044 -29.158  1.00  0.00           N
ATOM   2496  C2  C   A  79     -27.793 -15.867 -28.219  1.00  0.00           C
ATOM   2497  O2  C   A  79     -27.965 -16.681 -27.302  1.00  0.00           O
ATOM   2498  C3' C   A  79     -29.973 -12.326 -26.505  1.00  0.00           C
ATOM   2499  H3' C   A  79     -29.438 -11.690 -27.062  1.00  0.00           H
ATOM   2500  C2' C   A  79     -29.242 -13.610 -26.125  1.00  0.00           C
ATOM   2501 1H2' C   A  79     -28.264 -13.497 -25.948  1.00  0.00           H
ATOM   2502  O2' C   A  79     -29.730 -14.138 -24.907  1.00  0.00           O
ATOM   2503 2HO' C   A  79     -29.471 -13.533 -24.154  1.00  0.00           H
ATOM   2504  O3' C   A  79     -30.259 -11.508 -25.373  1.00  0.00           O
ATOM   2505  P   C   A  80     -29.076 -10.673 -24.671  1.00  0.00           P
ATOM   2506  O1P C   A  80     -29.691  -9.479 -24.039  1.00  0.00           O
ATOM   2507  O2P C   A  80     -27.974 -10.499 -25.652  1.00  0.00           O
ATOM   2508  O5' C   A  80     -28.560 -11.639 -23.513  1.00  0.00           O
ATOM   2509  C5' C   A  80     -29.436 -12.072 -22.474  1.00  0.00           C
ATOM   2510 1H5' C   A  80     -30.236 -12.496 -22.899  1.00  0.00           H
ATOM   2511 2H5' C   A  80     -29.722 -11.267 -21.954  1.00  0.00           H
ATOM   2512  C4' C   A  80     -28.729 -13.060 -21.574  1.00  0.00           C
ATOM   2513  H4' C   A  80     -29.261 -13.061 -20.727  1.00  0.00           H
ATOM   2514  O4' C   A  80     -28.691 -14.355 -22.229  1.00  0.00           O
ATOM   2515  C1' C   A  80     -27.487 -15.024 -21.892  1.00  0.00           C
ATOM   2516  H1' C   A  80     -27.697 -15.901 -21.459  1.00  0.00           H
ATOM   2517  N1  C   A  80     -26.762 -15.331 -23.136  1.00  0.00           N
ATOM   2518  C6  C   A  80     -26.713 -14.427 -24.161  1.00  0.00           C
ATOM   2519  H6  C   A  80     -27.178 -13.547 -24.063  1.00  0.00           H
ATOM   2520  C5  C   A  80     -26.052 -14.701 -25.294  1.00  0.00           C
ATOM   2521  H5  C   A  80     -26.012 -14.041 -26.044  1.00  0.00           H
ATOM   2522  C4  C   A  80     -25.409 -15.969 -25.388  1.00  0.00           C
ATOM   2523  N4  C   A  80     -24.741 -16.302 -26.492  1.00  0.00           N
ATOM   2524  H41 C   A  80     -24.690 -15.661 -27.258  1.00  0.00           H
ATOM   2525  H42 C   A  80     -24.291 -17.193 -26.555  1.00  0.00           H
ATOM   2526  N3  C   A  80     -25.451 -16.858 -24.395  1.00  0.00           N
ATOM   2527  C2  C   A  80     -26.120 -16.567 -23.256  1.00  0.00           C
ATOM   2528  O2  C   A  80     -26.180 -17.369 -22.313  1.00  0.00           O
ATOM   2529  C3' C   A  80     -27.269 -12.751 -21.278  1.00  0.00           C
ATOM   2530  H3' C   A  80     -26.775 -12.266 -22.000  1.00  0.00           H
ATOM   2531  C2' C   A  80     -26.706 -14.125 -20.933  1.00  0.00           C
ATOM   2532 1H2' C   A  80     -25.708 -14.189 -20.947  1.00  0.00           H
ATOM   2533  O2' C   A  80     -27.030 -14.493 -19.606  1.00  0.00           O
ATOM   2534 2HO' C   A  80     -26.526 -13.913 -18.967  1.00  0.00           H
ATOM   2535  O3' C   A  80     -27.139 -11.820 -20.207  1.00  0.00           O
ATOM   2536  P   C   A  81     -25.805 -10.929 -20.077  1.00  0.00           P
ATOM   2537  O1P C   A  81     -26.221  -9.568 -19.655  1.00  0.00           O
ATOM   2538  O2P C   A  81     -24.992 -11.100 -21.309  1.00  0.00           O
ATOM   2539  O5' C   A  81     -25.012 -11.598 -18.868  1.00  0.00           O
ATOM   2540  C5' C   A  81     -25.690 -12.018 -17.685  1.00  0.00           C
ATOM   2541 1H5' C   A  81     -26.556 -12.439 -17.956  1.00  0.00           H
ATOM   2542 2H5' C   A  81     -25.873 -11.208 -17.127  1.00  0.00           H
ATOM   2543  C4' C   A  81     -24.840 -13.004 -16.920  1.00  0.00           C
ATOM   2544  H4' C   A  81     -25.239 -13.035 -16.003  1.00  0.00           H
ATOM   2545  O4' C   A  81     -24.876 -14.286 -17.603  1.00  0.00           O
ATOM   2546  C1' C   A  81     -23.607 -14.911 -17.517  1.00  0.00           C
ATOM   2547  H1' C   A  81     -23.706 -15.823 -17.118  1.00  0.00           H
ATOM   2548  N1  C   A  81     -23.087 -15.104 -18.881  1.00  0.00           N
ATOM   2549  C6  C   A  81     -23.437 -14.252 -19.892  1.00  0.00           C
ATOM   2550  H6  C   A  81     -24.055 -13.489 -19.701  1.00  0.00           H
ATOM   2551  C5  C   A  81     -22.966 -14.422 -21.134  1.00  0.00           C
ATOM   2552  H5  C   A  81     -23.218 -13.799 -21.875  1.00  0.00           H
ATOM   2553  C4  C   A  81     -22.092 -15.525 -21.359  1.00  0.00           C
ATOM   2554  N4  C   A  81     -21.595 -15.750 -22.575  1.00  0.00           N
ATOM   2555  H41 C   A  81     -21.835 -15.144 -23.333  1.00  0.00           H
ATOM   2556  H42 C   A  81     -20.982 -16.525 -22.729  1.00  0.00           H
ATOM   2557  N3  C   A  81     -21.743 -16.361 -20.380  1.00  0.00           N
ATOM   2558  C2  C   A  81     -22.224 -16.176 -19.130  1.00  0.00           C
ATOM   2559  O2  C   A  81     -21.919 -16.931 -18.196  1.00  0.00           O
ATOM   2560  C3' C   A  81     -23.360 -12.662 -16.838  1.00  0.00           C
ATOM   2561  H3' C   A  81     -22.998 -12.135 -17.607  1.00  0.00           H
ATOM   2562  C2' C   A  81     -22.716 -14.030 -16.641  1.00  0.00           C
ATOM   2563 1H2' C   A  81     -21.729 -14.062 -16.801  1.00  0.00           H
ATOM   2564  O2' C   A  81     -22.830 -14.464 -15.300  1.00  0.00           O
ATOM   2565 2HO' C   A  81     -22.251 -13.895 -14.715  1.00  0.00           H
ATOM   2566  O3' C   A  81     -23.086 -11.769 -15.761  1.00  0.00           O
ATOM   2567  P   C   A  82     -21.731 -10.903 -15.764  1.00  0.00           P
ATOM   2568  O1P C   A  82     -21.966  -9.705 -14.919  1.00  0.00           O
ATOM   2569  O2P C   A  82     -21.281 -10.731 -17.170  1.00  0.00           O
ATOM   2570  O5' C   A  82     -20.676 -11.836 -15.020  1.00  0.00           O
ATOM   2571  C5' C   A  82     -20.899 -12.276 -13.681  1.00  0.00           C
ATOM   2572 1H5' C   A  82     -21.797 -12.714 -13.643  1.00  0.00           H
ATOM   2573 2H5' C   A  82     -20.894 -11.473 -13.085  1.00  0.00           H
ATOM   2574  C4' C   A  82     -19.819 -13.249 -13.267  1.00  0.00           C
ATOM   2575  H4' C   A  82     -19.877 -13.291 -12.270  1.00  0.00           H
ATOM   2576  O4' C   A  82     -20.063 -14.527 -13.908  1.00  0.00           O
ATOM   2577  C1' C   A  82     -18.827 -15.160 -14.191  1.00  0.00           C
ATOM   2578  H1' C   A  82     -18.782 -16.035 -13.709  1.00  0.00           H
ATOM   2579  N1  C   A  82     -18.779 -15.464 -15.631  1.00  0.00           N
ATOM   2580  C6  C   A  82     -19.348 -14.621 -16.544  1.00  0.00           C
ATOM   2581  H6  C   A  82     -19.799 -13.786 -16.228  1.00  0.00           H
ATOM   2582  C5  C   A  82     -19.312 -14.895 -17.855  1.00  0.00           C
ATOM   2583  H5  C   A  82     -19.729 -14.282 -18.526  1.00  0.00           H
ATOM   2584  C4  C   A  82     -18.655 -16.095 -18.255  1.00  0.00           C
ATOM   2585  N4  C   A  82     -18.586 -16.424 -19.544  1.00  0.00           N
ATOM   2586  H41 C   A  82     -18.996 -15.828 -20.235  1.00  0.00           H
ATOM   2587  H42 C   A  82     -18.124 -17.267 -19.821  1.00  0.00           H
ATOM   2588  N3  C   A  82     -18.094 -16.922 -17.373  1.00  0.00           N
ATOM   2589  C2  C   A  82     -18.139 -16.633 -16.053  1.00  0.00           C
ATOM   2590  O2  C   A  82     -17.626 -17.376 -15.204  1.00  0.00           O
ATOM   2591  C3' C   A  82     -18.408 -12.881 -13.699  1.00  0.00           C
ATOM   2592  H3' C   A  82     -18.343 -12.360 -14.550  1.00  0.00           H
ATOM   2593  C2' C   A  82     -17.703 -14.233 -13.725  1.00  0.00           C
ATOM   2594 1H2' C   A  82     -16.845 -14.250 -14.239  1.00  0.00           H
ATOM   2595  O2' C   A  82     -17.305 -14.629 -12.427  1.00  0.00           O
ATOM   2596 2HO' C   A  82     -16.569 -14.032 -12.107  1.00  0.00           H
ATOM   2597  O3' C   A  82     -17.802 -11.969 -12.786  1.00  0.00           O
ATOM   2598  P   C   A  83     -16.412 -11.258 -13.170  1.00  0.00           P
ATOM   2599  O1P C   A  83     -16.287 -10.041 -12.328  1.00  0.00           O
ATOM   2600  O2P C   A  83     -16.335 -11.137 -14.649  1.00  0.00           O
ATOM   2601  O5' C   A  83     -15.303 -12.302 -12.702  1.00  0.00           O
ATOM   2602  C5' C   A  83     -15.168 -12.665 -11.328  1.00  0.00           C
ATOM   2603 1H5' C   A  83     -16.026 -13.084 -11.031  1.00  0.00           H
ATOM   2604 2H5' C   A  83     -15.005 -11.831 -10.801  1.00  0.00           H
ATOM   2605  C4' C   A  83     -14.020 -13.633 -11.155  1.00  0.00           C
ATOM   2606  H4' C   A  83     -13.786 -13.589 -10.184  1.00  0.00           H
ATOM   2607  O4' C   A  83     -14.450 -14.952 -11.581  1.00  0.00           O
ATOM   2608  C1' C   A  83     -13.364 -15.637 -12.180  1.00  0.00           C
ATOM   2609  H1' C   A  83     -13.190 -16.486 -11.682  1.00  0.00           H
ATOM   2610  N1  C   A  83     -13.752 -16.019 -13.547  1.00  0.00           N
ATOM   2611  C6  C   A  83     -14.572 -15.217 -14.292  1.00  0.00           C
ATOM   2612  H6  C   A  83     -14.907 -14.359 -13.903  1.00  0.00           H
ATOM   2613  C5  C   A  83     -14.933 -15.562 -15.534  1.00  0.00           C
ATOM   2614  H5  C   A  83     -15.534 -14.979 -16.081  1.00  0.00           H
ATOM   2615  C4  C   A  83     -14.428 -16.792 -16.047  1.00  0.00           C
ATOM   2616  N4  C   A  83     -14.752 -17.190 -17.276  1.00  0.00           N
ATOM   2617  H41 C   A  83     -15.352 -16.625 -17.843  1.00  0.00           H
ATOM   2618  H42 C   A  83     -14.395 -18.054 -17.632  1.00  0.00           H
ATOM   2619  N3  C   A  83     -13.625 -17.579 -15.330  1.00  0.00           N
ATOM   2620  C2  C   A  83     -13.269 -17.219 -14.077  1.00  0.00           C
ATOM   2621  O2  C   A  83     -12.524 -17.924 -13.382  1.00  0.00           O
ATOM   2622  C3' C   A  83     -12.790 -13.347 -12.003  1.00  0.00           C
ATOM   2623  H3' C   A  83     -12.969 -12.889 -12.874  1.00  0.00           H
ATOM   2624  C2' C   A  83     -12.140 -14.721 -12.127  1.00  0.00           C
ATOM   2625 1H2' C   A  83     -11.467 -14.803 -12.862  1.00  0.00           H
ATOM   2626  O2' C   A  83     -11.390 -15.042 -10.972  1.00  0.00           O
ATOM   2627 2HO' C   A  83     -10.585 -14.451 -10.922  1.00  0.00           H
ATOM   2628  O3' C   A  83     -11.932 -12.397 -11.376  1.00  0.00           O
ATOM   2629  P   C   A  84     -10.729 -11.732 -12.211  1.00  0.00           P
ATOM   2630  O1P C   A  84     -10.408 -10.432 -11.571  1.00  0.00           O
ATOM   2631  O2P C   A  84     -11.077 -11.773 -13.654  1.00  0.00           O
ATOM   2632  O5' C   A  84      -9.501 -12.719 -11.970  1.00  0.00           O
ATOM   2633  C5' C   A  84      -8.985 -12.946 -10.659  1.00  0.00           C
ATOM   2634 1H5' C   A  84      -9.729 -13.295 -10.089  1.00  0.00           H
ATOM   2635 2H5' C   A  84      -8.668 -12.070 -10.294  1.00  0.00           H
ATOM   2636  C4' C   A  84      -7.847 -13.940 -10.710  1.00  0.00           C
ATOM   2637  H4' C   A  84      -7.346 -13.799  -9.856  1.00  0.00           H
ATOM   2638  O4' C   A  84      -8.394 -15.279 -10.843  1.00  0.00           O
ATOM   2639  C1' C   A  84      -7.524 -16.073 -11.631  1.00  0.00           C
ATOM   2640  H1' C   A  84      -7.227 -16.869 -11.104  1.00  0.00           H
ATOM   2641  N1  C   A  84      -8.280 -16.588 -12.784  1.00  0.00           N
ATOM   2642  C6  C   A  84      -9.260 -15.838 -13.371  1.00  0.00           C
ATOM   2643  H6  C   A  84      -9.462 -14.926 -13.014  1.00  0.00           H
ATOM   2644  C5  C   A  84      -9.955 -16.304 -14.417  1.00  0.00           C
ATOM   2645  H5  C   A  84     -10.673 -15.758 -14.849  1.00  0.00           H
ATOM   2646  C4  C   A  84      -9.630 -17.608 -14.890  1.00  0.00           C
ATOM   2647  N4  C   A  84     -10.288 -18.128 -15.925  1.00  0.00           N
ATOM   2648  H41 C   A  84     -11.012 -17.603 -16.372  1.00  0.00           H
ATOM   2649  H42 C   A  84     -10.058 -19.044 -16.255  1.00  0.00           H
ATOM   2650  N3  C   A  84      -8.674 -18.347 -14.327  1.00  0.00           N
ATOM   2651  C2  C   A  84      -7.981 -17.863 -13.273  1.00  0.00           C
ATOM   2652  O2  C   A  84      -7.083 -18.520 -12.726  1.00  0.00           O
ATOM   2653  C3' C   A  84      -6.908 -13.805 -11.900  1.00  0.00           C
ATOM   2654  H3' C   A  84      -7.325 -13.450 -12.736  1.00  0.00           H
ATOM   2655  C2' C   A  84      -6.325 -15.208 -12.024  1.00  0.00           C
ATOM   2656 1H2' C   A  84      -5.877 -15.402 -12.897  1.00  0.00           H
ATOM   2657  O2' C   A  84      -5.293 -15.421 -11.080  1.00  0.00           O
ATOM   2658 2HO' C   A  84      -4.500 -14.862 -11.322  1.00  0.00           H
ATOM   2659  O3' C   A  84      -5.905 -12.818 -11.669  1.00  0.00           O
ATOM   2660  P   U   A  85      -4.959 -12.340 -12.880  1.00  0.00           P
ATOM   2661  O1P U   A  85      -4.435 -10.997 -12.524  1.00  0.00           O
ATOM   2662  O2P U   A  85      -5.695 -12.525 -14.157  1.00  0.00           O
ATOM   2663  O5' U   A  85      -3.744 -13.370 -12.853  1.00  0.00           O
ATOM   2664  C5' U   A  85      -2.900 -13.482 -11.707  1.00  0.00           C
ATOM   2665 1H5' U   A  85      -3.475 -13.699 -10.918  1.00  0.00           H
ATOM   2666 2H5' U   A  85      -2.454 -12.599 -11.562  1.00  0.00           H
ATOM   2667  C4' U   A  85      -1.868 -14.565 -11.922  1.00  0.00           C
ATOM   2668  H4' U   A  85      -1.167 -14.400 -11.229  1.00  0.00           H
ATOM   2669  O4' U   A  85      -2.515 -15.858 -11.786  1.00  0.00           O
ATOM   2670  C1' U   A  85      -1.959 -16.772 -12.714  1.00  0.00           C
ATOM   2671  H1' U   A  85      -1.622 -17.580 -12.231  1.00  0.00           H
ATOM   2672  N1  U   A  85      -3.031 -17.232 -13.609  1.00  0.00           N
ATOM   2673  C6  U   A  85      -3.955 -16.353 -14.125  1.00  0.00           C
ATOM   2674  H6  U   A  85      -3.889 -15.386 -13.880  1.00  0.00           H
ATOM   2675  C5  U   A  85      -4.937 -16.744 -14.941  1.00  0.00           C
ATOM   2676  H5  U   A  85      -5.589 -16.074 -15.296  1.00  0.00           H
ATOM   2677  C4  U   A  85      -5.056 -18.121 -15.307  1.00  0.00           C
ATOM   2678  O4  U   A  85      -5.907 -18.599 -16.058  1.00  0.00           O
ATOM   2679  N3  U   A  85      -4.103 -18.945 -14.755  1.00  0.00           N
ATOM   2680  H3  U   A  85      -4.161 -19.915 -14.991  1.00  0.00           H
ATOM   2681  C2  U   A  85      -3.082 -18.580 -13.916  1.00  0.00           C
ATOM   2682  O2  U   A  85      -2.283 -19.390 -13.480  1.00  0.00           O
ATOM   2683  C3' U   A  85      -1.232 -14.601 -13.304  1.00  0.00           C
ATOM   2684  H3' U   A  85      -1.805 -14.256 -14.047  1.00  0.00           H
ATOM   2685  C2' U   A  85      -0.817 -16.062 -13.443  1.00  0.00           C
ATOM   2686 1H2' U   A  85      -0.607 -16.353 -14.376  1.00  0.00           H
ATOM   2687  O2' U   A  85       0.389 -16.326 -12.750  1.00  0.00           O
ATOM   2688 2HO' U   A  85       1.147 -15.868 -13.214  1.00  0.00           H
ATOM   2689  O3' U   A  85      -0.123 -13.710 -13.395  1.00  0.00           O
ATOM   2690  P   U   A  86       0.461 -13.303 -14.838  1.00  0.00           P
ATOM   2691  O1P U   A  86       0.945 -11.903 -14.741  1.00  0.00           O
ATOM   2692  O2P U   A  86      -0.543 -13.662 -15.873  1.00  0.00           O
ATOM   2693  O5' U   A  86       1.723 -14.258 -15.027  1.00  0.00           O
ATOM   2694  C5' U   A  86       2.789 -14.267 -14.078  1.00  0.00           C
ATOM   2695 1H5' U   A  86       2.390 -14.317 -13.162  1.00  0.00           H
ATOM   2696 2H5' U   A  86       3.298 -13.411 -14.174  1.00  0.00           H
ATOM   2697  C4' U   A  86       3.695 -15.452 -14.326  1.00  0.00           C
ATOM   2698  H4' U   A  86       4.502 -15.296 -13.757  1.00  0.00           H
ATOM   2699  O4' U   A  86       2.981 -16.666 -13.969  1.00  0.00           O
ATOM   2700  C1' U   A  86       3.246 -17.678 -14.923  1.00  0.00           C
ATOM   2701  H1' U   A  86       3.548 -18.511 -14.459  1.00  0.00           H
ATOM   2702  N1  U   A  86       1.986 -18.007 -15.607  1.00  0.00           N
ATOM   2703  C6  U   A  86       1.143 -17.020 -16.065  1.00  0.00           C
ATOM   2704  H6  U   A  86       1.400 -16.064 -15.926  1.00  0.00           H
ATOM   2705  C5  U   A  86      -0.006 -17.295 -16.689  1.00  0.00           C
ATOM   2706  H5  U   A  86      -0.591 -16.550 -17.010  1.00  0.00           H
ATOM   2707  C4  U   A  86      -0.399 -18.653 -16.897  1.00  0.00           C
ATOM   2708  O4  U   A  86      -1.431 -19.031 -17.450  1.00  0.00           O
ATOM   2709  N3  U   A  86       0.490 -19.587 -16.415  1.00  0.00           N
ATOM   2710  H3  U   A  86       0.244 -20.547 -16.548  1.00  0.00           H
ATOM   2711  C2  U   A  86       1.676 -19.343 -15.773  1.00  0.00           C
ATOM   2712  O2  U   A  86       2.397 -20.244 -15.384  1.00  0.00           O
ATOM   2713  C3' U   A  86       4.116 -15.654 -15.776  1.00  0.00           C
ATOM   2714  H3' U   A  86       3.483 -15.284 -16.456  1.00  0.00           H
ATOM   2715  C2' U   A  86       4.335 -17.160 -15.862  1.00  0.00           C
ATOM   2716 1H2' U   A  86       4.362 -17.533 -16.790  1.00  0.00           H
ATOM   2717  O2' U   A  86       5.598 -17.527 -15.341  1.00  0.00           O
ATOM   2718 2HO' U   A  86       6.319 -17.193 -15.948  1.00  0.00           H
ATOM   2719  O3' U   A  86       5.298 -14.923 -16.086  1.00  0.00           O
ATOM   2720  P   C   A  87       5.192 -13.389 -16.556  1.00  0.00           P
ATOM   2721  O1P C   A  87       3.756 -13.060 -16.745  1.00  0.00           O
ATOM   2722  O2P C   A  87       6.018 -12.568 -15.636  1.00  0.00           O
ATOM   2723  O5' C   A  87       5.892 -13.383 -17.988  1.00  0.00           O
ATOM   2724  C5' C   A  87       5.232 -13.925 -19.131  1.00  0.00           C
ATOM   2725 1H5' C   A  87       4.813 -13.170 -19.635  1.00  0.00           H
ATOM   2726 2H5' C   A  87       4.518 -14.548 -18.811  1.00  0.00           H
ATOM   2727  C4' C   A  87       6.222 -14.660 -20.006  1.00  0.00           C
ATOM   2728  H4' C   A  87       5.755 -14.781 -20.882  1.00  0.00           H
ATOM   2729  O4' C   A  87       7.437 -13.867 -20.115  1.00  0.00           O
ATOM   2730  C1' C   A  87       8.570 -14.716 -20.055  1.00  0.00           C
ATOM   2731  H1' C   A  87       9.180 -14.521 -20.823  1.00  0.00           H
ATOM   2732  N1  C   A  87       9.325 -14.406 -18.830  1.00  0.00           N
ATOM   2733  C6  C   A  87       8.758 -13.676 -17.822  1.00  0.00           C
ATOM   2734  H6  C   A  87       7.818 -13.349 -17.920  1.00  0.00           H
ATOM   2735  C5  C   A  87       9.441 -13.392 -16.706  1.00  0.00           C
ATOM   2736  H5  C   A  87       9.029 -12.860 -15.966  1.00  0.00           H
ATOM   2737  C4  C   A  87      10.778 -13.877 -16.613  1.00  0.00           C
ATOM   2738  N4  C   A  87      11.511 -13.626 -15.529  1.00  0.00           N
ATOM   2739  H41 C   A  87      11.124 -13.095 -14.775  1.00  0.00           H
ATOM   2740  H42 C   A  87      12.449 -13.969 -15.469  1.00  0.00           H
ATOM   2741  N3  C   A  87      11.340 -14.589 -17.591  1.00  0.00           N
ATOM   2742  C2  C   A  87      10.637 -14.872 -18.710  1.00  0.00           C
ATOM   2743  O2  C   A  87      11.125 -15.537 -19.635  1.00  0.00           O
ATOM   2744  C3' C   A  87       6.689 -16.009 -19.474  1.00  0.00           C
ATOM   2745  H3' C   A  87       6.671 -16.105 -18.479  1.00  0.00           H
ATOM   2746  C2' C   A  87       8.066 -16.157 -20.108  1.00  0.00           C
ATOM   2747 1H2' C   A  87       8.646 -16.867 -19.709  1.00  0.00           H
ATOM   2748  O2' C   A  87       7.969 -16.559 -21.463  1.00  0.00           O
ATOM   2749 2HO' C   A  87       7.639 -17.502 -21.508  1.00  0.00           H
ATOM   2750  O3' C   A  87       5.807 -17.062 -19.850  1.00  0.00           O
ATOM   2751  P   U   A  88       6.034 -18.541 -19.262  1.00  0.00           P
ATOM   2752  O1P U   A  88       4.785 -19.309 -19.502  1.00  0.00           O
ATOM   2753  O2P U   A  88       6.565 -18.418 -17.880  1.00  0.00           O
ATOM   2754  O5' U   A  88       7.185 -19.153 -20.180  1.00  0.00           O
ATOM   2755  C5' U   A  88       7.353 -20.565 -20.302  1.00  0.00           C
ATOM   2756 1H5' U   A  88       6.735 -20.888 -21.018  1.00  0.00           H
ATOM   2757 2H5' U   A  88       7.099 -20.982 -19.429  1.00  0.00           H
ATOM   2758  C4' U   A  88       8.788 -20.901 -20.651  1.00  0.00           C
ATOM   2759  H4' U   A  88       8.735 -21.317 -21.559  1.00  0.00           H
ATOM   2760  O4' U   A  88       9.598 -19.693 -20.634  1.00  0.00           O
ATOM   2761  C1' U   A  88      10.891 -19.992 -20.132  1.00  0.00           C
ATOM   2762  H1' U   A  88      11.590 -19.692 -20.781  1.00  0.00           H
ATOM   2763  N1  U   A  88      11.102 -19.214 -18.902  1.00  0.00           N
ATOM   2764  C6  U   A  88      10.060 -18.562 -18.283  1.00  0.00           C
ATOM   2765  H6  U   A  88       9.146 -18.623 -18.685  1.00  0.00           H
ATOM   2766  C5  U   A  88      10.225 -17.850 -17.164  1.00  0.00           C
ATOM   2767  H5  U   A  88       9.443 -17.389 -16.745  1.00  0.00           H
ATOM   2768  C4  U   A  88      11.520 -17.748 -16.567  1.00  0.00           C
ATOM   2769  O4  U   A  88      11.797 -17.126 -15.542  1.00  0.00           O
ATOM   2770  N3  U   A  88      12.513 -18.424 -17.236  1.00  0.00           N
ATOM   2771  H3  U   A  88      13.431 -18.372 -16.842  1.00  0.00           H
ATOM   2772  C2  U   A  88      12.383 -19.161 -18.384  1.00  0.00           C
ATOM   2773  O2  U   A  88      13.331 -19.721 -18.902  1.00  0.00           O
ATOM   2774  C3' U   A  88       9.492 -21.829 -19.672  1.00  0.00           C
ATOM   2775  H3' U   A  88       9.201 -21.755 -18.718  1.00  0.00           H
ATOM   2776  C2' U   A  88      10.959 -21.505 -19.918  1.00  0.00           C
ATOM   2777 1H2' U   A  88      11.595 -21.851 -19.229  1.00  0.00           H
ATOM   2778  O2' U   A  88      11.426 -22.113 -21.107  1.00  0.00           O
ATOM   2779 2HO' U   A  88      11.474 -23.103 -20.978  1.00  0.00           H
ATOM   2780  O3' U   A  88       9.181 -23.196 -19.926  1.00  0.00           O
ATOM   2781  P   C   A  89       8.963 -24.206 -18.694  1.00  0.00           P
ATOM   2782  O1P C   A  89       8.543 -25.513 -19.261  1.00  0.00           O
ATOM   2783  O2P C   A  89       8.106 -23.534 -17.684  1.00  0.00           O
ATOM   2784  O5' C   A  89      10.423 -24.377 -18.077  1.00  0.00           O
ATOM   2785  C5' C   A  89      11.488 -24.919 -18.856  1.00  0.00           C
ATOM   2786 1H5' C   A  89      11.441 -24.513 -19.769  1.00  0.00           H
ATOM   2787 2H5' C   A  89      11.350 -25.907 -18.923  1.00  0.00           H
ATOM   2788  C4' C   A  89      12.821 -24.614 -18.210  1.00  0.00           C
ATOM   2789  H4' C   A  89      13.490 -25.007 -18.840  1.00  0.00           H
ATOM   2790  O4' C   A  89      12.960 -23.182 -18.033  1.00  0.00           O
ATOM   2791  C1' C   A  89      13.823 -22.929 -16.938  1.00  0.00           C
ATOM   2792  H1' C   A  89      14.657 -22.490 -17.271  1.00  0.00           H
ATOM   2793  N1  C   A  89      13.172 -21.965 -16.035  1.00  0.00           N
ATOM   2794  C6  C   A  89      11.859 -21.621 -16.199  1.00  0.00           C
ATOM   2795  H6  C   A  89      11.333 -22.029 -16.945  1.00  0.00           H
ATOM   2796  C5  C   A  89      11.265 -20.745 -15.375  1.00  0.00           C
ATOM   2797  H5  C   A  89      10.305 -20.490 -15.492  1.00  0.00           H
ATOM   2798  C4  C   A  89      12.057 -20.192 -14.326  1.00  0.00           C
ATOM   2799  N4  C   A  89      11.528 -19.314 -13.474  1.00  0.00           N
ATOM   2800  H41 C   A  89      10.571 -19.040 -13.569  1.00  0.00           H
ATOM   2801  H42 C   A  89      12.088 -18.929 -12.740  1.00  0.00           H
ATOM   2802  N3  C   A  89      13.337 -20.523 -14.159  1.00  0.00           N
ATOM   2803  C2  C   A  89      13.922 -21.405 -14.998  1.00  0.00           C
ATOM   2804  O2  C   A  89      15.111 -21.731 -14.871  1.00  0.00           O
ATOM   2805  C3' C   A  89      13.020 -25.156 -16.804  1.00  0.00           C
ATOM   2806  H3' C   A  89      12.196 -25.187 -16.239  1.00  0.00           H
ATOM   2807  C2' C   A  89      14.140 -24.270 -16.268  1.00  0.00           C
ATOM   2808 1H2' C   A  89      14.243 -24.278 -15.273  1.00  0.00           H
ATOM   2809  O2' C   A  89      15.404 -24.712 -16.725  1.00  0.00           O
ATOM   2810 2HO' C   A  89      15.626 -25.588 -16.296  1.00  0.00           H
ATOM   2811  O3' C   A  89      13.378 -26.536 -16.811  1.00  0.00           O
ATOM   2812  P   A   A  90      13.234 -27.406 -15.465  1.00  0.00           P
ATOM   2813  O1P A   A  90      13.352 -28.836 -15.849  1.00  0.00           O
ATOM   2814  O2P A   A  90      12.029 -26.942 -14.731  1.00  0.00           O
ATOM   2815  O5' A   A  90      14.519 -27.014 -14.607  1.00  0.00           O
ATOM   2816  C5' A   A  90      15.834 -27.331 -15.063  1.00  0.00           C
ATOM   2817 1H5' A   A  90      16.094 -26.656 -15.753  1.00  0.00           H
ATOM   2818 2H5' A   A  90      15.807 -28.240 -15.479  1.00  0.00           H
ATOM   2819  C4' A   A  90      16.809 -27.308 -13.908  1.00  0.00           C
ATOM   2820  H4' A   A  90      17.554 -27.912 -14.191  1.00  0.00           H
ATOM   2821  O4' A   A  90      17.235 -25.935 -13.677  1.00  0.00           O
ATOM   2822  C1' A   A  90      17.321 -25.689 -12.284  1.00  0.00           C
ATOM   2823  H1' A   A  90      18.198 -25.263 -12.060  1.00  0.00           H
ATOM   2824  N9  A   A  90      16.291 -24.717 -11.921  1.00  0.00           N
ATOM   2825  C8  A   A  90      15.137 -24.420 -12.602  1.00  0.00           C
ATOM   2826  H8  A   A  90      14.880 -24.864 -13.461  1.00  0.00           H
ATOM   2827  N7  A   A  90      14.403 -23.501 -12.023  1.00  0.00           N
ATOM   2828  C5  A   A  90      15.122 -23.171 -10.882  1.00  0.00           C
ATOM   2829  C6  A   A  90      14.881 -22.257  -9.841  1.00  0.00           C
ATOM   2830  N6  A   A  90      13.802 -21.476  -9.775  1.00  0.00           N
ATOM   2831  H61 A   A  90      13.107 -21.521 -10.493  1.00  0.00           H
ATOM   2832  H62 A   A  90      13.688 -20.845  -9.008  1.00  0.00           H
ATOM   2833  N1  A   A  90      15.799 -22.171  -8.856  1.00  0.00           N
ATOM   2834  C2  A   A  90      16.883 -22.956  -8.919  1.00  0.00           C
ATOM   2835  H2  A   A  90      17.531 -22.853  -8.164  1.00  0.00           H
ATOM   2836  N3  A   A  90      17.220 -23.852  -9.842  1.00  0.00           N
ATOM   2837  C4  A   A  90      16.288 -23.911 -10.808  1.00  0.00           C
ATOM   2838  C3' A   A  90      16.254 -27.763 -12.564  1.00  0.00           C
ATOM   2839  H3' A   A  90      15.275 -27.613 -12.429  1.00  0.00           H
ATOM   2840  C2' A   A  90      17.160 -27.035 -11.580  1.00  0.00           C
ATOM   2841 1H2' A   A  90      16.849 -27.032 -10.629  1.00  0.00           H
ATOM   2842  O2' A   A  90      18.428 -27.658 -11.492  1.00  0.00           O
ATOM   2843 2HO' A   A  90      18.334 -28.541 -11.032  1.00  0.00           H
ATOM   2844  O3' A   A  90      16.313 -29.178 -12.414  1.00  0.00           O
ATOM   2845  P   C   A  91      15.291 -29.918 -11.416  1.00  0.00           P
ATOM   2846  O1P C   A  91      15.589 -31.371 -11.474  1.00  0.00           O
ATOM   2847  O2P C   A  91      13.917 -29.438 -11.711  1.00  0.00           O
ATOM   2848  O5' C   A  91      15.704 -29.382  -9.973  1.00  0.00           O
ATOM   2849  C5' C   A  91      16.980 -29.690  -9.412  1.00  0.00           C
ATOM   2850 1H5' C   A  91      17.683 -29.407 -10.065  1.00  0.00           H
ATOM   2851 2H5' C   A  91      17.029 -30.680  -9.278  1.00  0.00           H
ATOM   2852  C4' C   A  91      17.161 -28.969  -8.096  1.00  0.00           C
ATOM   2853  H4' C   A  91      18.034 -29.307  -7.745  1.00  0.00           H
ATOM   2854  O4' C   A  91      17.149 -27.535  -8.328  1.00  0.00           O
ATOM   2855  C1' C   A  91      16.545 -26.880  -7.224  1.00  0.00           C
ATOM   2856  H1' C   A  91      17.175 -26.202  -6.845  1.00  0.00           H
ATOM   2857  N1  C   A  91      15.369 -26.137  -7.707  1.00  0.00           N
ATOM   2858  C6  C   A  91      14.744 -26.490  -8.871  1.00  0.00           C
ATOM   2859  H6  C   A  91      15.091 -27.264  -9.401  1.00  0.00           H
ATOM   2860  C5  C   A  91      13.674 -25.816  -9.313  1.00  0.00           C
ATOM   2861  H5  C   A  91      13.216 -26.069 -10.165  1.00  0.00           H
ATOM   2862  C4  C   A  91      13.214 -24.724  -8.521  1.00  0.00           C
ATOM   2863  N4  C   A  91      12.154 -24.016  -8.906  1.00  0.00           N
ATOM   2864  H41 C   A  91      11.678 -24.250  -9.754  1.00  0.00           H
ATOM   2865  H42 C   A  91      11.834 -23.251  -8.348  1.00  0.00           H
ATOM   2866  N3  C   A  91      13.816 -24.374  -7.384  1.00  0.00           N
ATOM   2867  C2  C   A  91      14.895 -25.061  -6.952  1.00  0.00           C
ATOM   2868  O2  C   A  91      15.478 -24.761  -5.900  1.00  0.00           O
ATOM   2869  C3' C   A  91      16.059 -29.180  -7.069  1.00  0.00           C
ATOM   2870  H3' C   A  91      15.144 -29.328  -7.444  1.00  0.00           H
ATOM   2871  C2' C   A  91      16.206 -27.948  -6.185  1.00  0.00           C
ATOM   2872 1H2' C   A  91      15.439 -27.772  -5.568  1.00  0.00           H
ATOM   2873  O2' C   A  91      17.301 -28.079  -5.298  1.00  0.00           O
ATOM   2874 2HO' C   A  91      17.093 -28.776  -4.612  1.00  0.00           H
ATOM   2875  O3' C   A  91      16.230 -30.394  -6.344  1.00  0.00           O
ATOM   2876  P   U   A  92      14.976 -31.052  -5.581  1.00  0.00           P
ATOM   2877  O1P U   A  92      15.433 -32.347  -5.015  1.00  0.00           O
ATOM   2878  O2P U   A  92      13.805 -31.024  -6.494  1.00  0.00           O
ATOM   2879  O5' U   A  92      14.689 -30.052  -4.374  1.00  0.00           O
ATOM   2880  C5' U   A  92      15.635 -29.885  -3.318  1.00  0.00           C
ATOM   2881 1H5' U   A  92      16.487 -29.545  -3.716  1.00  0.00           H
ATOM   2882 2H5' U   A  92      15.795 -30.780  -2.901  1.00  0.00           H
ATOM   2883  C4' U   A  92      15.107 -28.910  -2.290  1.00  0.00           C
ATOM   2884  H4' U   A  92      15.746 -28.984  -1.524  1.00  0.00           H
ATOM   2885  O4' U   A  92      15.055 -27.580  -2.871  1.00  0.00           O
ATOM   2886  C1' U   A  92      13.952 -26.869  -2.332  1.00  0.00           C
ATOM   2887  H1' U   A  92      14.272 -26.024  -1.903  1.00  0.00           H
ATOM   2888  N1  U   A  92      13.068 -26.470  -3.437  1.00  0.00           N
ATOM   2889  C6  U   A  92      12.999 -27.208  -4.596  1.00  0.00           C
ATOM   2890  H6  U   A  92      13.565 -28.028  -4.680  1.00  0.00           H
ATOM   2891  C5  U   A  92      12.202 -26.867  -5.614  1.00  0.00           C
ATOM   2892  H5  U   A  92      12.181 -27.427  -6.442  1.00  0.00           H
ATOM   2893  C4  U   A  92      11.380 -25.702  -5.519  1.00  0.00           C
ATOM   2894  O4  U   A  92      10.608 -25.288  -6.384  1.00  0.00           O
ATOM   2895  N3  U   A  92      11.497 -25.014  -4.334  1.00  0.00           N
ATOM   2896  H3  U   A  92      10.932 -24.195  -4.237  1.00  0.00           H
ATOM   2897  C2  U   A  92      12.304 -25.329  -3.272  1.00  0.00           C
ATOM   2898  O2  U   A  92      12.338 -24.648  -2.263  1.00  0.00           O
ATOM   2899  C3' U   A  92      13.682 -29.155  -1.818  1.00  0.00           C
ATOM   2900  H3' U   A  92      13.066 -29.556  -2.496  1.00  0.00           H
ATOM   2901  C2' U   A  92      13.270 -27.779  -1.309  1.00  0.00           C
ATOM   2902 1H2' U   A  92      12.289 -27.659  -1.157  1.00  0.00           H
ATOM   2903  O2' U   A  92      13.819 -27.514  -0.031  1.00  0.00           O
ATOM   2904 2HO' U   A  92      13.381 -28.103   0.648  1.00  0.00           H
ATOM   2905  O3' U   A  92      13.623 -30.155  -0.805  1.00  0.00           O
ATOM   2906  P   A   A  93      12.228 -30.892  -0.490  1.00  0.00           P
ATOM   2907  O1P A   A  93      12.521 -32.032   0.415  1.00  0.00           O
ATOM   2908  O2P A   A  93      11.523 -31.138  -1.775  1.00  0.00           O
ATOM   2909  O5' A   A  93      11.397 -29.809   0.331  1.00  0.00           O
ATOM   2910  C5' A   A  93      11.697 -29.535   1.698  1.00  0.00           C
ATOM   2911 1H5' A   A  93      12.660 -29.270   1.757  1.00  0.00           H
ATOM   2912 2H5' A   A  93      11.549 -30.374   2.222  1.00  0.00           H
ATOM   2913  C4' A   A  93      10.812 -28.426   2.216  1.00  0.00           C
ATOM   2914  H4' A   A  93      11.147 -28.240   3.140  1.00  0.00           H
ATOM   2915  O4' A   A  93      10.919 -27.280   1.328  1.00  0.00           O
ATOM   2916  C1' A   A  93       9.656 -26.648   1.209  1.00  0.00           C
ATOM   2917  H1' A   A  93       9.735 -25.677   1.435  1.00  0.00           H
ATOM   2918  N9  A   A  93       9.242 -26.707  -0.193  1.00  0.00           N
ATOM   2919  C8  A   A  93       9.659 -27.592  -1.157  1.00  0.00           C
ATOM   2920  H8  A   A  93      10.315 -28.325  -0.979  1.00  0.00           H
ATOM   2921  N7  A   A  93       9.117 -27.386  -2.333  1.00  0.00           N
ATOM   2922  C5  A   A  93       8.283 -26.295  -2.129  1.00  0.00           C
ATOM   2923  C6  A   A  93       7.425 -25.586  -2.988  1.00  0.00           C
ATOM   2924  N6  A   A  93       7.257 -25.881  -4.277  1.00  0.00           N
ATOM   2925  H61 A   A  93       7.757 -26.645  -4.684  1.00  0.00           H
ATOM   2926  H62 A   A  93       6.631 -25.338  -4.837  1.00  0.00           H
ATOM   2927  N1  A   A  93       6.733 -24.549  -2.468  1.00  0.00           N
ATOM   2928  C2  A   A  93       6.899 -24.252  -1.172  1.00  0.00           C
ATOM   2929  H2  A   A  93       6.364 -23.476  -0.838  1.00  0.00           H
ATOM   2930  N3  A   A  93       7.674 -24.843  -0.266  1.00  0.00           N
ATOM   2931  C4  A   A  93       8.348 -25.869  -0.815  1.00  0.00           C
ATOM   2932  C3' A   A  93       9.323 -28.739   2.252  1.00  0.00           C
ATOM   2933  H3' A   A  93       9.003 -29.388   1.562  1.00  0.00           H
ATOM   2934  C2' A   A  93       8.694 -27.353   2.167  1.00  0.00           C
ATOM   2935 1H2' A   A  93       7.720 -27.339   1.941  1.00  0.00           H
ATOM   2936  O2' A   A  93       8.738 -26.695   3.419  1.00  0.00           O
ATOM   2937 2HO' A   A  93       8.113 -27.147   4.055  1.00  0.00           H
ATOM   2938  O3' A   A  93       8.961 -29.429   3.446  1.00  0.00           O
ATOM   2939  P   C   A  94       7.707 -30.437   3.440  1.00  0.00           P
ATOM   2940  O1P C   A  94       7.630 -31.057   4.787  1.00  0.00           O
ATOM   2941  O2P C   A  94       7.808 -31.304   2.238  1.00  0.00           O
ATOM   2942  O5' C   A  94       6.444 -29.483   3.257  1.00  0.00           O
ATOM   2943  C5' C   A  94       6.097 -28.522   4.253  1.00  0.00           C
ATOM   2944 1H5' C   A  94       6.910 -27.976   4.454  1.00  0.00           H
ATOM   2945 2H5' C   A  94       5.815 -29.016   5.076  1.00  0.00           H
ATOM   2946  C4' C   A  94       4.976 -27.637   3.759  1.00  0.00           C
ATOM   2947  H4' C   A  94       4.730 -27.073   4.547  1.00  0.00           H
ATOM   2948  O4' C   A  94       5.450 -26.866   2.623  1.00  0.00           O
ATOM   2949  C1' C   A  94       4.396 -26.691   1.692  1.00  0.00           C
ATOM   2950  H1' C   A  94       4.251 -25.716   1.526  1.00  0.00           H
ATOM   2951  N1  C   A  94       4.807 -27.281   0.406  1.00  0.00           N
ATOM   2952  C6  C   A  94       5.733 -28.286   0.358  1.00  0.00           C
ATOM   2953  H6  C   A  94       6.136 -28.624   1.208  1.00  0.00           H
ATOM   2954  C5  C   A  94       6.109 -28.825  -0.809  1.00  0.00           C
ATOM   2955  H5  C   A  94       6.785 -29.560  -0.848  1.00  0.00           H
ATOM   2956  C4  C   A  94       5.507 -28.309  -1.993  1.00  0.00           C
ATOM   2957  N4  C   A  94       5.838 -28.804  -3.185  1.00  0.00           N
ATOM   2958  H41 C   A  94       6.511 -29.540  -3.251  1.00  0.00           H
ATOM   2959  H42 C   A  94       5.413 -28.439  -4.013  1.00  0.00           H
ATOM   2960  N3  C   A  94       4.602 -27.330  -1.956  1.00  0.00           N
ATOM   2961  C2  C   A  94       4.233 -26.796  -0.771  1.00  0.00           C
ATOM   2962  O2  C   A  94       3.395 -25.885  -0.703  1.00  0.00           O
ATOM   2963  C3' C   A  94       3.747 -28.362   3.230  1.00  0.00           C
ATOM   2964  H3' C   A  94       3.917 -29.257   2.818  1.00  0.00           H
ATOM   2965  C2' C   A  94       3.140 -27.330   2.286  1.00  0.00           C
ATOM   2966 1H2' C   A  94       2.455 -27.688   1.651  1.00  0.00           H
ATOM   2967  O2' C   A  94       2.425 -26.338   2.999  1.00  0.00           O
ATOM   2968 2HO' C   A  94       1.600 -26.741   3.394  1.00  0.00           H
ATOM   2969  O3' C   A  94       2.860 -28.727   4.285  1.00  0.00           O
ATOM   2970  P   U   A  95       1.997 -30.080   4.174  1.00  0.00           P
ATOM   2971  O1P U   A  95       1.332 -30.291   5.485  1.00  0.00           O
ATOM   2972  O2P U   A  95       2.864 -31.148   3.613  1.00  0.00           O
ATOM   2973  O5' U   A  95       0.876 -29.739   3.094  1.00  0.00           O
ATOM   2974  C5' U   A  95      -0.130 -28.762   3.360  1.00  0.00           C
ATOM   2975 1H5' U   A  95       0.316 -27.951   3.739  1.00  0.00           H
ATOM   2976 2H5' U   A  95      -0.762 -29.141   4.036  1.00  0.00           H
ATOM   2977  C4' U   A  95      -0.865 -28.415   2.087  1.00  0.00           C
ATOM   2978  H4' U   A  95      -1.579 -27.770   2.357  1.00  0.00           H
ATOM   2979  O4' U   A  95       0.080 -27.842   1.144  1.00  0.00           O
ATOM   2980  C1' U   A  95      -0.185 -28.329  -0.159  1.00  0.00           C
ATOM   2981  H1' U   A  95      -0.284 -27.564  -0.795  1.00  0.00           H
ATOM   2982  N1  U   A  95       0.984 -29.096  -0.611  1.00  0.00           N
ATOM   2983  C6  U   A  95       1.761 -29.805   0.276  1.00  0.00           C
ATOM   2984  H6  U   A  95       1.515 -29.797   1.245  1.00  0.00           H
ATOM   2985  C5  U   A  95       2.832 -30.503  -0.111  1.00  0.00           C
ATOM   2986  H5  U   A  95       3.374 -31.003   0.565  1.00  0.00           H
ATOM   2987  C4  U   A  95       3.204 -30.536  -1.489  1.00  0.00           C
ATOM   2988  O4  U   A  95       4.172 -31.131  -1.963  1.00  0.00           O
ATOM   2989  N3  U   A  95       2.384 -29.810  -2.322  1.00  0.00           N
ATOM   2990  H3  U   A  95       2.617 -29.816  -3.294  1.00  0.00           H
ATOM   2991  C2  U   A  95       1.281 -29.079  -1.961  1.00  0.00           C
ATOM   2992  O2  U   A  95       0.618 -28.462  -2.776  1.00  0.00           O
ATOM   2993  C3' U   A  95      -1.486 -29.598   1.356  1.00  0.00           C
ATOM   2994  H3' U   A  95      -1.042 -30.479   1.518  1.00  0.00           H
ATOM   2995  C2' U   A  95      -1.477 -29.145  -0.099  1.00  0.00           C
ATOM   2996 1H2' U   A  95      -1.591 -29.876  -0.771  1.00  0.00           H
ATOM   2997  O2' U   A  95      -2.569 -28.286  -0.371  1.00  0.00           O
ATOM   2998 2HO' U   A  95      -3.421 -28.808  -0.335  1.00  0.00           H
ATOM   2999  O3' U   A  95      -2.807 -29.862   1.828  1.00  0.00           O
ATOM   3000  P   G   A  96      -3.115 -31.212   2.650  1.00  0.00           P
ATOM   3001  O1P G   A  96      -3.952 -30.839   3.819  1.00  0.00           O
ATOM   3002  O2P G   A  96      -1.844 -31.951   2.866  1.00  0.00           O
ATOM   3003  O5' G   A  96      -4.017 -32.070   1.655  1.00  0.00           O
ATOM   3004  C5' G   A  96      -3.728 -32.119   0.259  1.00  0.00           C
ATOM   3005 1H5' G   A  96      -3.129 -32.902   0.093  1.00  0.00           H
ATOM   3006 2H5' G   A  96      -3.251 -31.276   0.011  1.00  0.00           H
ATOM   3007  C4' G   A  96      -5.007 -32.255  -0.534  1.00  0.00           C
ATOM   3008  H4' G   A  96      -5.657 -31.653  -0.070  1.00  0.00           H
ATOM   3009  O4' G   A  96      -4.752 -31.886  -1.907  1.00  0.00           O
ATOM   3010  C1' G   A  96      -4.401 -33.042  -2.639  1.00  0.00           C
ATOM   3011  H1' G   A  96      -4.910 -33.073  -3.499  1.00  0.00           H
ATOM   3012  N9  G   A  96      -2.990 -32.925  -2.998  1.00  0.00           N
ATOM   3013  C8  G   A  96      -1.917 -33.514  -2.373  1.00  0.00           C
ATOM   3014  H8  G   A  96      -2.004 -34.115  -1.578  1.00  0.00           H
ATOM   3015  N7  G   A  96      -0.773 -33.210  -2.921  1.00  0.00           N
ATOM   3016  C5  G   A  96      -1.111 -32.369  -3.973  1.00  0.00           C
ATOM   3017  C6  G   A  96      -0.293 -31.719  -4.929  1.00  0.00           C
ATOM   3018  O6  G   A  96       0.937 -31.752  -5.041  1.00  0.00           O
ATOM   3019  N1  G   A  96      -1.047 -30.965  -5.819  1.00  0.00           N
ATOM   3020  H1  G   A  96      -0.555 -30.469  -6.535  1.00  0.00           H
ATOM   3021  C2  G   A  96      -2.411 -30.847  -5.793  1.00  0.00           C
ATOM   3022  N2  G   A  96      -2.951 -30.071  -6.734  1.00  0.00           N
ATOM   3023  H21 G   A  96      -2.365 -29.616  -7.404  1.00  0.00           H
ATOM   3024  H22 G   A  96      -3.942 -29.944  -6.769  1.00  0.00           H
ATOM   3025  N3  G   A  96      -3.188 -31.445  -4.909  1.00  0.00           N
ATOM   3026  C4  G   A  96      -2.477 -32.186  -4.034  1.00  0.00           C
ATOM   3027  C3' G   A  96      -5.565 -33.664  -0.651  1.00  0.00           C
ATOM   3028  H3' G   A  96      -5.561 -34.193   0.198  1.00  0.00           H
ATOM   3029  C2' G   A  96      -4.735 -34.271  -1.784  1.00  0.00           C
ATOM   3030 1H2' G   A  96      -3.969 -34.840  -1.485  1.00  0.00           H
ATOM   3031  O2' G   A  96      -5.519 -35.156  -2.561  1.00  0.00           O
ATOM   3032 2HO' G   A  96      -5.746 -35.964  -2.018  1.00  0.00           H
ATOM   3033  O3' G   A  96      -6.959 -33.646  -0.952  1.00  0.00           O
ATOM   3034  P   C   A  97      -8.029 -33.397   0.223  1.00  0.00           P
ATOM   3035  O1P C   A  97      -7.828 -34.465   1.236  1.00  0.00           O
ATOM   3036  O2P C   A  97      -9.364 -33.224  -0.403  1.00  0.00           O
ATOM   3037  O5' C   A  97      -7.591 -32.003   0.863  1.00  0.00           O
ATOM   3038  C5' C   A  97      -6.904 -31.949   2.114  1.00  0.00           C
ATOM   3039 1H5' C   A  97      -6.003 -32.365   1.991  1.00  0.00           H
ATOM   3040 2H5' C   A  97      -7.428 -32.480   2.779  1.00  0.00           H
ATOM   3041  C4' C   A  97      -6.766 -30.515   2.574  1.00  0.00           C
ATOM   3042  H4' C   A  97      -6.402 -30.562   3.504  1.00  0.00           H
ATOM   3043  O4' C   A  97      -5.870 -29.818   1.663  1.00  0.00           O
ATOM   3044  C1' C   A  97      -6.437 -28.579   1.278  1.00  0.00           C
ATOM   3045  H1' C   A  97      -5.770 -27.836   1.334  1.00  0.00           H
ATOM   3046  N1  C   A  97      -6.798 -28.675  -0.152  1.00  0.00           N
ATOM   3047  C6  C   A  97      -5.931 -29.256  -1.035  1.00  0.00           C
ATOM   3048  H6  C   A  97      -5.055 -29.607  -0.704  1.00  0.00           H
ATOM   3049  C5  C   A  97      -6.233 -29.364  -2.335  1.00  0.00           C
ATOM   3050  H5  C   A  97      -5.599 -29.789  -2.981  1.00  0.00           H
ATOM   3051  C4  C   A  97      -7.491 -28.851  -2.762  1.00  0.00           C
ATOM   3052  N4  C   A  97      -7.850 -28.937  -4.041  1.00  0.00           N
ATOM   3053  H41 C   A  97      -7.236 -29.363  -4.705  1.00  0.00           H
ATOM   3054  H42 C   A  97      -8.734 -28.576  -4.338  1.00  0.00           H
ATOM   3055  N3  C   A  97      -8.346 -28.276  -1.914  1.00  0.00           N
ATOM   3056  C2  C   A  97      -8.031 -28.169  -0.603  1.00  0.00           C
ATOM   3057  O2  C   A  97      -8.803 -27.634   0.204  1.00  0.00           O
ATOM   3058  C3' C   A  97      -8.059 -29.709   2.576  1.00  0.00           C
ATOM   3059  H3' C   A  97      -8.779 -30.056   1.975  1.00  0.00           H
ATOM   3060  C2' C   A  97      -7.588 -28.297   2.244  1.00  0.00           C
ATOM   3061 1H2' C   A  97      -8.307 -27.673   1.939  1.00  0.00           H
ATOM   3062  O2' C   A  97      -7.067 -27.646   3.388  1.00  0.00           O
ATOM   3063 2HO' C   A  97      -7.810 -27.455   4.030  1.00  0.00           H
ATOM   3064  O3' C   A  97      -8.702 -29.775   3.846  1.00  0.00           O
ATOM   3065  P   A   A  98     -10.295 -29.580   3.949  1.00  0.00           P
ATOM   3066  O1P A   A  98     -10.865 -30.881   4.385  1.00  0.00           O
ATOM   3067  O2P A   A  98     -10.789 -28.946   2.699  1.00  0.00           O
ATOM   3068  O5' A   A  98     -10.481 -28.540   5.143  1.00  0.00           O
ATOM   3069  C5' A   A  98     -11.773 -28.264   5.686  1.00  0.00           C
ATOM   3070 1H5' A   A  98     -11.939 -28.904   6.436  1.00  0.00           H
ATOM   3071 2H5' A   A  98     -12.451 -28.411   4.966  1.00  0.00           H
ATOM   3072  C4' A   A  98     -11.834 -26.839   6.185  1.00  0.00           C
ATOM   3073  H4' A   A  98     -11.774 -26.262   5.371  1.00  0.00           H
ATOM   3074  O4' A   A  98     -13.089 -26.656   6.900  1.00  0.00           O
ATOM   3075  C1' A   A  98     -12.829 -26.111   8.174  1.00  0.00           C
ATOM   3076  H1' A   A  98     -12.923 -25.115   8.168  1.00  0.00           H
ATOM   3077  N9  A   A  98     -13.852 -26.589   9.103  1.00  0.00           N
ATOM   3078  C8  A   A  98     -14.173 -27.888   9.411  1.00  0.00           C
ATOM   3079  H8  A   A  98     -13.711 -28.676   9.004  1.00  0.00           H
ATOM   3080  N7  A   A  98     -15.141 -28.000  10.288  1.00  0.00           N
ATOM   3081  C5  A   A  98     -15.482 -26.685  10.577  1.00  0.00           C
ATOM   3082  C6  A   A  98     -16.441 -26.122  11.438  1.00  0.00           C
ATOM   3083  N6  A   A  98     -17.268 -26.840  12.198  1.00  0.00           N
ATOM   3084  H61 A   A  98     -17.227 -27.839  12.176  1.00  0.00           H
ATOM   3085  H62 A   A  98     -17.929 -26.380  12.790  1.00  0.00           H
ATOM   3086  N1  A   A  98     -16.524 -24.776  11.491  1.00  0.00           N
ATOM   3087  C2  A   A  98     -15.694 -24.052  10.729  1.00  0.00           C
ATOM   3088  H2  A   A  98     -15.797 -23.060  10.806  1.00  0.00           H
ATOM   3089  N3  A   A  98     -14.751 -24.464   9.884  1.00  0.00           N
ATOM   3090  C4  A   A  98     -14.696 -25.806   9.854  1.00  0.00           C
ATOM   3091  C3' A   A  98     -10.728 -26.446   7.166  1.00  0.00           C
ATOM   3092  H3' A   A  98      -9.887 -26.981   7.092  1.00  0.00           H
ATOM   3093  C2' A   A  98     -11.409 -26.538   8.528  1.00  0.00           C
ATOM   3094 1H2' A   A  98     -11.293 -27.407   9.009  1.00  0.00           H
ATOM   3095  O2' A   A  98     -10.865 -25.599   9.437  1.00  0.00           O
ATOM   3096 2HO' A   A  98      -9.932 -25.869   9.677  1.00  0.00           H
ATOM   3097  O3' A   A  98     -10.243 -25.133   6.900  1.00  0.00           O
ATOM   3098  P   C   A  99      -8.981 -24.930   5.924  1.00  0.00           P
ATOM   3099  O1P C   A  99      -8.879 -23.477   5.634  1.00  0.00           O
ATOM   3100  O2P C   A  99      -9.086 -25.897   4.802  1.00  0.00           O
ATOM   3101  O5' C   A  99      -7.730 -25.340   6.822  1.00  0.00           O
ATOM   3102  C5' C   A  99      -6.403 -25.247   6.310  1.00  0.00           C
ATOM   3103 1H5' C   A  99      -6.266 -24.317   5.970  1.00  0.00           H
ATOM   3104 2H5' C   A  99      -6.317 -25.895   5.553  1.00  0.00           H
ATOM   3105  C4' C   A  99      -5.400 -25.565   7.392  1.00  0.00           C
ATOM   3106  H4' C   A  99      -5.512 -24.858   8.091  1.00  0.00           H
ATOM   3107  O4' C   A  99      -5.689 -26.890   7.916  1.00  0.00           O
ATOM   3108  C1' C   A  99      -4.500 -27.644   7.965  1.00  0.00           C
ATOM   3109  H1' C   A  99      -4.062 -27.569   8.861  1.00  0.00           H
ATOM   3110  N1  C   A  99      -4.844 -29.066   7.808  1.00  0.00           N
ATOM   3111  C6  C   A  99      -5.510 -29.508   6.699  1.00  0.00           C
ATOM   3112  H6  C   A  99      -5.766 -28.855   5.986  1.00  0.00           H
ATOM   3113  C5  C   A  99      -5.825 -30.802   6.551  1.00  0.00           C
ATOM   3114  H5  C   A  99      -6.312 -31.129   5.741  1.00  0.00           H
ATOM   3115  C4  C   A  99      -5.438 -31.694   7.594  1.00  0.00           C
ATOM   3116  N4  C   A  99      -5.722 -32.993   7.505  1.00  0.00           N
ATOM   3117  H41 C   A  99      -6.208 -33.345   6.705  1.00  0.00           H
ATOM   3118  H42 C   A  99      -5.449 -33.616   8.238  1.00  0.00           H
ATOM   3119  N3  C   A  99      -4.789 -31.272   8.679  1.00  0.00           N
ATOM   3120  C2  C   A  99      -4.478 -29.964   8.815  1.00  0.00           C
ATOM   3121  O2  C   A  99      -3.876 -29.536   9.811  1.00  0.00           O
ATOM   3122  C3' C   A  99      -3.944 -25.597   6.923  1.00  0.00           C
ATOM   3123  H3' C   A  99      -3.767 -25.109   6.069  1.00  0.00           H
ATOM   3124  C2' C   A  99      -3.607 -27.086   6.862  1.00  0.00           C
ATOM   3125 1H2' C   A  99      -3.679 -27.504   5.956  1.00  0.00           H
ATOM   3126  O2' C   A  99      -2.256 -27.318   7.213  1.00  0.00           O
ATOM   3127 2HO' C   A  99      -1.659 -26.956   6.497  1.00  0.00           H
ATOM   3128  O3' C   A  99      -3.095 -24.886   7.820  1.00  0.00           O
ATOM   3129  P   U   A 100      -2.765 -23.335   7.548  1.00  0.00           P
ATOM   3130  O1P U   A 100      -1.705 -22.933   8.507  1.00  0.00           O
ATOM   3131  O2P U   A 100      -4.047 -22.586   7.515  1.00  0.00           O
ATOM   3132  O5' U   A 100      -2.146 -23.323   6.079  1.00  0.00           O
ATOM   3133  C5' U   A 100      -0.766 -23.616   5.859  1.00  0.00           C
ATOM   3134 1H5' U   A 100      -0.614 -24.578   6.084  1.00  0.00           H
ATOM   3135 2H5' U   A 100      -0.225 -23.041   6.473  1.00  0.00           H
ATOM   3136  C4' U   A 100      -0.394 -23.346   4.418  1.00  0.00           C
ATOM   3137  H4' U   A 100       0.606 -23.362   4.408  1.00  0.00           H
ATOM   3138  O4' U   A 100      -0.997 -24.364   3.572  1.00  0.00           O
ATOM   3139  C1' U   A 100      -1.403 -23.784   2.343  1.00  0.00           C
ATOM   3140  H1' U   A 100      -1.002 -24.290   1.579  1.00  0.00           H
ATOM   3141  N1  U   A 100      -2.862 -23.925   2.221  1.00  0.00           N
ATOM   3142  C6  U   A 100      -3.655 -24.098   3.331  1.00  0.00           C
ATOM   3143  H6  U   A 100      -3.222 -24.131   4.232  1.00  0.00           H
ATOM   3144  C5  U   A 100      -4.982 -24.223   3.249  1.00  0.00           C
ATOM   3145  H5  U   A 100      -5.524 -24.349   4.080  1.00  0.00           H
ATOM   3146  C4  U   A 100      -5.627 -24.177   1.976  1.00  0.00           C
ATOM   3147  O4  U   A 100      -6.837 -24.271   1.774  1.00  0.00           O
ATOM   3148  N3  U   A 100      -4.777 -24.003   0.910  1.00  0.00           N
ATOM   3149  H3  U   A 100      -5.200 -23.966   0.005  1.00  0.00           H
ATOM   3150  C2  U   A 100      -3.413 -23.875   0.953  1.00  0.00           C
ATOM   3151  O2  U   A 100      -2.747 -23.729  -0.057  1.00  0.00           O
ATOM   3152  C3' U   A 100      -0.903 -22.034   3.838  1.00  0.00           C
ATOM   3153  H3' U   A 100      -1.765 -21.702   4.220  1.00  0.00           H
ATOM   3154  C2' U   A 100      -0.931 -22.330   2.344  1.00  0.00           C
ATOM   3155 1H2' U   A 100      -1.439 -21.672   1.789  1.00  0.00           H
ATOM   3156  O2' U   A 100       0.367 -22.278   1.784  1.00  0.00           O
ATOM   3157 2HO' U   A 100       0.690 -21.332   1.778  1.00  0.00           H
ATOM   3158  O3' U   A 100      -0.045 -20.942   4.158  1.00  0.00           O
ATOM   3159  P   U   A 101      -0.586 -19.433   4.015  1.00  0.00           P
ATOM   3160  O1P U   A 101       0.471 -18.532   4.539  1.00  0.00           O
ATOM   3161  O2P U   A 101      -1.955 -19.369   4.588  1.00  0.00           O
ATOM   3162  O5' U   A 101      -0.698 -19.210   2.441  1.00  0.00           O
ATOM   3163  C5' U   A 101       0.471 -19.111   1.630  1.00  0.00           C
ATOM   3164 1H5' U   A 101       1.036 -19.918   1.801  1.00  0.00           H
ATOM   3165 2H5' U   A 101       0.971 -18.290   1.906  1.00  0.00           H
ATOM   3166  C4' U   A 101       0.091 -19.032   0.169  1.00  0.00           C
ATOM   3167  H4' U   A 101       0.965 -18.927  -0.305  1.00  0.00           H
ATOM   3168  O4' U   A 101      -0.636 -20.231  -0.209  1.00  0.00           O
ATOM   3169  C1' U   A 101      -1.558 -19.918  -1.240  1.00  0.00           C
ATOM   3170  H1' U   A 101      -1.346 -20.451  -2.059  1.00  0.00           H
ATOM   3171  N1  U   A 101      -2.900 -20.337  -0.808  1.00  0.00           N
ATOM   3172  C6  U   A 101      -3.375 -20.032   0.448  1.00  0.00           C
ATOM   3173  H6  U   A 101      -2.788 -19.520   1.075  1.00  0.00           H
ATOM   3174  C5  U   A 101      -4.594 -20.396   0.858  1.00  0.00           C
ATOM   3175  H5  U   A 101      -4.904 -20.157   1.778  1.00  0.00           H
ATOM   3176  C4  U   A 101      -5.456 -21.127  -0.018  1.00  0.00           C
ATOM   3177  O4  U   A 101      -6.588 -21.528   0.249  1.00  0.00           O
ATOM   3178  N3  U   A 101      -4.919 -21.398  -1.255  1.00  0.00           N
ATOM   3179  H3  U   A 101      -5.499 -21.906  -1.892  1.00  0.00           H
ATOM   3180  C2  U   A 101      -3.674 -21.047  -1.709  1.00  0.00           C
ATOM   3181  O2  U   A 101      -3.288 -21.345  -2.824  1.00  0.00           O
ATOM   3182  C3' U   A 101      -0.863 -17.910  -0.209  1.00  0.00           C
ATOM   3183  H3' U   A 101      -1.538 -17.664   0.486  1.00  0.00           H
ATOM   3184  C2' U   A 101      -1.444 -18.418  -1.523  1.00  0.00           C
ATOM   3185 1H2' U   A 101      -2.264 -17.940  -1.838  1.00  0.00           H
ATOM   3186  O2' U   A 101      -0.535 -18.229  -2.592  1.00  0.00           O
ATOM   3187 2HO' U   A 101      -0.450 -17.252  -2.789  1.00  0.00           H
ATOM   3188  O3' U   A 101      -0.188 -16.662  -0.352  1.00  0.00           O
ATOM   3189  P   G   A 102      -1.011 -15.289  -0.199  1.00  0.00           P
ATOM   3190  O1P G   A 102      -0.050 -14.169  -0.376  1.00  0.00           O
ATOM   3191  O2P G   A 102      -1.825 -15.366   1.041  1.00  0.00           O
ATOM   3192  O5' G   A 102      -2.006 -15.292  -1.443  1.00  0.00           O
ATOM   3193  C5' G   A 102      -1.513 -15.192  -2.777  1.00  0.00           C
ATOM   3194 1H5' G   A 102      -0.811 -15.894  -2.902  1.00  0.00           H
ATOM   3195 2H5' G   A 102      -1.103 -14.287  -2.889  1.00  0.00           H
ATOM   3196  C4' G   A 102      -2.638 -15.388  -3.767  1.00  0.00           C
ATOM   3197  H4' G   A 102      -2.190 -15.322  -4.658  1.00  0.00           H
ATOM   3198  O4' G   A 102      -3.278 -16.667  -3.534  1.00  0.00           O
ATOM   3199  C1' G   A 102      -4.623 -16.601  -3.975  1.00  0.00           C
ATOM   3200  H1' G   A 102      -4.749 -17.219  -4.751  1.00  0.00           H
ATOM   3201  N9  G   A 102      -5.490 -17.097  -2.910  1.00  0.00           N
ATOM   3202  C8  G   A 102      -5.175 -17.254  -1.582  1.00  0.00           C
ATOM   3203  H8  G   A 102      -4.276 -17.040  -1.200  1.00  0.00           H
ATOM   3204  N7  G   A 102      -6.168 -17.710  -0.869  1.00  0.00           N
ATOM   3205  C5  G   A 102      -7.202 -17.867  -1.783  1.00  0.00           C
ATOM   3206  C6  G   A 102      -8.533 -18.329  -1.601  1.00  0.00           C
ATOM   3207  O6  G   A 102      -9.084 -18.705  -0.560  1.00  0.00           O
ATOM   3208  N1  G   A 102      -9.242 -18.330  -2.796  1.00  0.00           N
ATOM   3209  H1  G   A 102     -10.192 -18.640  -2.768  1.00  0.00           H
ATOM   3210  C2  G   A 102      -8.741 -17.939  -4.010  1.00  0.00           C
ATOM   3211  N2  G   A 102      -9.581 -18.015  -5.047  1.00  0.00           N
ATOM   3212  H21 G   A 102     -10.516 -18.343  -4.910  1.00  0.00           H
ATOM   3213  H22 G   A 102      -9.275 -17.744  -5.959  1.00  0.00           H
ATOM   3214  N3  G   A 102      -7.507 -17.506  -4.196  1.00  0.00           N
ATOM   3215  C4  G   A 102      -6.798 -17.496  -3.048  1.00  0.00           C
ATOM   3216  C3' G   A 102      -3.791 -14.404  -3.662  1.00  0.00           C
ATOM   3217  H3' G   A 102      -4.001 -14.091  -2.736  1.00  0.00           H
ATOM   3218  C2' G   A 102      -4.920 -15.150  -4.366  1.00  0.00           C
ATOM   3219 1H2' G   A 102      -5.837 -14.798  -4.180  1.00  0.00           H
ATOM   3220  O2' G   A 102      -4.812 -15.034  -5.772  1.00  0.00           O
ATOM   3221 2HO' G   A 102      -5.003 -14.091  -6.044  1.00  0.00           H
ATOM   3222  O3' G   A 102      -3.489 -13.160  -4.289  1.00  0.00           O
ATOM   3223  P   A   A 103      -4.346 -11.851  -3.918  1.00  0.00           P
ATOM   3224  O1P A   A 103      -3.731 -10.702  -4.632  1.00  0.00           O
ATOM   3225  O2P A   A 103      -4.507 -11.793  -2.442  1.00  0.00           O
ATOM   3226  O5' A   A 103      -5.778 -12.130  -4.562  1.00  0.00           O
ATOM   3227  C5' A   A 103      -6.088 -11.689  -5.884  1.00  0.00           C
ATOM   3228 1H5' A   A 103      -5.316 -11.919  -6.476  1.00  0.00           H
ATOM   3229 2H5' A   A 103      -6.205 -10.696  -5.860  1.00  0.00           H
ATOM   3230  C4' A   A 103      -7.351 -12.358  -6.380  1.00  0.00           C
ATOM   3231  H4' A   A 103      -7.223 -12.416  -7.370  1.00  0.00           H
ATOM   3232  O4' A   A 103      -7.500 -13.654  -5.742  1.00  0.00           O
ATOM   3233  C1' A   A 103      -8.877 -13.954  -5.593  1.00  0.00           C
ATOM   3234  H1' A   A 103      -9.097 -14.796  -6.085  1.00  0.00           H
ATOM   3235  N9  A   A 103      -9.140 -14.224  -4.179  1.00  0.00           N
ATOM   3236  C8  A   A 103      -8.279 -14.074  -3.120  1.00  0.00           C
ATOM   3237  H8  A   A 103      -7.341 -13.741  -3.221  1.00  0.00           H
ATOM   3238  N7  A   A 103      -8.799 -14.407  -1.964  1.00  0.00           N
ATOM   3239  C5  A   A 103     -10.093 -14.798  -2.281  1.00  0.00           C
ATOM   3240  C6  A   A 103     -11.160 -15.263  -1.493  1.00  0.00           C
ATOM   3241  N6  A   A 103     -11.092 -15.422  -0.171  1.00  0.00           N
ATOM   3242  H61 A   A 103     -10.246 -15.206   0.316  1.00  0.00           H
ATOM   3243  H62 A   A 103     -11.887 -15.757   0.334  1.00  0.00           H
ATOM   3244  N1  A   A 103     -12.319 -15.563  -2.119  1.00  0.00           N
ATOM   3245  C2  A   A 103     -12.389 -15.405  -3.448  1.00  0.00           C
ATOM   3246  H2  A   A 103     -13.268 -15.641  -3.862  1.00  0.00           H
ATOM   3247  N3  A   A 103     -11.455 -14.978  -4.296  1.00  0.00           N
ATOM   3248  C4  A   A 103     -10.317 -14.688  -3.641  1.00  0.00           C
ATOM   3249  C3' A   A 103      -8.654 -11.645  -6.049  1.00  0.00           C
ATOM   3250  H3' A   A 103      -8.665 -11.144  -5.183  1.00  0.00           H
ATOM   3251  C2' A   A 103      -9.675 -12.773  -6.150  1.00  0.00           C
ATOM   3252 1H2' A   A 103     -10.565 -12.579  -5.737  1.00  0.00           H
ATOM   3253  O2' A   A 103     -10.004 -13.045  -7.499  1.00  0.00           O
ATOM   3254 2HO' A   A 103     -10.526 -12.280  -7.875  1.00  0.00           H
ATOM   3255  O3' A   A 103      -8.919 -10.583  -6.964  1.00  0.00           O
ATOM   3256  P   C   A 104      -9.711  -9.275  -6.465  1.00  0.00           P
ATOM   3257  O1P C   A 104      -9.712  -8.301  -7.586  1.00  0.00           O
ATOM   3258  O2P C   A 104      -9.169  -8.870  -5.143  1.00  0.00           O
ATOM   3259  O5' C   A 104     -11.205  -9.787  -6.253  1.00  0.00           O
ATOM   3260  C5' C   A 104     -12.042 -10.096  -7.367  1.00  0.00           C
ATOM   3261 1H5' C   A 104     -11.611 -10.836  -7.884  1.00  0.00           H
ATOM   3262 2H5' C   A 104     -12.107  -9.281  -7.943  1.00  0.00           H
ATOM   3263  C4' C   A 104     -13.413 -10.515  -6.888  1.00  0.00           C
ATOM   3264  H4' C   A 104     -13.962 -10.623  -7.717  1.00  0.00           H
ATOM   3265  O4' C   A 104     -13.283 -11.747  -6.129  1.00  0.00           O
ATOM   3266  C1' C   A 104     -14.153 -11.718  -5.012  1.00  0.00           C
ATOM   3267  H1' C   A 104     -14.735 -12.531  -5.016  1.00  0.00           H
ATOM   3268  N1  C   A 104     -13.339 -11.790  -3.787  1.00  0.00           N
ATOM   3269  C6  C   A 104     -12.019 -11.435  -3.798  1.00  0.00           C
ATOM   3270  H6  C   A 104     -11.604 -11.110  -4.648  1.00  0.00           H
ATOM   3271  C5  C   A 104     -11.272 -11.516  -2.689  1.00  0.00           C
ATOM   3272  H5  C   A 104     -10.305 -11.262  -2.694  1.00  0.00           H
ATOM   3273  C4  C   A 104     -11.910 -11.978  -1.502  1.00  0.00           C
ATOM   3274  N4  C   A 104     -11.221 -12.082  -0.367  1.00  0.00           N
ATOM   3275  H41 C   A 104     -10.252 -11.835  -0.346  1.00  0.00           H
ATOM   3276  H42 C   A 104     -11.673 -12.407   0.464  1.00  0.00           H
ATOM   3277  N3  C   A 104     -13.199 -12.319  -1.479  1.00  0.00           N
ATOM   3278  C2  C   A 104     -13.939 -12.234  -2.607  1.00  0.00           C
ATOM   3279  O2  C   A 104     -15.140 -12.542  -2.620  1.00  0.00           O
ATOM   3280  C3' C   A 104     -14.099  -9.542  -5.937  1.00  0.00           C
ATOM   3281  H3' C   A 104     -13.480  -8.968  -5.401  1.00  0.00           H
ATOM   3282  C2' C   A 104     -15.004 -10.452  -5.114  1.00  0.00           C
ATOM   3283 1H2' C   A 104     -15.343 -10.054  -4.262  1.00  0.00           H
ATOM   3284  O2' C   A 104     -16.194 -10.760  -5.815  1.00  0.00           O
ATOM   3285 2HO' C   A 104     -16.760  -9.939  -5.888  1.00  0.00           H
ATOM   3286  O3' C   A 104     -14.844  -8.554  -6.645  1.00  0.00           O
ATOM   3287  P   U   A 105     -14.245  -7.071  -6.825  1.00  0.00           P
ATOM   3288  O1P U   A 105     -14.044  -6.859  -8.281  1.00  0.00           O
ATOM   3289  O2P U   A 105     -13.099  -6.891  -5.894  1.00  0.00           O
ATOM   3290  O5' U   A 105     -15.434  -6.117  -6.356  1.00  0.00           O
ATOM   3291  C5' U   A 105     -15.583  -5.730  -4.988  1.00  0.00           C
ATOM   3292 1H5' U   A 105     -15.805  -4.755  -4.963  1.00  0.00           H
ATOM   3293 2H5' U   A 105     -14.711  -5.886  -4.524  1.00  0.00           H
ATOM   3294  C4' U   A 105     -16.681  -6.538  -4.334  1.00  0.00           C
ATOM   3295  H4' U   A 105     -17.442  -6.541  -4.983  1.00  0.00           H
ATOM   3296  O4' U   A 105     -16.170  -7.875  -4.068  1.00  0.00           O
ATOM   3297  C1' U   A 105     -16.434  -8.234  -2.725  1.00  0.00           C
ATOM   3298  H1' U   A 105     -16.760  -9.178  -2.669  1.00  0.00           H
ATOM   3299  N1  U   A 105     -15.165  -8.196  -1.982  1.00  0.00           N
ATOM   3300  C6  U   A 105     -13.987  -7.870  -2.613  1.00  0.00           C
ATOM   3301  H6  U   A 105     -14.006  -7.663  -3.591  1.00  0.00           H
ATOM   3302  C5  U   A 105     -12.820  -7.820  -1.968  1.00  0.00           C
ATOM   3303  H5  U   A 105     -11.985  -7.581  -2.463  1.00  0.00           H
ATOM   3304  C4  U   A 105     -12.764  -8.108  -0.570  1.00  0.00           C
ATOM   3305  O4  U   A 105     -11.756  -8.081   0.133  1.00  0.00           O
ATOM   3306  N3  U   A 105     -13.975  -8.427  -0.003  1.00  0.00           N
ATOM   3307  H3  U   A 105     -13.968  -8.630   0.976  1.00  0.00           H
ATOM   3308  C2  U   A 105     -15.191  -8.497  -0.631  1.00  0.00           C
ATOM   3309  O2  U   A 105     -16.209  -8.807  -0.034  1.00  0.00           O
ATOM   3310  C3' U   A 105     -17.170  -6.004  -2.990  1.00  0.00           C
ATOM   3311  H3' U   A 105     -16.540  -5.384  -2.522  1.00  0.00           H
ATOM   3312  C2' U   A 105     -17.498  -7.271  -2.205  1.00  0.00           C
ATOM   3313 1H2' U   A 105     -17.568  -7.153  -1.214  1.00  0.00           H
ATOM   3314  O2' U   A 105     -18.773  -7.773  -2.557  1.00  0.00           O
ATOM   3315 2HO' U   A 105     -19.480  -7.151  -2.222  1.00  0.00           H
ATOM   3316  O3' U   A 105     -18.312  -5.168  -3.159  1.00  0.00           O
ATOM   3317  P   A   A 106     -18.802  -4.217  -1.955  1.00  0.00           P
ATOM   3318  O1P A   A 106     -20.287  -4.238  -1.973  1.00  0.00           O
ATOM   3319  O2P A   A 106     -18.086  -2.920  -2.068  1.00  0.00           O
ATOM   3320  O5' A   A 106     -18.296  -4.952  -0.632  1.00  0.00           O
ATOM   3321  C5' A   A 106     -19.210  -5.620   0.243  1.00  0.00           C
ATOM   3322 1H5' A   A 106     -18.907  -6.568   0.343  1.00  0.00           H
ATOM   3323 2H5' A   A 106     -20.115  -5.602  -0.182  1.00  0.00           H
ATOM   3324  C4' A   A 106     -19.246  -4.932   1.591  1.00  0.00           C
ATOM   3325  H4' A   A 106     -20.075  -5.258   2.045  1.00  0.00           H
ATOM   3326  O4' A   A 106     -18.036  -5.290   2.312  1.00  0.00           O
ATOM   3327  C1' A   A 106     -17.234  -4.144   2.511  1.00  0.00           C
ATOM   3328  H1' A   A 106     -17.247  -3.876   3.474  1.00  0.00           H
ATOM   3329  N9  A   A 106     -15.850  -4.503   2.201  1.00  0.00           N
ATOM   3330  C8  A   A 106     -15.193  -4.399   1.000  1.00  0.00           C
ATOM   3331  H8  A   A 106     -15.622  -4.038   0.172  1.00  0.00           H
ATOM   3332  N7  A   A 106     -13.951  -4.817   1.039  1.00  0.00           N
ATOM   3333  C5  A   A 106     -13.778  -5.221   2.356  1.00  0.00           C
ATOM   3334  C6  A   A 106     -12.678  -5.764   3.043  1.00  0.00           C
ATOM   3335  N6  A   A 106     -11.496  -6.013   2.478  1.00  0.00           N
ATOM   3336  H61 A   A 106     -11.353  -5.812   1.509  1.00  0.00           H
ATOM   3337  H62 A   A 106     -10.753  -6.401   3.023  1.00  0.00           H
ATOM   3338  N1  A   A 106     -12.838  -6.052   4.352  1.00  0.00           N
ATOM   3339  C2  A   A 106     -14.026  -5.812   4.923  1.00  0.00           C
ATOM   3340  H2  A   A 106     -14.090  -6.044   5.894  1.00  0.00           H
ATOM   3341  N3  A   A 106     -15.132  -5.310   4.383  1.00  0.00           N
ATOM   3342  C4  A   A 106     -14.939  -5.031   3.082  1.00  0.00           C
ATOM   3343  C3' A   A 106     -19.275  -3.407   1.551  1.00  0.00           C
ATOM   3344  H3' A   A 106     -19.747  -3.018   0.760  1.00  0.00           H
ATOM   3345  C2' A   A 106     -17.798  -3.024   1.638  1.00  0.00           C
ATOM   3346 1H2' A   A 106     -17.354  -2.860   0.757  1.00  0.00           H
ATOM   3347  O2' A   A 106     -17.623  -1.794   2.315  1.00  0.00           O
ATOM   3348 2HO' A   A 106     -17.988  -1.050   1.755  1.00  0.00           H
ATOM   3349  O3' A   A 106     -20.082  -2.841   2.595  1.00  0.00           O
ATOM   3350  P   G   A 107     -19.848  -3.255   4.137  1.00  0.00           P
ATOM   3351  O1P G   A 107     -19.766  -4.734   4.233  1.00  0.00           O
ATOM   3352  O2P G   A 107     -20.867  -2.531   4.942  1.00  0.00           O
ATOM   3353  O5' G   A 107     -18.417  -2.651   4.494  1.00  0.00           O
ATOM   3354  C5' G   A 107     -18.287  -1.376   5.125  1.00  0.00           C
ATOM   3355 1H5' G   A 107     -19.197  -1.076   5.412  1.00  0.00           H
ATOM   3356 2H5' G   A 107     -17.920  -0.732   4.453  1.00  0.00           H
ATOM   3357  C4' G   A 107     -17.365  -1.477   6.317  1.00  0.00           C
ATOM   3358  H4' G   A 107     -17.974  -1.613   7.099  1.00  0.00           H
ATOM   3359  O4' G   A 107     -16.441  -2.577   6.120  1.00  0.00           O
ATOM   3360  C1' G   A 107     -15.212  -2.281   6.756  1.00  0.00           C
ATOM   3361  H1' G   A 107     -15.034  -2.950   7.477  1.00  0.00           H
ATOM   3362  N9  G   A 107     -14.141  -2.443   5.777  1.00  0.00           N
ATOM   3363  C8  G   A 107     -14.200  -2.195   4.428  1.00  0.00           C
ATOM   3364  H8  G   A 107     -15.020  -1.859   3.965  1.00  0.00           H
ATOM   3365  N7  G   A 107     -13.076  -2.442   3.810  1.00  0.00           N
ATOM   3366  C5  G   A 107     -12.224  -2.880   4.816  1.00  0.00           C
ATOM   3367  C6  G   A 107     -10.868  -3.298   4.759  1.00  0.00           C
ATOM   3368  O6  G   A 107     -10.122  -3.369   3.776  1.00  0.00           O
ATOM   3369  N1  G   A 107     -10.392  -3.659   6.015  1.00  0.00           N
ATOM   3370  H1  G   A 107      -9.443  -3.968   6.078  1.00  0.00           H
ATOM   3371  C2  G   A 107     -11.123  -3.624   7.173  1.00  0.00           C
ATOM   3372  N2  G   A 107     -10.490  -4.009   8.282  1.00  0.00           N
ATOM   3373  H21 G   A 107      -9.535  -4.301   8.237  1.00  0.00           H
ATOM   3374  H22 G   A 107     -10.971  -4.005   9.159  1.00  0.00           H
ATOM   3375  N3  G   A 107     -12.383  -3.241   7.242  1.00  0.00           N
ATOM   3376  C4  G   A 107     -12.868  -2.884   6.035  1.00  0.00           C
ATOM   3377  C3' G   A 107     -16.461  -0.276   6.542  1.00  0.00           C
ATOM   3378  H3' G   A 107     -16.179   0.215   5.718  1.00  0.00           H
ATOM   3379  C2' G   A 107     -15.307  -0.871   7.345  1.00  0.00           C
ATOM   3380 1H2' G   A 107     -14.474  -0.317   7.358  1.00  0.00           H
ATOM   3381  O2' G   A 107     -15.642  -0.983   8.716  1.00  0.00           O
ATOM   3382 2HO' G   A 107     -15.709  -0.070   9.119  1.00  0.00           H
ATOM   3383  O3' G   A 107     -17.148   0.758   7.243  1.00  0.00           O
ATOM   3384  P   U   A 108     -16.439   2.185   7.460  1.00  0.00           P
ATOM   3385  O1P U   A 108     -17.445   3.092   8.070  1.00  0.00           O
ATOM   3386  O2P U   A 108     -15.773   2.578   6.191  1.00  0.00           O
ATOM   3387  O5' U   A 108     -15.312   1.893   8.547  1.00  0.00           O
ATOM   3388  C5' U   A 108     -14.291   2.851   8.826  1.00  0.00           C
ATOM   3389 1H5' U   A 108     -14.612   3.441   9.567  1.00  0.00           H
ATOM   3390 2H5' U   A 108     -14.145   3.399   8.002  1.00  0.00           H
ATOM   3391  C4' U   A 108     -13.014   2.149   9.226  1.00  0.00           C
ATOM   3392  H4' U   A 108     -13.155   1.886  10.180  1.00  0.00           H
ATOM   3393  O4' U   A 108     -12.797   1.011   8.349  1.00  0.00           O
ATOM   3394  C1' U   A 108     -11.411   0.862   8.093  1.00  0.00           C
ATOM   3395  H1' U   A 108     -11.118  -0.062   8.338  1.00  0.00           H
ATOM   3396  N1  U   A 108     -11.188   1.003   6.646  1.00  0.00           N
ATOM   3397  C6  U   A 108     -12.126   1.601   5.834  1.00  0.00           C
ATOM   3398  H6  U   A 108     -12.973   1.939   6.243  1.00  0.00           H
ATOM   3399  C5  U   A 108     -11.943   1.745   4.518  1.00  0.00           C
ATOM   3400  H5  U   A 108     -12.647   2.185   3.961  1.00  0.00           H
ATOM   3401  C4  U   A 108     -10.742   1.271   3.907  1.00  0.00           C
ATOM   3402  O4  U   A 108     -10.450   1.367   2.715  1.00  0.00           O
ATOM   3403  N3  U   A 108      -9.852   0.681   4.774  1.00  0.00           N
ATOM   3404  H3  U   A 108      -9.003   0.335   4.374  1.00  0.00           H
ATOM   3405  C2  U   A 108     -10.002   0.516   6.127  1.00  0.00           C
ATOM   3406  O2  U   A 108      -9.149  -0.021   6.812  1.00  0.00           O
ATOM   3407  C3' U   A 108     -11.744   2.976   9.085  1.00  0.00           C
ATOM   3408  H3' U   A 108     -11.756   3.665   8.360  1.00  0.00           H
ATOM   3409  C2' U   A 108     -10.671   1.906   8.931  1.00  0.00           C
ATOM   3410 1H2' U   A 108      -9.788   2.233   8.594  1.00  0.00           H
ATOM   3411  O2' U   A 108     -10.336   1.333  10.180  1.00  0.00           O
ATOM   3412 2HO' U   A 108      -9.851   2.007  10.737  1.00  0.00           H
ATOM   3413  O3' U   A 108     -11.528   3.801  10.227  1.00  0.00           O
ATOM   3414  P   C   A 109     -11.470   5.401  10.064  1.00  0.00           P
ATOM   3415  O1P C   A 109     -12.039   5.986  11.305  1.00  0.00           O
ATOM   3416  O2P C   A 109     -12.043   5.777   8.746  1.00  0.00           O
ATOM   3417  O5' C   A 109      -9.910   5.726  10.041  1.00  0.00           O
ATOM   3418  C5' C   A 109      -9.097   5.488  11.189  1.00  0.00           C
ATOM   3419 1H5' C   A 109      -9.599   4.879  11.804  1.00  0.00           H
ATOM   3420 2H5' C   A 109      -8.938   6.364  11.644  1.00  0.00           H
ATOM   3421  C4' C   A 109      -7.785   4.860  10.779  1.00  0.00           C
ATOM   3422  H4' C   A 109      -7.398   4.519  11.636  1.00  0.00           H
ATOM   3423  O4' C   A 109      -8.027   3.821   9.802  1.00  0.00           O
ATOM   3424  C1' C   A 109      -6.857   3.636   9.029  1.00  0.00           C
ATOM   3425  H1' C   A 109      -6.437   2.763   9.278  1.00  0.00           H
ATOM   3426  N1  C   A 109      -7.241   3.531   7.611  1.00  0.00           N
ATOM   3427  C6  C   A 109      -8.414   4.065   7.154  1.00  0.00           C
ATOM   3428  H6  C   A 109      -9.024   4.533   7.793  1.00  0.00           H
ATOM   3429  C5  C   A 109      -8.758   3.971   5.862  1.00  0.00           C
ATOM   3430  H5  C   A 109      -9.615   4.360   5.523  1.00  0.00           H
ATOM   3431  C4  C   A 109      -7.854   3.295   4.990  1.00  0.00           C
ATOM   3432  N4  C   A 109      -8.140   3.166   3.694  1.00  0.00           N
ATOM   3433  H41 C   A 109      -8.991   3.544   3.330  1.00  0.00           H
ATOM   3434  H42 C   A 109      -7.503   2.691   3.086  1.00  0.00           H
ATOM   3435  N3  C   A 109      -6.709   2.774   5.427  1.00  0.00           N
ATOM   3436  C2  C   A 109      -6.377   2.875   6.733  1.00  0.00           C
ATOM   3437  O2  C   A 109      -5.323   2.399   7.174  1.00  0.00           O
ATOM   3438  C3' C   A 109      -6.808   5.780  10.067  1.00  0.00           C
ATOM   3439  H3' C   A 109      -7.230   6.484   9.496  1.00  0.00           H
ATOM   3440  C2' C   A 109      -5.903   4.801   9.319  1.00  0.00           C
ATOM   3441 1H2' C   A 109      -5.411   5.193   8.542  1.00  0.00           H
ATOM   3442  O2' C   A 109      -4.866   4.332  10.160  1.00  0.00           O
ATOM   3443 2HO' C   A 109      -4.234   5.081  10.359  1.00  0.00           H
ATOM   3444  O3' C   A 109      -6.081   6.585  10.991  1.00  0.00           O
ATOM   3445  P   U   A 110      -5.566   8.043  10.551  1.00  0.00           P
ATOM   3446  O1P U   A 110      -5.472   8.060   9.068  1.00  0.00           O
ATOM   3447  O2P U   A 110      -4.369   8.377  11.365  1.00  0.00           O
ATOM   3448  O5' U   A 110      -6.755   9.013  10.980  1.00  0.00           O
ATOM   3449  C5' U   A 110      -6.507  10.374  11.331  1.00  0.00           C
ATOM   3450 1H5' U   A 110      -5.938  10.780  10.616  1.00  0.00           H
ATOM   3451 2H5' U   A 110      -6.011  10.385  12.199  1.00  0.00           H
ATOM   3452  C4' U   A 110      -7.812  11.126  11.458  1.00  0.00           C
ATOM   3453  H4' U   A 110      -7.613  11.943  11.999  1.00  0.00           H
ATOM   3454  O4' U   A 110      -8.280  11.445  10.118  1.00  0.00           O
ATOM   3455  C1' U   A 110      -9.630  11.049   9.971  1.00  0.00           C
ATOM   3456  H1' U   A 110     -10.145  11.766   9.501  1.00  0.00           H
ATOM   3457  N1  U   A 110      -9.680   9.867   9.098  1.00  0.00           N
ATOM   3458  C6  U   A 110      -8.531   9.289   8.604  1.00  0.00           C
ATOM   3459  H6  U   A 110      -7.647   9.686   8.851  1.00  0.00           H
ATOM   3460  C5  U   A 110      -8.555   8.217   7.806  1.00  0.00           C
ATOM   3461  H5  U   A 110      -7.699   7.827   7.467  1.00  0.00           H
ATOM   3462  C4  U   A 110      -9.803   7.628   7.437  1.00  0.00           C
ATOM   3463  O4  U   A 110      -9.954   6.649   6.707  1.00  0.00           O
ATOM   3464  N3  U   A 110     -10.910   8.253   7.966  1.00  0.00           N
ATOM   3465  H3  U   A 110     -11.799   7.863   7.727  1.00  0.00           H
ATOM   3466  C2  U   A 110     -10.925   9.352   8.785  1.00  0.00           C
ATOM   3467  O2  U   A 110     -11.963   9.833   9.203  1.00  0.00           O
ATOM   3468  C3' U   A 110      -8.945  10.343  12.120  1.00  0.00           C
ATOM   3469  H3' U   A 110      -8.815   9.352  12.115  1.00  0.00           H
ATOM   3470  C2' U   A 110     -10.192  10.809  11.370  1.00  0.00           C
ATOM   3471 1H2' U   A 110     -10.978  10.200  11.476  1.00  0.00           H
ATOM   3472  O2' U   A 110     -10.704  12.039  11.844  1.00  0.00           O
ATOM   3473 2HO' U   A 110     -11.080  11.912  12.762  1.00  0.00           H
ATOM   3474  O3' U   A 110      -9.022  10.547  13.540  1.00  0.00           O
ATOM   3475  P   U   A 111      -9.098  12.034  14.169  1.00  0.00           P
ATOM   3476  O1P U   A 111      -8.947  13.072  13.120  1.00  0.00           O
ATOM   3477  O2P U   A 111      -8.188  12.050  15.343  1.00  0.00           O
ATOM   3478  O5' U   A 111     -10.593  12.134  14.717  1.00  0.00           O
ATOM   3479  C5' U   A 111     -10.887  12.858  15.912  1.00  0.00           C
ATOM   3480 1H5' U   A 111     -10.436  13.748  15.853  1.00  0.00           H
ATOM   3481 2H5' U   A 111     -10.512  12.345  16.684  1.00  0.00           H
ATOM   3482  C4' U   A 111     -12.382  13.033  16.070  1.00  0.00           C
ATOM   3483  H4' U   A 111     -12.472  13.638  16.861  1.00  0.00           H
ATOM   3484  O4' U   A 111     -12.940  13.585  14.853  1.00  0.00           O
ATOM   3485  C1' U   A 111     -14.297  13.196  14.743  1.00  0.00           C
ATOM   3486  H1' U   A 111     -14.884  14.000  14.835  1.00  0.00           H
ATOM   3487  N1  U   A 111     -14.520  12.668  13.389  1.00  0.00           N
ATOM   3488  C6  U   A 111     -13.560  11.921  12.746  1.00  0.00           C
ATOM   3489  H6  U   A 111     -12.698  11.735  13.217  1.00  0.00           H
ATOM   3490  C5  U   A 111     -13.739  11.435  11.514  1.00  0.00           C
ATOM   3491  H5  U   A 111     -13.016  10.898  11.078  1.00  0.00           H
ATOM   3492  C4  U   A 111     -14.963  11.682  10.819  1.00  0.00           C
ATOM   3493  O4  U   A 111     -15.246  11.285   9.689  1.00  0.00           O
ATOM   3494  N3  U   A 111     -15.879  12.432  11.520  1.00  0.00           N
ATOM   3495  H3  U   A 111     -16.747  12.621  11.060  1.00  0.00           H
ATOM   3496  C2  U   A 111     -15.730  12.948  12.781  1.00  0.00           C
ATOM   3497  O2  U   A 111     -16.605  13.605  13.316  1.00  0.00           O
ATOM   3498  C3' U   A 111     -13.186  11.758  16.272  1.00  0.00           C
ATOM   3499  H3' U   A 111     -12.835  10.950  15.799  1.00  0.00           H
ATOM   3500  C2' U   A 111     -14.592  12.185  15.856  1.00  0.00           C
ATOM   3501 1H2' U   A 111     -15.214  11.431  15.643  1.00  0.00           H
ATOM   3502  O2' U   A 111     -15.255  12.860  16.908  1.00  0.00           O
ATOM   3503 2HO' U   A 111     -15.456  12.214  17.644  1.00  0.00           H
ATOM   3504  O3' U   A 111     -13.130  11.315  17.626  1.00  0.00           O
ATOM   3505  P   U   A 112     -13.532   9.800  17.989  1.00  0.00           P
ATOM   3506  O1P U   A 112     -13.206   9.589  19.422  1.00  0.00           O
ATOM   3507  O2P U   A 112     -12.943   8.901  16.962  1.00  0.00           O
ATOM   3508  O5' U   A 112     -15.119   9.776  17.838  1.00  0.00           O
ATOM   3509  C5' U   A 112     -15.787   8.687  17.199  1.00  0.00           C
ATOM   3510 1H5' U   A 112     -16.169   8.096  17.909  1.00  0.00           H
ATOM   3511 2H5' U   A 112     -15.112   8.176  16.668  1.00  0.00           H
ATOM   3512  C4' U   A 112     -16.883   9.207  16.299  1.00  0.00           C
ATOM   3513  H4' U   A 112     -17.453   9.781  16.887  1.00  0.00           H
ATOM   3514  O4' U   A 112     -16.271   9.930  15.200  1.00  0.00           O
ATOM   3515  C1' U   A 112     -17.039   9.753  14.023  1.00  0.00           C
ATOM   3516  H1' U   A 112     -17.344  10.643  13.684  1.00  0.00           H
ATOM   3517  N1  U   A 112     -16.169   9.184  12.983  1.00  0.00           N
ATOM   3518  C6  U   A 112     -14.918   8.692  13.284  1.00  0.00           C
ATOM   3519  H6  U   A 112     -14.602   8.725  14.232  1.00  0.00           H
ATOM   3520  C5  U   A 112     -14.112   8.172  12.354  1.00  0.00           C
ATOM   3521  H5  U   A 112     -13.210   7.825  12.612  1.00  0.00           H
ATOM   3522  C4  U   A 112     -14.538   8.111  10.991  1.00  0.00           C
ATOM   3523  O4  U   A 112     -13.891   7.655  10.050  1.00  0.00           O
ATOM   3524  N3  U   A 112     -15.796   8.619  10.761  1.00  0.00           N
ATOM   3525  H3  U   A 112     -16.122   8.591   9.816  1.00  0.00           H
ATOM   3526  C2  U   A 112     -16.651   9.159  11.687  1.00  0.00           C
ATOM   3527  O2  U   A 112     -17.750   9.585  11.380  1.00  0.00           O
ATOM   3528  C3' U   A 112     -17.737   8.144  15.616  1.00  0.00           C
ATOM   3529  H3' U   A 112     -17.249   7.285  15.460  1.00  0.00           H
ATOM   3530  C2' U   A 112     -18.240   8.871  14.372  1.00  0.00           C
ATOM   3531 1H2' U   A 112     -18.604   8.270  13.660  1.00  0.00           H
ATOM   3532  O2' U   A 112     -19.338   9.715  14.661  1.00  0.00           O
ATOM   3533 2HO' U   A 112     -20.135   9.157  14.892  1.00  0.00           H
ATOM   3534  O3' U   A 112     -18.823   7.646  16.411  1.00  0.00           O
ATOM   3535  P   U   A 113     -19.322   8.447  17.719  1.00  0.00           P
ATOM   3536  O1P U   A 113     -19.689   9.826  17.311  1.00  0.00           O
ATOM   3537  O2P U   A 113     -18.330   8.240  18.804  1.00  0.00           O
ATOM   3538  O5' U   A 113     -20.672   7.700  18.122  1.00  0.00           O
ATOM   3539  C5' U   A 113     -20.844   7.125  19.418  1.00  0.00           C
ATOM   3540 1H5' U   A 113     -21.717   7.444  19.787  1.00  0.00           H
ATOM   3541 2H5' U   A 113     -20.098   7.446  20.002  1.00  0.00           H
ATOM   3542  C4' U   A 113     -20.830   5.616  19.324  1.00  0.00           C
ATOM   3543  H4' U   A 113     -20.754   5.291  20.267  1.00  0.00           H
ATOM   3544  O4' U   A 113     -22.053   5.181  18.672  1.00  0.00           O
ATOM   3545  C1' U   A 113     -21.771   4.112  17.787  1.00  0.00           C
ATOM   3546  H1' U   A 113     -22.378   3.340  17.978  1.00  0.00           H
ATOM   3547  N1  U   A 113     -22.077   4.552  16.418  1.00  0.00           N
ATOM   3548  C6  U   A 113     -21.823   5.843  16.008  1.00  0.00           C
ATOM   3549  H6  U   A 113     -21.423   6.487  16.661  1.00  0.00           H
ATOM   3550  C5  U   A 113     -22.092   6.265  14.769  1.00  0.00           C
ATOM   3551  H5  U   A 113     -21.892   7.210  14.508  1.00  0.00           H
ATOM   3552  C4  U   A 113     -22.665   5.367  13.816  1.00  0.00           C
ATOM   3553  O4  U   A 113     -22.958   5.638  12.652  1.00  0.00           O
ATOM   3554  N3  U   A 113     -22.893   4.096  14.292  1.00  0.00           N
ATOM   3555  H3  U   A 113     -23.294   3.444  13.648  1.00  0.00           H
ATOM   3556  C2  U   A 113     -22.630   3.626  15.552  1.00  0.00           C
ATOM   3557  O2  U   A 113     -22.869   2.477  15.876  1.00  0.00           O
ATOM   3558  C3' U   A 113     -19.706   5.024  18.484  1.00  0.00           C
ATOM   3559  H3' U   A 113     -19.360   5.621  17.760  1.00  0.00           H
ATOM   3560  C2' U   A 113     -20.310   3.713  17.996  1.00  0.00           C
ATOM   3561 1H2' U   A 113     -19.832   3.286  17.228  1.00  0.00           H
ATOM   3562  O2' U   A 113     -20.251   2.716  18.999  1.00  0.00           O
ATOM   3563 2HO' U   A 113     -19.299   2.446  19.145  1.00  0.00           H
ATOM   3564  O3' U   A 113     -18.509   4.825  19.244  1.00  0.00           O
ATOM   3565  H3T U   A 113     -17.801   4.436  18.655  1.00  0.00           H
CONECT   63   62
CONECT   38   37
CONECT   39   37
CONECT   65   64
CONECT   43   42   44   45   62
CONECT   54   52   55   58
CONECT   62   43   60   63   64
CONECT   60   66   40   61   62
CONECT   59   45   49   58
CONECT   40   37   41   42   60
CONECT   49   48   50   59
CONECT   37   36   38   39   40
CONECT   50   49   51   52
CONECT   46   45   47   48
CONECT   53   52
CONECT   44   43
CONECT   56   55
CONECT   57   55
CONECT   61   60
CONECT   41   40
CONECT   47   46
CONECT   52   50   53   54
CONECT   55   54   56   57
CONECT   58   54   59
CONECT   48   46   49
CONECT   45   43   46   59
CONECT   34   33
CONECT   64   62   65
CONECT   35   33
CONECT   66   67   60
CONECT   42   40   43
CONECT   36   33   37
CONECT   51   50
CONECT   33   34   32   35   36
CONECT   94   93
CONECT   72   71
CONECT   73   71
CONECT   96   95
CONECT   77   76   78   79   93
CONECT   89   79   88   90
CONECT   93   77   91   94   95
CONECT   91   74   92   93   97
CONECT   84   82   85   88
CONECT   74   71   75   76   91
CONECT   82   80   83   84
CONECT   71   70   72   73   74
CONECT   80   79   81   82
CONECT   78   77
CONECT   92   91
CONECT   75   74
CONECT   86   85
CONECT   87   85
CONECT   83   82
CONECT   81   80
CONECT   79   77   80   89
CONECT   88   84   89
CONECT   85   84   86   87
CONECT   68   67
CONECT   90   89
CONECT   95   93   96
CONECT   69   67
CONECT   97   91   98
CONECT   76   74   77
CONECT   70   67   71
CONECT   67   66   68   69   70
CONECT  124  123
CONECT  103  102
CONECT  104  102
CONECT  126  125
CONECT  108  107  109  110  123
CONECT  119  110  117  120
CONECT  123  108  121  124  125
CONECT  121  105  122  123  127
CONECT  115  113  116  117
CONECT  105  102  106  107  121
CONECT  113  111  114  115
CONECT  102  101  103  104  105
CONECT  111  110  112  113
CONECT  109  108
CONECT  118  117
CONECT  122  121
CONECT  106  105
CONECT  114  113
CONECT  112  111
CONECT  110  108  111  119
CONECT  117  115  118  119
CONECT   99   98
CONECT  120  119
CONECT  125  123  126
CONECT  100   98
CONECT  127  121  128
CONECT  116  115
CONECT  107  105  108
CONECT  101   98  102
CONECT   98   97   99  100  101
CONECT  158  157
CONECT  133  132
CONECT  134  132
CONECT  160  159
CONECT  138  137  139  140  157
CONECT  149  147  150  153
CONECT  157  138  155  158  159
CONECT  155  135  156  157  161
CONECT  154  140  144  153
CONECT  135  132  136  137  155
CONECT  144  143  145  154
CONECT  132  131  133  134  135
CONECT  145  144  146  147
CONECT  141  140  142  143
CONECT  148  147
CONECT  139  138
CONECT  151  150
CONECT  152  150
CONECT  156  155
CONECT  136  135
CONECT  142  141
CONECT  147  145  148  149
CONECT  150  149  151  152
CONECT  153  149  154
CONECT  143  141  144
CONECT  140  138  141  154
CONECT  129  128
CONECT  159  157  160
CONECT  130  128
CONECT  161  155  162
CONECT  137  135  138
CONECT  131  132  128
CONECT  146  145
CONECT  128  130  131  127  129
CONECT  192  191
CONECT  167  166
CONECT  168  166
CONECT  194  193
CONECT  172  171  173  174  191
CONECT  183  181  184  187
CONECT  191  172  189  192  193
CONECT  189  169  190  191  195
CONECT  188  174  178  187
CONECT  169  166  170  171  189
CONECT  178  177  179  188
CONECT  166  165  167  168  169
CONECT  179  178  180  181
CONECT  175  174  176  177
CONECT  182  181
CONECT  173  172
CONECT  185  184
CONECT  186  184
CONECT  190  189
CONECT  170  169
CONECT  176  175
CONECT  181  179  182  183
CONECT  184  183  185  186
CONECT  187  183  188
CONECT  177  175  178
CONECT  174  172  175  188
CONECT  163  162
CONECT  193  191  194
CONECT  164  162
CONECT  195  189  196
CONECT  171  169  172
CONECT  165  162  166
CONECT  180  179
CONECT  162  161  163  164  165
CONECT  222  221
CONECT  201  200
CONECT  202  200
CONECT  224  223
CONECT  206  205  207  208  221
CONECT  217  208  215  218
CONECT  221  206  219  222  223
CONECT  219  203  220  221  225
CONECT  213  211  214  215
CONECT  203  200  204  205  219
CONECT  211  209  212  213
CONECT  200  199  201  202  203
CONECT  209  208  210  211
CONECT  207  206
CONECT  216  215
CONECT  220  219
CONECT  204  203
CONECT  212  211
CONECT  210  209
CONECT  208  206  209  217
CONECT  215  213  216  217
CONECT  197  196
CONECT  218  217
CONECT  223  221  224
CONECT  198  196
CONECT  225  219  226
CONECT  214  213
CONECT  205  203  206
CONECT  199  196  200
CONECT  196  195  197  198  199
CONECT  253  252
CONECT  231  230
CONECT  232  230
CONECT  255  254
CONECT  236  235  237  238  252
CONECT  248  238  247  249
CONECT  252  236  250  253  254
CONECT  250  233  251  252  256
CONECT  243  241  244  247
CONECT  233  230  234  235  250
CONECT  241  239  242  243
CONECT  230  229  231  232  233
CONECT  239  238  240  241
CONECT  237  236
CONECT  251  250
CONECT  234  233
CONECT  245  244
CONECT  246  244
CONECT  242  241
CONECT  240  239
CONECT  238  236  239  248
CONECT  247  243  248
CONECT  244  243  245  246
CONECT  227  226
CONECT  249  248
CONECT  254  252  255
CONECT  228  226
CONECT  256  250  257
CONECT  235  233  236
CONECT  229  226  230
CONECT  226  225  227  228  229
CONECT  284  283
CONECT  262  261
CONECT  263  261
CONECT  286  285
CONECT  267  266  268  269  283
CONECT  279  269  278  280
CONECT  283  267  281  284  285
CONECT  281  264  282  283  287
CONECT  274  272  275  278
CONECT  264  261  265  266  281
CONECT  272  270  273  274
CONECT  261  260  262  263  264
CONECT  270  269  271  272
CONECT  268  267
CONECT  282  281
CONECT  265  264
CONECT  276  275
CONECT  277  275
CONECT  273  272
CONECT  271  270
CONECT  269  267  270  279
CONECT  278  274  279
CONECT  275  274  276  277
CONECT  258  257
CONECT  280  279
CONECT  285  283  286
CONECT  259  257
CONECT  287  281  288
CONECT  266  264  267
CONECT  260  261  257
CONECT  257  258  259  260  256
CONECT  318  317
CONECT  293  292
CONECT  294  292
CONECT  320  319
CONECT  298  297  299  300  317
CONECT  309  307  310  313
CONECT  317  298  315  318  319
CONECT  315  295  316  317  321
CONECT  314  300  304  313
CONECT  295  292  296  297  315
CONECT  304  303  305  314
CONECT  292  291  293  294  295
CONECT  305  304  306  307
CONECT  301  300  302  303
CONECT  308  307
CONECT  299  298
CONECT  311  310
CONECT  312  310
CONECT  316  315
CONECT  296  295
CONECT  302  301
CONECT  307  305  308  309
CONECT  310  309  311  312
CONECT  313  309  314
CONECT  303  301  304
CONECT  300  298  301  314
CONECT  289  288
CONECT  319  317  320
CONECT  290  288
CONECT  321  315  322
CONECT  297  295  298
CONECT  291  288  292
CONECT  306  305
CONECT  288  287  289  290  291
CONECT  351  350
CONECT  327  326
CONECT  328  326
CONECT  353  352
CONECT  332  331  333  334  350
CONECT  344  343  345  346
CONECT  350  332  348  351  352
CONECT  348  329  349  350  354
CONECT  347  334  338  346
CONECT  329  326  330  331  348
CONECT  338  337  339  347
CONECT  326  325  327  328  329
CONECT  339  338  340  343
CONECT  335  334  336  337
CONECT  333  332
CONECT  345  344
CONECT  349  348
CONECT  330  329
CONECT  341  340
CONECT  342  340
CONECT  336  335
CONECT  343  339  344
CONECT  346  344  347
CONECT  340  339  341  342
CONECT  337  335  338
CONECT  334  332  335  347
CONECT  323  322
CONECT  352  350  353
CONECT  324  322
CONECT  354  348  355
CONECT  331  329  332
CONECT  325  322  326
CONECT  322  321  323  324  325
CONECT  384  383
CONECT  360  359
CONECT  361  359
CONECT  386  385
CONECT  365  364  366  367  383
CONECT  377  376  378  379
CONECT  383  365  381  384  385
CONECT  381  362  382  383  387
CONECT  380  367  371  379
CONECT  362  359  363  364  381
CONECT  371  370  372  380
CONECT  359  358  360  361  362
CONECT  372  371  373  376
CONECT  368  367  369  370
CONECT  366  365
CONECT  378  377
CONECT  382  381
CONECT  363  362
CONECT  374  373
CONECT  375  373
CONECT  369  368
CONECT  376  372  377
CONECT  379  377  380
CONECT  373  372  374  375
CONECT  370  368  371
CONECT  367  365  368  380
CONECT  356  355
CONECT  385  383  386
CONECT  357  355
CONECT  387  381  388
CONECT  364  362  365
CONECT  358  355  359
CONECT  355  354  356  357  358
CONECT  418  417
CONECT  393  392
CONECT  394  392
CONECT  420  419
CONECT  398  397  399  400  417
CONECT  409  407  410  413
CONECT  417  398  415  418  419
CONECT  415  395  416  417  421
CONECT  414  400  404  413
CONECT  395  392  396  397  415
CONECT  404  403  405  414
CONECT  392  391  393  394  395
CONECT  405  404  406  407
CONECT  401  400  402  403
CONECT  408  407
CONECT  399  398
CONECT  411  410
CONECT  412  410
CONECT  416  415
CONECT  396  395
CONECT  402  401
CONECT  407  405  408  409
CONECT  410  409  411  412
CONECT  413  409  414
CONECT  403  401  404
CONECT  400  398  401  414
CONECT  389  388
CONECT  419  417  420
CONECT  390  388
CONECT  421  415  422
CONECT  397  395  398
CONECT  391  388  392
CONECT  406  405
CONECT  388  387  389  390  391
CONECT  452  451
CONECT  427  426
CONECT  428  426
CONECT  454  453
CONECT  432  431  433  434  451
CONECT  443  441  444  447
CONECT  451  432  449  452  453
CONECT  449  429  450  451  455
CONECT  448  434  438  447
CONECT  429  426  430  431  449
CONECT  438  437  439  448
CONECT  426  425  427  428  429
CONECT  439  438  440  441
CONECT  435  434  436  437
CONECT  442  441
CONECT  433  432
CONECT  445  444
CONECT  446  444
CONECT  450  449
CONECT  430  429
CONECT  436  435
CONECT  441  439  442  443
CONECT  444  443  445  446
CONECT  447  443  448
CONECT  437  435  438
CONECT  434  432  435  448
CONECT  423  422
CONECT  453  451  454
CONECT  424  422
CONECT  455  449  456
CONECT  431  429  432
CONECT  425  422  426
CONECT  440  439
CONECT  422  421  423  424  425
CONECT  482  481
CONECT  461  460
CONECT  462  460
CONECT  484  483
CONECT  466  465  467  468  481
CONECT  477  468  475  478
CONECT  481  466  479  482  483
CONECT  479  463  480  481  485
CONECT  473  471  474  475
CONECT  463  460  464  465  479
CONECT  471  469  472  473
CONECT  460  459  461  462  463
CONECT  469  468  470  471
CONECT  467  466
CONECT  476  475
CONECT  480  479
CONECT  464  463
CONECT  472  471
CONECT  470  469
CONECT  468  466  469  477
CONECT  475  473  476  477
CONECT  457  456
CONECT  478  477
CONECT  483  481  484
CONECT  458  456
CONECT  485  479  486
CONECT  474  473
CONECT  465  463  466
CONECT  459  456  460
CONECT  456  455  457  458  459
CONECT  515  514
CONECT  491  490
CONECT  492  490
CONECT  517  516
CONECT  496  514  495  497  498
CONECT  508  507  509  510
CONECT  514  515  516  496  512
CONECT  512  514  518  493  513
CONECT  511  498  502  510
CONECT  493  490  494  495  512
CONECT  502  501  503  511
CONECT  490  489  491  492  493
CONECT  503  502  504  507
CONECT  499  498  500  501
CONECT  497  496
CONECT  509  508
CONECT  513  512
CONECT  494  493
CONECT  505  504
CONECT  506  504
CONECT  500  499
CONECT  507  503  508
CONECT  510  508  511
CONECT  504  503  505  506
CONECT  501  499  502
CONECT  498  496  499  511
CONECT  487  486
CONECT  516  514  517
CONECT  488  486
CONECT  518  519  512
CONECT  495  493  496
CONECT  489  486  490
CONECT  486  485  487  488  489
CONECT  549  548
CONECT  524  523
CONECT  525  523
CONECT  551  550
CONECT  529  528  530  531  548
CONECT  540  538  541  544
CONECT  548  529  546  549  550
CONECT  546  526  547  548  552
CONECT  545  531  535  544
CONECT  526  523  527  528  546
CONECT  535  534  536  545
CONECT  523  522  524  525  526
CONECT  536  535  537  538
CONECT  532  531  533  534
CONECT  539  538
CONECT  530  529
CONECT  542  541
CONECT  543  541
CONECT  547  546
CONECT  527  526
CONECT  533  532
CONECT  538  536  539  540
CONECT  541  540  542  543
CONECT  544  540  545
CONECT  534  532  535
CONECT  531  529  532  545
CONECT  520  519
CONECT  550  548  551
CONECT  521  519
CONECT  552  546  553
CONECT  528  526  529
CONECT  522  519  523
CONECT  537  536
CONECT  519  518  520  521  522
CONECT  579  578
CONECT  558  557
CONECT  559  557
CONECT  581  580
CONECT  563  562  564  565  578
CONECT  574  565  572  575
CONECT  578  563  576  579  580
CONECT  576  560  577  578  582
CONECT  570  568  571  572
CONECT  560  557  561  562  576
CONECT  568  566  569  570
CONECT  557  556  558  559  560
CONECT  566  565  567  568
CONECT  564  563
CONECT  573  572
CONECT  577  576
CONECT  561  560
CONECT  569  568
CONECT  567  566
CONECT  565  563  566  574
CONECT  572  570  573  574
CONECT  554  553
CONECT  575  574
CONECT  580  578  581
CONECT  555  553
CONECT  582  576  583
CONECT  571  570
CONECT  562  560  563
CONECT  556  553  557
CONECT  553  552  554  555  556
CONECT  613  612
CONECT  588  587
CONECT  589  587
CONECT  615  614
CONECT  593  592  594  595  612
CONECT  604  602  605  608
CONECT  612  593  610  613  614
CONECT  610  590  611  612  616
CONECT  609  595  599  608
CONECT  590  587  591  592  610
CONECT  599  598  600  609
CONECT  587  586  588  589  590
CONECT  600  599  601  602
CONECT  596  595  597  598
CONECT  603  602
CONECT  594  593
CONECT  606  605
CONECT  607  605
CONECT  611  610
CONECT  591  590
CONECT  597  596
CONECT  602  600  603  604
CONECT  605  604  606  607
CONECT  608  604  609
CONECT  598  596  599
CONECT  595  593  596  609
CONECT  584  583
CONECT  614  612  615
CONECT  585  583
CONECT  616  610  617
CONECT  592  590  593
CONECT  586  583  587
CONECT  601  600
CONECT  583  582  584  585  586
CONECT  646  645
CONECT  622  621
CONECT  623  621
CONECT  648  647
CONECT  627  626  628  629  645
CONECT  639  638  640  641
CONECT  645  627  643  646  647
CONECT  643  624  644  645  649
CONECT  642  629  633  641
CONECT  624  621  625  626  643
CONECT  633  632  634  642
CONECT  621  620  622  623  624
CONECT  634  633  635  638
CONECT  630  629  631  632
CONECT  628  627
CONECT  640  639
CONECT  644  643
CONECT  625  624
CONECT  636  635
CONECT  637  635
CONECT  631  630
CONECT  638  634  639
CONECT  641  639  642
CONECT  635  634  636  637
CONECT  632  630  633
CONECT  629  627  630  642
CONECT  618  617
CONECT  647  645  648
CONECT  619  617
CONECT  649  643  650
CONECT  626  624  627
CONECT  620  617  621
CONECT  617  616  618  619  620
CONECT  680  679
CONECT  655  654
CONECT  656  654
CONECT  682  681
CONECT  660  659  661  662  679
CONECT  671  669  672  675
CONECT  679  660  677  680  681
CONECT  677  657  678  679  683
CONECT  676  662  666  675
CONECT  657  654  658  659  677
CONECT  666  665  667  676
CONECT  654  653  655  656  657
CONECT  667  666  668  669
CONECT  663  662  664  665
CONECT  670  669
CONECT  661  660
CONECT  673  672
CONECT  674  672
CONECT  678  677
CONECT  658  657
CONECT  664  663
CONECT  669  667  670  671
CONECT  672  671  673  674
CONECT  675  671  676
CONECT  665  663  666
CONECT  662  660  663  676
CONECT  651  650
CONECT  681  679  682
CONECT  652  650
CONECT  683  677  684
CONECT  659  657  660
CONECT  653  650  654
CONECT  668  667
CONECT  650  649  651  652  653
CONECT  710  709
CONECT  689  688
CONECT  690  688
CONECT  712  711
CONECT  694  693  695  696  709
CONECT  705  696  703  706
CONECT  709  694  707  710  711
CONECT  707  691  708  709  713
CONECT  701  699  702  703
CONECT  691  688  692  693  707
CONECT  699  697  700  701
CONECT  688  687  689  690  691
CONECT  697  696  698  699
CONECT  695  694
CONECT  704  703
CONECT  708  707
CONECT  692  691
CONECT  700  699
CONECT  698  697
CONECT  696  694  697  705
CONECT  703  701  704  705
CONECT  685  684
CONECT  706  705
CONECT  711  709  712
CONECT  686  684
CONECT  713  707  714
CONECT  702  701
CONECT  693  691  694
CONECT  687  684  688
CONECT  684  683  685  686  687
CONECT  740  739
CONECT  719  718
CONECT  720  718
CONECT  742  741
CONECT  724  723  725  726  739
CONECT  735  726  733  736
CONECT  739  724  737  740  741
CONECT  737  721  738  739  743
CONECT  731  729  732  733
CONECT  721  718  722  723  737
CONECT  729  727  730  731
CONECT  718  717  719  720  721
CONECT  727  726  728  729
CONECT  725  724
CONECT  734  733
CONECT  738  737
CONECT  722  721
CONECT  730  729
CONECT  728  727
CONECT  726  724  727  735
CONECT  733  731  734  735
CONECT  715  714
CONECT  736  735
CONECT  741  739  742
CONECT  716  714
CONECT  743  737  744
CONECT  732  731
CONECT  723  721  724
CONECT  717  714  718
CONECT  714  713  715  716  717
CONECT  773  772
CONECT  749  748
CONECT  750  748
CONECT  775  774
CONECT  754  753  755  756  772
CONECT  766  765  767  768
CONECT  772  754  770  773  774
CONECT  770  751  771  772  776
CONECT  769  756  760  768
CONECT  751  748  752  753  770
CONECT  760  759  761  769
CONECT  748  747  749  750  751
CONECT  761  760  762  765
CONECT  757  756  758  759
CONECT  755  754
CONECT  767  766
CONECT  771  770
CONECT  752  751
CONECT  763  762
CONECT  764  762
CONECT  758  757
CONECT  765  761  766
CONECT  768  766  769
CONECT  762  761  763  764
CONECT  759  757  760
CONECT  756  754  757  769
CONECT  745  744
CONECT  774  772  775
CONECT  746  744
CONECT  776  770  777
CONECT  753  751  754
CONECT  747  744  748
CONECT  744  743  745  746  747
CONECT  803  802
CONECT  782  781
CONECT  783  781
CONECT  805  804
CONECT  787  786  788  789  802
CONECT  798  789  796  799
CONECT  802  787  800  803  804
CONECT  800  784  801  802  806
CONECT  794  792  795  796
CONECT  784  781  785  786  800
CONECT  792  790  793  794
CONECT  781  780  782  783  784
CONECT  790  789  791  792
CONECT  788  787
CONECT  797  796
CONECT  801  800
CONECT  785  784
CONECT  793  792
CONECT  791  790
CONECT  789  787  790  798
CONECT  796  794  797  798
CONECT  778  777
CONECT  799  798
CONECT  804  802  805
CONECT  779  777
CONECT  806  800  807
CONECT  795  794
CONECT  786  784  787
CONECT  780  777  781
CONECT  777  776  778  779  780
CONECT  834  833
CONECT  812  811
CONECT  813  811
CONECT  836  835
CONECT  817  816  818  819  833
CONECT  829  819  828  830
CONECT  833  817  831  834  835
CONECT  831  814  832  833  837
CONECT  824  822  825  828
CONECT  814  811  815  816  831
CONECT  822  820  823  824
CONECT  811  810  812  813  814
CONECT  820  819  821  822
CONECT  818  817
CONECT  832  831
CONECT  815  814
CONECT  826  825
CONECT  827  825
CONECT  823  822
CONECT  821  820
CONECT  819  817  820  829
CONECT  828  824  829
CONECT  825  824  826  827
CONECT  808  807
CONECT  830  829
CONECT  835  833  836
CONECT  809  807
CONECT  837  831  838
CONECT  816  814  817
CONECT  810  807  811
CONECT  807  806  808  809  810
CONECT  864  863
CONECT  843  842
CONECT  844  842
CONECT  866  865
CONECT  848  847  849  850  863
CONECT  859  850  857  860
CONECT  863  848  861  864  865
CONECT  861  845  862  863  867
CONECT  855  853  856  857
CONECT  845  842  846  847  861
CONECT  853  851  854  855
CONECT  842  841  843  844  845
CONECT  851  850  852  853
CONECT  849  848
CONECT  858  857
CONECT  862  861
CONECT  846  845
CONECT  854  853
CONECT  852  851
CONECT  850  848  851  859
CONECT  857  855  858  859
CONECT  839  838
CONECT  860  859
CONECT  865  863  866
CONECT  840  838
CONECT  867  861  868
CONECT  856  855
CONECT  847  845  848
CONECT  841  838  842
CONECT  838  837  839  840  841
CONECT  895  894
CONECT  873  872
CONECT  874  872
CONECT  897  896
CONECT  878  877  879  880  894
CONECT  890  880  889  891
CONECT  894  878  892  895  896
CONECT  892  875  893  894  898
CONECT  885  883  886  889
CONECT  875  872  876  877  892
CONECT  883  881  884  885
CONECT  872  871  873  874  875
CONECT  881  880  882  883
CONECT  879  878
CONECT  893  892
CONECT  876  875
CONECT  887  886
CONECT  888  886
CONECT  884  883
CONECT  882  881
CONECT  880  878  881  890
CONECT  889  885  890
CONECT  886  885  887  888
CONECT  869  868
CONECT  891  890
CONECT  896  894  897
CONECT  870  868
CONECT  898  892  899
CONECT  877  875  878
CONECT  871  868  872
CONECT  868  867  869  870  871
CONECT  928  927
CONECT  904  903
CONECT  905  903
CONECT  930  929
CONECT  909  908  910  911  927
CONECT  921  920  922  923
CONECT  927  909  925  928  929
CONECT  925  906  926  927  931
CONECT  924  911  915  923
CONECT  906  903  907  908  925
CONECT  915  914  916  924
CONECT  903  902  904  905  906
CONECT  916  915  917  920
CONECT  912  911  913  914
CONECT  910  909
CONECT  922  921
CONECT  926  925
CONECT  907  906
CONECT  918  917
CONECT  919  917
CONECT  913  912
CONECT  920  916  921
CONECT  923  921  924
CONECT  917  916  918  919
CONECT  914  912  915
CONECT  911  909  912  924
CONECT  900  899
CONECT  929  927  930
CONECT  901  899
CONECT  931  925  932
CONECT  908  906  909
CONECT  902  899  903
CONECT  899  898  900  901  902
CONECT  961  960
CONECT  937  936
CONECT  938  936
CONECT  963  962
CONECT  942  941  943  944  960
CONECT  954  953  955  956
CONECT  960  942  958  961  962
CONECT  958  939  959  960  964
CONECT  957  944  948  956
CONECT  939  936  940  941  958
CONECT  948  947  949  957
CONECT  936  935  937  938  939
CONECT  949  948  950  953
CONECT  945  944  946  947
CONECT  943  942
CONECT  955  954
CONECT  959  958
CONECT  940  939
CONECT  951  950
CONECT  952  950
CONECT  946  945
CONECT  953  949  954
CONECT  956  954  957
CONECT  950  949  951  952
CONECT  947  945  948
CONECT  944  942  945  957
CONECT  933  932
CONECT  962  960  963
CONECT  934  932
CONECT  964  958  965
CONECT  941  939  942
CONECT  935  932  936
CONECT  932  931  933  934  935
CONECT  991  990
CONECT  970  969
CONECT  971  969
CONECT  993  992
CONECT  975  974  976  977  990
CONECT  986  977  984  987
CONECT  990  975  988  991  992
CONECT  988  972  989  990  994
CONECT  982  980  983  984
CONECT  972  969  973  974  988
CONECT  980  978  981  982
CONECT  969  968  970  971  972
CONECT  978  977  979  980
CONECT  976  975
CONECT  985  984
CONECT  989  988
CONECT  973  972
CONECT  981  980
CONECT  979  978
CONECT  977  975  978  986
CONECT  984  982  985  986
CONECT  966  965
CONECT  987  986
CONECT  992  990  993
CONECT  967  965
CONECT  994  988  995
CONECT  983  982
CONECT  974  972  975
CONECT  968  965  969
CONECT  965  964  966  967  968
CONECT 1021 1020
CONECT 1000  999
CONECT 1001  999
CONECT 1023 1022
CONECT 1005 1004 1006 1007 1020
CONECT 1016 1007 1014 1017
CONECT 1020 1005 1018 1021 1022
CONECT 1018 1002 1019 1020 1024
CONECT 1012 1010 1013 1014
CONECT 1002  999 1003 1004 1018
CONECT 1010 1008 1011 1012
CONECT  999  998 1000 1001 1002
CONECT 1008 1007 1009 1010
CONECT 1006 1005
CONECT 1015 1014
CONECT 1019 1018
CONECT 1003 1002
CONECT 1011 1010
CONECT 1009 1008
CONECT 1007 1005 1008 1016
CONECT 1014 1012 1015 1016
CONECT  996  995
CONECT 1017 1016
CONECT 1022 1020 1023
CONECT  997  995
CONECT 1024 1018 1025
CONECT 1013 1012
CONECT 1004 1002 1005
CONECT  998  995  999
CONECT  995  994  996  997  998
CONECT 1055 1054
CONECT 1030 1029
CONECT 1031 1029
CONECT 1057 1056
CONECT 1035 1034 1036 1037 1054
CONECT 1046 1044 1047 1050
CONECT 1054 1035 1052 1055 1056
CONECT 1052 1032 1053 1054 1058
CONECT 1051 1037 1041 1050
CONECT 1032 1029 1033 1034 1052
CONECT 1041 1040 1042 1051
CONECT 1029 1028 1030 1031 1032
CONECT 1042 1041 1043 1044
CONECT 1038 1037 1039 1040
CONECT 1045 1044
CONECT 1036 1035
CONECT 1048 1047
CONECT 1049 1047
CONECT 1053 1052
CONECT 1033 1032
CONECT 1039 1038
CONECT 1044 1042 1045 1046
CONECT 1047 1046 1048 1049
CONECT 1050 1046 1051
CONECT 1040 1038 1041
CONECT 1037 1035 1038 1051
CONECT 1026 1025
CONECT 1056 1054 1057
CONECT 1027 1025
CONECT 1058 1052 1059
CONECT 1034 1032 1035
CONECT 1028 1029 1025
CONECT 1043 1042
CONECT 1025 1026 1027 1028 1024
CONECT 1088 1087
CONECT 1064 1063
CONECT 1065 1063
CONECT 1090 1089
CONECT 1069 1068 1070 1071 1087
CONECT 1081 1080 1082 1083
CONECT 1087 1069 1085 1088 1089
CONECT 1085 1066 1086 1087 1091
CONECT 1084 1071 1075 1083
CONECT 1066 1063 1067 1068 1085
CONECT 1075 1074 1076 1084
CONECT 1063 1062 1064 1065 1066
CONECT 1076 1075 1077 1080
CONECT 1072 1071 1073 1074
CONECT 1070 1069
CONECT 1082 1081
CONECT 1086 1085
CONECT 1067 1066
CONECT 1078 1077
CONECT 1079 1077
CONECT 1073 1072
CONECT 1080 1076 1081
CONECT 1083 1081 1084
CONECT 1077 1076 1078 1079
CONECT 1074 1072 1075
CONECT 1071 1069 1072 1084
CONECT 1060 1059
CONECT 1089 1087 1090
CONECT 1061 1059
CONECT 1091 1085 1092
CONECT 1068 1066 1069
CONECT 1062 1059 1063
CONECT 1059 1058 1060 1061 1062
CONECT 1118 1117
CONECT 1097 1096
CONECT 1098 1096
CONECT 1120 1119
CONECT 1102 1101 1103 1104 1117
CONECT 1113 1104 1111 1114
CONECT 1117 1102 1115 1118 1119
CONECT 1115 1099 1116 1117 1121
CONECT 1109 1107 1110 1111
CONECT 1099 1096 1100 1101 1115
CONECT 1107 1105 1108 1109
CONECT 1096 1095 1097 1098 1099
CONECT 1105 1104 1106 1107
CONECT 1103 1102
CONECT 1112 1111
CONECT 1116 1115
CONECT 1100 1099
CONECT 1108 1107
CONECT 1106 1105
CONECT 1104 1102 1105 1113
CONECT 1111 1109 1112 1113
CONECT 1093 1092
CONECT 1114 1113
CONECT 1119 1117 1120
CONECT 1094 1092
CONECT 1121 1115 1122
CONECT 1110 1109
CONECT 1101 1099 1102
CONECT 1095 1092 1096
CONECT 1092 1091 1093 1094 1095
CONECT 1148 1147
CONECT 1127 1126
CONECT 1128 1126
CONECT 1150 1149
CONECT 1132 1131 1133 1134 1147
CONECT 1143 1134 1141 1144
CONECT 1147 1132 1145 1148 1149
CONECT 1145 1129 1146 1147 1151
CONECT 1139 1137 1140 1141
CONECT 1129 1126 1130 1131 1145
CONECT 1137 1135 1138 1139
CONECT 1126 1125 1127 1128 1129
CONECT 1135 1134 1136 1137
CONECT 1133 1132
CONECT 1142 1141
CONECT 1146 1145
CONECT 1130 1129
CONECT 1138 1137
CONECT 1136 1135
CONECT 1134 1132 1135 1143
CONECT 1141 1139 1142 1143
CONECT 1123 1122
CONECT 1144 1143
CONECT 1149 1147 1150
CONECT 1124 1122
CONECT 1151 1145 1152
CONECT 1140 1139
CONECT 1131 1129 1132
CONECT 1125 1122 1126
CONECT 1122 1121 1123 1124 1125
CONECT 1182 1181
CONECT 1157 1156
CONECT 1158 1156
CONECT 1184 1183
CONECT 1162 1161 1163 1164 1181
CONECT 1173 1171 1174 1177
CONECT 1181 1162 1179 1182 1183
CONECT 1179 1159 1180 1181 1185
CONECT 1178 1164 1168 1177
CONECT 1159 1156 1160 1161 1179
CONECT 1168 1167 1169 1178
CONECT 1156 1155 1157 1158 1159
CONECT 1169 1168 1170 1171
CONECT 1165 1164 1166 1167
CONECT 1172 1171
CONECT 1163 1162
CONECT 1175 1174
CONECT 1176 1174
CONECT 1180 1179
CONECT 1160 1159
CONECT 1166 1165
CONECT 1171 1169 1172 1173
CONECT 1174 1173 1175 1176
CONECT 1177 1173 1178
CONECT 1167 1165 1168
CONECT 1164 1162 1165 1178
CONECT 1153 1152
CONECT 1183 1181 1184
CONECT 1154 1152
CONECT 1185 1179 1186
CONECT 1161 1159 1162
CONECT 1155 1152 1156
CONECT 1170 1169
CONECT 1152 1151 1153 1154 1155
CONECT 1212 1211
CONECT 1191 1190
CONECT 1192 1190
CONECT 1214 1213
CONECT 1196 1195 1197 1198 1211
CONECT 1207 1198 1205 1208
CONECT 1211 1196 1209 1212 1213
CONECT 1209 1193 1210 1211 1215
CONECT 1203 1201 1204 1205
CONECT 1193 1190 1194 1195 1209
CONECT 1201 1199 1202 1203
CONECT 1190 1189 1191 1192 1193
CONECT 1199 1198 1200 1201
CONECT 1197 1196
CONECT 1206 1205
CONECT 1210 1209
CONECT 1194 1193
CONECT 1202 1201
CONECT 1200 1199
CONECT 1198 1196 1199 1207
CONECT 1205 1203 1206 1207
CONECT 1187 1186
CONECT 1208 1207
CONECT 1213 1211 1214
CONECT 1188 1186
CONECT 1215 1209 1216
CONECT 1204 1203
CONECT 1195 1193 1196
CONECT 1189 1186 1190
CONECT 1186 1185 1187 1188 1189
CONECT 1242 1241
CONECT 1221 1220
CONECT 1222 1220
CONECT 1244 1243
CONECT 1226 1225 1227 1228 1241
CONECT 1237 1228 1235 1238
CONECT 1241 1226 1239 1242 1243
CONECT 1239 1223 1240 1241 1245
CONECT 1233 1231 1234 1235
CONECT 1223 1220 1224 1225 1239
CONECT 1231 1229 1232 1233
CONECT 1220 1219 1221 1222 1223
CONECT 1229 1228 1230 1231
CONECT 1227 1226
CONECT 1236 1235
CONECT 1240 1239
CONECT 1224 1223
CONECT 1232 1231
CONECT 1230 1229
CONECT 1228 1226 1229 1237
CONECT 1235 1233 1236 1237
CONECT 1217 1216
CONECT 1238 1237
CONECT 1243 1241 1244
CONECT 1218 1216
CONECT 1245 1239 1246
CONECT 1234 1233
CONECT 1225 1223 1226
CONECT 1219 1216 1220
CONECT 1216 1215 1217 1218 1219
CONECT 1273 1272
CONECT 1251 1250
CONECT 1252 1250
CONECT 1275 1274
CONECT 1256 1255 1257 1258 1272
CONECT 1268 1258 1267 1269
CONECT 1272 1256 1270 1273 1274
CONECT 1270 1253 1271 1272 1276
CONECT 1263 1261 1264 1267
CONECT 1253 1250 1254 1255 1270
CONECT 1261 1259 1262 1263
CONECT 1250 1249 1251 1252 1253
CONECT 1259 1258 1260 1261
CONECT 1257 1256
CONECT 1271 1270
CONECT 1254 1253
CONECT 1265 1264
CONECT 1266 1264
CONECT 1262 1261
CONECT 1260 1259
CONECT 1258 1256 1259 1268
CONECT 1267 1263 1268
CONECT 1264 1263 1265 1266
CONECT 1247 1246
CONECT 1269 1268
CONECT 1274 1272 1275
CONECT 1248 1246
CONECT 1276 1270 1277
CONECT 1255 1253 1256
CONECT 1249 1246 1250
CONECT 1246 1245 1247 1248 1249
CONECT 1306 1305
CONECT 1282 1281
CONECT 1283 1281
CONECT 1308 1307
CONECT 1287 1286 1288 1289 1305
CONECT 1299 1298 1300 1301
CONECT 1305 1287 1303 1306 1307
CONECT 1303 1284 1304 1305 1309
CONECT 1302 1289 1293 1301
CONECT 1284 1281 1285 1286 1303
CONECT 1293 1292 1294 1302
CONECT 1281 1280 1282 1283 1284
CONECT 1294 1293 1295 1298
CONECT 1290 1289 1291 1292
CONECT 1288 1287
CONECT 1300 1299
CONECT 1304 1303
CONECT 1285 1284
CONECT 1296 1295
CONECT 1297 1295
CONECT 1291 1290
CONECT 1298 1294 1299
CONECT 1301 1299 1302
CONECT 1295 1294 1296 1297
CONECT 1292 1290 1293
CONECT 1289 1287 1290 1302
CONECT 1278 1277
CONECT 1307 1305 1308
CONECT 1279 1277
CONECT 1309 1303 1310
CONECT 1286 1284 1287
CONECT 1280 1277 1281
CONECT 1277 1276 1278 1279 1280
CONECT 1337 1336
CONECT 1315 1314
CONECT 1316 1314
CONECT 1339 1338
CONECT 1320 1319 1321 1322 1336
CONECT 1332 1322 1331 1333
CONECT 1336 1320 1334 1337 1338
CONECT 1334 1317 1335 1336 1340
CONECT 1327 1325 1328 1331
CONECT 1317 1314 1318 1319 1334
CONECT 1325 1323 1326 1327
CONECT 1314 1313 1315 1316 1317
CONECT 1323 1322 1324 1325
CONECT 1321 1320
CONECT 1335 1334
CONECT 1318 1317
CONECT 1329 1328
CONECT 1330 1328
CONECT 1326 1325
CONECT 1324 1323
CONECT 1322 1320 1323 1332
CONECT 1331 1327 1332
CONECT 1328 1327 1329 1330
CONECT 1311 1310
CONECT 1333 1332
CONECT 1338 1336 1339
CONECT 1312 1310
CONECT 1340 1334 1341
CONECT 1319 1317 1320
CONECT 1313 1310 1314
CONECT 1310 1309 1311 1312 1313
CONECT 1370 1369
CONECT 1346 1345
CONECT 1347 1345
CONECT 1372 1371
CONECT 1351 1350 1352 1353 1369
CONECT 1363 1362 1364 1365
CONECT 1369 1351 1367 1370 1371
CONECT 1367 1348 1368 1369 1373
CONECT 1366 1353 1357 1365
CONECT 1348 1345 1349 1350 1367
CONECT 1357 1356 1358 1366
CONECT 1345 1344 1346 1347 1348
CONECT 1358 1357 1359 1362
CONECT 1354 1353 1355 1356
CONECT 1352 1351
CONECT 1364 1363
CONECT 1368 1367
CONECT 1349 1348
CONECT 1360 1359
CONECT 1361 1359
CONECT 1355 1354
CONECT 1362 1358 1363
CONECT 1365 1363 1366
CONECT 1359 1358 1360 1361
CONECT 1356 1354 1357
CONECT 1353 1351 1354 1366
CONECT 1342 1341
CONECT 1371 1369 1372
CONECT 1343 1341
CONECT 1373 1367 1374
CONECT 1350 1348 1351
CONECT 1344 1341 1345
CONECT 1341 1340 1342 1343 1344
CONECT 1404 1403
CONECT 1379 1378
CONECT 1380 1378
CONECT 1406 1405
CONECT 1384 1383 1385 1386 1403
CONECT 1395 1393 1396 1399
CONECT 1403 1384 1401 1404 1405
CONECT 1401 1381 1402 1403 1407
CONECT 1400 1386 1390 1399
CONECT 1381 1378 1382 1383 1401
CONECT 1390 1389 1391 1400
CONECT 1378 1377 1379 1380 1381
CONECT 1391 1390 1392 1393
CONECT 1387 1386 1388 1389
CONECT 1394 1393
CONECT 1385 1384
CONECT 1397 1396
CONECT 1398 1396
CONECT 1402 1401
CONECT 1382 1381
CONECT 1388 1387
CONECT 1393 1391 1394 1395
CONECT 1396 1395 1397 1398
CONECT 1399 1395 1400
CONECT 1389 1387 1390
CONECT 1386 1384 1387 1400
CONECT 1375 1374
CONECT 1405 1403 1406
CONECT 1376 1374
CONECT 1407 1401 1408
CONECT 1383 1381 1384
CONECT 1377 1374 1378
CONECT 1392 1391
CONECT 1374 1373 1375 1376 1377
CONECT 1434 1433
CONECT 1413 1412
CONECT 1414 1412
CONECT 1436 1435
CONECT 1418 1417 1419 1420 1433
CONECT 1429 1420 1427 1430
CONECT 1433 1418 1431 1434 1435
CONECT 1431 1415 1432 1433 1437
CONECT 1425 1423 1426 1427
CONECT 1415 1412 1416 1417 1431
CONECT 1423 1421 1424 1425
CONECT 1412 1411 1413 1414 1415
CONECT 1421 1420 1422 1423
CONECT 1419 1418
CONECT 1428 1427
CONECT 1432 1431
CONECT 1416 1415
CONECT 1424 1423
CONECT 1422 1421
CONECT 1420 1418 1421 1429
CONECT 1427 1425 1428 1429
CONECT 1409 1408
CONECT 1430 1429
CONECT 1435 1433 1436
CONECT 1410 1408
CONECT 1437 1431 1438
CONECT 1426 1425
CONECT 1417 1415 1418
CONECT 1411 1408 1412
CONECT 1408 1407 1409 1410 1411
CONECT 1465 1464
CONECT 1443 1442
CONECT 1444 1442
CONECT 1467 1466
CONECT 1448 1447 1449 1450 1464
CONECT 1460 1450 1459 1461
CONECT 1464 1448 1462 1465 1466
CONECT 1462 1445 1463 1464 1468
CONECT 1455 1453 1456 1459
CONECT 1445 1442 1446 1447 1462
CONECT 1453 1451 1454 1455
CONECT 1442 1441 1443 1444 1445
CONECT 1451 1450 1452 1453
CONECT 1449 1448
CONECT 1463 1462
CONECT 1446 1445
CONECT 1457 1456
CONECT 1458 1456
CONECT 1454 1453
CONECT 1452 1451
CONECT 1450 1448 1451 1460
CONECT 1459 1455 1460
CONECT 1456 1455 1457 1458
CONECT 1439 1438
CONECT 1461 1460
CONECT 1466 1464 1467
CONECT 1440 1438
CONECT 1468 1462 1469
CONECT 1447 1445 1448
CONECT 1441 1438 1442
CONECT 1438 1437 1439 1440 1441
CONECT 1498 1497
CONECT 1474 1473
CONECT 1475 1473
CONECT 1500 1499
CONECT 1479 1478 1480 1481 1497
CONECT 1491 1490 1492 1493
CONECT 1497 1479 1495 1498 1499
CONECT 1495 1476 1496 1497 1501
CONECT 1494 1481 1485 1493
CONECT 1476 1473 1477 1478 1495
CONECT 1485 1484 1486 1494
CONECT 1473 1472 1474 1475 1476
CONECT 1486 1485 1487 1490
CONECT 1482 1481 1483 1484
CONECT 1480 1479
CONECT 1492 1491
CONECT 1496 1495
CONECT 1477 1476
CONECT 1488 1487
CONECT 1489 1487
CONECT 1483 1482
CONECT 1490 1486 1491
CONECT 1493 1491 1494
CONECT 1487 1486 1488 1489
CONECT 1484 1482 1485
CONECT 1481 1479 1482 1494
CONECT 1470 1469
CONECT 1499 1497 1500
CONECT 1471 1469
CONECT 1501 1495 1502
CONECT 1478 1476 1479
CONECT 1472 1469 1473
CONECT 1469 1468 1470 1471 1472
CONECT 1532 1531
CONECT 1507 1506
CONECT 1508 1506
CONECT 1534 1533
CONECT 1512 1511 1513 1514 1531
CONECT 1523 1521 1524 1527
CONECT 1531 1512 1529 1532 1533
CONECT 1529 1509 1530 1531 1535
CONECT 1528 1514 1518 1527
CONECT 1509 1506 1510 1511 1529
CONECT 1518 1517 1519 1528
CONECT 1506 1505 1507 1508 1509
CONECT 1519 1518 1520 1521
CONECT 1515 1514 1516 1517
CONECT 1522 1521
CONECT 1513 1512
CONECT 1525 1524
CONECT 1526 1524
CONECT 1530 1529
CONECT 1510 1509
CONECT 1516 1515
CONECT 1521 1519 1522 1523
CONECT 1524 1523 1525 1526
CONECT 1527 1523 1528
CONECT 1517 1515 1518
CONECT 1514 1512 1515 1528
CONECT 1503 1502
CONECT 1533 1531 1534
CONECT 1504 1502
CONECT 1535 1529 1536
CONECT 1511 1509 1512
CONECT 1505 1502 1506
CONECT 1520 1519
CONECT 1502 1501 1503 1504 1505
CONECT 1562 1561
CONECT 1541 1540
CONECT 1542 1540
CONECT 1564 1563
CONECT 1546 1545 1547 1548 1561
CONECT 1557 1548 1555 1558
CONECT 1561 1546 1559 1562 1563
CONECT 1559 1543 1560 1561 1565
CONECT 1553 1551 1554 1555
CONECT 1543 1540 1544 1545 1559
CONECT 1551 1549 1552 1553
CONECT 1540 1539 1541 1542 1543
CONECT 1549 1548 1550 1551
CONECT 1547 1546
CONECT 1556 1555
CONECT 1560 1559
CONECT 1544 1543
CONECT 1552 1551
CONECT 1550 1549
CONECT 1548 1546 1549 1557
CONECT 1555 1553 1556 1557
CONECT 1537 1536
CONECT 1558 1557
CONECT 1563 1561 1564
CONECT 1538 1536
CONECT 1565 1559 1566
CONECT 1554 1553
CONECT 1545 1543 1546
CONECT 1539 1536 1540
CONECT 1536 1535 1537 1538 1539
CONECT 1592 1591
CONECT 1571 1570
CONECT 1572 1570
CONECT 1594 1593
CONECT 1576 1575 1577 1578 1591
CONECT 1587 1578 1585 1588
CONECT 1591 1576 1589 1592 1593
CONECT 1589 1573 1590 1591 1595
CONECT 1583 1581 1584 1585
CONECT 1573 1570 1574 1575 1589
CONECT 1581 1579 1582 1583
CONECT 1570 1569 1571 1572 1573
CONECT 1579 1578 1580 1581
CONECT 1577 1576
CONECT 1586 1585
CONECT 1590 1589
CONECT 1574 1573
CONECT 1582 1581
CONECT 1580 1579
CONECT 1578 1576 1579 1587
CONECT 1585 1583 1586 1587
CONECT 1567 1566
CONECT 1588 1587
CONECT 1593 1591 1594
CONECT 1568 1566
CONECT 1595 1589 1596
CONECT 1584 1583
CONECT 1575 1573 1576
CONECT 1569 1566 1570
CONECT 1566 1565 1567 1568 1569
CONECT 1625 1624
CONECT 1601 1600
CONECT 1602 1600
CONECT 1627 1626
CONECT 1606 1605 1607 1608 1624
CONECT 1618 1617 1619 1620
CONECT 1624 1606 1622 1625 1626
CONECT 1622 1603 1623 1624 1628
CONECT 1621 1608 1612 1620
CONECT 1603 1600 1604 1605 1622
CONECT 1612 1611 1613 1621
CONECT 1600 1599 1601 1602 1603
CONECT 1613 1612 1614 1617
CONECT 1609 1608 1610 1611
CONECT 1607 1606
CONECT 1619 1618
CONECT 1623 1622
CONECT 1604 1603
CONECT 1615 1614
CONECT 1616 1614
CONECT 1610 1609
CONECT 1617 1613 1618
CONECT 1620 1618 1621
CONECT 1614 1613 1615 1616
CONECT 1611 1609 1612
CONECT 1608 1606 1609 1621
CONECT 1597 1596
CONECT 1626 1624 1627
CONECT 1598 1596
CONECT 1628 1622 1629
CONECT 1605 1603 1606
CONECT 1599 1596 1600
CONECT 1596 1595 1597 1598 1599
CONECT 1656 1655
CONECT 1634 1633
CONECT 1635 1633
CONECT 1658 1657
CONECT 1639 1638 1640 1641 1655
CONECT 1651 1641 1650 1652
CONECT 1655 1639 1653 1656 1657
CONECT 1653 1636 1654 1655 1659
CONECT 1646 1644 1647 1650
CONECT 1636 1633 1637 1638 1653
CONECT 1644 1642 1645 1646
CONECT 1633 1632 1634 1635 1636
CONECT 1642 1641 1643 1644
CONECT 1640 1639
CONECT 1654 1653
CONECT 1637 1636
CONECT 1648 1647
CONECT 1649 1647
CONECT 1645 1644
CONECT 1643 1642
CONECT 1641 1639 1642 1651
CONECT 1650 1646 1651
CONECT 1647 1646 1648 1649
CONECT 1630 1629
CONECT 1652 1651
CONECT 1657 1655 1658
CONECT 1631 1629
CONECT 1659 1653 1660
CONECT 1638 1636 1639
CONECT 1632 1629 1633
CONECT 1629 1628 1630 1631 1632
CONECT 1689 1688
CONECT 1665 1664
CONECT 1666 1664
CONECT 1691 1690
CONECT 1670 1669 1671 1672 1688
CONECT 1682 1681 1683 1684
CONECT 1688 1670 1686 1689 1690
CONECT 1686 1667 1687 1688 1692
CONECT 1685 1672 1676 1684
CONECT 1667 1664 1668 1669 1686
CONECT 1676 1675 1677 1685
CONECT 1664 1663 1665 1666 1667
CONECT 1677 1676 1678 1681
CONECT 1673 1672 1674 1675
CONECT 1671 1670
CONECT 1683 1682
CONECT 1687 1686
CONECT 1668 1667
CONECT 1679 1678
CONECT 1680 1678
CONECT 1674 1673
CONECT 1681 1677 1682
CONECT 1684 1682 1685
CONECT 1678 1677 1679 1680
CONECT 1675 1673 1676
CONECT 1672 1670 1673 1685
CONECT 1661 1660
CONECT 1690 1688 1691
CONECT 1662 1660
CONECT 1692 1686 1693
CONECT 1669 1667 1670
CONECT 1663 1660 1664
CONECT 1660 1659 1661 1662 1663
CONECT 1723 1722
CONECT 1698 1697
CONECT 1699 1697
CONECT 1725 1724
CONECT 1703 1702 1704 1705 1722
CONECT 1714 1712 1715 1718
CONECT 1722 1703 1720 1723 1724
CONECT 1720 1700 1721 1722 1726
CONECT 1719 1705 1709 1718
CONECT 1700 1697 1701 1702 1720
CONECT 1709 1708 1710 1719
CONECT 1697 1696 1698 1699 1700
CONECT 1710 1709 1711 1712
CONECT 1706 1705 1707 1708
CONECT 1713 1712
CONECT 1704 1703
CONECT 1716 1715
CONECT 1717 1715
CONECT 1721 1720
CONECT 1701 1700
CONECT 1707 1706
CONECT 1712 1710 1713 1714
CONECT 1715 1714 1716 1717
CONECT 1718 1714 1719
CONECT 1708 1706 1709
CONECT 1705 1703 1706 1719
CONECT 1694 1693
CONECT 1724 1722 1725
CONECT 1695 1693
CONECT 1726 1720 1727
CONECT 1702 1700 1703
CONECT 1696 1693 1697
CONECT 1711 1710
CONECT 1693 1692 1694 1695 1696
CONECT 1756 1755
CONECT 1732 1731
CONECT 1733 1731
CONECT 1758 1757
CONECT 1737 1736 1738 1739 1755
CONECT 1749 1748 1750 1751
CONECT 1755 1737 1753 1756 1757
CONECT 1753 1734 1754 1755 1759
CONECT 1752 1739 1743 1751
CONECT 1734 1731 1735 1736 1753
CONECT 1743 1742 1744 1752
CONECT 1731 1730 1732 1733 1734
CONECT 1744 1743 1745 1748
CONECT 1740 1739 1741 1742
CONECT 1738 1737
CONECT 1750 1749
CONECT 1754 1753
CONECT 1735 1734
CONECT 1746 1745
CONECT 1747 1745
CONECT 1741 1740
CONECT 1748 1744 1749
CONECT 1751 1749 1752
CONECT 1745 1744 1746 1747
CONECT 1742 1740 1743
CONECT 1739 1737 1740 1752
CONECT 1728 1727
CONECT 1757 1755 1758
CONECT 1729 1727
CONECT 1759 1753 1760
CONECT 1736 1734 1737
CONECT 1730 1727 1731
CONECT 1727 1726 1728 1729 1730
CONECT 1786 1785
CONECT 1765 1764
CONECT 1766 1764
CONECT 1788 1787
CONECT 1770 1769 1771 1772 1785
CONECT 1781 1772 1779 1782
CONECT 1785 1770 1783 1786 1787
CONECT 1783 1767 1784 1785 1789
CONECT 1777 1775 1778 1779
CONECT 1767 1764 1768 1769 1783
CONECT 1775 1773 1776 1777
CONECT 1764 1763 1765 1766 1767
CONECT 1773 1772 1774 1775
CONECT 1771 1770
CONECT 1780 1779
CONECT 1784 1783
CONECT 1768 1767
CONECT 1776 1775
CONECT 1774 1773
CONECT 1772 1770 1773 1781
CONECT 1779 1777 1780 1781
CONECT 1761 1760
CONECT 1782 1781
CONECT 1787 1785 1788
CONECT 1762 1760
CONECT 1789 1783 1790
CONECT 1778 1777
CONECT 1769 1767 1770
CONECT 1763 1760 1764
CONECT 1760 1759 1761 1762 1763
CONECT 1817 1816
CONECT 1795 1794
CONECT 1796 1794
CONECT 1819 1818
CONECT 1800 1799 1801 1802 1816
CONECT 1812 1802 1811 1813
CONECT 1816 1800 1814 1817 1818
CONECT 1814 1797 1815 1816 1820
CONECT 1807 1805 1808 1811
CONECT 1797 1794 1798 1799 1814
CONECT 1805 1803 1806 1807
CONECT 1794 1793 1795 1796 1797
CONECT 1803 1802 1804 1805
CONECT 1801 1800
CONECT 1815 1814
CONECT 1798 1797
CONECT 1809 1808
CONECT 1810 1808
CONECT 1806 1805
CONECT 1804 1803
CONECT 1802 1800 1803 1812
CONECT 1811 1807 1812
CONECT 1808 1807 1809 1810
CONECT 1791 1790
CONECT 1813 1812
CONECT 1818 1816 1819
CONECT 1792 1790
CONECT 1820 1814 1821
CONECT 1799 1797 1800
CONECT 1793 1790 1794
CONECT 1790 1789 1791 1792 1793
CONECT 1851 1850
CONECT 1826 1825
CONECT 1827 1825
CONECT 1853 1852
CONECT 1831 1830 1832 1833 1850
CONECT 1842 1840 1843 1846
CONECT 1850 1831 1848 1851 1852
CONECT 1848 1828 1849 1850 1854
CONECT 1847 1833 1837 1846
CONECT 1828 1825 1829 1830 1848
CONECT 1837 1836 1838 1847
CONECT 1825 1824 1826 1827 1828
CONECT 1838 1837 1839 1840
CONECT 1834 1833 1835 1836
CONECT 1841 1840
CONECT 1832 1831
CONECT 1844 1843
CONECT 1845 1843
CONECT 1849 1848
CONECT 1829 1828
CONECT 1835 1834
CONECT 1840 1838 1841 1842
CONECT 1843 1842 1844 1845
CONECT 1846 1842 1847
CONECT 1836 1834 1837
CONECT 1833 1831 1834 1847
CONECT 1822 1821
CONECT 1852 1850 1853
CONECT 1823 1821
CONECT 1854 1848 1855
CONECT 1830 1828 1831
CONECT 1824 1821 1825
CONECT 1839 1838
CONECT 1821 1820 1822 1823 1824
CONECT 1884 1883
CONECT 1860 1859
CONECT 1861 1859
CONECT 1886 1885
CONECT 1865 1864 1866 1867 1883
CONECT 1877 1876 1878 1879
CONECT 1883 1865 1881 1884 1885
CONECT 1881 1862 1882 1883 1887
CONECT 1880 1867 1871 1879
CONECT 1862 1859 1863 1864 1881
CONECT 1871 1870 1872 1880
CONECT 1859 1858 1860 1861 1862
CONECT 1872 1871 1873 1876
CONECT 1868 1867 1869 1870
CONECT 1866 1865
CONECT 1878 1877
CONECT 1882 1881
CONECT 1863 1862
CONECT 1874 1873
CONECT 1875 1873
CONECT 1869 1868
CONECT 1876 1872 1877
CONECT 1879 1877 1880
CONECT 1873 1872 1874 1875
CONECT 1870 1868 1871
CONECT 1867 1865 1868 1880
CONECT 1856 1855
CONECT 1885 1883 1886
CONECT 1857 1855
CONECT 1887 1881 1888
CONECT 1864 1862 1865
CONECT 1858 1855 1859
CONECT 1855 1854 1856 1857 1858
CONECT 1917 1916
CONECT 1893 1892
CONECT 1894 1892
CONECT 1919 1918
CONECT 1898 1897 1899 1900 1916
CONECT 1910 1909 1911 1912
CONECT 1916 1898 1914 1917 1918
CONECT 1914 1895 1915 1916 1920
CONECT 1913 1900 1904 1912
CONECT 1895 1892 1896 1897 1914
CONECT 1904 1903 1905 1913
CONECT 1892 1891 1893 1894 1895
CONECT 1905 1904 1906 1909
CONECT 1901 1900 1902 1903
CONECT 1899 1898
CONECT 1911 1910
CONECT 1915 1914
CONECT 1896 1895
CONECT 1907 1906
CONECT 1908 1906
CONECT 1902 1901
CONECT 1909 1905 1910
CONECT 1912 1910 1913
CONECT 1906 1905 1907 1908
CONECT 1903 1901 1904
CONECT 1900 1898 1901 1913
CONECT 1889 1888
CONECT 1918 1916 1919
CONECT 1890 1888
CONECT 1920 1914 1921
CONECT 1897 1895 1898
CONECT 1891 1888 1892
CONECT 1888 1887 1889 1890 1891
CONECT 1948 1947
CONECT 1926 1925
CONECT 1927 1925
CONECT 1950 1949
CONECT 1931 1930 1932 1933 1947
CONECT 1943 1933 1942 1944
CONECT 1947 1931 1945 1948 1949
CONECT 1945 1928 1946 1947 1951
CONECT 1938 1936 1939 1942
CONECT 1928 1925 1929 1930 1945
CONECT 1936 1934 1937 1938
CONECT 1925 1924 1926 1927 1928
CONECT 1934 1933 1935 1936
CONECT 1932 1931
CONECT 1946 1945
CONECT 1929 1928
CONECT 1940 1939
CONECT 1941 1939
CONECT 1937 1936
CONECT 1935 1934
CONECT 1933 1931 1934 1943
CONECT 1942 1938 1943
CONECT 1939 1938 1940 1941
CONECT 1922 1921
CONECT 1944 1943
CONECT 1949 1947 1950
CONECT 1923 1921
CONECT 1951 1945 1952
CONECT 1930 1928 1931
CONECT 1924 1921 1925
CONECT 1921 1920 1922 1923 1924
CONECT 1978 1977
CONECT 1957 1956
CONECT 1958 1956
CONECT 1980 1979
CONECT 1962 1961 1963 1964 1977
CONECT 1973 1964 1971 1974
CONECT 1977 1962 1975 1978 1979
CONECT 1975 1959 1976 1977 1981
CONECT 1969 1967 1970 1971
CONECT 1959 1956 1960 1961 1975
CONECT 1967 1965 1968 1969
CONECT 1956 1955 1957 1958 1959
CONECT 1965 1964 1966 1967
CONECT 1963 1962
CONECT 1972 1971
CONECT 1976 1975
CONECT 1960 1959
CONECT 1968 1967
CONECT 1966 1965
CONECT 1964 1962 1965 1973
CONECT 1971 1969 1972 1973
CONECT 1953 1952
CONECT 1974 1973
CONECT 1979 1977 1980
CONECT 1954 1952
CONECT 1981 1975 1982
CONECT 1970 1969
CONECT 1961 1959 1962
CONECT 1955 1952 1956
CONECT 1952 1951 1953 1954 1955
CONECT 2009 2008
CONECT 1987 1986
CONECT 1988 1986
CONECT 2011 2010
CONECT 1992 1991 1993 1994 2008
CONECT 2004 1994 2003 2005
CONECT 2008 1992 2006 2009 2010
CONECT 2006 1989 2007 2008 2012
CONECT 1999 1997 2000 2003
CONECT 1989 1986 1990 1991 2006
CONECT 1997 1995 1998 1999
CONECT 1986 1985 1987 1988 1989
CONECT 1995 1994 1996 1997
CONECT 1993 1992
CONECT 2007 2006
CONECT 1990 1989
CONECT 2001 2000
CONECT 2002 2000
CONECT 1998 1997
CONECT 1996 1995
CONECT 1994 1992 1995 2004
CONECT 2003 1999 2004
CONECT 2000 1999 2001 2002
CONECT 1983 1982
CONECT 2005 2004
CONECT 2010 2008 2011
CONECT 1984 1982
CONECT 2012 2006 2013
CONECT 1991 1989 1992
CONECT 1985 1982 1986
CONECT 1982 1981 1983 1984 1985
CONECT 2040 2039
CONECT 2018 2017
CONECT 2019 2017
CONECT 2042 2041
CONECT 2023 2022 2024 2025 2039
CONECT 2035 2025 2034 2036
CONECT 2039 2023 2037 2040 2041
CONECT 2037 2020 2038 2039 2043
CONECT 2030 2028 2031 2034
CONECT 2020 2017 2021 2022 2037
CONECT 2028 2026 2029 2030
CONECT 2017 2016 2018 2019 2020
CONECT 2026 2025 2027 2028
CONECT 2024 2023
CONECT 2038 2037
CONECT 2021 2020
CONECT 2032 2031
CONECT 2033 2031
CONECT 2029 2028
CONECT 2027 2026
CONECT 2025 2023 2026 2035
CONECT 2034 2030 2035
CONECT 2031 2030 2032 2033
CONECT 2014 2013
CONECT 2036 2035
CONECT 2041 2039 2042
CONECT 2015 2013
CONECT 2043 2044 2037
CONECT 2022 2020 2023
CONECT 2016 2013 2017
CONECT 2013 2012 2014 2015 2016
CONECT 2070 2069
CONECT 2049 2048
CONECT 2050 2048
CONECT 2072 2071
CONECT 2054 2053 2055 2056 2069
CONECT 2065 2056 2063 2066
CONECT 2069 2054 2067 2070 2071
CONECT 2067 2051 2068 2069 2073
CONECT 2061 2059 2062 2063
CONECT 2051 2052 2053 2067 2048
CONECT 2059 2057 2060 2061
CONECT 2048 2050 2051 2047 2049
CONECT 2057 2056 2058 2059
CONECT 2055 2054
CONECT 2064 2063
CONECT 2068 2067
CONECT 2052 2051
CONECT 2060 2059
CONECT 2058 2057
CONECT 2056 2054 2057 2065
CONECT 2063 2061 2064 2065
CONECT 2045 2044
CONECT 2066 2065
CONECT 2071 2069 2072
CONECT 2046 2044
CONECT 2073 2067 2074
CONECT 2062 2061
CONECT 2053 2051 2054
CONECT 2047 2044 2048
CONECT 2044 2043 2045 2046 2047
CONECT 2100 2099
CONECT 2079 2078
CONECT 2080 2078
CONECT 2102 2101
CONECT 2084 2083 2085 2086 2099
CONECT 2095 2086 2093 2096
CONECT 2099 2084 2097 2100 2101
CONECT 2097 2081 2098 2099 2103
CONECT 2091 2089 2092 2093
CONECT 2081 2078 2082 2083 2097
CONECT 2089 2087 2090 2091
CONECT 2078 2077 2079 2080 2081
CONECT 2087 2086 2088 2089
CONECT 2085 2084
CONECT 2094 2093
CONECT 2098 2097
CONECT 2082 2081
CONECT 2090 2089
CONECT 2088 2087
CONECT 2086 2084 2087 2095
CONECT 2093 2091 2094 2095
CONECT 2075 2074
CONECT 2096 2095
CONECT 2101 2099 2102
CONECT 2076 2074
CONECT 2103 2097 2104
CONECT 2092 2091
CONECT 2083 2081 2084
CONECT 2077 2074 2078
CONECT 2074 2073 2075 2076 2077
CONECT 2134 2133
CONECT 2109 2108
CONECT 2110 2108
CONECT 2136 2135
CONECT 2114 2113 2115 2116 2133
CONECT 2125 2123 2126 2129
CONECT 2133 2114 2131 2134 2135
CONECT 2131 2111 2132 2133 2137
CONECT 2130 2116 2120 2129
CONECT 2111 2108 2112 2113 2131
CONECT 2120 2119 2121 2130
CONECT 2108 2107 2109 2110 2111
CONECT 2121 2120 2122 2123
CONECT 2117 2116 2118 2119
CONECT 2124 2123
CONECT 2115 2114
CONECT 2127 2126
CONECT 2128 2126
CONECT 2132 2131
CONECT 2112 2111
CONECT 2118 2117
CONECT 2123 2121 2124 2125
CONECT 2126 2125 2127 2128
CONECT 2129 2125 2130
CONECT 2119 2117 2120
CONECT 2116 2114 2117 2130
CONECT 2105 2104
CONECT 2135 2133 2136
CONECT 2106 2104
CONECT 2137 2131 2138
CONECT 2113 2111 2114
CONECT 2107 2104 2108
CONECT 2122 2121
CONECT 2104 2103 2105 2106 2107
CONECT 2164 2163
CONECT 2143 2142
CONECT 2144 2142
CONECT 2166 2165
CONECT 2148 2147 2149 2150 2163
CONECT 2159 2150 2157 2160
CONECT 2163 2148 2161 2164 2165
CONECT 2161 2145 2162 2163 2167
CONECT 2155 2153 2156 2157
CONECT 2145 2142 2146 2147 2161
CONECT 2153 2151 2154 2155
CONECT 2142 2141 2143 2144 2145
CONECT 2151 2150 2152 2153
CONECT 2149 2148
CONECT 2158 2157
CONECT 2162 2161
CONECT 2146 2145
CONECT 2154 2153
CONECT 2152 2151
CONECT 2150 2148 2151 2159
CONECT 2157 2155 2158 2159
CONECT 2139 2138
CONECT 2160 2159
CONECT 2165 2163 2166
CONECT 2140 2138
CONECT 2167 2161 2168
CONECT 2156 2155
CONECT 2147 2145 2148
CONECT 2141 2138 2142
CONECT 2138 2137 2139 2140 2141
CONECT 2194 2193
CONECT 2173 2172
CONECT 2174 2172
CONECT 2196 2195
CONECT 2178 2177 2179 2180 2193
CONECT 2189 2180 2187 2190
CONECT 2193 2178 2191 2194 2195
CONECT 2191 2175 2192 2193 2197
CONECT 2185 2183 2186 2187
CONECT 2175 2172 2176 2177 2191
CONECT 2183 2181 2184 2185
CONECT 2172 2171 2173 2174 2175
CONECT 2181 2180 2182 2183
CONECT 2179 2178
CONECT 2188 2187
CONECT 2192 2191
CONECT 2176 2175
CONECT 2184 2183
CONECT 2182 2181
CONECT 2180 2178 2181 2189
CONECT 2187 2185 2188 2189
CONECT 2169 2168
CONECT 2190 2189
CONECT 2195 2193 2196
CONECT 2170 2168
CONECT 2197 2191 2198
CONECT 2186 2185
CONECT 2177 2175 2178
CONECT 2171 2168 2172
CONECT 2168 2167 2169 2170 2171
CONECT 2225 2224
CONECT 2203 2202
CONECT 2204 2202
CONECT 2227 2226
CONECT 2208 2207 2209 2210 2224
CONECT 2220 2210 2219 2221
CONECT 2224 2208 2222 2225 2226
CONECT 2222 2205 2223 2224 2228
CONECT 2215 2213 2216 2219
CONECT 2205 2202 2206 2207 2222
CONECT 2213 2211 2214 2215
CONECT 2202 2201 2203 2204 2205
CONECT 2211 2210 2212 2213
CONECT 2209 2208
CONECT 2223 2222
CONECT 2206 2205
CONECT 2217 2216
CONECT 2218 2216
CONECT 2214 2213
CONECT 2212 2211
CONECT 2210 2208 2211 2220
CONECT 2219 2215 2220
CONECT 2216 2215 2217 2218
CONECT 2199 2198
CONECT 2221 2220
CONECT 2226 2224 2227
CONECT 2200 2198
CONECT 2228 2222 2229
CONECT 2207 2205 2208
CONECT 2201 2198 2202
CONECT 2198 2197 2199 2200 2201
CONECT 2255 2254
CONECT 2234 2233
CONECT 2235 2233
CONECT 2257 2256
CONECT 2239 2238 2240 2241 2254
CONECT 2250 2241 2248 2251
CONECT 2254 2239 2252 2255 2256
CONECT 2252 2236 2253 2254 2258
CONECT 2246 2244 2247 2248
CONECT 2236 2233 2237 2238 2252
CONECT 2244 2242 2245 2246
CONECT 2233 2232 2234 2235 2236
CONECT 2242 2241 2243 2244
CONECT 2240 2239
CONECT 2249 2248
CONECT 2253 2252
CONECT 2237 2236
CONECT 2245 2244
CONECT 2243 2242
CONECT 2241 2239 2242 2250
CONECT 2248 2246 2249 2250
CONECT 2230 2229
CONECT 2251 2250
CONECT 2256 2254 2257
CONECT 2231 2229
CONECT 2258 2252 2259
CONECT 2247 2246
CONECT 2238 2236 2239
CONECT 2232 2229 2233
CONECT 2229 2228 2230 2231 2232
CONECT 2288 2287
CONECT 2264 2263
CONECT 2265 2263
CONECT 2290 2289
CONECT 2269 2268 2270 2271 2287
CONECT 2281 2280 2282 2283
CONECT 2287 2269 2285 2288 2289
CONECT 2285 2266 2286 2287 2291
CONECT 2284 2271 2275 2283
CONECT 2266 2263 2267 2268 2285
CONECT 2275 2274 2276 2284
CONECT 2263 2262 2264 2265 2266
CONECT 2276 2275 2277 2280
CONECT 2272 2271 2273 2274
CONECT 2270 2269
CONECT 2282 2281
CONECT 2286 2285
CONECT 2267 2266
CONECT 2278 2277
CONECT 2279 2277
CONECT 2273 2272
CONECT 2280 2276 2281
CONECT 2283 2281 2284
CONECT 2277 2276 2278 2279
CONECT 2274 2272 2275
CONECT 2271 2269 2272 2284
CONECT 2260 2259
CONECT 2289 2287 2290
CONECT 2261 2259
CONECT 2291 2285 2292
CONECT 2268 2266 2269
CONECT 2262 2259 2263
CONECT 2259 2258 2260 2261 2262
CONECT 2319 2318
CONECT 2297 2296
CONECT 2298 2296
CONECT 2321 2320
CONECT 2302 2301 2303 2304 2318
CONECT 2314 2304 2313 2315
CONECT 2318 2302 2316 2319 2320
CONECT 2316 2299 2317 2318 2322
CONECT 2309 2307 2310 2313
CONECT 2299 2296 2300 2301 2316
CONECT 2307 2305 2308 2309
CONECT 2296 2295 2297 2298 2299
CONECT 2305 2304 2306 2307
CONECT 2303 2302
CONECT 2317 2316
CONECT 2300 2299
CONECT 2311 2310
CONECT 2312 2310
CONECT 2308 2307
CONECT 2306 2305
CONECT 2304 2302 2305 2314
CONECT 2313 2309 2314
CONECT 2310 2309 2311 2312
CONECT 2293 2292
CONECT 2315 2314
CONECT 2320 2318 2321
CONECT 2294 2292
CONECT 2322 2316 2323
CONECT 2301 2299 2302
CONECT 2295 2292 2296
CONECT 2292 2291 2293 2294 2295
CONECT 2349 2348
CONECT 2328 2327
CONECT 2329 2327
CONECT 2351 2350
CONECT 2333 2332 2334 2335 2348
CONECT 2344 2335 2342 2345
CONECT 2348 2333 2346 2349 2350
CONECT 2346 2330 2347 2348 2352
CONECT 2340 2338 2341 2342
CONECT 2330 2327 2331 2332 2346
CONECT 2338 2336 2339 2340
CONECT 2327 2326 2328 2329 2330
CONECT 2336 2335 2337 2338
CONECT 2334 2333
CONECT 2343 2342
CONECT 2347 2346
CONECT 2331 2330
CONECT 2339 2338
CONECT 2337 2336
CONECT 2335 2333 2336 2344
CONECT 2342 2340 2343 2344
CONECT 2324 2323
CONECT 2345 2344
CONECT 2350 2348 2351
CONECT 2325 2323
CONECT 2352 2346 2353
CONECT 2341 2340
CONECT 2332 2330 2333
CONECT 2326 2323 2327
CONECT 2323 2322 2324 2325 2326
CONECT 2380 2379
CONECT 2358 2357
CONECT 2359 2357
CONECT 2382 2381
CONECT 2363 2362 2364 2365 2379
CONECT 2375 2365 2374 2376
CONECT 2379 2363 2377 2380 2381
CONECT 2377 2360 2378 2379 2383
CONECT 2370 2368 2371 2374
CONECT 2360 2357 2361 2362 2377
CONECT 2368 2366 2369 2370
CONECT 2357 2356 2358 2359 2360
CONECT 2366 2365 2367 2368
CONECT 2364 2363
CONECT 2378 2377
CONECT 2361 2360
CONECT 2372 2371
CONECT 2373 2371
CONECT 2369 2368
CONECT 2367 2366
CONECT 2365 2363 2366 2375
CONECT 2374 2370 2375
CONECT 2371 2370 2372 2373
CONECT 2354 2353
CONECT 2376 2375
CONECT 2381 2379 2382
CONECT 2355 2353
CONECT 2383 2377 2384
CONECT 2362 2360 2363
CONECT 2356 2353 2357
CONECT 2353 2352 2354 2355 2356
CONECT 2410 2409
CONECT 2389 2388
CONECT 2390 2388
CONECT 2412 2411
CONECT 2394 2393 2395 2396 2409
CONECT 2405 2396 2403 2406
CONECT 2409 2394 2407 2410 2411
CONECT 2407 2391 2408 2409 2413
CONECT 2401 2399 2402 2403
CONECT 2391 2388 2392 2393 2407
CONECT 2399 2397 2400 2401
CONECT 2388 2387 2389 2390 2391
CONECT 2397 2396 2398 2399
CONECT 2395 2394
CONECT 2404 2403
CONECT 2408 2407
CONECT 2392 2391
CONECT 2400 2399
CONECT 2398 2397
CONECT 2396 2394 2397 2405
CONECT 2403 2401 2404 2405
CONECT 2385 2384
CONECT 2406 2405
CONECT 2411 2409 2412
CONECT 2386 2384
CONECT 2413 2407 2414
CONECT 2402 2401
CONECT 2393 2391 2394
CONECT 2387 2384 2388
CONECT 2384 2383 2385 2386 2387
CONECT 2440 2439
CONECT 2419 2418
CONECT 2420 2418
CONECT 2442 2441
CONECT 2424 2423 2425 2426 2439
CONECT 2435 2426 2433 2436
CONECT 2439 2424 2437 2440 2441
CONECT 2437 2421 2438 2439 2443
CONECT 2431 2429 2432 2433
CONECT 2421 2418 2422 2423 2437
CONECT 2429 2427 2430 2431
CONECT 2418 2417 2419 2420 2421
CONECT 2427 2426 2428 2429
CONECT 2425 2424
CONECT 2434 2433
CONECT 2438 2437
CONECT 2422 2421
CONECT 2430 2429
CONECT 2428 2427
CONECT 2426 2424 2427 2435
CONECT 2433 2431 2434 2435
CONECT 2415 2414
CONECT 2436 2435
CONECT 2441 2439 2442
CONECT 2416 2414
CONECT 2443 2437 2444
CONECT 2432 2431
CONECT 2423 2421 2424
CONECT 2417 2414 2418
CONECT 2414 2413 2415 2416 2417
CONECT 2470 2469
CONECT 2449 2448
CONECT 2450 2448
CONECT 2472 2471
CONECT 2454 2453 2455 2456 2469
CONECT 2465 2456 2463 2466
CONECT 2469 2454 2467 2470 2471
CONECT 2467 2451 2468 2469 2473
CONECT 2461 2459 2462 2463
CONECT 2451 2448 2452 2453 2467
CONECT 2459 2457 2460 2461
CONECT 2448 2447 2449 2450 2451
CONECT 2457 2456 2458 2459
CONECT 2455 2454
CONECT 2464 2463
CONECT 2468 2467
CONECT 2452 2451
CONECT 2460 2459
CONECT 2458 2457
CONECT 2456 2454 2457 2465
CONECT 2463 2461 2464 2465
CONECT 2445 2444
CONECT 2466 2465
CONECT 2471 2469 2472
CONECT 2446 2444
CONECT 2473 2467 2474
CONECT 2462 2461
CONECT 2453 2451 2454
CONECT 2447 2444 2448
CONECT 2444 2443 2445 2446 2447
CONECT 2501 2500
CONECT 2479 2478
CONECT 2480 2478
CONECT 2503 2502
CONECT 2484 2483 2485 2486 2500
CONECT 2496 2486 2495 2497
CONECT 2500 2484 2498 2501 2502
CONECT 2498 2481 2499 2500 2504
CONECT 2491 2489 2492 2495
CONECT 2481 2478 2482 2483 2498
CONECT 2489 2487 2490 2491
CONECT 2478 2477 2479 2480 2481
CONECT 2487 2486 2488 2489
CONECT 2485 2484
CONECT 2499 2498
CONECT 2482 2481
CONECT 2493 2492
CONECT 2494 2492
CONECT 2490 2489
CONECT 2488 2487
CONECT 2486 2484 2487 2496
CONECT 2495 2491 2496
CONECT 2492 2491 2493 2494
CONECT 2475 2474
CONECT 2497 2496
CONECT 2502 2500 2503
CONECT 2476 2474
CONECT 2504 2498 2505
CONECT 2483 2481 2484
CONECT 2477 2474 2478
CONECT 2474 2473 2475 2476 2477
CONECT 2532 2531
CONECT 2510 2509
CONECT 2511 2509
CONECT 2534 2533
CONECT 2515 2514 2516 2517 2531
CONECT 2527 2517 2526 2528
CONECT 2531 2515 2529 2532 2533
CONECT 2529 2512 2530 2531 2535
CONECT 2522 2520 2523 2526
CONECT 2512 2509 2513 2514 2529
CONECT 2520 2518 2521 2522
CONECT 2509 2508 2510 2511 2512
CONECT 2518 2517 2519 2520
CONECT 2516 2515
CONECT 2530 2529
CONECT 2513 2512
CONECT 2524 2523
CONECT 2525 2523
CONECT 2521 2520
CONECT 2519 2518
CONECT 2517 2515 2518 2527
CONECT 2526 2522 2527
CONECT 2523 2522 2524 2525
CONECT 2506 2505
CONECT 2528 2527
CONECT 2533 2531 2534
CONECT 2507 2505
CONECT 2535 2529 2536
CONECT 2514 2512 2515
CONECT 2508 2505 2509
CONECT 2505 2504 2506 2507 2508
CONECT 2563 2562
CONECT 2541 2540
CONECT 2542 2540
CONECT 2565 2564
CONECT 2546 2545 2547 2548 2562
CONECT 2558 2548 2557 2559
CONECT 2562 2546 2560 2563 2564
CONECT 2560 2543 2561 2562 2566
CONECT 2553 2551 2554 2557
CONECT 2543 2540 2544 2545 2560
CONECT 2551 2549 2552 2553
CONECT 2540 2539 2541 2542 2543
CONECT 2549 2548 2550 2551
CONECT 2547 2546
CONECT 2561 2560
CONECT 2544 2543
CONECT 2555 2554
CONECT 2556 2554
CONECT 2552 2551
CONECT 2550 2549
CONECT 2548 2546 2549 2558
CONECT 2557 2553 2558
CONECT 2554 2553 2555 2556
CONECT 2537 2536
CONECT 2559 2558
CONECT 2564 2562 2565
CONECT 2538 2536
CONECT 2566 2560 2567
CONECT 2545 2543 2546
CONECT 2539 2536 2540
CONECT 2536 2535 2537 2538 2539
CONECT 2594 2593
CONECT 2572 2571
CONECT 2573 2571
CONECT 2596 2595
CONECT 2577 2576 2578 2579 2593
CONECT 2589 2579 2588 2590
CONECT 2593 2577 2591 2594 2595
CONECT 2591 2574 2592 2593 2597
CONECT 2584 2582 2585 2588
CONECT 2574 2571 2575 2576 2591
CONECT 2582 2580 2583 2584
CONECT 2571 2570 2572 2573 2574
CONECT 2580 2579 2581 2582
CONECT 2578 2577
CONECT 2592 2591
CONECT 2575 2574
CONECT 2586 2585
CONECT 2587 2585
CONECT 2583 2582
CONECT 2581 2580
CONECT 2579 2577 2580 2589
CONECT 2588 2584 2589
CONECT 2585 2584 2586 2587
CONECT 2568 2567
CONECT 2590 2589
CONECT 2595 2593 2596
CONECT 2569 2567
CONECT 2597 2591 2598
CONECT 2576 2574 2577
CONECT 2570 2567 2571
CONECT 2567 2566 2568 2569 2570
CONECT 2625 2624
CONECT 2603 2602
CONECT 2604 2602
CONECT 2627 2626
CONECT 2608 2607 2609 2610 2624
CONECT 2620 2610 2619 2621
CONECT 2624 2608 2622 2625 2626
CONECT 2622 2605 2623 2624 2628
CONECT 2615 2613 2616 2619
CONECT 2605 2602 2606 2607 2622
CONECT 2613 2611 2614 2615
CONECT 2602 2601 2603 2604 2605
CONECT 2611 2610 2612 2613
CONECT 2609 2608
CONECT 2623 2622
CONECT 2606 2605
CONECT 2617 2616
CONECT 2618 2616
CONECT 2614 2613
CONECT 2612 2611
CONECT 2610 2608 2611 2620
CONECT 2619 2615 2620
CONECT 2616 2615 2617 2618
CONECT 2599 2598
CONECT 2621 2620
CONECT 2626 2624 2627
CONECT 2600 2598
CONECT 2628 2622 2629
CONECT 2607 2605 2608
CONECT 2601 2598 2602
CONECT 2598 2597 2599 2600 2601
CONECT 2656 2655
CONECT 2634 2633
CONECT 2635 2633
CONECT 2658 2657
CONECT 2639 2638 2640 2641 2655
CONECT 2651 2641 2650 2652
CONECT 2655 2639 2653 2656 2657
CONECT 2653 2636 2654 2655 2659
CONECT 2646 2644 2647 2650
CONECT 2636 2633 2637 2638 2653
CONECT 2644 2642 2645 2646
CONECT 2633 2632 2634 2635 2636
CONECT 2642 2641 2643 2644
CONECT 2640 2639
CONECT 2654 2653
CONECT 2637 2636
CONECT 2648 2647
CONECT 2649 2647
CONECT 2645 2644
CONECT 2643 2642
CONECT 2641 2639 2642 2651
CONECT 2650 2646 2651
CONECT 2647 2646 2648 2649
CONECT 2630 2629
CONECT 2652 2651
CONECT 2657 2655 2658
CONECT 2631 2629
CONECT 2659 2653 2660
CONECT 2638 2636 2639
CONECT 2632 2629 2633
CONECT 2629 2628 2630 2631 2632
CONECT 2686 2685
CONECT 2665 2664
CONECT 2666 2664
CONECT 2688 2687
CONECT 2670 2669 2671 2672 2685
CONECT 2681 2672 2679 2682
CONECT 2685 2670 2683 2686 2687
CONECT 2683 2667 2684 2685 2689
CONECT 2677 2675 2678 2679
CONECT 2667 2664 2668 2669 2683
CONECT 2675 2673 2676 2677
CONECT 2664 2663 2665 2666 2667
CONECT 2673 2672 2674 2675
CONECT 2671 2670
CONECT 2680 2679
CONECT 2684 2683
CONECT 2668 2667
CONECT 2676 2675
CONECT 2674 2673
CONECT 2672 2670 2673 2681
CONECT 2679 2677 2680 2681
CONECT 2661 2660
CONECT 2682 2681
CONECT 2687 2685 2688
CONECT 2662 2660
CONECT 2689 2683 2690
CONECT 2678 2677
CONECT 2669 2667 2670
CONECT 2663 2660 2664
CONECT 2660 2659 2661 2662 2663
CONECT 2716 2715
CONECT 2695 2694
CONECT 2696 2694
CONECT 2718 2717
CONECT 2700 2699 2701 2702 2715
CONECT 2711 2702 2709 2712
CONECT 2715 2700 2713 2716 2717
CONECT 2713 2697 2714 2715 2719
CONECT 2707 2705 2708 2709
CONECT 2697 2694 2698 2699 2713
CONECT 2705 2703 2706 2707
CONECT 2694 2693 2695 2696 2697
CONECT 2703 2702 2704 2705
CONECT 2701 2700
CONECT 2710 2709
CONECT 2714 2713
CONECT 2698 2697
CONECT 2706 2705
CONECT 2704 2703
CONECT 2702 2700 2703 2711
CONECT 2709 2707 2710 2711
CONECT 2691 2690
CONECT 2712 2711
CONECT 2717 2715 2718
CONECT 2692 2690
CONECT 2719 2713 2720
CONECT 2708 2707
CONECT 2699 2697 2700
CONECT 2693 2690 2694
CONECT 2690 2689 2691 2692 2693
CONECT 2747 2746
CONECT 2725 2724
CONECT 2726 2724
CONECT 2749 2748
CONECT 2730 2729 2731 2732 2746
CONECT 2742 2732 2741 2743
CONECT 2746 2730 2744 2747 2748
CONECT 2744 2727 2745 2746 2750
CONECT 2737 2735 2738 2741
CONECT 2727 2724 2728 2729 2744
CONECT 2735 2733 2736 2737
CONECT 2724 2723 2725 2726 2727
CONECT 2733 2732 2734 2735
CONECT 2731 2730
CONECT 2745 2744
CONECT 2728 2727
CONECT 2739 2738
CONECT 2740 2738
CONECT 2736 2735
CONECT 2734 2733
CONECT 2732 2730 2733 2742
CONECT 2741 2737 2742
CONECT 2738 2737 2739 2740
CONECT 2721 2720
CONECT 2743 2742
CONECT 2748 2746 2749
CONECT 2722 2720
CONECT 2750 2744 2751
CONECT 2729 2727 2730
CONECT 2723 2720 2724
CONECT 2720 2719 2721 2722 2723
CONECT 2777 2776
CONECT 2756 2755
CONECT 2757 2755
CONECT 2779 2778
CONECT 2761 2760 2762 2763 2776
CONECT 2772 2763 2770 2773
CONECT 2776 2761 2774 2777 2778
CONECT 2774 2758 2775 2776 2780
CONECT 2768 2766 2769 2770
CONECT 2758 2755 2759 2760 2774
CONECT 2766 2764 2767 2768
CONECT 2755 2754 2756 2757 2758
CONECT 2764 2763 2765 2766
CONECT 2762 2761
CONECT 2771 2770
CONECT 2775 2774
CONECT 2759 2758
CONECT 2767 2766
CONECT 2765 2764
CONECT 2763 2761 2764 2772
CONECT 2770 2768 2771 2772
CONECT 2752 2751
CONECT 2773 2772
CONECT 2778 2776 2779
CONECT 2753 2751
CONECT 2780 2774 2781
CONECT 2769 2768
CONECT 2760 2758 2761
CONECT 2754 2751 2755
CONECT 2751 2750 2752 2753 2754
CONECT 2808 2807
CONECT 2786 2785
CONECT 2787 2785
CONECT 2810 2809
CONECT 2791 2790 2792 2793 2807
CONECT 2803 2793 2802 2804
CONECT 2807 2791 2805 2808 2809
CONECT 2805 2788 2806 2807 2811
CONECT 2798 2796 2799 2802
CONECT 2788 2785 2789 2790 2805
CONECT 2796 2794 2797 2798
CONECT 2785 2784 2786 2787 2788
CONECT 2794 2793 2795 2796
CONECT 2792 2791
CONECT 2806 2805
CONECT 2789 2788
CONECT 2800 2799
CONECT 2801 2799
CONECT 2797 2796
CONECT 2795 2794
CONECT 2793 2791 2794 2803
CONECT 2802 2798 2803
CONECT 2799 2798 2800 2801
CONECT 2782 2781
CONECT 2804 2803
CONECT 2809 2807 2810
CONECT 2783 2781
CONECT 2811 2805 2812
CONECT 2790 2788 2791
CONECT 2784 2781 2785
CONECT 2781 2780 2782 2783 2784
CONECT 2841 2840
CONECT 2817 2816
CONECT 2818 2816
CONECT 2843 2842
CONECT 2822 2821 2823 2824 2840
CONECT 2834 2833 2835 2836
CONECT 2840 2822 2838 2841 2842
CONECT 2838 2819 2839 2840 2844
CONECT 2837 2824 2828 2836
CONECT 2819 2816 2820 2821 2838
CONECT 2828 2827 2829 2837
CONECT 2816 2815 2817 2818 2819
CONECT 2829 2828 2830 2833
CONECT 2825 2824 2826 2827
CONECT 2823 2822
CONECT 2835 2834
CONECT 2839 2838
CONECT 2820 2819
CONECT 2831 2830
CONECT 2832 2830
CONECT 2826 2825
CONECT 2833 2829 2834
CONECT 2836 2834 2837
CONECT 2830 2829 2831 2832
CONECT 2827 2825 2828
CONECT 2824 2822 2825 2837
CONECT 2813 2812
CONECT 2842 2840 2843
CONECT 2814 2812
CONECT 2844 2838 2845
CONECT 2821 2819 2822
CONECT 2815 2812 2816
CONECT 2812 2811 2813 2814 2815
CONECT 2872 2871
CONECT 2850 2849
CONECT 2851 2849
CONECT 2874 2873
CONECT 2855 2854 2856 2857 2871
CONECT 2867 2857 2866 2868
CONECT 2871 2855 2869 2872 2873
CONECT 2869 2852 2870 2871 2875
CONECT 2862 2860 2863 2866
CONECT 2852 2849 2853 2854 2869
CONECT 2860 2858 2861 2862
CONECT 2849 2848 2850 2851 2852
CONECT 2858 2857 2859 2860
CONECT 2856 2855
CONECT 2870 2869
CONECT 2853 2852
CONECT 2864 2863
CONECT 2865 2863
CONECT 2861 2860
CONECT 2859 2858
CONECT 2857 2855 2858 2867
CONECT 2866 2862 2867
CONECT 2863 2862 2864 2865
CONECT 2846 2845
CONECT 2868 2867
CONECT 2873 2871 2874
CONECT 2847 2845
CONECT 2875 2869 2876
CONECT 2854 2852 2855
CONECT 2848 2845 2849
CONECT 2845 2844 2846 2847 2848
CONECT 2902 2901
CONECT 2881 2880
CONECT 2882 2880
CONECT 2904 2903
CONECT 2886 2885 2887 2888 2901
CONECT 2897 2888 2895 2898
CONECT 2901 2886 2899 2902 2903
CONECT 2899 2883 2900 2901 2905
CONECT 2893 2891 2894 2895
CONECT 2883 2880 2884 2885 2899
CONECT 2891 2889 2892 2893
CONECT 2880 2879 2881 2882 2883
CONECT 2889 2888 2890 2891
CONECT 2887 2886
CONECT 2896 2895
CONECT 2900 2899
CONECT 2884 2883
CONECT 2892 2891
CONECT 2890 2889
CONECT 2888 2886 2889 2897
CONECT 2895 2893 2896 2897
CONECT 2877 2876
CONECT 2898 2897
CONECT 2903 2901 2904
CONECT 2878 2876
CONECT 2905 2899 2906
CONECT 2894 2893
CONECT 2885 2883 2886
CONECT 2879 2876 2880
CONECT 2876 2875 2877 2878 2879
CONECT 2935 2934
CONECT 2911 2910
CONECT 2912 2910
CONECT 2937 2936
CONECT 2916 2915 2917 2918 2934
CONECT 2928 2927 2929 2930
CONECT 2934 2916 2932 2935 2936
CONECT 2932 2913 2933 2934 2938
CONECT 2931 2918 2922 2930
CONECT 2913 2910 2914 2915 2932
CONECT 2922 2921 2923 2931
CONECT 2910 2909 2911 2912 2913
CONECT 2923 2922 2924 2927
CONECT 2919 2918 2920 2921
CONECT 2917 2916
CONECT 2929 2928
CONECT 2933 2932
CONECT 2914 2913
CONECT 2925 2924
CONECT 2926 2924
CONECT 2920 2919
CONECT 2927 2923 2928
CONECT 2930 2928 2931
CONECT 2924 2923 2925 2926
CONECT 2921 2919 2922
CONECT 2918 2916 2919 2931
CONECT 2907 2906
CONECT 2936 2934 2937
CONECT 2908 2906
CONECT 2938 2932 2939
CONECT 2915 2913 2916
CONECT 2909 2906 2910
CONECT 2906 2905 2907 2908 2909
CONECT 2966 2965
CONECT 2944 2943
CONECT 2945 2943
CONECT 2968 2967
CONECT 2949 2948 2950 2951 2965
CONECT 2961 2951 2960 2962
CONECT 2965 2949 2963 2966 2967
CONECT 2963 2946 2964 2965 2969
CONECT 2956 2954 2957 2960
CONECT 2946 2943 2947 2948 2963
CONECT 2954 2952 2955 2956
CONECT 2943 2942 2944 2945 2946
CONECT 2952 2951 2953 2954
CONECT 2950 2949
CONECT 2964 2963
CONECT 2947 2946
CONECT 2958 2957
CONECT 2959 2957
CONECT 2955 2954
CONECT 2953 2952
CONECT 2951 2949 2952 2961
CONECT 2960 2956 2961
CONECT 2957 2956 2958 2959
CONECT 2940 2939
CONECT 2962 2961
CONECT 2967 2965 2968
CONECT 2941 2939
CONECT 2969 2963 2970
CONECT 2948 2946 2949
CONECT 2942 2939 2943
CONECT 2939 2938 2940 2941 2942
CONECT 2996 2995
CONECT 2975 2974
CONECT 2976 2974
CONECT 2998 2997
CONECT 2980 2979 2981 2982 2995
CONECT 2991 2982 2989 2992
CONECT 2995 2980 2993 2996 2997
CONECT 2993 2977 2994 2995 2999
CONECT 2987 2985 2988 2989
CONECT 2977 2974 2978 2979 2993
CONECT 2985 2983 2986 2987
CONECT 2974 2973 2975 2976 2977
CONECT 2983 2982 2984 2985
CONECT 2981 2980
CONECT 2990 2989
CONECT 2994 2993
CONECT 2978 2977
CONECT 2986 2985
CONECT 2984 2983
CONECT 2982 2980 2983 2991
CONECT 2989 2987 2990 2991
CONECT 2971 2970
CONECT 2992 2991
CONECT 2997 2995 2998
CONECT 2972 2970
CONECT 2999 2993 3000
CONECT 2988 2987
CONECT 2979 2977 2980
CONECT 2973 2970 2974
CONECT 2970 2969 2971 2972 2973
CONECT 3030 3029
CONECT 3005 3004
CONECT 3006 3004
CONECT 3032 3031
CONECT 3010 3009 3011 3012 3029
CONECT 3021 3019 3022 3025
CONECT 3029 3010 3027 3030 3031
CONECT 3027 3007 3028 3029 3033
CONECT 3026 3012 3016 3025
CONECT 3007 3004 3008 3009 3027
CONECT 3016 3015 3017 3026
CONECT 3004 3003 3005 3006 3007
CONECT 3017 3016 3018 3019
CONECT 3013 3012 3014 3015
CONECT 3020 3019
CONECT 3011 3010
CONECT 3023 3022
CONECT 3024 3022
CONECT 3028 3027
CONECT 3008 3007
CONECT 3014 3013
CONECT 3019 3017 3020 3021
CONECT 3022 3021 3023 3024
CONECT 3025 3021 3026
CONECT 3015 3013 3016
CONECT 3012 3010 3013 3026
CONECT 3001 3000
CONECT 3031 3029 3032
CONECT 3002 3000
CONECT 3033 3027 3034
CONECT 3009 3007 3010
CONECT 3003 3000 3004
CONECT 3018 3017
CONECT 3000 2999 3001 3002 3003
CONECT 3061 3060
CONECT 3039 3038
CONECT 3040 3038
CONECT 3063 3062
CONECT 3044 3043 3045 3046 3060
CONECT 3056 3046 3055 3057
CONECT 3060 3044 3058 3061 3062
CONECT 3058 3041 3059 3060 3064
CONECT 3051 3049 3052 3055
CONECT 3041 3038 3042 3043 3058
CONECT 3049 3047 3050 3051
CONECT 3038 3037 3039 3040 3041
CONECT 3047 3046 3048 3049
CONECT 3045 3044
CONECT 3059 3058
CONECT 3042 3041
CONECT 3053 3052
CONECT 3054 3052
CONECT 3050 3049
CONECT 3048 3047
CONECT 3046 3044 3047 3056
CONECT 3055 3051 3056
CONECT 3052 3051 3053 3054
CONECT 3035 3034
CONECT 3057 3056
CONECT 3062 3060 3063
CONECT 3036 3034
CONECT 3064 3058 3065
CONECT 3043 3041 3044
CONECT 3037 3034 3038
CONECT 3034 3033 3035 3036 3037
CONECT 3094 3093
CONECT 3070 3069
CONECT 3071 3069
CONECT 3096 3095
CONECT 3075 3074 3076 3077 3093
CONECT 3087 3086 3088 3089
CONECT 3093 3075 3091 3094 3095
CONECT 3091 3072 3092 3093 3097
CONECT 3090 3077 3081 3089
CONECT 3072 3069 3073 3074 3091
CONECT 3081 3080 3082 3090
CONECT 3069 3068 3070 3071 3072
CONECT 3082 3081 3083 3086
CONECT 3078 3077 3079 3080
CONECT 3076 3075
CONECT 3088 3087
CONECT 3092 3091
CONECT 3073 3072
CONECT 3084 3083
CONECT 3085 3083
CONECT 3079 3078
CONECT 3086 3082 3087
CONECT 3089 3087 3090
CONECT 3083 3082 3084 3085
CONECT 3080 3078 3081
CONECT 3077 3075 3078 3090
CONECT 3066 3065
CONECT 3095 3093 3096
CONECT 3067 3065
CONECT 3097 3091 3098
CONECT 3074 3072 3075
CONECT 3068 3065 3069
CONECT 3065 3064 3066 3067 3068
CONECT 3125 3124
CONECT 3103 3102
CONECT 3104 3102
CONECT 3127 3126
CONECT 3108 3107 3109 3110 3124
CONECT 3120 3110 3119 3121
CONECT 3124 3108 3122 3125 3126
CONECT 3122 3105 3123 3124 3128
CONECT 3115 3113 3116 3119
CONECT 3105 3102 3106 3107 3122
CONECT 3113 3111 3114 3115
CONECT 3102 3101 3103 3104 3105
CONECT 3111 3110 3112 3113
CONECT 3109 3108
CONECT 3123 3122
CONECT 3106 3105
CONECT 3117 3116
CONECT 3118 3116
CONECT 3114 3113
CONECT 3112 3111
CONECT 3110 3108 3111 3120
CONECT 3119 3115 3120
CONECT 3116 3115 3117 3118
CONECT 3099 3098
CONECT 3121 3120
CONECT 3126 3124 3127
CONECT 3100 3098
CONECT 3128 3122 3129
CONECT 3107 3105 3108
CONECT 3101 3098 3102
CONECT 3098 3097 3099 3100 3101
CONECT 3155 3154
CONECT 3134 3133
CONECT 3135 3133
CONECT 3157 3156
CONECT 3139 3138 3140 3141 3154
CONECT 3150 3141 3148 3151
CONECT 3154 3139 3152 3155 3156
CONECT 3152 3136 3153 3154 3158
CONECT 3146 3144 3147 3148
CONECT 3136 3133 3137 3138 3152
CONECT 3144 3142 3145 3146
CONECT 3133 3132 3134 3135 3136
CONECT 3142 3141 3143 3144
CONECT 3140 3139
CONECT 3149 3148
CONECT 3153 3152
CONECT 3137 3136
CONECT 3145 3144
CONECT 3143 3142
CONECT 3141 3139 3142 3150
CONECT 3148 3146 3149 3150
CONECT 3130 3129
CONECT 3151 3150
CONECT 3156 3154 3157
CONECT 3131 3129
CONECT 3158 3152 3159
CONECT 3147 3146
CONECT 3138 3136 3139
CONECT 3132 3129 3133
CONECT 3129 3128 3130 3131 3132
CONECT 3185 3184
CONECT 3164 3163
CONECT 3165 3163
CONECT 3187 3186
CONECT 3169 3168 3170 3171 3184
CONECT 3180 3171 3178 3181
CONECT 3184 3169 3182 3185 3186
CONECT 3182 3166 3183 3184 3188
CONECT 3176 3174 3177 3178
CONECT 3166 3163 3167 3168 3182
CONECT 3174 3172 3175 3176
CONECT 3163 3162 3164 3165 3166
CONECT 3172 3171 3173 3174
CONECT 3170 3169
CONECT 3179 3178
CONECT 3183 3182
CONECT 3167 3166
CONECT 3175 3174
CONECT 3173 3172
CONECT 3171 3169 3172 3180
CONECT 3178 3176 3179 3180
CONECT 3160 3159
CONECT 3181 3180
CONECT 3186 3184 3187
CONECT 3161 3159
CONECT 3188 3182 3189
CONECT 3177 3176
CONECT 3168 3166 3169
CONECT 3162 3159 3163
CONECT 3159 3158 3160 3161 3162
CONECT 3219 3218
CONECT 3194 3193
CONECT 3195 3193
CONECT 3221 3220
CONECT 3199 3198 3200 3201 3218
CONECT 3210 3208 3211 3214
CONECT 3218 3199 3216 3219 3220
CONECT 3216 3196 3217 3218 3222
CONECT 3215 3201 3205 3214
CONECT 3196 3193 3197 3198 3216
CONECT 3205 3204 3206 3215
CONECT 3193 3192 3194 3195 3196
CONECT 3206 3205 3207 3208
CONECT 3202 3201 3203 3204
CONECT 3209 3208
CONECT 3200 3199
CONECT 3212 3211
CONECT 3213 3211
CONECT 3217 3216
CONECT 3197 3196
CONECT 3203 3202
CONECT 3208 3206 3209 3210
CONECT 3211 3210 3212 3213
CONECT 3214 3210 3215
CONECT 3204 3202 3205
CONECT 3201 3199 3202 3215
CONECT 3190 3189
CONECT 3220 3218 3221
CONECT 3191 3189
CONECT 3222 3216 3223
CONECT 3198 3196 3199
CONECT 3192 3189 3193
CONECT 3207 3206
CONECT 3189 3188 3190 3191 3192
CONECT 3252 3251
CONECT 3228 3227
CONECT 3229 3227
CONECT 3254 3253
CONECT 3233 3232 3234 3235 3251
CONECT 3245 3244 3246 3247
CONECT 3251 3233 3249 3252 3253
CONECT 3249 3230 3250 3251 3255
CONECT 3248 3235 3239 3247
CONECT 3230 3227 3231 3232 3249
CONECT 3239 3238 3240 3248
CONECT 3227 3226 3228 3229 3230
CONECT 3240 3239 3241 3244
CONECT 3236 3235 3237 3238
CONECT 3234 3233
CONECT 3246 3245
CONECT 3250 3249
CONECT 3231 3230
CONECT 3242 3241
CONECT 3243 3241
CONECT 3237 3236
CONECT 3244 3240 3245
CONECT 3247 3245 3248
CONECT 3241 3240 3242 3243
CONECT 3238 3236 3239
CONECT 3235 3233 3236 3248
CONECT 3224 3223
CONECT 3253 3251 3254
CONECT 3225 3223
CONECT 3255 3249 3256
CONECT 3232 3230 3233
CONECT 3226 3223 3227
CONECT 3223 3222 3224 3225 3226
CONECT 3283 3282
CONECT 3261 3260
CONECT 3262 3260
CONECT 3285 3284
CONECT 3266 3265 3267 3268 3282
CONECT 3278 3268 3277 3279
CONECT 3282 3266 3280 3283 3284
CONECT 3280 3263 3281 3282 3286
CONECT 3273 3271 3274 3277
CONECT 3263 3260 3264 3265 3280
CONECT 3271 3269 3272 3273
CONECT 3260 3259 3261 3262 3263
CONECT 3269 3268 3270 3271
CONECT 3267 3266
CONECT 3281 3280
CONECT 3264 3263
CONECT 3275 3274
CONECT 3276 3274
CONECT 3272 3271
CONECT 3270 3269
CONECT 3268 3266 3269 3278
CONECT 3277 3273 3278
CONECT 3274 3273 3275 3276
CONECT 3257 3256
CONECT 3279 3278
CONECT 3284 3282 3285
CONECT 3258 3256
CONECT 3286 3280 3287
CONECT 3265 3263 3266
CONECT 3259 3256 3260
CONECT 3256 3255 3257 3258 3259
CONECT 3313 3312
CONECT 3292 3291
CONECT 3293 3291
CONECT 3315 3314
CONECT 3297 3296 3298 3299 3312
CONECT 3308 3299 3306 3309
CONECT 3312 3297 3310 3313 3314
CONECT 3310 3294 3311 3312 3316
CONECT 3304 3302 3305 3306
CONECT 3294 3291 3295 3296 3310
CONECT 3302 3300 3303 3304
CONECT 3291 3290 3292 3293 3294
CONECT 3300 3299 3301 3302
CONECT 3298 3297
CONECT 3307 3306
CONECT 3311 3310
CONECT 3295 3294
CONECT 3303 3302
CONECT 3301 3300
CONECT 3299 3297 3300 3308
CONECT 3306 3304 3307 3308
CONECT 3288 3287
CONECT 3309 3308
CONECT 3314 3312 3315
CONECT 3289 3287
CONECT 3316 3310 3317
CONECT 3305 3304
CONECT 3296 3294 3297
CONECT 3290 3287 3291
CONECT 3287 3286 3288 3289 3290
CONECT 3346 3345
CONECT 3322 3321
CONECT 3323 3321
CONECT 3348 3347
CONECT 3327 3326 3328 3329 3345
CONECT 3339 3338 3340 3341
CONECT 3345 3327 3343 3346 3347
CONECT 3343 3324 3344 3345 3349
CONECT 3342 3329 3333 3341
CONECT 3324 3321 3325 3326 3343
CONECT 3333 3332 3334 3342
CONECT 3321 3320 3322 3323 3324
CONECT 3334 3333 3335 3338
CONECT 3330 3329 3331 3332
CONECT 3328 3327
CONECT 3340 3339
CONECT 3344 3343
CONECT 3325 3324
CONECT 3336 3335
CONECT 3337 3335
CONECT 3331 3330
CONECT 3338 3334 3339
CONECT 3341 3339 3342
CONECT 3335 3334 3336 3337
CONECT 3332 3330 3333
CONECT 3329 3327 3330 3342
CONECT 3318 3317
CONECT 3347 3345 3348
CONECT 3319 3317
CONECT 3349 3343 3350
CONECT 3326 3324 3327
CONECT 3320 3317 3321
CONECT 3317 3316 3318 3319 3320
CONECT 3380 3379
CONECT 3355 3354
CONECT 3356 3354
CONECT 3382 3381
CONECT 3360 3359 3361 3362 3379
CONECT 3371 3369 3372 3375
CONECT 3379 3360 3377 3380 3381
CONECT 3377 3357 3378 3379 3383
CONECT 3376 3362 3366 3375
CONECT 3357 3354 3358 3359 3377
CONECT 3366 3365 3367 3376
CONECT 3354 3353 3355 3356 3357
CONECT 3367 3366 3368 3369
CONECT 3363 3362 3364 3365
CONECT 3370 3369
CONECT 3361 3360
CONECT 3373 3372
CONECT 3374 3372
CONECT 3378 3377
CONECT 3358 3357
CONECT 3364 3363
CONECT 3369 3367 3370 3371
CONECT 3372 3371 3373 3374
CONECT 3375 3371 3376
CONECT 3365 3363 3366
CONECT 3362 3360 3363 3376
CONECT 3351 3350
CONECT 3381 3379 3382
CONECT 3352 3350
CONECT 3383 3377 3384
CONECT 3359 3357 3360
CONECT 3353 3350 3354
CONECT 3368 3367
CONECT 3350 3349 3351 3352 3353
CONECT 3410 3409
CONECT 3389 3388
CONECT 3390 3388
CONECT 3412 3411
CONECT 3394 3393 3395 3396 3409
CONECT 3405 3396 3403 3406
CONECT 3409 3394 3407 3410 3411
CONECT 3407 3391 3408 3409 3413
CONECT 3401 3399 3402 3403
CONECT 3391 3388 3392 3393 3407
CONECT 3399 3397 3400 3401
CONECT 3388 3387 3389 3390 3391
CONECT 3397 3396 3398 3399
CONECT 3395 3394
CONECT 3404 3403
CONECT 3408 3407
CONECT 3392 3391
CONECT 3400 3399
CONECT 3398 3397
CONECT 3396 3394 3397 3405
CONECT 3403 3401 3404 3405
CONECT 3385 3384
CONECT 3406 3405
CONECT 3411 3409 3412
CONECT 3386 3384
CONECT 3413 3407 3414
CONECT 3402 3401
CONECT 3393 3391 3394
CONECT 3387 3384 3388
CONECT 3384 3383 3385 3386 3387
CONECT 3441 3440
CONECT 3419 3418
CONECT 3420 3418
CONECT 3443 3442
CONECT 3424 3423 3425 3426 3440
CONECT 3436 3426 3435 3437
CONECT 3440 3424 3438 3441 3442
CONECT 3438 3421 3439 3440 3444
CONECT 3431 3429 3432 3435
CONECT 3421 3418 3422 3423 3438
CONECT 3429 3427 3430 3431
CONECT 3418 3417 3419 3420 3421
CONECT 3427 3426 3428 3429
CONECT 3425 3424
CONECT 3439 3438
CONECT 3422 3421
CONECT 3433 3432
CONECT 3434 3432
CONECT 3430 3429
CONECT 3428 3427
CONECT 3426 3424 3427 3436
CONECT 3435 3431 3436
CONECT 3432 3431 3433 3434
CONECT 3415 3414
CONECT 3437 3436
CONECT 3442 3440 3443
CONECT 3416 3414
CONECT 3444 3438 3445
CONECT 3423 3421 3424
CONECT 3417 3414 3418
CONECT 3414 3413 3415 3416 3417
CONECT 3471 3470
CONECT 3450 3449
CONECT 3451 3449
CONECT 3473 3472
CONECT 3455 3454 3456 3457 3470
CONECT 3466 3457 3464 3467
CONECT 3470 3455 3468 3471 3472
CONECT 3468 3452 3469 3470 3474
CONECT 3462 3460 3463 3464
CONECT 3452 3449 3453 3454 3468
CONECT 3460 3458 3461 3462
CONECT 3449 3448 3450 3451 3452
CONECT 3458 3457 3459 3460
CONECT 3456 3455
CONECT 3465 3464
CONECT 3469 3468
CONECT 3453 3452
CONECT 3461 3460
CONECT 3459 3458
CONECT 3457 3455 3458 3466
CONECT 3464 3462 3465 3466
CONECT 3446 3445
CONECT 3467 3466
CONECT 3472 3470 3473
CONECT 3447 3445
CONECT 3474 3468 3475
CONECT 3463 3462
CONECT 3454 3452 3455
CONECT 3448 3445 3449
CONECT 3445 3444 3446 3447 3448
CONECT 3501 3500
CONECT 3480 3479
CONECT 3481 3479
CONECT 3503 3502
CONECT 3485 3484 3486 3487 3500
CONECT 3496 3487 3494 3497
CONECT 3500 3485 3498 3501 3502
CONECT 3498 3482 3499 3500 3504
CONECT 3492 3490 3493 3494
CONECT 3482 3479 3483 3484 3498
CONECT 3490 3488 3491 3492
CONECT 3479 3478 3480 3481 3482
CONECT 3488 3487 3489 3490
CONECT 3486 3485
CONECT 3495 3494
CONECT 3499 3498
CONECT 3483 3482
CONECT 3491 3490
CONECT 3489 3488
CONECT 3487 3485 3488 3496
CONECT 3494 3492 3495 3496
CONECT 3476 3475
CONECT 3497 3496
CONECT 3502 3500 3503
CONECT 3477 3475
CONECT 3504 3498 3505
CONECT 3493 3492
CONECT 3484 3482 3485
CONECT 3478 3475 3479
CONECT 3475 3474 3476 3477 3478
CONECT 3531 3530
CONECT 3510 3509
CONECT 3511 3509
CONECT 3533 3532
CONECT 3515 3514 3516 3517 3530
CONECT 3526 3517 3524 3527
CONECT 3530 3515 3528 3531 3532
CONECT 3528 3512 3529 3530 3534
CONECT 3522 3520 3523 3524
CONECT 3512 3509 3513 3514 3528
CONECT 3520 3518 3521 3522
CONECT 3509 3508 3510 3511 3512
CONECT 3518 3517 3519 3520
CONECT 3516 3515
CONECT 3525 3524
CONECT 3529 3528
CONECT 3513 3512
CONECT 3521 3520
CONECT 3519 3518
CONECT 3517 3515 3518 3526
CONECT 3524 3522 3525 3526
CONECT 3506 3505
CONECT 3527 3526
CONECT 3532 3530 3533
CONECT 3507 3505
CONECT 3534 3528 3535
CONECT 3523 3522
CONECT 3514 3512 3515
CONECT 3508 3505 3509
CONECT 3505 3504 3506 3507 3508
CONECT 3561 3560
CONECT 3540 3539
CONECT 3541 3539
CONECT 3563 3562
CONECT 3545 3544 3546 3547 3560
CONECT 3556 3547 3554 3557
CONECT 3560 3545 3558 3561 3562
CONECT 3558 3542 3559 3560 3564
CONECT 3552 3550 3553 3554
CONECT 3542 3539 3543 3544 3558
CONECT 3550 3548 3551 3552
CONECT 3539 3538 3540 3541 3542
CONECT 3548 3547 3549 3550
CONECT 3546 3545
CONECT 3555 3554
CONECT 3559 3558
CONECT 3565 3564
CONECT 3543 3542
CONECT 3551 3550
CONECT 3549 3548
CONECT 3547 3545 3548 3556
CONECT 3554 3552 3555 3556
CONECT 3536 3535
CONECT 3557 3556
CONECT 3562 3560 3563
CONECT 3537 3535
CONECT 3564 3558 3565
CONECT 3553 3552
CONECT 3544 3542 3545
CONECT 3538 3535 3539
CONECT 3535 3534 3536 3537 3538
END
