# Supplementary material for: Structural and functional analysis of four non-coding Y RNAs from Chinese hamster cells: identification, molecular dynamics simulations and DNA replication initiation assays
Source: BMC Mol Biol. 2016 Jan 5;17:1. doi: 10.1186/s12867-015-0053-5 (PMC4702372; doi:10.1186/s12867-015-0053-5)
Supplement: Supplementary file 4 — 10.1186/s12867-015-0053-5 Y RNAs files in the.pdb format. [file 12867_2015_53_MOESM4_ESM.zip › hY3_RNA.pdb]

TITLE     Human Y3 RNA (hY3 RNA)
ATOM      1  O5' G   A   1       0.479  -0.201  -0.604  1.00  0.00           O
ATOM      2  H5T G   A   1       0.495  -0.182  -1.604  1.00  0.00           H
ATOM      3  C5' G   A   1       1.808  -0.033  -0.102  1.00  0.00           C
ATOM      4 1H5' G   A   1       2.156   0.842  -0.438  1.00  0.00           H
ATOM      5 2H5' G   A   1       2.370  -0.776  -0.465  1.00  0.00           H
ATOM      6  C4' G   A   1       1.823  -0.056   1.409  1.00  0.00           C
ATOM      7  H4' G   A   1       2.789  -0.116   1.661  1.00  0.00           H
ATOM      8  O4' G   A   1       1.182   1.154   1.904  1.00  0.00           O
ATOM      9  C1' G   A   1       0.305   0.830   2.967  1.00  0.00           C
ATOM     10  H1' G   A   1       0.421   1.471   3.726  1.00  0.00           H
ATOM     11  N9  G   A   1      -1.068   1.002   2.501  1.00  0.00           N
ATOM     12  C8  G   A   1      -1.478   1.319   1.228  1.00  0.00           C
ATOM     13  H8  G   A   1      -0.846   1.477   0.470  1.00  0.00           H
ATOM     14  N7  G   A   1      -2.775   1.393   1.108  1.00  0.00           N
ATOM     15  C5  G   A   1      -3.252   1.112   2.382  1.00  0.00           C
ATOM     16  C6  G   A   1      -4.581   1.046   2.872  1.00  0.00           C
ATOM     17  O6  G   A   1      -5.640   1.225   2.258  1.00  0.00           O
ATOM     18  N1  G   A   1      -4.611   0.732   4.225  1.00  0.00           N
ATOM     19  H1  G   A   1      -5.508   0.662   4.662  1.00  0.00           H
ATOM     20  C2  G   A   1      -3.508   0.510   5.008  1.00  0.00           C
ATOM     21  N2  G   A   1      -3.746   0.220   6.289  1.00  0.00           N
ATOM     22  H21 G   A   1      -4.687   0.175   6.625  1.00  0.00           H
ATOM     23  H22 G   A   1      -2.984   0.047   6.913  1.00  0.00           H
ATOM     24  N3  G   A   1      -2.264   0.568   4.567  1.00  0.00           N
ATOM     25  C4  G   A   1      -2.210   0.871   3.253  1.00  0.00           C
ATOM     26  C3' G   A   1       1.047  -1.200   2.052  1.00  0.00           C
ATOM     27  H3' G   A   1       0.294  -1.573   1.510  1.00  0.00           H
ATOM     28  C2' G   A   1       0.632  -0.600   3.389  1.00  0.00           C
ATOM     29 1H2' G   A   1      -0.064  -1.111   3.893  1.00  0.00           H
ATOM     30  O2' G   A   1       1.715  -0.570   4.301  1.00  0.00           O
ATOM     31 2HO' G   A   1       1.938  -1.503   4.584  1.00  0.00           H
ATOM     32  O3' G   A   1       1.853  -2.365   2.199  1.00  0.00           O
ATOM     33  P   G   A   2       1.231  -3.814   1.878  1.00  0.00           P
ATOM     34  O1P G   A   2       2.346  -4.793   1.929  1.00  0.00           O
ATOM     35  O2P G   A   2       0.402  -3.710   0.650  1.00  0.00           O
ATOM     36  O5' G   A   2       0.263  -4.099   3.111  1.00  0.00           O
ATOM     37  C5' G   A   2       0.786  -4.311   4.421  1.00  0.00           C
ATOM     38 1H5' G   A   2       1.522  -3.651   4.572  1.00  0.00           H
ATOM     39 2H5' G   A   2       1.156  -5.239   4.461  1.00  0.00           H
ATOM     40  C4' G   A   2      -0.303  -4.132   5.453  1.00  0.00           C
ATOM     41  H4' G   A   2       0.173  -4.177   6.331  1.00  0.00           H
ATOM     42  O4' G   A   2      -0.975  -2.865   5.224  1.00  0.00           O
ATOM     43  C1' G   A   2      -2.343  -2.985   5.576  1.00  0.00           C
ATOM     44  H1' G   A   2      -2.574  -2.309   6.275  1.00  0.00           H
ATOM     45  N9  G   A   2      -3.154  -2.656   4.406  1.00  0.00           N
ATOM     46  C8  G   A   2      -2.712  -2.370   3.138  1.00  0.00           C
ATOM     47  H8  G   A   2      -1.746  -2.365   2.880  1.00  0.00           H
ATOM     48  N7  G   A   2      -3.680  -2.106   2.304  1.00  0.00           N
ATOM     49  C5  G   A   2      -4.833  -2.227   3.068  1.00  0.00           C
ATOM     50  C6  G   A   2      -6.199  -2.059   2.713  1.00  0.00           C
ATOM     51  O6  G   A   2      -6.681  -1.758   1.615  1.00  0.00           O
ATOM     52  N1  G   A   2      -7.039  -2.282   3.798  1.00  0.00           N
ATOM     53  H1  G   A   2      -8.023  -2.186   3.647  1.00  0.00           H
ATOM     54  C2  G   A   2      -6.622  -2.623   5.059  1.00  0.00           C
ATOM     55  N2  G   A   2      -7.580  -2.798   5.971  1.00  0.00           N
ATOM     56  H21 G   A   2      -8.540  -2.679   5.717  1.00  0.00           H
ATOM     57  H22 G   A   2      -7.338  -3.048   6.909  1.00  0.00           H
ATOM     58  N3  G   A   2      -5.359  -2.781   5.404  1.00  0.00           N
ATOM     59  C4  G   A   2      -4.524  -2.569   4.367  1.00  0.00           C
ATOM     60  C3' G   A   2      -1.429  -5.153   5.407  1.00  0.00           C
ATOM     61  H3' G   A   2      -1.643  -5.514   4.500  1.00  0.00           H
ATOM     62  C2' G   A   2      -2.568  -4.407   6.092  1.00  0.00           C
ATOM     63 1H2' G   A   2      -3.475  -4.809   5.969  1.00  0.00           H
ATOM     64  O2' G   A   2      -2.410  -4.409   7.499  1.00  0.00           O
ATOM     65 2HO' G   A   2      -2.555  -5.334   7.849  1.00  0.00           H
ATOM     66  O3' G   A   2      -1.083  -6.358   6.087  1.00  0.00           O
ATOM     67  P   C   A   3      -1.793  -7.741   5.672  1.00  0.00           P
ATOM     68  O1P C   A   3      -1.310  -8.787   6.608  1.00  0.00           O
ATOM     69  O2P C   A   3      -1.627  -7.932   4.209  1.00  0.00           O
ATOM     70  O5' C   A   3      -3.339  -7.487   5.967  1.00  0.00           O
ATOM     71  C5' C   A   3      -3.821  -7.363   7.304  1.00  0.00           C
ATOM     72 1H5' C   A   3      -3.386  -6.563   7.718  1.00  0.00           H
ATOM     73 2H5' C   A   3      -3.555  -8.185   7.807  1.00  0.00           H
ATOM     74  C4' C   A   3      -5.324  -7.206   7.307  1.00  0.00           C
ATOM     75  H4' C   A   3      -5.573  -7.220   8.275  1.00  0.00           H
ATOM     76  O4' C   A   3      -5.678  -5.969   6.634  1.00  0.00           O
ATOM     77  C1' C   A   3      -6.940  -6.119   6.004  1.00  0.00           C
ATOM     78  H1' C   A   3      -7.587  -5.462   6.391  1.00  0.00           H
ATOM     79  N1  C   A   3      -6.796  -5.780   4.578  1.00  0.00           N
ATOM     80  C6  C   A   3      -5.567  -5.760   3.979  1.00  0.00           C
ATOM     81  H6  C   A   3      -4.754  -5.983   4.517  1.00  0.00           H
ATOM     82  C5  C   A   3      -5.435  -5.447   2.683  1.00  0.00           C
ATOM     83  H5  C   A   3      -4.538  -5.430   2.241  1.00  0.00           H
ATOM     84  C4  C   A   3      -6.624  -5.139   1.959  1.00  0.00           C
ATOM     85  N4  C   A   3      -6.560  -4.816   0.668  1.00  0.00           N
ATOM     86  H41 C   A   3      -5.675  -4.789   0.203  1.00  0.00           H
ATOM     87  H42 C   A   3      -7.397  -4.601   0.164  1.00  0.00           H
ATOM     88  N3  C   A   3      -7.827  -5.159   2.534  1.00  0.00           N
ATOM     89  C2  C   A   3      -7.944  -5.476   3.842  1.00  0.00           C
ATOM     90  O2  C   A   3      -9.047  -5.506   4.406  1.00  0.00           O
ATOM     91  C3' C   A   3      -6.102  -8.265   6.541  1.00  0.00           C
ATOM     92  H3' C   A   3      -5.636  -8.643   5.741  1.00  0.00           H
ATOM     93  C2' C   A   3      -7.416  -7.553   6.244  1.00  0.00           C
ATOM     94 1H2' C   A   3      -7.976  -7.981   5.535  1.00  0.00           H
ATOM     95  O2' C   A   3      -8.270  -7.560   7.372  1.00  0.00           O
ATOM     96 2HO' C   A   3      -8.590  -8.492   7.542  1.00  0.00           H
ATOM     97  O3' C   A   3      -6.290  -9.448   7.315  1.00  0.00           O
ATOM     98  P   U   A   4      -6.721 -10.818   6.589  1.00  0.00           P
ATOM     99  O1P U   A   4      -6.564 -11.912   7.580  1.00  0.00           O
ATOM    100  O2P U   A   4      -6.014 -10.904   5.285  1.00  0.00           O
ATOM    101  O5' U   A   4      -8.276 -10.630   6.296  1.00  0.00           O
ATOM    102  C5' U   A   4      -9.227 -10.610   7.359  1.00  0.00           C
ATOM    103 1H5' U   A   4      -9.062  -9.790   7.908  1.00  0.00           H
ATOM    104 2H5' U   A   4      -9.080 -11.423   7.922  1.00  0.00           H
ATOM    105  C4' U   A   4     -10.633 -10.599   6.804  1.00  0.00           C
ATOM    106  H4' U   A   4     -11.218 -10.791   7.592  1.00  0.00           H
ATOM    107  O4' U   A   4     -10.893  -9.304   6.195  1.00  0.00           O
ATOM    108  C1' U   A   4     -11.671  -9.475   5.021  1.00  0.00           C
ATOM    109  H1' U   A   4     -12.476  -8.882   5.050  1.00  0.00           H
ATOM    110  N1  U   A   4     -10.876  -9.034   3.867  1.00  0.00           N
ATOM    111  C6  U   A   4      -9.501  -9.081   3.889  1.00  0.00           C
ATOM    112  H6  U   A   4      -9.044  -9.428   4.708  1.00  0.00           H
ATOM    113  C5  U   A   4      -8.754  -8.680   2.855  1.00  0.00           C
ATOM    114  H5  U   A   4      -7.757  -8.725   2.911  1.00  0.00           H
ATOM    115  C4  U   A   4      -9.381  -8.187   1.670  1.00  0.00           C
ATOM    116  O4  U   A   4      -8.805  -7.775   0.663  1.00  0.00           O
ATOM    117  N3  U   A   4     -10.756  -8.173   1.714  1.00  0.00           N
ATOM    118  H3  U   A   4     -11.224  -7.836   0.897  1.00  0.00           H
ATOM    119  C2  U   A   4     -11.554  -8.570   2.755  1.00  0.00           C
ATOM    120  O2  U   A   4     -12.769  -8.514   2.694  1.00  0.00           O
ATOM    121  C3' U   A   4     -10.911 -11.599   5.690  1.00  0.00           C
ATOM    122  H3' U   A   4     -10.128 -11.833   5.114  1.00  0.00           H
ATOM    123  C2' U   A   4     -12.077 -10.947   4.959  1.00  0.00           C
ATOM    124 1H2' U   A   4     -12.292 -11.335   4.063  1.00  0.00           H
ATOM    125  O2' U   A   4     -13.288 -11.115   5.673  1.00  0.00           O
ATOM    126 2HO' U   A   4     -13.564 -12.076   5.640  1.00  0.00           H
ATOM    127  O3' U   A   4     -11.240 -12.887   6.202  1.00  0.00           O
ATOM    128  P   G   A   5     -11.084 -14.183   5.262  1.00  0.00           P
ATOM    129  O1P G   A   5     -11.410 -15.370   6.093  1.00  0.00           O
ATOM    130  O2P G   A   5      -9.771 -14.110   4.572  1.00  0.00           O
ATOM    131  O5' G   A   5     -12.233 -14.011   4.171  1.00  0.00           O
ATOM    132  C5' G   A   5     -13.609 -14.032   4.547  1.00  0.00           C
ATOM    133 1H5' G   A   5     -13.758 -13.306   5.218  1.00  0.00           H
ATOM    134 2H5' G   A   5     -13.801 -14.919   4.967  1.00  0.00           H
ATOM    135  C4' G   A   5     -14.489 -13.820   3.336  1.00  0.00           C
ATOM    136  H4' G   A   5     -15.413 -13.978   3.684  1.00  0.00           H
ATOM    137  O4' G   A   5     -14.280 -12.484   2.808  1.00  0.00           O
ATOM    138  C1' G   A   5     -14.534 -12.488   1.413  1.00  0.00           C
ATOM    139  H1' G   A   5     -15.294 -11.872   1.206  1.00  0.00           H
ATOM    140  N9  G   A   5     -13.368 -11.942   0.725  1.00  0.00           N
ATOM    141  C8  G   A   5     -12.096 -11.800   1.224  1.00  0.00           C
ATOM    142  H8  G   A   5     -11.835 -12.070   2.151  1.00  0.00           H
ATOM    143  N7  G   A   5     -11.262 -11.278   0.367  1.00  0.00           N
ATOM    144  C5  G   A   5     -12.031 -11.065  -0.770  1.00  0.00           C
ATOM    145  C6  G   A   5     -11.677 -10.522  -2.031  1.00  0.00           C
ATOM    146  O6  G   A   5     -10.578 -10.104  -2.409  1.00  0.00           O
ATOM    147  N1  G   A   5     -12.763 -10.490  -2.897  1.00  0.00           N
ATOM    148  H1  G   A   5     -12.610 -10.124  -3.815  1.00  0.00           H
ATOM    149  C2  G   A   5     -14.027 -10.921  -2.591  1.00  0.00           C
ATOM    150  N2  G   A   5     -14.939 -10.810  -3.561  1.00  0.00           N
ATOM    151  H21 G   A   5     -14.681 -10.429  -4.449  1.00  0.00           H
ATOM    152  H22 G   A   5     -15.880 -11.107  -3.399  1.00  0.00           H
ATOM    153  N3  G   A   5     -14.374 -11.425  -1.421  1.00  0.00           N
ATOM    154  C4  G   A   5     -13.332 -11.469  -0.564  1.00  0.00           C
ATOM    155  C3' G   A   5     -14.207 -14.710   2.137  1.00  0.00           C
ATOM    156  H3' G   A   5     -13.247 -14.950   1.995  1.00  0.00           H
ATOM    157  C2' G   A   5     -14.858 -13.926   1.004  1.00  0.00           C
ATOM    158 1H2' G   A   5     -14.601 -14.216   0.082  1.00  0.00           H
ATOM    159  O2' G   A   5     -16.264 -14.092   1.011  1.00  0.00           O
ATOM    160 2HO' G   A   5     -16.490 -15.029   0.745  1.00  0.00           H
ATOM    161  O3' G   A   5     -14.765 -16.012   2.291  1.00  0.00           O
ATOM    162  P   G   A   6     -14.168 -17.242   1.442  1.00  0.00           P
ATOM    163  O1P G   A   6     -14.983 -18.440   1.768  1.00  0.00           O
ATOM    164  O2P G   A   6     -12.696 -17.281   1.639  1.00  0.00           O
ATOM    165  O5' G   A   6     -14.458 -16.844  -0.074  1.00  0.00           O
ATOM    166  C5' G   A   6     -15.794 -16.721  -0.556  1.00  0.00           C
ATOM    167 1H5' G   A   6     -16.261 -16.031  -0.002  1.00  0.00           H
ATOM    168 2H5' G   A   6     -16.248 -17.605  -0.440  1.00  0.00           H
ATOM    169  C4' G   A   6     -15.791 -16.316  -2.012  1.00  0.00           C
ATOM    170  H4' G   A   6     -16.751 -16.385  -2.284  1.00  0.00           H
ATOM    171  O4' G   A   6     -15.242 -14.980  -2.142  1.00  0.00           O
ATOM    172  C1' G   A   6     -14.630 -14.847  -3.414  1.00  0.00           C
ATOM    173  H1' G   A   6     -15.099 -14.137  -3.940  1.00  0.00           H
ATOM    174  N9  G   A   6     -13.260 -14.378  -3.227  1.00  0.00           N
ATOM    175  C8  G   A   6     -12.533 -14.360  -2.062  1.00  0.00           C
ATOM    176  H8  G   A   6     -12.890 -14.681  -1.185  1.00  0.00           H
ATOM    177  N7  G   A   6     -11.328 -13.881  -2.215  1.00  0.00           N
ATOM    178  C5  G   A   6     -11.257 -13.565  -3.565  1.00  0.00           C
ATOM    179  C6  G   A   6     -10.196 -13.011  -4.327  1.00  0.00           C
ATOM    180  O6  G   A   6      -9.068 -12.674  -3.951  1.00  0.00           O
ATOM    181  N1  G   A   6     -10.552 -12.858  -5.662  1.00  0.00           N
ATOM    182  H1  G   A   6      -9.867 -12.473  -6.280  1.00  0.00           H
ATOM    183  C2  G   A   6     -11.768 -13.194  -6.197  1.00  0.00           C
ATOM    184  N2  G   A   6     -11.920 -12.975  -7.504  1.00  0.00           N
ATOM    185  H21 G   A   6     -11.168 -12.586  -8.036  1.00  0.00           H
ATOM    186  H22 G   A   6     -12.786 -13.200  -7.951  1.00  0.00           H
ATOM    187  N3  G   A   6     -12.764 -13.709  -5.501  1.00  0.00           N
ATOM    188  C4  G   A   6     -12.442 -13.867  -4.202  1.00  0.00           C
ATOM    189  C3' G   A   6     -14.909 -17.144  -2.934  1.00  0.00           C
ATOM    190  H3' G   A   6     -14.066 -17.493  -2.525  1.00  0.00           H
ATOM    191  C2' G   A   6     -14.713 -16.204  -4.117  1.00  0.00           C
ATOM    192 1H2' G   A   6     -13.969 -16.453  -4.737  1.00  0.00           H
ATOM    193  O2' G   A   6     -15.848 -16.204  -4.963  1.00  0.00           O
ATOM    194 2HO' G   A   6     -15.916 -17.086  -5.430  1.00  0.00           H
ATOM    195  O3' G   A   6     -15.533 -18.370  -3.308  1.00  0.00           O
ATOM    196  P   U   A   7     -14.629 -19.609  -3.794  1.00  0.00           P
ATOM    197  O1P U   A   7     -15.540 -20.758  -4.025  1.00  0.00           O
ATOM    198  O2P U   A   7     -13.486 -19.756  -2.856  1.00  0.00           O
ATOM    199  O5' U   A   7     -14.055 -19.141  -5.206  1.00  0.00           O
ATOM    200  C5' U   A   7     -14.931 -18.755  -6.263  1.00  0.00           C
ATOM    201 1H5' U   A   7     -15.599 -18.109  -5.892  1.00  0.00           H
ATOM    202 2H5' U   A   7     -15.404 -19.574  -6.588  1.00  0.00           H
ATOM    203  C4' U   A   7     -14.148 -18.117  -7.387  1.00  0.00           C
ATOM    204  H4' U   A   7     -14.827 -17.670  -7.970  1.00  0.00           H
ATOM    205  O4' U   A   7     -13.206 -17.165  -6.816  1.00  0.00           O
ATOM    206  C1' U   A   7     -11.945 -17.349  -7.412  1.00  0.00           C
ATOM    207  H1' U   A   7     -11.837 -16.767  -8.218  1.00  0.00           H
ATOM    208  N1  U   A   7     -10.907 -16.903  -6.471  1.00  0.00           N
ATOM    209  C6  U   A   7     -11.049 -17.079  -5.113  1.00  0.00           C
ATOM    210  H6  U   A   7     -11.879 -17.518  -4.768  1.00  0.00           H
ATOM    211  C5  U   A   7     -10.117 -16.684  -4.240  1.00  0.00           C
ATOM    212  H5  U   A   7     -10.257 -16.828  -3.260  1.00  0.00           H
ATOM    213  C4  U   A   7      -8.920 -16.056  -4.706  1.00  0.00           C
ATOM    214  O4  U   A   7      -7.991 -15.656  -4.005  1.00  0.00           O
ATOM    215  N3  U   A   7      -8.845 -15.911  -6.072  1.00  0.00           N
ATOM    216  H3  U   A   7      -8.020 -15.474  -6.429  1.00  0.00           H
ATOM    217  C2  U   A   7      -9.779 -16.301  -6.997  1.00  0.00           C
ATOM    218  O2  U   A   7      -9.618 -16.124  -8.192  1.00  0.00           O
ATOM    219  C3' U   A   7     -13.314 -19.085  -8.229  1.00  0.00           C
ATOM    220  H3' U   A   7     -13.596 -20.042  -8.167  1.00  0.00           H
ATOM    221  C2' U   A   7     -11.879 -18.828  -7.773  1.00  0.00           C
ATOM    222 1H2' U   A   7     -11.527 -19.457  -7.079  1.00  0.00           H
ATOM    223  O2' U   A   7     -10.968 -18.995  -8.842  1.00  0.00           O
ATOM    224 2HO' U   A   7     -10.916 -19.963  -9.088  1.00  0.00           H
ATOM    225  O3' U   A   7     -13.480 -18.835  -9.623  1.00  0.00           O
ATOM    226  P   C   A   8     -14.676 -19.549 -10.427  1.00  0.00           P
ATOM    227  O1P C   A   8     -15.951 -18.956  -9.948  1.00  0.00           O
ATOM    228  O2P C   A   8     -14.475 -21.017 -10.349  1.00  0.00           O
ATOM    229  O5' C   A   8     -14.440 -19.094 -11.937  1.00  0.00           O
ATOM    230  C5' C   A   8     -15.466 -18.438 -12.680  1.00  0.00           C
ATOM    231 1H5' C   A   8     -15.871 -17.735 -12.095  1.00  0.00           H
ATOM    232 2H5' C   A   8     -16.161 -19.117 -12.916  1.00  0.00           H
ATOM    233  C4' C   A   8     -14.888 -17.816 -13.932  1.00  0.00           C
ATOM    234  H4' C   A   8     -15.597 -17.913 -14.630  1.00  0.00           H
ATOM    235  O4' C   A   8     -14.558 -16.430 -13.651  1.00  0.00           O
ATOM    236  C1' C   A   8     -13.330 -16.091 -14.271  1.00  0.00           C
ATOM    237  H1' C   A   8     -13.440 -15.267 -14.827  1.00  0.00           H
ATOM    238  N1  C   A   8     -12.361 -15.750 -13.217  1.00  0.00           N
ATOM    239  C6  C   A   8     -12.286 -16.487 -12.067  1.00  0.00           C
ATOM    240  H6  C   A   8     -12.894 -17.271 -11.945  1.00  0.00           H
ATOM    241  C5  C   A   8     -11.412 -16.176 -11.102  1.00  0.00           C
ATOM    242  H5  C   A   8     -11.355 -16.713 -10.260  1.00  0.00           H
ATOM    243  C4  C   A   8     -10.565 -15.050 -11.321  1.00  0.00           C
ATOM    244  N4  C   A   8      -9.679 -14.688 -10.393  1.00  0.00           N
ATOM    245  H41 C   A   8      -9.607 -15.207  -9.541  1.00  0.00           H
ATOM    246  H42 C   A   8      -9.086 -13.898 -10.549  1.00  0.00           H
ATOM    247  N3  C   A   8     -10.627 -14.326 -12.439  1.00  0.00           N
ATOM    248  C2  C   A   8     -11.515 -14.652 -13.406  1.00  0.00           C
ATOM    249  O2  C   A   8     -11.601 -14.003 -14.459  1.00  0.00           O
ATOM    250  C3' C   A   8     -13.589 -18.436 -14.430  1.00  0.00           C
ATOM    251  H3' C   A   8     -13.027 -18.874 -13.729  1.00  0.00           H
ATOM    252  C2' C   A   8     -12.913 -17.273 -15.148  1.00  0.00           C
ATOM    253 1H2' C   A   8     -11.937 -17.393 -15.328  1.00  0.00           H
ATOM    254  O2' C   A   8     -13.457 -17.091 -16.442  1.00  0.00           O
ATOM    255 2HO' C   A   8     -13.191 -17.858 -17.026  1.00  0.00           H
ATOM    256  O3' C   A   8     -13.841 -19.537 -15.301  1.00  0.00           O
ATOM    257  P   C   A   9     -12.749 -20.709 -15.443  1.00  0.00           P
ATOM    258  O1P C   A   9     -13.147 -21.548 -16.601  1.00  0.00           O
ATOM    259  O2P C   A   9     -12.562 -21.339 -14.111  1.00  0.00           O
ATOM    260  O5' C   A   9     -11.408 -19.940 -15.834  1.00  0.00           O
ATOM    261  C5' C   A   9     -10.213 -20.110 -15.075  1.00  0.00           C
ATOM    262 1H5' C   A   9      -9.866 -21.033 -15.243  1.00  0.00           H
ATOM    263 2H5' C   A   9     -10.442 -20.011 -14.107  1.00  0.00           H
ATOM    264  C4' C   A   9      -9.190 -19.078 -15.484  1.00  0.00           C
ATOM    265  H4' C   A   9      -9.398 -18.858 -16.437  1.00  0.00           H
ATOM    266  O4' C   A   9      -9.312 -17.928 -14.601  1.00  0.00           O
ATOM    267  C1' C   A   9      -8.028 -17.495 -14.192  1.00  0.00           C
ATOM    268  H1' C   A   9      -7.945 -16.504 -14.295  1.00  0.00           H
ATOM    269  N1  C   A   9      -7.882 -17.770 -12.751  1.00  0.00           N
ATOM    270  C6  C   A   9      -8.899 -18.350 -12.043  1.00  0.00           C
ATOM    271  H6  C   A   9      -9.748 -18.592 -12.512  1.00  0.00           H
ATOM    272  C5  C   A   9      -8.777 -18.599 -10.733  1.00  0.00           C
ATOM    273  H5  C   A   9      -9.520 -19.021 -10.213  1.00  0.00           H
ATOM    274  C4  C   A   9      -7.548 -18.240 -10.109  1.00  0.00           C
ATOM    275  N4  C   A   9      -7.370 -18.465  -8.808  1.00  0.00           N
ATOM    276  H41 C   A   9      -8.099 -18.886  -8.269  1.00  0.00           H
ATOM    277  H42 C   A   9      -6.507 -18.213  -8.370  1.00  0.00           H
ATOM    278  N3  C   A   9      -6.549 -17.675 -10.788  1.00  0.00           N
ATOM    279  C2  C   A   9      -6.686 -17.427 -12.111  1.00  0.00           C
ATOM    280  O2  C   A   9      -5.778 -16.902 -12.772  1.00  0.00           O
ATOM    281  C3' C   A   9      -7.737 -19.522 -15.364  1.00  0.00           C
ATOM    282  H3' C   A   9      -7.562 -20.250 -14.701  1.00  0.00           H
ATOM    283  C2' C   A   9      -7.009 -18.214 -15.075  1.00  0.00           C
ATOM    284 1H2' C   A   9      -6.078 -18.311 -14.723  1.00  0.00           H
ATOM    285  O2' C   A   9      -6.822 -17.462 -16.259  1.00  0.00           O
ATOM    286 2HO' C   A   9      -6.156 -17.924 -16.845  1.00  0.00           H
ATOM    287  O3' C   A   9      -7.284 -20.142 -16.565  1.00  0.00           O
ATOM    288  P   G   A  10      -6.115 -21.247 -16.507  1.00  0.00           P
ATOM    289  O1P G   A  10      -6.084 -21.919 -17.832  1.00  0.00           O
ATOM    290  O2P G   A  10      -6.293 -22.061 -15.277  1.00  0.00           O
ATOM    291  O5' G   A  10      -4.780 -20.391 -16.352  1.00  0.00           O
ATOM    292  C5' G   A  10      -4.361 -19.489 -17.376  1.00  0.00           C
ATOM    293 1H5' G   A  10      -4.967 -18.694 -17.356  1.00  0.00           H
ATOM    294 2H5' G   A  10      -4.452 -19.955 -18.256  1.00  0.00           H
ATOM    295  C4' G   A  10      -2.928 -19.066 -17.148  1.00  0.00           C
ATOM    296  H4' G   A  10      -2.624 -18.688 -18.023  1.00  0.00           H
ATOM    297  O4' G   A  10      -2.892 -18.093 -16.067  1.00  0.00           O
ATOM    298  C1' G   A  10      -1.791 -18.362 -15.217  1.00  0.00           C
ATOM    299  H1' G   A  10      -1.271 -17.525 -15.045  1.00  0.00           H
ATOM    300  N9  G   A  10      -2.307 -18.793 -13.921  1.00  0.00           N
ATOM    301  C8  G   A  10      -3.588 -19.198 -13.637  1.00  0.00           C
ATOM    302  H8  G   A  10      -4.317 -19.235 -14.320  1.00  0.00           H
ATOM    303  N7  G   A  10      -3.759 -19.529 -12.387  1.00  0.00           N
ATOM    304  C5  G   A  10      -2.512 -19.331 -11.809  1.00  0.00           C
ATOM    305  C6  G   A  10      -2.077 -19.521 -10.472  1.00  0.00           C
ATOM    306  O6  G   A  10      -2.727 -19.914  -9.500  1.00  0.00           O
ATOM    307  N1  G   A  10      -0.734 -19.200 -10.320  1.00  0.00           N
ATOM    308  H1  G   A  10      -0.335 -19.302  -9.409  1.00  0.00           H
ATOM    309  C2  G   A  10       0.086 -18.754 -11.323  1.00  0.00           C
ATOM    310  N2  G   A  10       1.349 -18.498 -10.975  1.00  0.00           N
ATOM    311  H21 G   A  10       1.645 -18.635 -10.030  1.00  0.00           H
ATOM    312  H22 G   A  10       2.000 -18.169 -11.660  1.00  0.00           H
ATOM    313  N3  G   A  10      -0.302 -18.571 -12.572  1.00  0.00           N
ATOM    314  C4  G   A  10      -1.605 -18.877 -12.743  1.00  0.00           C
ATOM    315  C3' G   A  10      -1.981 -20.175 -16.707  1.00  0.00           C
ATOM    316  H3' G   A  10      -2.406 -20.936 -16.217  1.00  0.00           H
ATOM    317  C2' G   A  10      -0.928 -19.413 -15.912  1.00  0.00           C
ATOM    318 1H2' G   A  10      -0.331 -19.976 -15.340  1.00  0.00           H
ATOM    319  O2' G   A  10      -0.014 -18.756 -16.772  1.00  0.00           O
ATOM    320 2HO' G   A  10       0.557 -19.435 -17.233  1.00  0.00           H
ATOM    321  O3' G   A  10      -1.425 -20.862 -17.824  1.00  0.00           O
ATOM    322  P   A   A  11      -1.011 -22.410 -17.685  1.00  0.00           P
ATOM    323  O1P A   A  11      -0.498 -22.846 -19.009  1.00  0.00           O
ATOM    324  O2P A   A  11      -2.138 -23.145 -17.057  1.00  0.00           O
ATOM    325  O5' A   A  11       0.209 -22.395 -16.660  1.00  0.00           O
ATOM    326  C5' A   A  11       1.448 -21.777 -17.004  1.00  0.00           C
ATOM    327 1H5' A   A  11       1.260 -20.831 -17.268  1.00  0.00           H
ATOM    328 2H5' A   A  11       1.835 -22.270 -17.783  1.00  0.00           H
ATOM    329  C4' A   A  11       2.398 -21.818 -15.829  1.00  0.00           C
ATOM    330  H4' A   A  11       3.264 -21.476 -16.193  1.00  0.00           H
ATOM    331  O4' A   A  11       1.859 -21.000 -14.753  1.00  0.00           O
ATOM    332  C1' A   A  11       2.132 -21.614 -13.505  1.00  0.00           C
ATOM    333  H1' A   A  11       2.571 -20.960 -12.889  1.00  0.00           H
ATOM    334  N9  A   A  11       0.861 -21.977 -12.878  1.00  0.00           N
ATOM    335  C8  A   A  11      -0.370 -22.109 -13.474  1.00  0.00           C
ATOM    336  H8  A   A  11      -0.523 -21.960 -14.451  1.00  0.00           H
ATOM    337  N7  A   A  11      -1.325 -22.449 -12.643  1.00  0.00           N
ATOM    338  C5  A   A  11      -0.680 -22.550 -11.418  1.00  0.00           C
ATOM    339  C6  A   A  11      -1.140 -22.882 -10.132  1.00  0.00           C
ATOM    340  N6  A   A  11      -2.408 -23.187  -9.854  1.00  0.00           N
ATOM    341  H61 A   A  11      -3.093 -23.188 -10.582  1.00  0.00           H
ATOM    342  H62 A   A  11      -2.674 -23.415  -8.917  1.00  0.00           H
ATOM    343  N1  A   A  11      -0.239 -22.891  -9.126  1.00  0.00           N
ATOM    344  C2  A   A  11       1.036 -22.587  -9.405  1.00  0.00           C
ATOM    345  H2  A   A  11       1.662 -22.607  -8.625  1.00  0.00           H
ATOM    346  N3  A   A  11       1.588 -22.262 -10.571  1.00  0.00           N
ATOM    347  C4  A   A  11       0.666 -22.261 -11.549  1.00  0.00           C
ATOM    348  C3' A   A  11       2.602 -23.184 -15.190  1.00  0.00           C
ATOM    349  H3' A   A  11       1.820 -23.805 -15.244  1.00  0.00           H
ATOM    350  C2' A   A  11       3.038 -22.814 -13.779  1.00  0.00           C
ATOM    351 1H2' A   A  11       3.035 -23.565 -13.118  1.00  0.00           H
ATOM    352  O2' A   A  11       4.385 -22.380 -13.754  1.00  0.00           O
ATOM    353 2HO' A   A  11       4.989 -23.157 -13.932  1.00  0.00           H
ATOM    354  O3' A   A  11       3.583 -23.956 -15.878  1.00  0.00           O
ATOM    355  P   G   A  12       3.552 -25.561 -15.773  1.00  0.00           P
ATOM    356  O1P G   A  12       4.686 -26.076 -16.583  1.00  0.00           O
ATOM    357  O2P G   A  12       2.172 -26.025 -16.067  1.00  0.00           O
ATOM    358  O5' G   A  12       3.865 -25.856 -14.238  1.00  0.00           O
ATOM    359  C5' G   A  12       5.159 -25.608 -13.692  1.00  0.00           C
ATOM    360 1H5' G   A  12       5.434 -24.684 -13.956  1.00  0.00           H
ATOM    361 2H5' G   A  12       5.794 -26.271 -14.088  1.00  0.00           H
ATOM    362  C4' G   A  12       5.130 -25.740 -12.186  1.00  0.00           C
ATOM    363  H4' G   A  12       6.041 -25.443 -11.900  1.00  0.00           H
ATOM    364  O4' G   A  12       4.057 -24.927 -11.647  1.00  0.00           O
ATOM    365  C1' G   A  12       3.593 -25.503 -10.437  1.00  0.00           C
ATOM    366  H1' G   A  12       3.753 -24.873  -9.677  1.00  0.00           H
ATOM    367  N9  G   A  12       2.145 -25.668 -10.528  1.00  0.00           N
ATOM    368  C8  G   A  12       1.356 -25.503 -11.640  1.00  0.00           C
ATOM    369  H8  G   A  12       1.717 -25.249 -12.537  1.00  0.00           H
ATOM    370  N7  G   A  12       0.089 -25.710 -11.409  1.00  0.00           N
ATOM    371  C5  G   A  12       0.037 -26.038 -10.060  1.00  0.00           C
ATOM    372  C6  G   A  12      -1.069 -26.369  -9.234  1.00  0.00           C
ATOM    373  O6  G   A  12      -2.265 -26.442  -9.538  1.00  0.00           O
ATOM    374  N1  G   A  12      -0.671 -26.632  -7.929  1.00  0.00           N
ATOM    375  H1  G   A  12      -1.383 -26.874  -7.270  1.00  0.00           H
ATOM    376  C2  G   A  12       0.622 -26.586  -7.475  1.00  0.00           C
ATOM    377  N2  G   A  12       0.802 -26.871  -6.183  1.00  0.00           N
ATOM    378  H21 G   A  12       0.017 -27.101  -5.608  1.00  0.00           H
ATOM    379  H22 G   A  12       1.722 -26.855  -5.791  1.00  0.00           H
ATOM    380  N3  G   A  12       1.661 -26.282  -8.230  1.00  0.00           N
ATOM    381  C4  G   A  12       1.299 -26.019  -9.503  1.00  0.00           C
ATOM    382  C3' G   A  12       4.821 -27.126 -11.643  1.00  0.00           C
ATOM    383  H3' G   A  12       4.188 -27.672 -12.192  1.00  0.00           H
ATOM    384  C2' G   A  12       4.348 -26.818 -10.226  1.00  0.00           C
ATOM    385 1H2' G   A  12       3.864 -27.565  -9.770  1.00  0.00           H
ATOM    386  O2' G   A  12       5.442 -26.573  -9.362  1.00  0.00           O
ATOM    387 2HO' G   A  12       5.947 -27.424  -9.214  1.00  0.00           H
ATOM    388  O3' G   A  12       5.970 -27.970 -11.663  1.00  0.00           O
ATOM    389  P   U   A  13       5.788 -29.566 -11.743  1.00  0.00           P
ATOM    390  O1P U   A  13       7.146 -30.162 -11.826  1.00  0.00           O
ATOM    391  O2P U   A  13       4.786 -29.876 -12.795  1.00  0.00           O
ATOM    392  O5' U   A  13       5.159 -29.954 -10.330  1.00  0.00           O
ATOM    393  C5' U   A  13       5.962 -29.967  -9.152  1.00  0.00           C
ATOM    394 1H5' U   A  13       6.391 -29.068  -9.060  1.00  0.00           H
ATOM    395 2H5' U   A  13       6.670 -30.664  -9.268  1.00  0.00           H
ATOM    396  C4' U   A  13       5.111 -30.273  -7.939  1.00  0.00           C
ATOM    397  H4' U   A  13       5.768 -30.276  -7.185  1.00  0.00           H
ATOM    398  O4' U   A  13       4.067 -29.269  -7.805  1.00  0.00           O
ATOM    399  C1' U   A  13       2.911 -29.865  -7.233  1.00  0.00           C
ATOM    400  H1' U   A  13       2.648 -29.370  -6.405  1.00  0.00           H
ATOM    401  N1  U   A  13       1.792 -29.729  -8.176  1.00  0.00           N
ATOM    402  C6  U   A  13       2.007 -29.528  -9.521  1.00  0.00           C
ATOM    403  H6  U   A  13       2.947 -29.467  -9.855  1.00  0.00           H
ATOM    404  C5  U   A  13       1.004 -29.412 -10.395  1.00  0.00           C
ATOM    405  H5  U   A  13       1.200 -29.264 -11.364  1.00  0.00           H
ATOM    406  C4  U   A  13      -0.350 -29.499  -9.946  1.00  0.00           C
ATOM    407  O4  U   A  13      -1.355 -29.417 -10.653  1.00  0.00           O
ATOM    408  N3  U   A  13      -0.492 -29.700  -8.593  1.00  0.00           N
ATOM    409  H3  U   A  13      -1.428 -29.768  -8.248  1.00  0.00           H
ATOM    410  C2  U   A  13       0.510 -29.817  -7.666  1.00  0.00           C
ATOM    411  O2  U   A  13       0.277 -29.986  -6.483  1.00  0.00           O
ATOM    412  C3' U   A  13       4.330 -31.578  -7.979  1.00  0.00           C
ATOM    413  H3' U   A  13       3.997 -31.855  -8.880  1.00  0.00           H
ATOM    414  C2' U   A  13       3.259 -31.322  -6.930  1.00  0.00           C
ATOM    415 1H2' U   A  13       2.515 -31.990  -6.905  1.00  0.00           H
ATOM    416  O2' U   A  13       3.791 -31.397  -5.620  1.00  0.00           O
ATOM    417 2HO' U   A  13       4.023 -32.346  -5.408  1.00  0.00           H
ATOM    418  O3' U   A  13       5.136 -32.710  -7.672  1.00  0.00           O
ATOM    419  P   G   A  14       4.612 -34.184  -8.048  1.00  0.00           P
ATOM    420  O1P G   A  14       5.622 -35.154  -7.553  1.00  0.00           O
ATOM    421  O2P G   A  14       4.227 -34.193  -9.482  1.00  0.00           O
ATOM    422  O5' G   A  14       3.287 -34.356  -7.177  1.00  0.00           O
ATOM    423  C5' G   A  14       3.348 -34.401  -5.753  1.00  0.00           C
ATOM    424 1H5' G   A  14       3.802 -33.568  -5.436  1.00  0.00           H
ATOM    425 2H5' G   A  14       3.892 -35.198  -5.491  1.00  0.00           H
ATOM    426  C4' G   A  14       1.956 -34.498  -5.171  1.00  0.00           C
ATOM    427  H4' G   A  14       2.104 -34.478  -4.182  1.00  0.00           H
ATOM    428  O4' G   A  14       1.146 -33.399  -5.655  1.00  0.00           O
ATOM    429  C1' G   A  14      -0.217 -33.787  -5.653  1.00  0.00           C
ATOM    430  H1' G   A  14      -0.722 -33.246  -4.981  1.00  0.00           H
ATOM    431  N9  G   A  14      -0.793 -33.457  -6.953  1.00  0.00           N
ATOM    432  C8  G   A  14      -0.117 -33.072  -8.086  1.00  0.00           C
ATOM    433  H8  G   A  14       0.878 -32.981  -8.129  1.00  0.00           H
ATOM    434  N7  G   A  14      -0.904 -32.837  -9.100  1.00  0.00           N
ATOM    435  C5  G   A  14      -2.179 -33.084  -8.608  1.00  0.00           C
ATOM    436  C6  G   A  14      -3.444 -32.999  -9.246  1.00  0.00           C
ATOM    437  O6  G   A  14      -3.700 -32.677 -10.412  1.00  0.00           O
ATOM    438  N1  G   A  14      -4.478 -33.337  -8.380  1.00  0.00           N
ATOM    439  H1  G   A  14      -5.410 -33.306  -8.740  1.00  0.00           H
ATOM    440  C2  G   A  14      -4.317 -33.709  -7.071  1.00  0.00           C
ATOM    441  N2  G   A  14      -5.436 -33.996  -6.401  1.00  0.00           N
ATOM    442  H21 G   A  14      -6.323 -33.933  -6.859  1.00  0.00           H
ATOM    443  H22 G   A  14      -5.387 -34.274  -5.442  1.00  0.00           H
ATOM    444  N3  G   A  14      -3.147 -33.793  -6.462  1.00  0.00           N
ATOM    445  C4  G   A  14      -2.127 -33.468  -7.285  1.00  0.00           C
ATOM    446  C3' G   A  14       1.154 -35.724  -5.574  1.00  0.00           C
ATOM    447  H3' G   A  14       1.324 -36.066  -6.498  1.00  0.00           H
ATOM    448  C2' G   A  14      -0.282 -35.279  -5.312  1.00  0.00           C
ATOM    449 1H2' G   A  14      -0.983 -35.826  -5.770  1.00  0.00           H
ATOM    450  O2' G   A  14      -0.611 -35.411  -3.942  1.00  0.00           O
ATOM    451 2HO' G   A  14      -0.658 -36.381  -3.702  1.00  0.00           H
ATOM    452  O3' G   A  14       1.523 -36.864  -4.802  1.00  0.00           O
ATOM    453  P   C   A  15       1.278 -38.342  -5.387  1.00  0.00           P
ATOM    454  O1P C   A  15       1.927 -39.298  -4.453  1.00  0.00           O
ATOM    455  O2P C   A  15       1.655 -38.351  -6.824  1.00  0.00           O
ATOM    456  O5' C   A  15      -0.299 -38.542  -5.285  1.00  0.00           O
ATOM    457  C5' C   A  15      -0.956 -38.568  -4.018  1.00  0.00           C
ATOM    458 1H5' C   A  15      -0.828 -37.676  -3.584  1.00  0.00           H
ATOM    459 2H5' C   A  15      -0.524 -39.276  -3.459  1.00  0.00           H
ATOM    460  C4' C   A  15      -2.428 -38.862  -4.197  1.00  0.00           C
ATOM    461  H4' C   A  15      -2.738 -39.172  -3.298  1.00  0.00           H
ATOM    462  O4' C   A  15      -3.098 -37.655  -4.654  1.00  0.00           O
ATOM    463  C1' C   A  15      -4.105 -37.994  -5.593  1.00  0.00           C
ATOM    464  H1' C   A  15      -4.978 -37.594  -5.315  1.00  0.00           H
ATOM    465  N1  C   A  15      -3.757 -37.389  -6.890  1.00  0.00           N
ATOM    466  C6  C   A  15      -2.452 -37.275  -7.281  1.00  0.00           C
ATOM    467  H6  C   A  15      -1.727 -37.604  -6.676  1.00  0.00           H
ATOM    468  C5  C   A  15      -2.129 -36.730  -8.461  1.00  0.00           C
ATOM    469  H5  C   A  15      -1.176 -36.645  -8.751  1.00  0.00           H
ATOM    470  C4  C   A  15      -3.198 -36.276  -9.287  1.00  0.00           C
ATOM    471  N4  C   A  15      -2.940 -35.726 -10.473  1.00  0.00           N
ATOM    472  H41 C   A  15      -1.995 -35.631 -10.785  1.00  0.00           H
ATOM    473  H42 C   A  15      -3.692 -35.408 -11.051  1.00  0.00           H
ATOM    474  N3  C   A  15      -4.474 -36.382  -8.915  1.00  0.00           N
ATOM    475  C2  C   A  15      -4.785 -36.934  -7.720  1.00  0.00           C
ATOM    476  O2  C   A  15      -5.959 -37.048  -7.341  1.00  0.00           O
ATOM    477  C3' C   A  15      -2.769 -39.903  -5.254  1.00  0.00           C
ATOM    478  H3' C   A  15      -2.129 -39.967  -6.020  1.00  0.00           H
ATOM    479  C2' C   A  15      -4.192 -39.519  -5.638  1.00  0.00           C
ATOM    480 1H2' C   A  15      -4.536 -39.943  -6.476  1.00  0.00           H
ATOM    481  O2' C   A  15      -5.126 -39.949  -4.664  1.00  0.00           O
ATOM    482 2HO' C   A  15      -5.192 -40.947  -4.683  1.00  0.00           H
ATOM    483  O3' C   A  15      -2.680 -41.229  -4.739  1.00  0.00           O
ATOM    484  P   A   A  16      -2.401 -42.458  -5.739  1.00  0.00           P
ATOM    485  O1P A   A  16      -2.059 -43.638  -4.905  1.00  0.00           O
ATOM    486  O2P A   A  16      -1.453 -42.005  -6.790  1.00  0.00           O
ATOM    487  O5' A   A  16      -3.813 -42.726  -6.427  1.00  0.00           O
ATOM    488  C5' A   A  16      -4.850 -43.421  -5.734  1.00  0.00           C
ATOM    489 1H5' A   A  16      -4.941 -43.016  -4.824  1.00  0.00           H
ATOM    490 2H5' A   A  16      -4.577 -44.379  -5.647  1.00  0.00           H
ATOM    491  C4' A   A  16      -6.153 -43.311  -6.493  1.00  0.00           C
ATOM    492  H4' A   A  16      -6.844 -43.677  -5.870  1.00  0.00           H
ATOM    493  O4' A   A  16      -6.382 -41.918  -6.845  1.00  0.00           O
ATOM    494  C1' A   A  16      -6.939 -41.839  -8.146  1.00  0.00           C
ATOM    495  H1' A   A  16      -7.763 -41.272  -8.137  1.00  0.00           H
ATOM    496  N9  A   A  16      -5.984 -41.154  -9.016  1.00  0.00           N
ATOM    497  C8  A   A  16      -4.642 -40.953  -8.806  1.00  0.00           C
ATOM    498  H8  A   A  16      -4.163 -41.276  -7.990  1.00  0.00           H
ATOM    499  N7  A   A  16      -4.047 -40.299  -9.773  1.00  0.00           N
ATOM    500  C5  A   A  16      -5.065 -40.055 -10.685  1.00  0.00           C
ATOM    501  C6  A   A  16      -5.084 -39.405 -11.931  1.00  0.00           C
ATOM    502  N6  A   A  16      -4.009 -38.855 -12.499  1.00  0.00           N
ATOM    503  H61 A   A  16      -3.124 -38.892 -12.035  1.00  0.00           H
ATOM    504  H62 A   A  16      -4.088 -38.406 -13.389  1.00  0.00           H
ATOM    505  N1  A   A  16      -6.263 -39.337 -12.585  1.00  0.00           N
ATOM    506  C2  A   A  16      -7.345 -39.890 -12.018  1.00  0.00           C
ATOM    507  H2  A   A  16      -8.192 -39.813 -12.544  1.00  0.00           H
ATOM    508  N3  A   A  16      -7.452 -40.526 -10.855  1.00  0.00           N
ATOM    509  C4  A   A  16      -6.263 -40.576 -10.231  1.00  0.00           C
ATOM    510  C3' A   A  16      -6.203 -44.052  -7.823  1.00  0.00           C
ATOM    511  H3' A   A  16      -5.327 -44.153  -8.295  1.00  0.00           H
ATOM    512  C2' A   A  16      -7.259 -43.266  -8.590  1.00  0.00           C
ATOM    513 1H2' A   A  16      -7.301 -43.452  -9.572  1.00  0.00           H
ATOM    514  O2' A   A  16      -8.565 -43.595  -8.152  1.00  0.00           O
ATOM    515 2HO' A   A  16      -8.787 -44.528  -8.437  1.00  0.00           H
ATOM    516  O3' A   A  16      -6.559 -45.422  -7.652  1.00  0.00           O
ATOM    517  P   G   A  17      -5.878 -46.547  -8.578  1.00  0.00           P
ATOM    518  O1P G   A  17      -6.436 -47.858  -8.158  1.00  0.00           O
ATOM    519  O2P G   A  17      -4.408 -46.339  -8.565  1.00  0.00           O
ATOM    520  O5' G   A  17      -6.416 -46.220 -10.043  1.00  0.00           O
ATOM    521  C5' G   A  17      -7.578 -46.865 -10.564  1.00  0.00           C
ATOM    522 1H5' G   A  17      -8.122 -47.193  -9.792  1.00  0.00           H
ATOM    523 2H5' G   A  17      -7.279 -47.643 -11.116  1.00  0.00           H
ATOM    524  C4' G   A  17      -8.384 -45.899 -11.406  1.00  0.00           C
ATOM    525  H4' G   A  17      -9.334 -46.056 -11.137  1.00  0.00           H
ATOM    526  O4' G   A  17      -7.939 -44.542 -11.143  1.00  0.00           O
ATOM    527  C1' G   A  17      -8.028 -43.772 -12.329  1.00  0.00           C
ATOM    528  H1' G   A  17      -8.621 -42.981 -12.179  1.00  0.00           H
ATOM    529  N9  G   A  17      -6.704 -43.234 -12.629  1.00  0.00           N
ATOM    530  C8  G   A  17      -5.591 -43.274 -11.824  1.00  0.00           C
ATOM    531  H8  G   A  17      -5.581 -43.703 -10.921  1.00  0.00           H
ATOM    532  N7  G   A  17      -4.549 -42.697 -12.356  1.00  0.00           N
ATOM    533  C5  G   A  17      -4.999 -42.250 -13.592  1.00  0.00           C
ATOM    534  C6  G   A  17      -4.317 -41.551 -14.622  1.00  0.00           C
ATOM    535  O6  G   A  17      -3.143 -41.168 -14.649  1.00  0.00           O
ATOM    536  N1  G   A  17      -5.150 -41.300 -15.707  1.00  0.00           N
ATOM    537  H1  G   A  17      -4.758 -40.810 -16.486  1.00  0.00           H
ATOM    538  C2  G   A  17      -6.466 -41.672 -15.791  1.00  0.00           C
ATOM    539  N2  G   A  17      -7.099 -41.343 -16.920  1.00  0.00           N
ATOM    540  H21 G   A  17      -6.611 -40.853 -17.642  1.00  0.00           H
ATOM    541  H22 G   A  17      -8.061 -41.586 -17.043  1.00  0.00           H
ATOM    542  N3  G   A  17      -7.115 -42.320 -14.841  1.00  0.00           N
ATOM    543  C4  G   A  17      -6.326 -42.577 -13.776  1.00  0.00           C
ATOM    544  C3' G   A  17      -8.226 -46.057 -12.910  1.00  0.00           C
ATOM    545  H3' G   A  17      -7.336 -46.397 -13.214  1.00  0.00           H
ATOM    546  C2' G   A  17      -8.593 -44.671 -13.430  1.00  0.00           C
ATOM    547 1H2' G   A  17      -8.310 -44.483 -14.371  1.00  0.00           H
ATOM    548  O2' G   A  17      -9.998 -44.498 -13.476  1.00  0.00           O
ATOM    549 2HO' G   A  17     -10.382 -45.080 -14.192  1.00  0.00           H
ATOM    550  O3' G   A  17      -9.084 -47.073 -13.422  1.00  0.00           O
ATOM    551  P   U   A  18      -8.736 -47.779 -14.824  1.00  0.00           P
ATOM    552  O1P U   A  18      -9.950 -48.513 -15.267  1.00  0.00           O
ATOM    553  O2P U   A  18      -7.453 -48.511 -14.667  1.00  0.00           O
ATOM    554  O5' U   A  18      -8.493 -46.558 -15.818  1.00  0.00           O
ATOM    555  C5' U   A  18      -9.579 -45.758 -16.287  1.00  0.00           C
ATOM    556 1H5' U   A  18      -9.736 -45.026 -15.624  1.00  0.00           H
ATOM    557 2H5' U   A  18     -10.392 -46.338 -16.343  1.00  0.00           H
ATOM    558  C4' U   A  18      -9.249 -45.180 -17.642  1.00  0.00           C
ATOM    559  H4' U   A  18     -10.131 -45.016 -18.083  1.00  0.00           H
ATOM    560  O4' U   A  18      -8.475 -43.960 -17.461  1.00  0.00           O
ATOM    561  C1' U   A  18      -7.387 -43.944 -18.369  1.00  0.00           C
ATOM    562  H1' U   A  18      -7.318 -43.055 -18.821  1.00  0.00           H
ATOM    563  N1  U   A  18      -6.143 -44.111 -17.602  1.00  0.00           N
ATOM    564  C6  U   A  18      -6.121 -44.828 -16.425  1.00  0.00           C
ATOM    565  H6  U   A  18      -6.969 -45.246 -16.099  1.00  0.00           H
ATOM    566  C5  U   A  18      -5.008 -44.984 -15.704  1.00  0.00           C
ATOM    567  H5  U   A  18      -5.032 -45.512 -14.855  1.00  0.00           H
ATOM    568  C4  U   A  18      -3.783 -44.397 -16.144  1.00  0.00           C
ATOM    569  O4  U   A  18      -2.700 -44.460 -15.563  1.00  0.00           O
ATOM    570  N3  U   A  18      -3.874 -43.699 -17.325  1.00  0.00           N
ATOM    571  H3  U   A  18      -3.032 -43.275 -17.658  1.00  0.00           H
ATOM    572  C2  U   A  18      -4.994 -43.521 -18.096  1.00  0.00           C
ATOM    573  O2  U   A  18      -4.966 -42.893 -19.139  1.00  0.00           O
ATOM    574  C3' U   A  18      -8.379 -46.067 -18.521  1.00  0.00           C
ATOM    575  H3' U   A  18      -7.780 -46.707 -18.040  1.00  0.00           H
ATOM    576  C2' U   A  18      -7.643 -45.054 -19.386  1.00  0.00           C
ATOM    577 1H2' U   A  18      -6.861 -45.412 -19.896  1.00  0.00           H
ATOM    578  O2' U   A  18      -8.477 -44.549 -20.411  1.00  0.00           O
ATOM    579 2HO' U   A  18      -8.651 -45.268 -21.083  1.00  0.00           H
ATOM    580  O3' U   A  18      -9.171 -46.977 -19.278  1.00  0.00           O
ATOM    581  P   G   A  19      -8.841 -48.551 -19.238  1.00  0.00           P
ATOM    582  O1P G   A  19     -10.123 -49.272 -19.446  1.00  0.00           O
ATOM    583  O2P G   A  19      -8.023 -48.847 -18.033  1.00  0.00           O
ATOM    584  O5' G   A  19      -7.934 -48.780 -20.528  1.00  0.00           O
ATOM    585  C5' G   A  19      -8.365 -48.337 -21.814  1.00  0.00           C
ATOM    586 1H5' G   A  19      -9.146 -47.725 -21.685  1.00  0.00           H
ATOM    587 2H5' G   A  19      -8.652 -49.139 -22.338  1.00  0.00           H
ATOM    588  C4' G   A  19      -7.242 -47.617 -22.525  1.00  0.00           C
ATOM    589  H4' G   A  19      -7.694 -47.160 -23.291  1.00  0.00           H
ATOM    590  O4' G   A  19      -6.589 -46.702 -21.610  1.00  0.00           O
ATOM    591  C1' G   A  19      -5.247 -46.509 -22.023  1.00  0.00           C
ATOM    592  H1' G   A  19      -5.123 -45.562 -22.320  1.00  0.00           H
ATOM    593  N9  G   A  19      -4.372 -46.695 -20.869  1.00  0.00           N
ATOM    594  C8  G   A  19      -4.735 -47.067 -19.598  1.00  0.00           C
ATOM    595  H8  G   A  19      -5.680 -47.252 -19.328  1.00  0.00           H
ATOM    596  N7  G   A  19      -3.724 -47.155 -18.778  1.00  0.00           N
ATOM    597  C5  G   A  19      -2.623 -46.821 -19.557  1.00  0.00           C
ATOM    598  C6  G   A  19      -1.244 -46.743 -19.221  1.00  0.00           C
ATOM    599  O6  G   A  19      -0.701 -46.959 -18.132  1.00  0.00           O
ATOM    600  N1  G   A  19      -0.473 -46.367 -20.315  1.00  0.00           N
ATOM    601  H1  G   A  19       0.514 -46.284 -20.177  1.00  0.00           H
ATOM    602  C2  G   A  19      -0.959 -46.101 -21.567  1.00  0.00           C
ATOM    603  N2  G   A  19      -0.054 -45.753 -22.486  1.00  0.00           N
ATOM    604  H21 G   A  19       0.914 -45.700 -22.240  1.00  0.00           H
ATOM    605  H22 G   A  19      -0.344 -45.546 -23.420  1.00  0.00           H
ATOM    606  N3  G   A  19      -2.237 -46.168 -21.896  1.00  0.00           N
ATOM    607  C4  G   A  19      -3.007 -46.533 -20.849  1.00  0.00           C
ATOM    608  C3' G   A  19      -6.098 -48.493 -23.010  1.00  0.00           C
ATOM    609  H3' G   A  19      -5.888 -49.283 -22.434  1.00  0.00           H
ATOM    610  C2' G   A  19      -4.958 -47.489 -23.164  1.00  0.00           C
ATOM    611 1H2' G   A  19      -4.045 -47.894 -23.206  1.00  0.00           H
ATOM    612  O2' G   A  19      -5.055 -46.788 -24.389  1.00  0.00           O
ATOM    613 2HO' G   A  19      -4.869 -47.414 -25.147  1.00  0.00           H
ATOM    614  O3' G   A  19      -6.420 -49.147 -24.234  1.00  0.00           O
ATOM    615  P   G   A  20      -5.578 -50.438 -24.697  1.00  0.00           P
ATOM    616  O1P G   A  20      -6.405 -51.169 -25.691  1.00  0.00           O
ATOM    617  O2P G   A  20      -5.085 -51.149 -23.490  1.00  0.00           O
ATOM    618  O5' G   A  20      -4.320 -49.824 -25.458  1.00  0.00           O
ATOM    619  C5' G   A  20      -4.489 -49.004 -26.614  1.00  0.00           C
ATOM    620 1H5' G   A  20      -4.878 -48.131 -26.321  1.00  0.00           H
ATOM    621 2H5' G   A  20      -5.129 -49.464 -27.230  1.00  0.00           H
ATOM    622  C4' G   A  20      -3.160 -48.786 -27.301  1.00  0.00           C
ATOM    623  H4' G   A  20      -3.397 -48.515 -28.234  1.00  0.00           H
ATOM    624  O4' G   A  20      -2.414 -47.765 -26.582  1.00  0.00           O
ATOM    625  C1' G   A  20      -1.042 -48.119 -26.533  1.00  0.00           C
ATOM    626  H1' G   A  20      -0.472 -47.354 -26.833  1.00  0.00           H
ATOM    627  N9  G   A  20      -0.682 -48.368 -25.140  1.00  0.00           N
ATOM    628  C8  G   A  20      -1.539 -48.572 -24.087  1.00  0.00           C
ATOM    629  H8  G   A  20      -2.535 -48.572 -24.180  1.00  0.00           H
ATOM    630  N7  G   A  20      -0.925 -48.766 -22.952  1.00  0.00           N
ATOM    631  C5  G   A  20       0.423 -48.688 -23.276  1.00  0.00           C
ATOM    632  C6  G   A  20       1.577 -48.819 -22.459  1.00  0.00           C
ATOM    633  O6  G   A  20       1.643 -49.036 -21.242  1.00  0.00           O
ATOM    634  N1  G   A  20       2.744 -48.671 -23.197  1.00  0.00           N
ATOM    635  H1  G   A  20       3.612 -48.746 -22.706  1.00  0.00           H
ATOM    636  C2  G   A  20       2.799 -48.430 -24.546  1.00  0.00           C
ATOM    637  N2  G   A  20       4.019 -48.323 -25.076  1.00  0.00           N
ATOM    638  H21 G   A  20       4.827 -48.418 -24.494  1.00  0.00           H
ATOM    639  H22 G   A  20       4.125 -48.147 -26.055  1.00  0.00           H
ATOM    640  N3  G   A  20       1.736 -48.304 -25.319  1.00  0.00           N
ATOM    641  C4  G   A  20       0.589 -48.444 -24.624  1.00  0.00           C
ATOM    642  C3' G   A  20      -2.227 -49.989 -27.329  1.00  0.00           C
ATOM    643  H3' G   A  20      -2.325 -50.630 -26.568  1.00  0.00           H
ATOM    644  C2' G   A  20      -0.857 -49.334 -27.442  1.00  0.00           C
ATOM    645 1H2' G   A  20      -0.078 -49.935 -27.265  1.00  0.00           H
ATOM    646  O2' G   A  20      -0.612 -48.883 -28.762  1.00  0.00           O
ATOM    647 2HO' G   A  20      -0.489 -49.671 -29.366  1.00  0.00           H
ATOM    648  O3' G   A  20      -2.512 -50.851 -28.427  1.00  0.00           O
ATOM    649  P   U   A  21      -2.147 -52.414 -28.332  1.00  0.00           P
ATOM    650  O1P U   A  21      -2.619 -53.054 -29.585  1.00  0.00           O
ATOM    651  O2P U   A  21      -2.620 -52.930 -27.022  1.00  0.00           O
ATOM    652  O5' U   A  21      -0.554 -52.437 -28.332  1.00  0.00           O
ATOM    653  C5' U   A  21       0.191 -51.837 -29.391  1.00  0.00           C
ATOM    654 1H5' U   A  21      -0.135 -50.899 -29.508  1.00  0.00           H
ATOM    655 2H5' U   A  21       0.017 -52.357 -30.227  1.00  0.00           H
ATOM    656  C4' U   A  21       1.665 -51.846 -29.060  1.00  0.00           C
ATOM    657  H4' U   A  21       2.112 -51.579 -29.914  1.00  0.00           H
ATOM    658  O4' U   A  21       1.925 -50.925 -27.964  1.00  0.00           O
ATOM    659  C1' U   A  21       2.951 -51.448 -27.135  1.00  0.00           C
ATOM    660  H1' U   A  21       3.690 -50.781 -27.040  1.00  0.00           H
ATOM    661  N1  U   A  21       2.404 -51.650 -25.785  1.00  0.00           N
ATOM    662  C6  U   A  21       1.050 -51.788 -25.573  1.00  0.00           C
ATOM    663  H6  U   A  21       0.433 -51.755 -26.359  1.00  0.00           H
ATOM    664  C5  U   A  21       0.532 -51.964 -24.353  1.00  0.00           C
ATOM    665  H5  U   A  21      -0.457 -52.056 -24.239  1.00  0.00           H
ATOM    666  C4  U   A  21       1.391 -52.021 -23.213  1.00  0.00           C
ATOM    667  O4  U   A  21       1.034 -52.169 -22.045  1.00  0.00           O
ATOM    668  N3  U   A  21       2.728 -51.881 -23.497  1.00  0.00           N
ATOM    669  H3  U   A  21       3.355 -51.920 -22.719  1.00  0.00           H
ATOM    670  C2  U   A  21       3.296 -51.694 -24.730  1.00  0.00           C
ATOM    671  O2  U   A  21       4.499 -51.577 -24.875  1.00  0.00           O
ATOM    672  C3' U   A  21       2.215 -53.172 -28.558  1.00  0.00           C
ATOM    673  H3' U   A  21       1.580 -53.740 -28.034  1.00  0.00           H
ATOM    674  C2' U   A  21       3.457 -52.732 -27.793  1.00  0.00           C
ATOM    675 1H2' U   A  21       3.867 -53.430 -27.206  1.00  0.00           H
ATOM    676  O2' U   A  21       4.514 -52.401 -28.674  1.00  0.00           O
ATOM    677 2HO' U   A  21       4.855 -53.232 -29.112  1.00  0.00           H
ATOM    678  O3' U   A  21       2.511 -54.054 -29.636  1.00  0.00           O
ATOM    679  P   G   A  22       2.239 -55.631 -29.477  1.00  0.00           P
ATOM    680  O1P G   A  22       1.034 -55.803 -28.626  1.00  0.00           O
ATOM    681  O2P G   A  22       2.271 -56.237 -30.833  1.00  0.00           O
ATOM    682  O5' G   A  22       3.502 -56.157 -28.660  1.00  0.00           O
ATOM    683  C5' G   A  22       4.830 -55.964 -29.148  1.00  0.00           C
ATOM    684 1H5' G   A  22       4.885 -55.048 -29.545  1.00  0.00           H
ATOM    685 2H5' G   A  22       5.002 -56.646 -29.858  1.00  0.00           H
ATOM    686  C4' G   A  22       5.826 -56.112 -28.020  1.00  0.00           C
ATOM    687  H4' G   A  22       6.718 -56.039 -28.467  1.00  0.00           H
ATOM    688  O4' G   A  22       5.590 -55.080 -27.028  1.00  0.00           O
ATOM    689  C1' G   A  22       5.987 -55.556 -25.754  1.00  0.00           C
ATOM    690  H1' G   A  22       6.745 -54.998 -25.415  1.00  0.00           H
ATOM    691  N9  G   A  22       4.884 -55.365 -24.817  1.00  0.00           N
ATOM    692  C8  G   A  22       3.562 -55.141 -25.118  1.00  0.00           C
ATOM    693  H8  G   A  22       3.214 -55.080 -26.053  1.00  0.00           H
ATOM    694  N7  G   A  22       2.807 -55.016 -24.062  1.00  0.00           N
ATOM    695  C5  G   A  22       3.685 -55.169 -22.996  1.00  0.00           C
ATOM    696  C6  G   A  22       3.451 -55.137 -21.596  1.00  0.00           C
ATOM    697  O6  G   A  22       2.385 -54.960 -20.996  1.00  0.00           O
ATOM    698  N1  G   A  22       4.624 -55.338 -20.878  1.00  0.00           N
ATOM    699  H1  G   A  22       4.560 -55.335 -19.880  1.00  0.00           H
ATOM    700  C2  G   A  22       5.861 -55.540 -21.432  1.00  0.00           C
ATOM    701  N2  G   A  22       6.868 -55.707 -20.574  1.00  0.00           N
ATOM    702  H21 G   A  22       6.696 -55.681 -19.589  1.00  0.00           H
ATOM    703  H22 G   A  22       7.796 -55.859 -20.915  1.00  0.00           H
ATOM    704  N3  G   A  22       6.094 -55.575 -22.730  1.00  0.00           N
ATOM    705  C4  G   A  22       4.970 -55.383 -23.448  1.00  0.00           C
ATOM    706  C3' G   A  22       5.728 -57.401 -27.218  1.00  0.00           C
ATOM    707  H3' G   A  22       4.807 -57.780 -27.126  1.00  0.00           H
ATOM    708  C2' G   A  22       6.401 -57.022 -25.903  1.00  0.00           C
ATOM    709 1H2' G   A  22       6.207 -57.639 -25.141  1.00  0.00           H
ATOM    710  O2' G   A  22       7.812 -57.080 -26.008  1.00  0.00           O
ATOM    711 2HO' G   A  22       8.100 -58.033 -26.106  1.00  0.00           H
ATOM    712  O3' G   A  22       6.382 -58.483 -27.874  1.00  0.00           O
ATOM    713  P   U   A  23       6.191 -59.984 -27.326  1.00  0.00           P
ATOM    714  O1P U   A  23       6.663 -60.910 -28.388  1.00  0.00           O
ATOM    715  O2P U   A  23       4.807 -60.117 -26.802  1.00  0.00           O
ATOM    716  O5' U   A  23       7.199 -60.084 -26.095  1.00  0.00           O
ATOM    717  C5' U   A  23       8.608 -60.185 -26.305  1.00  0.00           C
ATOM    718 1H5' U   A  23       8.890 -59.423 -26.888  1.00  0.00           H
ATOM    719 2H5' U   A  23       8.790 -61.049 -26.774  1.00  0.00           H
ATOM    720  C4' U   A  23       9.341 -60.137 -24.982  1.00  0.00           C
ATOM    721  H4' U   A  23      10.309 -60.115 -25.230  1.00  0.00           H
ATOM    722  O4' U   A  23       8.907 -58.965 -24.240  1.00  0.00           O
ATOM    723  C1' U   A  23       8.898 -59.254 -22.852  1.00  0.00           C
ATOM    724  H1' U   A  23       9.489 -58.608 -22.368  1.00  0.00           H
ATOM    725  N1  U   A  23       7.536 -59.041 -22.340  1.00  0.00           N
ATOM    726  C6  U   A  23       6.436 -59.174 -23.157  1.00  0.00           C
ATOM    727  H6  U   A  23       6.574 -59.426 -24.115  1.00  0.00           H
ATOM    728  C5  U   A  23       5.190 -58.978 -22.715  1.00  0.00           C
ATOM    729  H5  U   A  23       4.416 -59.082 -23.340  1.00  0.00           H
ATOM    730  C4  U   A  23       4.962 -58.620 -21.350  1.00  0.00           C
ATOM    731  O4  U   A  23       3.869 -58.393 -20.834  1.00  0.00           O
ATOM    732  N3  U   A  23       6.103 -58.509 -20.589  1.00  0.00           N
ATOM    733  H3  U   A  23       5.976 -58.262 -19.628  1.00  0.00           H
ATOM    734  C2  U   A  23       7.395 -58.701 -21.006  1.00  0.00           C
ATOM    735  O2  U   A  23       8.341 -58.580 -20.249  1.00  0.00           O
ATOM    736  C3' U   A  23       9.068 -61.294 -24.032  1.00  0.00           C
ATOM    737  H3' U   A  23       8.156 -61.698 -24.104  1.00  0.00           H
ATOM    738  C2' U   A  23       9.400 -60.687 -22.673  1.00  0.00           C
ATOM    739 1H2' U   A  23       9.065 -61.205 -21.886  1.00  0.00           H
ATOM    740  O2' U   A  23      10.796 -60.645 -22.454  1.00  0.00           O
ATOM    741 2HO' U   A  23      11.143 -61.575 -22.334  1.00  0.00           H
ATOM    742  O3' U   A  23       9.876 -62.432 -24.329  1.00  0.00           O
ATOM    743  P   U   A  24       9.456 -63.882 -23.768  1.00  0.00           P
ATOM    744  O1P U   A  24      10.224 -64.899 -24.530  1.00  0.00           O
ATOM    745  O2P U   A  24       7.973 -63.961 -23.731  1.00  0.00           O
ATOM    746  O5' U   A  24       9.983 -63.884 -22.264  1.00  0.00           O
ATOM    747  C5' U   A  24      11.379 -63.861 -21.972  1.00  0.00           C
ATOM    748 1H5' U   A  24      11.791 -63.108 -22.485  1.00  0.00           H
ATOM    749 2H5' U   A  24      11.774 -64.727 -22.277  1.00  0.00           H
ATOM    750  C4' U   A  24      11.599 -63.673 -20.488  1.00  0.00           C
ATOM    751  H4' U   A  24      12.587 -63.760 -20.364  1.00  0.00           H
ATOM    752  O4' U   A  24      11.082 -62.377 -20.093  1.00  0.00           O
ATOM    753  C1' U   A  24      10.585 -62.447 -18.768  1.00  0.00           C
ATOM    754  H1' U   A  24      11.082 -61.802 -18.187  1.00  0.00           H
ATOM    755  N1  U   A  24       9.182 -62.009 -18.775  1.00  0.00           N
ATOM    756  C6  U   A  24       8.330 -62.366 -19.795  1.00  0.00           C
ATOM    757  H6  U   A  24       8.680 -62.934 -20.540  1.00  0.00           H
ATOM    758  C5  U   A  24       7.051 -61.980 -19.825  1.00  0.00           C
ATOM    759  H5  U   A  24       6.462 -62.260 -20.583  1.00  0.00           H
ATOM    760  C4  U   A  24       6.524 -61.167 -18.775  1.00  0.00           C
ATOM    761  O4  U   A  24       5.371 -60.746 -18.695  1.00  0.00           O
ATOM    762  N3  U   A  24       7.429 -60.848 -17.789  1.00  0.00           N
ATOM    763  H3  U   A  24       7.089 -60.280 -17.039  1.00  0.00           H
ATOM    764  C2  U   A  24       8.746 -61.224 -17.723  1.00  0.00           C
ATOM    765  O2  U   A  24       9.468 -60.888 -16.802  1.00  0.00           O
ATOM    766  C3' U   A  24      10.864 -64.652 -19.584  1.00  0.00           C
ATOM    767  H3' U   A  24       9.989 -64.987 -19.934  1.00  0.00           H
ATOM    768  C2' U   A  24      10.776 -63.882 -18.271  1.00  0.00           C
ATOM    769 1H2' U   A  24      10.109 -64.241 -17.618  1.00  0.00           H
ATOM    770  O2' U   A  24      11.993 -63.948 -17.551  1.00  0.00           O
ATOM    771 2HO' U   A  24      12.133 -64.881 -17.219  1.00  0.00           H
ATOM    772  O3' U   A  24      11.576 -65.880 -19.450  1.00  0.00           O
ATOM    773  P   U   A  25      10.840 -67.169 -18.829  1.00  0.00           P
ATOM    774  O1P U   A  25      11.594 -68.364 -19.286  1.00  0.00           O
ATOM    775  O2P U   A  25       9.384 -67.069 -19.109  1.00  0.00           O
ATOM    776  O5' U   A  25      11.052 -67.014 -17.256  1.00  0.00           O
ATOM    777  C5' U   A  25      12.361 -66.989 -16.690  1.00  0.00           C
ATOM    778 1H5' U   A  25      12.877 -66.257 -17.134  1.00  0.00           H
ATOM    779 2H5' U   A  25      12.798 -67.868 -16.880  1.00  0.00           H
ATOM    780  C4' U   A  25      12.281 -66.750 -15.200  1.00  0.00           C
ATOM    781  H4' U   A  25      13.196 -66.959 -14.855  1.00  0.00           H
ATOM    782  O4' U   A  25      11.884 -65.373 -14.963  1.00  0.00           O
ATOM    783  C1' U   A  25      11.005 -65.312 -13.853  1.00  0.00           C
ATOM    784  H1' U   A  25      11.343 -64.649 -13.185  1.00  0.00           H
ATOM    785  N1  U   A  25       9.704 -64.809 -14.318  1.00  0.00           N
ATOM    786  C6  U   A  25       9.171 -65.217 -15.520  1.00  0.00           C
ATOM    787  H6  U   A  25       9.685 -65.867 -16.080  1.00  0.00           H
ATOM    788  C5  U   A  25       7.990 -64.775 -15.965  1.00  0.00           C
ATOM    789  H5  U   A  25       7.636 -65.094 -16.844  1.00  0.00           H
ATOM    790  C4  U   A  25       7.234 -63.847 -15.185  1.00  0.00           C
ATOM    791  O4  U   A  25       6.139 -63.374 -15.485  1.00  0.00           O
ATOM    792  N3  U   A  25       7.825 -63.483 -13.997  1.00  0.00           N
ATOM    793  H3  U   A  25       7.319 -62.834 -13.428  1.00  0.00           H
ATOM    794  C2  U   A  25       9.032 -63.913 -13.508  1.00  0.00           C
ATOM    795  O2  U   A  25       9.470 -63.529 -12.439  1.00  0.00           O
ATOM    796  C3' U   A  25      11.242 -67.579 -14.458  1.00  0.00           C
ATOM    797  H3' U   A  25      10.440 -67.846 -14.992  1.00  0.00           H
ATOM    798  C2' U   A  25      10.938 -66.712 -13.243  1.00  0.00           C
ATOM    799 1H2' U   A  25      10.111 -66.962 -12.739  1.00  0.00           H
ATOM    800  O2' U   A  25      11.953 -66.826 -12.263  1.00  0.00           O
ATOM    801 2HO' U   A  25      11.921 -67.738 -11.855  1.00  0.00           H
ATOM    802  O3' U   A  25      11.753 -68.860 -14.102  1.00  0.00           O
ATOM    803  P   A   A  26      10.737 -70.052 -13.732  1.00  0.00           P
ATOM    804  O1P A   A  26      11.448 -71.332 -13.974  1.00  0.00           O
ATOM    805  O2P A   A  26       9.437 -69.794 -14.404  1.00  0.00           O
ATOM    806  O5' A   A  26      10.525 -69.903 -12.160  1.00  0.00           O
ATOM    807  C5' A   A  26      11.634 -69.941 -11.263  1.00  0.00           C
ATOM    808 1H5' A   A  26      12.352 -69.350 -11.631  1.00  0.00           H
ATOM    809 2H5' A   A  26      11.967 -70.883 -11.220  1.00  0.00           H
ATOM    810  C4' A   A  26      11.210 -69.467  -9.892  1.00  0.00           C
ATOM    811  H4' A   A  26      12.043 -69.510  -9.341  1.00  0.00           H
ATOM    812  O4' A   A  26      10.648 -68.128 -10.004  1.00  0.00           O
ATOM    813  C1' A   A  26       9.558 -67.992  -9.106  1.00  0.00           C
ATOM    814  H1' A   A  26       9.671 -67.174  -8.541  1.00  0.00           H
ATOM    815  N9  A   A  26       8.337 -67.776  -9.882  1.00  0.00           N
ATOM    816  C8  A   A  26       8.119 -68.011 -11.218  1.00  0.00           C
ATOM    817  H8  A   A  26       8.820 -68.377 -11.830  1.00  0.00           H
ATOM    818  N7  A   A  26       6.906 -67.710 -11.616  1.00  0.00           N
ATOM    819  C5  A   A  26       6.283 -67.248 -10.464  1.00  0.00           C
ATOM    820  C6  A   A  26       4.984 -66.771 -10.214  1.00  0.00           C
ATOM    821  N6  A   A  26       4.036 -66.672 -11.146  1.00  0.00           N
ATOM    822  H61 A   A  26       4.230 -66.946 -12.088  1.00  0.00           H
ATOM    823  H62 A   A  26       3.130 -66.324 -10.903  1.00  0.00           H
ATOM    824  N1  A   A  26       4.688 -66.391  -8.953  1.00  0.00           N
ATOM    825  C2  A   A  26       5.638 -66.485  -8.015  1.00  0.00           C
ATOM    826  H2  A   A  26       5.366 -66.190  -7.099  1.00  0.00           H
ATOM    827  N3  A   A  26       6.891 -66.914  -8.127  1.00  0.00           N
ATOM    828  C4  A   A  26       7.153 -67.285  -9.390  1.00  0.00           C
ATOM    829  C3' A   A  26      10.095 -70.268  -9.238  1.00  0.00           C
ATOM    830  H3' A   A  26       9.406 -70.659  -9.848  1.00  0.00           H
ATOM    831  C2' A   A  26       9.525 -69.255  -8.249  1.00  0.00           C
ATOM    832 1H2' A   A  26       8.673 -69.549  -7.816  1.00  0.00           H
ATOM    833  O2' A   A  26      10.358 -69.009  -7.133  1.00  0.00           O
ATOM    834 2HO' A   A  26      10.367 -69.814  -6.540  1.00  0.00           H
ATOM    835  O3' A   A  26      10.563 -71.507  -8.677  1.00  0.00           O
ATOM    836  P   C   A  27      11.433 -71.531  -7.318  1.00  0.00           P
ATOM    837  O1P C   A  27      11.981 -72.908  -7.205  1.00  0.00           O
ATOM    838  O2P C   A  27      12.365 -70.375  -7.288  1.00  0.00           O
ATOM    839  O5' C   A  27      10.351 -71.356  -6.160  1.00  0.00           O
ATOM    840  C5' C   A  27       9.059 -71.954  -6.262  1.00  0.00           C
ATOM    841 1H5' C   A  27       9.177 -72.947  -6.275  1.00  0.00           H
ATOM    842 2H5' C   A  27       8.646 -71.656  -7.122  1.00  0.00           H
ATOM    843  C4' C   A  27       8.197 -71.541  -5.092  1.00  0.00           C
ATOM    844  H4' C   A  27       8.811 -71.566  -4.303  1.00  0.00           H
ATOM    845  O4' C   A  27       7.645 -70.219  -5.349  1.00  0.00           O
ATOM    846  C1' C   A  27       6.309 -70.159  -4.878  1.00  0.00           C
ATOM    847  H1' C   A  27       6.187 -69.361  -4.287  1.00  0.00           H
ATOM    848  N1  C   A  27       5.417 -69.965  -6.034  1.00  0.00           N
ATOM    849  C6  C   A  27       5.886 -70.111  -7.310  1.00  0.00           C
ATOM    850  H6  C   A  27       6.845 -70.355  -7.456  1.00  0.00           H
ATOM    851  C5  C   A  27       5.084 -69.933  -8.367  1.00  0.00           C
ATOM    852  H5  C   A  27       5.425 -70.035  -9.301  1.00  0.00           H
ATOM    853  C4  C   A  27       3.725 -69.592  -8.108  1.00  0.00           C
ATOM    854  N4  C   A  27       2.879 -69.404  -9.119  1.00  0.00           N
ATOM    855  H41 C   A  27       3.197 -69.502 -10.062  1.00  0.00           H
ATOM    856  H42 C   A  27       1.926 -69.165  -8.935  1.00  0.00           H
ATOM    857  N3  C   A  27       3.255 -69.451  -6.867  1.00  0.00           N
ATOM    858  C2  C   A  27       4.078 -69.630  -5.809  1.00  0.00           C
ATOM    859  O2  C   A  27       3.675 -69.506  -4.642  1.00  0.00           O
ATOM    860  C3' C   A  27       6.975 -72.413  -4.838  1.00  0.00           C
ATOM    861  H3' C   A  27       6.579 -72.852  -5.645  1.00  0.00           H
ATOM    862  C2' C   A  27       6.043 -71.453  -4.110  1.00  0.00           C
ATOM    863 1H2' C   A  27       5.096 -71.760  -4.021  1.00  0.00           H
ATOM    864  O2' C   A  27       6.439 -71.270  -2.764  1.00  0.00           O
ATOM    865 2HO' C   A  27       6.270 -72.111  -2.250  1.00  0.00           H
ATOM    866  O3' C   A  27       7.298 -73.565  -4.062  1.00  0.00           O
ATOM    867  P   A   A  28       6.638 -74.987  -4.428  1.00  0.00           P
ATOM    868  O1P A   A  28       7.501 -76.044  -3.841  1.00  0.00           O
ATOM    869  O2P A   A  28       6.334 -75.015  -5.882  1.00  0.00           O
ATOM    870  O5' A   A  28       5.257 -74.983  -3.633  1.00  0.00           O
ATOM    871  C5' A   A  28       5.229 -75.074  -2.209  1.00  0.00           C
ATOM    872 1H5' A   A  28       5.896 -74.425  -1.843  1.00  0.00           H
ATOM    873 2H5' A   A  28       5.493 -76.004  -1.952  1.00  0.00           H
ATOM    874  C4' A   A  28       3.845 -74.756  -1.692  1.00  0.00           C
ATOM    875  H4' A   A  28       3.907 -74.877  -0.701  1.00  0.00           H
ATOM    876  O4' A   A  28       3.492 -73.400  -2.082  1.00  0.00           O
ATOM    877  C1' A   A  28       2.124 -73.350  -2.453  1.00  0.00           C
ATOM    878  H1' A   A  28       1.662 -72.605  -1.972  1.00  0.00           H
ATOM    879  N9  A   A  28       2.041 -73.030  -3.878  1.00  0.00           N
ATOM    880  C8  A   A  28       3.037 -73.109  -4.820  1.00  0.00           C
ATOM    881  H8  A   A  28       3.966 -73.412  -4.609  1.00  0.00           H
ATOM    882  N7  A   A  28       2.657 -72.750  -6.022  1.00  0.00           N
ATOM    883  C5  A   A  28       1.319 -72.417  -5.863  1.00  0.00           C
ATOM    884  C6  A   A  28       0.341 -71.962  -6.766  1.00  0.00           C
ATOM    885  N6  A   A  28       0.569 -71.752  -8.062  1.00  0.00           N
ATOM    886  H61 A   A  28       1.478 -71.919  -8.443  1.00  0.00           H
ATOM    887  H62 A   A  28      -0.169 -71.427  -8.653  1.00  0.00           H
ATOM    888  N1  A   A  28      -0.897 -71.727  -6.284  1.00  0.00           N
ATOM    889  C2  A   A  28      -1.129 -71.936  -4.981  1.00  0.00           C
ATOM    890  H2  A   A  28      -2.062 -71.746  -4.676  1.00  0.00           H
ATOM    891  N3  A   A  28      -0.295 -72.360  -4.035  1.00  0.00           N
ATOM    892  C4  A   A  28       0.927 -72.585  -4.547  1.00  0.00           C
ATOM    893  C3' A   A  28       2.721 -75.614  -2.260  1.00  0.00           C
ATOM    894  H3' A   A  28       2.868 -75.962  -3.186  1.00  0.00           H
ATOM    895  C2' A   A  28       1.512 -74.704  -2.099  1.00  0.00           C
ATOM    896 1H2' A   A  28       0.691 -74.992  -2.593  1.00  0.00           H
ATOM    897  O2' A   A  28       1.069 -74.665  -0.755  1.00  0.00           O
ATOM    898 2HO' A   A  28       0.666 -75.547  -0.511  1.00  0.00           H
ATOM    899  O3' A   A  28       2.578 -76.842  -1.554  1.00  0.00           O
ATOM    900  P   A   A  29       1.861 -78.092  -2.269  1.00  0.00           P
ATOM    901  O1P A   A  29       1.791 -79.190  -1.271  1.00  0.00           O
ATOM    902  O2P A   A  29       2.526 -78.330  -3.575  1.00  0.00           O
ATOM    903  O5' A   A  29       0.379 -77.577  -2.550  1.00  0.00           O
ATOM    904  C5' A   A  29      -0.508 -77.270  -1.475  1.00  0.00           C
ATOM    905 1H5' A   A  29      -0.197 -76.421  -1.048  1.00  0.00           H
ATOM    906 2H5' A   A  29      -0.459 -78.015  -0.810  1.00  0.00           H
ATOM    907  C4' A   A  29      -1.920 -77.115  -1.991  1.00  0.00           C
ATOM    908  H4' A   A  29      -2.501 -77.218  -1.184  1.00  0.00           H
ATOM    909  O4' A   A  29      -2.053 -75.816  -2.628  1.00  0.00           O
ATOM    910  C1' A   A  29      -2.909 -75.920  -3.752  1.00  0.00           C
ATOM    911  H1' A   A  29      -3.660 -75.264  -3.673  1.00  0.00           H
ATOM    912  N9  A   A  29      -2.152 -75.534  -4.943  1.00  0.00           N
ATOM    913  C8  A   A  29      -0.792 -75.585  -5.125  1.00  0.00           C
ATOM    914  H8  A   A  29      -0.159 -75.910  -4.422  1.00  0.00           H
ATOM    915  N7  A   A  29      -0.400 -75.169  -6.304  1.00  0.00           N
ATOM    916  C5  A   A  29      -1.582 -74.822  -6.944  1.00  0.00           C
ATOM    917  C6  A   A  29      -1.850 -74.311  -8.227  1.00  0.00           C
ATOM    918  N6  A   A  29      -0.907 -74.048  -9.131  1.00  0.00           N
ATOM    919  H61 A   A  29       0.055 -74.213  -8.913  1.00  0.00           H
ATOM    920  H62 A   A  29      -1.161 -73.685 -10.028  1.00  0.00           H
ATOM    921  N1  A   A  29      -3.138 -74.076  -8.553  1.00  0.00           N
ATOM    922  C2  A   A  29      -4.087 -74.338  -7.645  1.00  0.00           C
ATOM    923  H2  A   A  29      -5.024 -74.147  -7.937  1.00  0.00           H
ATOM    924  N3  A   A  29      -3.961 -74.817  -6.409  1.00  0.00           N
ATOM    925  C4  A   A  29      -2.669 -75.042  -6.117  1.00  0.00           C
ATOM    926  C3' A   A  29      -2.338 -78.107  -3.066  1.00  0.00           C
ATOM    927  H3' A   A  29      -1.602 -78.443  -3.653  1.00  0.00           H
ATOM    928  C2' A   A  29      -3.442 -77.353  -3.798  1.00  0.00           C
ATOM    929 1H2' A   A  29      -3.692 -77.725  -4.692  1.00  0.00           H
ATOM    930  O2' A   A  29      -4.659 -77.409  -3.077  1.00  0.00           O
ATOM    931 2HO' A   A  29      -5.017 -78.342  -3.100  1.00  0.00           H
ATOM    932  O3' A   A  29      -2.796 -79.330  -2.496  1.00  0.00           O
ATOM    933  P   C   A  30      -2.584 -80.713  -3.290  1.00  0.00           P
ATOM    934  O1P C   A  30      -3.037 -81.808  -2.396  1.00  0.00           O
ATOM    935  O2P C   A  30      -1.203 -80.737  -3.839  1.00  0.00           O
ATOM    936  O5' C   A  30      -3.603 -80.616  -4.511  1.00  0.00           O
ATOM    937  C5' C   A  30      -5.007 -80.497  -4.287  1.00  0.00           C
ATOM    938 1H5' C   A  30      -5.158 -79.729  -3.664  1.00  0.00           H
ATOM    939 2H5' C   A  30      -5.325 -81.342  -3.858  1.00  0.00           H
ATOM    940  C4' C   A  30      -5.728 -80.265  -5.595  1.00  0.00           C
ATOM    941  H4' C   A  30      -6.691 -80.446  -5.397  1.00  0.00           H
ATOM    942  O4' C   A  30      -5.481 -78.899  -6.033  1.00  0.00           O
ATOM    943  C1' C   A  30      -5.251 -78.878  -7.431  1.00  0.00           C
ATOM    944  H1' C   A  30      -5.812 -78.174  -7.866  1.00  0.00           H
ATOM    945  N1  C   A  30      -3.849 -78.493  -7.665  1.00  0.00           N
ATOM    946  C6  C   A  30      -2.848 -78.979  -6.871  1.00  0.00           C
ATOM    947  H6  C   A  30      -3.074 -79.601  -6.121  1.00  0.00           H
ATOM    948  C5  C   A  30      -1.571 -78.637  -7.079  1.00  0.00           C
ATOM    949  H5  C   A  30      -0.837 -78.991  -6.499  1.00  0.00           H
ATOM    950  C4  C   A  30      -1.298 -77.748  -8.159  1.00  0.00           C
ATOM    951  N4  C   A  30      -0.047 -77.371  -8.416  1.00  0.00           N
ATOM    952  H41 C   A  30       0.704 -77.712  -7.851  1.00  0.00           H
ATOM    953  H42 C   A  30       0.141 -76.747  -9.174  1.00  0.00           H
ATOM    954  N3  C   A  30      -2.267 -77.267  -8.940  1.00  0.00           N
ATOM    955  C2  C   A  30      -3.553 -77.620  -8.717  1.00  0.00           C
ATOM    956  O2  C   A  30      -4.479 -77.190  -9.420  1.00  0.00           O
ATOM    957  C3' C   A  30      -5.267 -81.131  -6.759  1.00  0.00           C
ATOM    958  H3' C   A  30      -4.316 -81.438  -6.720  1.00  0.00           H
ATOM    959  C2' C   A  30      -5.609 -80.265  -7.963  1.00  0.00           C
ATOM    960 1H2' C   A  30      -5.200 -80.554  -8.829  1.00  0.00           H
ATOM    961  O2' C   A  30      -6.997 -80.299  -8.241  1.00  0.00           O
ATOM    962 2HO' C   A  30      -7.245 -81.203  -8.590  1.00  0.00           H
ATOM    963  O3' C   A  30      -5.939 -82.387  -6.779  1.00  0.00           O
ATOM    964  P   U   A  31      -5.150 -83.707  -7.252  1.00  0.00           P
ATOM    965  O1P U   A  31      -6.108 -84.839  -7.177  1.00  0.00           O
ATOM    966  O2P U   A  31      -3.866 -83.781  -6.510  1.00  0.00           O
ATOM    967  O5' U   A  31      -4.828 -83.429  -8.788  1.00  0.00           O
ATOM    968  C5' U   A  31      -4.111 -84.380  -9.575  1.00  0.00           C
ATOM    969 1H5' U   A  31      -4.255 -85.285  -9.175  1.00  0.00           H
ATOM    970 2H5' U   A  31      -3.139 -84.148  -9.533  1.00  0.00           H
ATOM    971  C4' U   A  31      -4.600 -84.350 -11.005  1.00  0.00           C
ATOM    972  H4' U   A  31      -3.915 -84.852 -11.533  1.00  0.00           H
ATOM    973  O4' U   A  31      -5.916 -84.966 -11.055  1.00  0.00           O
ATOM    974  C1' U   A  31      -6.767 -84.215 -11.901  1.00  0.00           C
ATOM    975  H1' U   A  31      -7.207 -84.819 -12.565  1.00  0.00           H
ATOM    976  N1  U   A  31      -7.843 -83.640 -11.080  1.00  0.00           N
ATOM    977  C6  U   A  31      -7.595 -83.164  -9.813  1.00  0.00           C
ATOM    978  H6  U   A  31      -6.662 -83.210  -9.455  1.00  0.00           H
ATOM    979  C5  U   A  31      -8.555 -82.643  -9.044  1.00  0.00           C
ATOM    980  H5  U   A  31      -8.335 -82.310  -8.127  1.00  0.00           H
ATOM    981  C4  U   A  31      -9.896 -82.561  -9.532  1.00  0.00           C
ATOM    982  O4  U   A  31     -10.859 -82.096  -8.924  1.00  0.00           O
ATOM    983  N3  U   A  31     -10.073 -83.052 -10.805  1.00  0.00           N
ATOM    984  H3  U   A  31     -11.001 -83.008 -11.175  1.00  0.00           H
ATOM    985  C2  U   A  31      -9.114 -83.595 -11.621  1.00  0.00           C
ATOM    986  O2  U   A  31      -9.374 -84.004 -12.739  1.00  0.00           O
ATOM    987  C3' U   A  31      -4.786 -82.961 -11.603  1.00  0.00           C
ATOM    988  H3' U   A  31      -4.952 -82.233 -10.938  1.00  0.00           H
ATOM    989  C2' U   A  31      -5.909 -83.170 -12.613  1.00  0.00           C
ATOM    990 1H2' U   A  31      -6.363 -82.335 -12.924  1.00  0.00           H
ATOM    991  O2' U   A  31      -5.416 -83.730 -13.815  1.00  0.00           O
ATOM    992 2HO' U   A  31      -4.852 -83.055 -14.291  1.00  0.00           H
ATOM    993  O3' U   A  31      -3.591 -82.497 -12.227  1.00  0.00           O
ATOM    994  P   A   A  32      -2.609 -81.494 -11.440  1.00  0.00           P
ATOM    995  O1P A   A  32      -1.231 -82.028 -11.592  1.00  0.00           O
ATOM    996  O2P A   A  32      -3.149 -81.245 -10.079  1.00  0.00           O
ATOM    997  O5' A   A  32      -2.705 -80.135 -12.269  1.00  0.00           O
ATOM    998  C5' A   A  32      -2.105 -80.013 -13.560  1.00  0.00           C
ATOM    999 1H5' A   A  32      -1.605 -80.858 -13.751  1.00  0.00           H
ATOM   1000 2H5' A   A  32      -1.465 -79.245 -13.533  1.00  0.00           H
ATOM   1001  C4' A   A  32      -3.167 -79.779 -14.612  1.00  0.00           C
ATOM   1002  H4' A   A  32      -2.721 -79.979 -15.484  1.00  0.00           H
ATOM   1003  O4' A   A  32      -4.298 -80.653 -14.342  1.00  0.00           O
ATOM   1004  C1' A   A  32      -5.509 -79.947 -14.542  1.00  0.00           C
ATOM   1005  H1' A   A  32      -6.130 -80.478 -15.118  1.00  0.00           H
ATOM   1006  N9  A   A  32      -6.176 -79.804 -13.249  1.00  0.00           N
ATOM   1007  C8  A   A  32      -5.603 -79.515 -12.035  1.00  0.00           C
ATOM   1008  H8  A   A  32      -4.621 -79.366 -11.916  1.00  0.00           H
ATOM   1009  N7  A   A  32      -6.461 -79.453 -11.047  1.00  0.00           N
ATOM   1010  C5  A   A  32      -7.682 -79.719 -11.649  1.00  0.00           C
ATOM   1011  C6  A   A  32      -8.990 -79.800 -11.140  1.00  0.00           C
ATOM   1012  N6  A   A  32      -9.296 -79.615  -9.856  1.00  0.00           N
ATOM   1013  H61 A   A  32      -8.575 -79.406  -9.195  1.00  0.00           H
ATOM   1014  H62 A   A  32     -10.246 -79.686  -9.553  1.00  0.00           H
ATOM   1015  N1  A   A  32      -9.985 -80.082 -12.007  1.00  0.00           N
ATOM   1016  C2  A   A  32      -9.677 -80.269 -13.297  1.00  0.00           C
ATOM   1017  H2  A   A  32     -10.450 -80.475 -13.897  1.00  0.00           H
ATOM   1018  N3  A   A  32      -8.489 -80.220 -13.895  1.00  0.00           N
ATOM   1019  C4  A   A  32      -7.522 -79.937 -13.005  1.00  0.00           C
ATOM   1020  C3' A   A  32      -3.757 -78.375 -14.646  1.00  0.00           C
ATOM   1021  H3' A   A  32      -3.733 -77.877 -13.779  1.00  0.00           H
ATOM   1022  C2' A   A  32      -5.155 -78.616 -15.203  1.00  0.00           C
ATOM   1023 1H2' A   A  32      -5.795 -77.855 -15.093  1.00  0.00           H
ATOM   1024  O2' A   A  32      -5.124 -78.804 -16.606  1.00  0.00           O
ATOM   1025 2HO' A   A  32      -4.893 -77.940 -17.053  1.00  0.00           H
ATOM   1026  O3' A   A  32      -2.986 -77.505 -15.473  1.00  0.00           O
ATOM   1027  P   A   A  33      -2.972 -75.922 -15.178  1.00  0.00           P
ATOM   1028  O1P A   A  33      -1.854 -75.339 -15.963  1.00  0.00           O
ATOM   1029  O2P A   A  33      -3.027 -75.706 -13.710  1.00  0.00           O
ATOM   1030  O5' A   A  33      -4.339 -75.397 -15.808  1.00  0.00           O
ATOM   1031  C5' A   A  33      -4.628 -75.575 -17.195  1.00  0.00           C
ATOM   1032 1H5' A   A  33      -4.418 -76.522 -17.438  1.00  0.00           H
ATOM   1033 2H5' A   A  33      -4.039 -74.958 -17.717  1.00  0.00           H
ATOM   1034  C4' A   A  33      -6.083 -75.271 -17.467  1.00  0.00           C
ATOM   1035  H4' A   A  33      -6.190 -75.315 -18.460  1.00  0.00           H
ATOM   1036  O4' A   A  33      -6.895 -76.258 -16.773  1.00  0.00           O
ATOM   1037  C1' A   A  33      -7.955 -75.617 -16.091  1.00  0.00           C
ATOM   1038  H1' A   A  33      -8.817 -76.095 -16.262  1.00  0.00           H
ATOM   1039  N9  A   A  33      -7.707 -75.728 -14.654  1.00  0.00           N
ATOM   1040  C8  A   A  33      -6.534 -75.484 -13.983  1.00  0.00           C
ATOM   1041  H8  A   A  33      -5.694 -75.192 -14.440  1.00  0.00           H
ATOM   1042  N7  A   A  33      -6.618 -75.670 -12.688  1.00  0.00           N
ATOM   1043  C5  A   A  33      -7.935 -76.063 -12.492  1.00  0.00           C
ATOM   1044  C6  A   A  33      -8.657 -76.408 -11.337  1.00  0.00           C
ATOM   1045  N6  A   A  33      -8.136 -76.412 -10.111  1.00  0.00           N
ATOM   1046  H61 A   A  33      -7.178 -76.159  -9.974  1.00  0.00           H
ATOM   1047  H62 A   A  33      -8.703 -76.668  -9.328  1.00  0.00           H
ATOM   1048  N1  A   A  33      -9.954 -76.754 -11.488  1.00  0.00           N
ATOM   1049  C2  A   A  33     -10.480 -76.748 -12.719  1.00  0.00           C
ATOM   1050  H2  A   A  33     -11.443 -77.011 -12.775  1.00  0.00           H
ATOM   1051  N3  A   A  33      -9.904 -76.442 -13.880  1.00  0.00           N
ATOM   1052  C4  A   A  33      -8.616 -76.104 -13.695  1.00  0.00           C
ATOM   1053  C3' A   A  33      -6.568 -73.915 -16.966  1.00  0.00           C
ATOM   1054  H3' A   A  33      -6.025 -73.514 -16.228  1.00  0.00           H
ATOM   1055  C2' A   A  33      -8.025 -74.179 -16.601  1.00  0.00           C
ATOM   1056 1H2' A   A  33      -8.444 -73.497 -16.001  1.00  0.00           H
ATOM   1057  O2' A   A  33      -8.852 -74.145 -17.750  1.00  0.00           O
ATOM   1058 2HO' A   A  33      -8.906 -73.208 -18.094  1.00  0.00           H
ATOM   1059  O3' A   A  33      -6.439 -72.918 -17.977  1.00  0.00           O
ATOM   1060  P   U   A  34      -5.962 -71.433 -17.584  1.00  0.00           P
ATOM   1061  O1P U   A  34      -5.933 -70.637 -18.837  1.00  0.00           O
ATOM   1062  O2P U   A  34      -4.732 -71.544 -16.758  1.00  0.00           O
ATOM   1063  O5' U   A  34      -7.146 -70.874 -16.674  1.00  0.00           O
ATOM   1064  C5' U   A  34      -6.881 -70.200 -15.444  1.00  0.00           C
ATOM   1065 1H5' U   A  34      -7.175 -69.249 -15.540  1.00  0.00           H
ATOM   1066 2H5' U   A  34      -5.895 -70.229 -15.279  1.00  0.00           H
ATOM   1067  C4' U   A  34      -7.625 -70.871 -14.314  1.00  0.00           C
ATOM   1068  H4' U   A  34      -8.590 -70.833 -14.573  1.00  0.00           H
ATOM   1069  O4' U   A  34      -7.131 -72.231 -14.171  1.00  0.00           O
ATOM   1070  C1' U   A  34      -6.991 -72.550 -12.798  1.00  0.00           C
ATOM   1071  H1' U   A  34      -7.440 -73.421 -12.600  1.00  0.00           H
ATOM   1072  N1  U   A  34      -5.563 -72.749 -12.510  1.00  0.00           N
ATOM   1073  C6  U   A  34      -4.600 -72.489 -13.460  1.00  0.00           C
ATOM   1074  H6  U   A  34      -4.887 -72.162 -14.361  1.00  0.00           H
ATOM   1075  C5  U   A  34      -3.296 -72.658 -13.221  1.00  0.00           C
ATOM   1076  H5  U   A  34      -2.626 -72.457 -13.936  1.00  0.00           H
ATOM   1077  C4  U   A  34      -2.859 -73.126 -11.943  1.00  0.00           C
ATOM   1078  O4  U   A  34      -1.690 -73.304 -11.598  1.00  0.00           O
ATOM   1079  N3  U   A  34      -3.872 -73.369 -11.045  1.00  0.00           N
ATOM   1080  H3  U   A  34      -3.597 -73.701 -10.143  1.00  0.00           H
ATOM   1081  C2  U   A  34      -5.217 -73.206 -11.252  1.00  0.00           C
ATOM   1082  O2  U   A  34      -6.037 -73.448 -10.386  1.00  0.00           O
ATOM   1083  C3' U   A  34      -7.429 -70.238 -12.942  1.00  0.00           C
ATOM   1084  H3' U   A  34      -6.568 -69.747 -12.813  1.00  0.00           H
ATOM   1085  C2' U   A  34      -7.632 -71.416 -11.998  1.00  0.00           C
ATOM   1086 1H2' U   A  34      -7.316 -71.270 -11.061  1.00  0.00           H
ATOM   1087  O2' U   A  34      -9.006 -71.705 -11.824  1.00  0.00           O
ATOM   1088 2HO' U   A  34      -9.438 -70.970 -11.301  1.00  0.00           H
ATOM   1089  O3' U   A  34      -8.369 -69.191 -12.714  1.00  0.00           O
ATOM   1090  P   U   A  35      -7.971 -67.952 -11.769  1.00  0.00           P
ATOM   1091  O1P U   A  35      -9.148 -67.050 -11.701  1.00  0.00           O
ATOM   1092  O2P U   A  35      -6.663 -67.418 -12.227  1.00  0.00           O
ATOM   1093  O5' U   A  35      -7.763 -68.612 -10.334  1.00  0.00           O
ATOM   1094  C5' U   A  35      -8.854 -69.213  -9.636  1.00  0.00           C
ATOM   1095 1H5' U   A  35      -9.138 -70.026 -10.144  1.00  0.00           H
ATOM   1096 2H5' U   A  35      -9.607 -68.555  -9.611  1.00  0.00           H
ATOM   1097  C4' U   A  35      -8.433 -69.588  -8.234  1.00  0.00           C
ATOM   1098  H4' U   A  35      -9.288 -69.771  -7.749  1.00  0.00           H
ATOM   1099  O4' U   A  35      -7.552 -70.742  -8.296  1.00  0.00           O
ATOM   1100  C1' U   A  35      -6.554 -70.636  -7.296  1.00  0.00           C
ATOM   1101  H1' U   A  35      -6.574 -71.445  -6.708  1.00  0.00           H
ATOM   1102  N1  U   A  35      -5.239 -70.633  -7.953  1.00  0.00           N
ATOM   1103  C6  U   A  35      -5.094 -70.238  -9.264  1.00  0.00           C
ATOM   1104  H6  U   A  35      -5.903 -69.941  -9.770  1.00  0.00           H
ATOM   1105  C5  U   A  35      -3.910 -70.238  -9.884  1.00  0.00           C
ATOM   1106  H5  U   A  35      -3.846 -69.948 -10.839  1.00  0.00           H
ATOM   1107  C4  U   A  35      -2.735 -70.653  -9.183  1.00  0.00           C
ATOM   1108  O4  U   A  35      -1.596 -70.710  -9.647  1.00  0.00           O
ATOM   1109  N3  U   A  35      -2.951 -71.027  -7.877  1.00  0.00           N
ATOM   1110  H3  U   A  35      -2.147 -71.319  -7.358  1.00  0.00           H
ATOM   1111  C2  U   A  35      -4.148 -71.043  -7.209  1.00  0.00           C
ATOM   1112  O2  U   A  35      -4.232 -71.396  -6.046  1.00  0.00           O
ATOM   1113  C3' U   A  35      -7.621 -68.536  -7.492  1.00  0.00           C
ATOM   1114  H3' U   A  35      -7.058 -67.942  -8.066  1.00  0.00           H
ATOM   1115  C2' U   A  35      -6.842 -69.372  -6.483  1.00  0.00           C
ATOM   1116 1H2' U   A  35      -6.066 -68.907  -6.057  1.00  0.00           H
ATOM   1117  O2' U   A  35      -7.649 -69.722  -5.374  1.00  0.00           O
ATOM   1118 2HO' U   A  35      -7.845 -68.904  -4.833  1.00  0.00           H
ATOM   1119  O3' U   A  35      -8.464 -67.572  -6.867  1.00  0.00           O
ATOM   1120  P   G   A  36      -7.872 -66.130  -6.469  1.00  0.00           P
ATOM   1121  O1P G   A  36      -8.975 -65.147  -6.618  1.00  0.00           O
ATOM   1122  O2P G   A  36      -6.598 -65.918  -7.205  1.00  0.00           O
ATOM   1123  O5' G   A  36      -7.541 -66.264  -4.916  1.00  0.00           O
ATOM   1124  C5' G   A  36      -6.512 -65.482  -4.311  1.00  0.00           C
ATOM   1125 1H5' G   A  36      -6.946 -64.792  -3.731  1.00  0.00           H
ATOM   1126 2H5' G   A  36      -5.997 -65.029  -5.039  1.00  0.00           H
ATOM   1127  C4' G   A  36      -5.601 -66.365  -3.490  1.00  0.00           C
ATOM   1128  H4' G   A  36      -6.129 -66.582  -2.669  1.00  0.00           H
ATOM   1129  O4' G   A  36      -5.245 -67.538  -4.266  1.00  0.00           O
ATOM   1130  C1' G   A  36      -3.939 -67.962  -3.914  1.00  0.00           C
ATOM   1131  H1' G   A  36      -3.975 -68.889  -3.542  1.00  0.00           H
ATOM   1132  N9  G   A  36      -3.136 -68.041  -5.131  1.00  0.00           N
ATOM   1133  C8  G   A  36      -3.559 -67.828  -6.421  1.00  0.00           C
ATOM   1134  H8  G   A  36      -4.498 -67.580  -6.658  1.00  0.00           H
ATOM   1135  N7  G   A  36      -2.613 -67.981  -7.305  1.00  0.00           N
ATOM   1136  C5  G   A  36      -1.492 -68.309  -6.553  1.00  0.00           C
ATOM   1137  C6  G   A  36      -0.162 -68.590  -6.959  1.00  0.00           C
ATOM   1138  O6  G   A  36       0.308 -68.606  -8.102  1.00  0.00           O
ATOM   1139  N1  G   A  36       0.655 -68.873  -5.871  1.00  0.00           N
ATOM   1140  H1  G   A  36       1.614 -69.084  -6.057  1.00  0.00           H
ATOM   1141  C2  G   A  36       0.248 -68.885  -4.562  1.00  0.00           C
ATOM   1142  N2  G   A  36       1.185 -69.180  -3.657  1.00  0.00           N
ATOM   1143  H21 G   A  36       2.120 -69.376  -3.951  1.00  0.00           H
ATOM   1144  H22 G   A  36       0.951 -69.205  -2.685  1.00  0.00           H
ATOM   1145  N3  G   A  36      -0.986 -68.626  -4.168  1.00  0.00           N
ATOM   1146  C4  G   A  36      -1.799 -68.349  -5.209  1.00  0.00           C
ATOM   1147  C3' G   A  36      -4.259 -65.752  -3.118  1.00  0.00           C
ATOM   1148  H3' G   A  36      -3.892 -65.097  -3.779  1.00  0.00           H
ATOM   1149  C2' G   A  36      -3.385 -66.979  -2.878  1.00  0.00           C
ATOM   1150 1H2' G   A  36      -2.400 -66.806  -2.889  1.00  0.00           H
ATOM   1151  O2' G   A  36      -3.602 -67.512  -1.584  1.00  0.00           O
ATOM   1152 2HO' G   A  36      -3.244 -66.878  -0.898  1.00  0.00           H
ATOM   1153  O3' G   A  36      -4.361 -64.929  -1.959  1.00  0.00           O
ATOM   1154  P   A   A  37      -3.761 -63.436  -1.981  1.00  0.00           P
ATOM   1155  O1P A   A  37      -4.891 -62.510  -2.248  1.00  0.00           O
ATOM   1156  O2P A   A  37      -2.571 -63.415  -2.870  1.00  0.00           O
ATOM   1157  O5' A   A  37      -3.267 -63.192  -0.485  1.00  0.00           O
ATOM   1158  C5' A   A  37      -3.549 -64.134   0.550  1.00  0.00           C
ATOM   1159 1H5' A   A  37      -3.926 -64.958   0.126  1.00  0.00           H
ATOM   1160 2H5' A   A  37      -4.231 -63.731   1.160  1.00  0.00           H
ATOM   1161  C4' A   A  37      -2.286 -64.463   1.314  1.00  0.00           C
ATOM   1162  H4' A   A  37      -2.594 -64.660   2.245  1.00  0.00           H
ATOM   1163  O4' A   A  37      -1.626 -65.588   0.675  1.00  0.00           O
ATOM   1164  C1' A   A  37      -0.221 -65.441   0.787  1.00  0.00           C
ATOM   1165  H1' A   A  37       0.168 -66.240   1.245  1.00  0.00           H
ATOM   1166  N9  A   A  37       0.351 -65.420  -0.559  1.00  0.00           N
ATOM   1167  C8  A   A  37      -0.313 -65.341  -1.758  1.00  0.00           C
ATOM   1168  H8  A   A  37      -1.309 -65.288  -1.829  1.00  0.00           H
ATOM   1169  N7  A   A  37       0.480 -65.342  -2.801  1.00  0.00           N
ATOM   1170  C5  A   A  37       1.752 -65.427  -2.253  1.00  0.00           C
ATOM   1171  C6  A   A  37       3.032 -65.471  -2.833  1.00  0.00           C
ATOM   1172  N6  A   A  37       3.253 -65.433  -4.147  1.00  0.00           N
ATOM   1173  H61 A   A  37       2.483 -65.370  -4.782  1.00  0.00           H
ATOM   1174  H62 A   A  37       4.189 -65.468  -4.498  1.00  0.00           H
ATOM   1175  N1  A   A  37       4.094 -65.557  -2.004  1.00  0.00           N
ATOM   1176  C2  A   A  37       3.876 -65.595  -0.684  1.00  0.00           C
ATOM   1177  H2  A   A  37       4.696 -65.659  -0.116  1.00  0.00           H
ATOM   1178  N3  A   A  37       2.723 -65.560  -0.020  1.00  0.00           N
ATOM   1179  C4  A   A  37       1.687 -65.476  -0.873  1.00  0.00           C
ATOM   1180  C3' A   A  37      -1.224 -63.374   1.332  1.00  0.00           C
ATOM   1181  H3' A   A  37      -1.198 -62.784   0.525  1.00  0.00           H
ATOM   1182  C2' A   A  37       0.053 -64.166   1.586  1.00  0.00           C
ATOM   1183 1H2' A   A  37       0.902 -63.672   1.399  1.00  0.00           H
ATOM   1184  O2' A   A  37       0.183 -64.510   2.952  1.00  0.00           O
ATOM   1185 2HO' A   A  37       0.363 -63.685   3.488  1.00  0.00           H
ATOM   1186  O3' A   A  37      -1.480 -62.408   2.349  1.00  0.00           O
ATOM   1187  P   U   A  38      -0.793 -60.955   2.262  1.00  0.00           P
ATOM   1188  O1P U   A  38      -1.565 -60.046   3.147  1.00  0.00           O
ATOM   1189  O2P U   A  38      -0.604 -60.600   0.833  1.00  0.00           O
ATOM   1190  O5' U   A  38       0.646 -61.172   2.910  1.00  0.00           O
ATOM   1191  C5' U   A  38       0.787 -61.692   4.231  1.00  0.00           C
ATOM   1192 1H5' U   A  38       0.387 -62.608   4.249  1.00  0.00           H
ATOM   1193 2H5' U   A  38       0.282 -61.096   4.855  1.00  0.00           H
ATOM   1194  C4' U   A  38       2.246 -61.745   4.616  1.00  0.00           C
ATOM   1195  H4' U   A  38       2.250 -61.894   5.605  1.00  0.00           H
ATOM   1196  O4' U   A  38       2.889 -62.818   3.876  1.00  0.00           O
ATOM   1197  C1' U   A  38       4.187 -62.415   3.477  1.00  0.00           C
ATOM   1198  H1' U   A  38       4.860 -63.094   3.770  1.00  0.00           H
ATOM   1199  N1  U   A  38       4.235 -62.389   2.008  1.00  0.00           N
ATOM   1200  C6  U   A  38       3.101 -62.165   1.260  1.00  0.00           C
ATOM   1201  H6  U   A  38       2.233 -62.017   1.733  1.00  0.00           H
ATOM   1202  C5  U   A  38       3.120 -62.139  -0.076  1.00  0.00           C
ATOM   1203  H5  U   A  38       2.275 -61.974  -0.585  1.00  0.00           H
ATOM   1204  C4  U   A  38       4.347 -62.347  -0.778  1.00  0.00           C
ATOM   1205  O4  U   A  38       4.492 -62.344  -2.000  1.00  0.00           O
ATOM   1206  N3  U   A  38       5.440 -62.563   0.030  1.00  0.00           N
ATOM   1207  H3  U   A  38       6.314 -62.711  -0.433  1.00  0.00           H
ATOM   1208  C2  U   A  38       5.460 -62.597   1.400  1.00  0.00           C
ATOM   1209  O2  U   A  38       6.485 -62.795   2.025  1.00  0.00           O
ATOM   1210  C3' U   A  38       3.056 -60.503   4.271  1.00  0.00           C
ATOM   1211  H3' U   A  38       2.728 -59.981   3.484  1.00  0.00           H
ATOM   1212  C2' U   A  38       4.467 -61.059   4.125  1.00  0.00           C
ATOM   1213 1H2' U   A  38       5.119 -60.451   3.671  1.00  0.00           H
ATOM   1214  O2' U   A  38       5.066 -61.277   5.387  1.00  0.00           O
ATOM   1215 2HO' U   A  38       5.255 -60.397   5.823  1.00  0.00           H
ATOM   1216  O3' U   A  38       2.964 -59.515   5.293  1.00  0.00           O
ATOM   1217  P   C   A  39       3.418 -58.002   4.986  1.00  0.00           P
ATOM   1218  O1P C   A  39       2.634 -57.114   5.882  1.00  0.00           O
ATOM   1219  O2P C   A  39       3.377 -57.784   3.517  1.00  0.00           O
ATOM   1220  O5' C   A  39       4.942 -57.956   5.448  1.00  0.00           O
ATOM   1221  C5' C   A  39       5.341 -58.459   6.722  1.00  0.00           C
ATOM   1222 1H5' C   A  39       5.004 -59.397   6.805  1.00  0.00           H
ATOM   1223 2H5' C   A  39       4.919 -57.889   7.427  1.00  0.00           H
ATOM   1224  C4' C   A  39       6.846 -58.426   6.848  1.00  0.00           C
ATOM   1225  H4' C   A  39       7.026 -58.521   7.827  1.00  0.00           H
ATOM   1226  O4' C   A  39       7.411 -59.507   6.056  1.00  0.00           O
ATOM   1227  C1' C   A  39       8.604 -59.067   5.429  1.00  0.00           C
ATOM   1228  H1' C   A  39       9.350 -59.701   5.633  1.00  0.00           H
ATOM   1229  N1  C   A  39       8.405 -59.105   3.970  1.00  0.00           N
ATOM   1230  C6  C   A  39       7.174 -58.869   3.426  1.00  0.00           C
ATOM   1231  H6  C   A  39       6.400 -58.671   4.028  1.00  0.00           H
ATOM   1232  C5  C   A  39       6.987 -58.898   2.100  1.00  0.00           C
ATOM   1233  H5  C   A  39       6.088 -58.726   1.698  1.00  0.00           H
ATOM   1234  C4  C   A  39       8.120 -59.184   1.284  1.00  0.00           C
ATOM   1235  N4  C   A  39       7.998 -59.223  -0.042  1.00  0.00           N
ATOM   1236  H41 C   A  39       7.110 -59.051  -0.468  1.00  0.00           H
ATOM   1237  H42 C   A  39       8.795 -59.424  -0.612  1.00  0.00           H
ATOM   1238  N3  C   A  39       9.325 -59.418   1.805  1.00  0.00           N
ATOM   1239  C2  C   A  39       9.499 -59.385   3.145  1.00  0.00           C
ATOM   1240  O2  C   A  39      10.605 -59.597   3.665  1.00  0.00           O
ATOM   1241  C3' C   A  39       7.518 -57.171   6.310  1.00  0.00           C
ATOM   1242  H3' C   A  39       7.042 -56.713   5.559  1.00  0.00           H
ATOM   1243  C2' C   A  39       8.915 -57.671   5.966  1.00  0.00           C
ATOM   1244 1H2' C   A  39       9.457 -57.060   5.389  1.00  0.00           H
ATOM   1245  O2' C   A  39       9.714 -57.801   7.127  1.00  0.00           O
ATOM   1246 2HO' C   A  39       9.925 -56.893   7.490  1.00  0.00           H
ATOM   1247  O3' C   A  39       7.531 -56.127   7.280  1.00  0.00           O
ATOM   1248  P   A   A  40       7.755 -54.603   6.815  1.00  0.00           P
ATOM   1249  O1P A   A  40       7.115 -53.734   7.835  1.00  0.00           O
ATOM   1250  O2P A   A  40       7.360 -54.474   5.389  1.00  0.00           O
ATOM   1251  O5' A   A  40       9.333 -54.401   6.914  1.00  0.00           O
ATOM   1252  C5' A   A  40      10.046 -54.765   8.094  1.00  0.00           C
ATOM   1253 1H5' A   A  40       9.853 -55.726   8.290  1.00  0.00           H
ATOM   1254 2H5' A   A  40       9.711 -54.198   8.847  1.00  0.00           H
ATOM   1255  C4' A   A  40      11.528 -54.555   7.894  1.00  0.00           C
ATOM   1256  H4' A   A  40      11.920 -54.608   8.812  1.00  0.00           H
ATOM   1257  O4' A   A  40      12.036 -55.577   6.994  1.00  0.00           O
ATOM   1258  C1' A   A  40      13.029 -55.020   6.151  1.00  0.00           C
ATOM   1259  H1' A   A  40      13.868 -55.562   6.204  1.00  0.00           H
ATOM   1260  N9  A   A  40      12.567 -55.116   4.767  1.00  0.00           N
ATOM   1261  C8  A   A  40      11.281 -55.285   4.318  1.00  0.00           C
ATOM   1262  H8  A   A  40      10.495 -55.365   4.931  1.00  0.00           H
ATOM   1263  N7  A   A  40      11.179 -55.332   3.012  1.00  0.00           N
ATOM   1264  C5  A   A  40      12.487 -55.184   2.570  1.00  0.00           C
ATOM   1265  C6  A   A  40      13.054 -55.147   1.285  1.00  0.00           C
ATOM   1266  N6  A   A  40      12.348 -55.264   0.160  1.00  0.00           N
ATOM   1267  H61 A   A  40      11.356 -55.386   0.202  1.00  0.00           H
ATOM   1268  H62 A   A  40      12.810 -55.230  -0.726  1.00  0.00           H
ATOM   1269  N1  A   A  40      14.391 -54.985   1.192  1.00  0.00           N
ATOM   1270  C2  A   A  40      15.102 -54.869   2.321  1.00  0.00           C
ATOM   1271  H2  A   A  40      16.087 -54.752   2.197  1.00  0.00           H
ATOM   1272  N3  A   A  40      14.684 -54.887   3.585  1.00  0.00           N
ATOM   1273  C4  A   A  40      13.351 -55.050   3.641  1.00  0.00           C
ATOM   1274  C3' A   A  40      11.919 -53.244   7.228  1.00  0.00           C
ATOM   1275  H3' A   A  40      11.250 -52.868   6.587  1.00  0.00           H
ATOM   1276  C2' A   A  40      13.271 -53.584   6.615  1.00  0.00           C
ATOM   1277 1H2' A   A  40      13.612 -52.926   5.944  1.00  0.00           H
ATOM   1278  O2' A   A  40      14.292 -53.594   7.594  1.00  0.00           O
ATOM   1279 2HO' A   A  40      14.462 -52.660   7.908  1.00  0.00           H
ATOM   1280  O3' A   A  40      11.997 -52.177   8.170  1.00  0.00           O
ATOM   1281  P   C   A  41      11.963 -50.653   7.657  1.00  0.00           P
ATOM   1282  O1P C   A  41      11.602 -49.804   8.821  1.00  0.00           O
ATOM   1283  O2P C   A  41      11.145 -50.585   6.419  1.00  0.00           O
ATOM   1284  O5' C   A  41      13.477 -50.343   7.268  1.00  0.00           O
ATOM   1285  C5' C   A  41      14.538 -50.602   8.184  1.00  0.00           C
ATOM   1286 1H5' C   A  41      14.455 -51.549   8.495  1.00  0.00           H
ATOM   1287 2H5' C   A  41      14.432 -49.985   8.964  1.00  0.00           H
ATOM   1288  C4' C   A  41      15.873 -50.381   7.513  1.00  0.00           C
ATOM   1289  H4' C   A  41      16.538 -50.385   8.260  1.00  0.00           H
ATOM   1290  O4' C   A  41      16.097 -51.436   6.540  1.00  0.00           O
ATOM   1291  C1' C   A  41      16.793 -50.913   5.422  1.00  0.00           C
ATOM   1292  H1' C   A  41      17.636 -51.431   5.275  1.00  0.00           H
ATOM   1293  N1  C   A  41      15.962 -51.111   4.223  1.00  0.00           N
ATOM   1294  C6  C   A  41      14.599 -51.029   4.293  1.00  0.00           C
ATOM   1295  H6  C   A  41      14.163 -50.834   5.171  1.00  0.00           H
ATOM   1296  C5  C   A  41      13.839 -51.206   3.205  1.00  0.00           C
ATOM   1297  H5  C   A  41      12.842 -51.147   3.253  1.00  0.00           H
ATOM   1298  C4  C   A  41      14.506 -51.482   1.976  1.00  0.00           C
ATOM   1299  N4  C   A  41      13.805 -51.666   0.859  1.00  0.00           N
ATOM   1300  H41 C   A  41      12.807 -51.611   0.880  1.00  0.00           H
ATOM   1301  H42 C   A  41      14.277 -51.859  -0.001  1.00  0.00           H
ATOM   1302  N3  C   A  41      15.835 -51.565   1.897  1.00  0.00           N
ATOM   1303  C2  C   A  41      16.590 -51.384   3.003  1.00  0.00           C
ATOM   1304  O2  C   A  41      17.827 -51.454   2.966  1.00  0.00           O
ATOM   1305  C3' C   A  41      15.996 -49.099   6.706  1.00  0.00           C
ATOM   1306  H3' C   A  41      15.149 -48.767   6.291  1.00  0.00           H
ATOM   1307  C2' C   A  41      17.102 -49.444   5.715  1.00  0.00           C
ATOM   1308 1H2' C   A  41      17.185 -48.821   4.937  1.00  0.00           H
ATOM   1309  O2' C   A  41      18.378 -49.365   6.321  1.00  0.00           O
ATOM   1310 2HO' C   A  41      18.594 -48.409   6.519  1.00  0.00           H
ATOM   1311  O3' C   A  41      16.329 -47.988   7.534  1.00  0.00           O
ATOM   1312  P   A   A  42      16.016 -46.491   7.031  1.00  0.00           P
ATOM   1313  O1P A   A  42      15.791 -45.660   8.242  1.00  0.00           O
ATOM   1314  O2P A   A  42      14.973 -46.546   5.976  1.00  0.00           O
ATOM   1315  O5' A   A  42      17.381 -46.021   6.358  1.00  0.00           O
ATOM   1316  C5' A   A  42      18.609 -46.059   7.083  1.00  0.00           C
ATOM   1317 1H5' A   A  42      18.683 -46.955   7.522  1.00  0.00           H
ATOM   1318 2H5' A   A  42      18.578 -45.346   7.784  1.00  0.00           H
ATOM   1319  C4' A   A  42      19.775 -45.831   6.150  1.00  0.00           C
ATOM   1320  H4' A   A  42      20.580 -45.828   6.743  1.00  0.00           H
ATOM   1321  O4' A   A  42      19.800 -46.887   5.153  1.00  0.00           O
ATOM   1322  C1' A   A  42      20.235 -46.359   3.911  1.00  0.00           C
ATOM   1323  H1' A   A  42      21.020 -46.880   3.576  1.00  0.00           H
ATOM   1324  N9  A   A  42      19.168 -46.545   2.928  1.00  0.00           N
ATOM   1325  C8  A   A  42      17.843 -46.818   3.161  1.00  0.00           C
ATOM   1326  H8  A   A  42      17.460 -46.924   4.079  1.00  0.00           H
ATOM   1327  N7  A   A  42      17.127 -46.927   2.069  1.00  0.00           N
ATOM   1328  C5  A   A  42      18.042 -46.710   1.047  1.00  0.00           C
ATOM   1329  C6  A   A  42      17.911 -46.690  -0.352  1.00  0.00           C
ATOM   1330  N6  A   A  42      16.760 -46.901  -0.992  1.00  0.00           N
ATOM   1331  H61 A   A  42      15.926 -47.087  -0.473  1.00  0.00           H
ATOM   1332  H62 A   A  42      16.731 -46.874  -1.991  1.00  0.00           H
ATOM   1333  N1  A   A  42      19.019 -46.444  -1.083  1.00  0.00           N
ATOM   1334  C2  A   A  42      20.176 -46.233  -0.443  1.00  0.00           C
ATOM   1335  H2  A   A  42      20.965 -46.055  -1.031  1.00  0.00           H
ATOM   1336  N3  A   A  42      20.425 -46.226   0.865  1.00  0.00           N
ATOM   1337  C4  A   A  42      19.303 -46.474   1.563  1.00  0.00           C
ATOM   1338  C3' A   A  42      19.717 -44.551   5.330  1.00  0.00           C
ATOM   1339  H3' A   A  42      18.799 -44.229   5.096  1.00  0.00           H
ATOM   1340  C2' A   A  42      20.601 -44.892   4.137  1.00  0.00           C
ATOM   1341 1H2' A   A  42      20.528 -44.266   3.361  1.00  0.00           H
ATOM   1342  O2' A   A  42      21.974 -44.817   4.473  1.00  0.00           O
ATOM   1343 2HO' A   A  42      22.229 -43.862   4.624  1.00  0.00           H
ATOM   1344  O3' A   A  42      20.199 -43.429   6.066  1.00  0.00           O
ATOM   1345  P   A   A  43      19.839 -41.939   5.578  1.00  0.00           P
ATOM   1346  O1P A   A  43      19.981 -41.044   6.755  1.00  0.00           O
ATOM   1347  O2P A   A  43      18.551 -41.977   4.838  1.00  0.00           O
ATOM   1348  O5' A   A  43      20.996 -41.582   4.542  1.00  0.00           O
ATOM   1349  C5' A   A  43      22.368 -41.636   4.928  1.00  0.00           C
ATOM   1350 1H5' A   A  43      22.552 -42.548   5.294  1.00  0.00           H
ATOM   1351 2H5' A   A  43      22.517 -40.953   5.643  1.00  0.00           H
ATOM   1352  C4' A   A  43      23.255 -41.356   3.738  1.00  0.00           C
ATOM   1353  H4' A   A  43      24.180 -41.310   4.116  1.00  0.00           H
ATOM   1354  O4' A   A  43      23.087 -42.414   2.758  1.00  0.00           O
ATOM   1355  C1' A   A  43      23.209 -41.876   1.453  1.00  0.00           C
ATOM   1356  H1' A   A  43      23.937 -42.351   0.958  1.00  0.00           H
ATOM   1357  N9  A   A  43      21.970 -42.145   0.723  1.00  0.00           N
ATOM   1358  C8  A   A  43      20.735 -42.450   1.239  1.00  0.00           C
ATOM   1359  H8  A   A  43      20.555 -42.522   2.220  1.00  0.00           H
ATOM   1360  N7  A   A  43      19.813 -42.638   0.326  1.00  0.00           N
ATOM   1361  C5  A   A  43      20.487 -42.442  -0.872  1.00  0.00           C
ATOM   1362  C6  A   A  43      20.069 -42.498  -2.214  1.00  0.00           C
ATOM   1363  N6  A   A  43      18.822 -42.779  -2.590  1.00  0.00           N
ATOM   1364  H61 A   A  43      18.122 -42.965  -1.901  1.00  0.00           H
ATOM   1365  H62 A   A  43      18.586 -42.804  -3.562  1.00  0.00           H
ATOM   1366  N1  A   A  43      20.990 -42.252  -3.169  1.00  0.00           N
ATOM   1367  C2  A   A  43      22.244 -41.969  -2.793  1.00  0.00           C
ATOM   1368  H2  A   A  43      22.886 -41.793  -3.539  1.00  0.00           H
ATOM   1369  N3  A   A  43      22.758 -41.888  -1.567  1.00  0.00           N
ATOM   1370  C4  A   A  43      21.816 -42.138  -0.642  1.00  0.00           C
ATOM   1371  C3' A   A  43      22.934 -40.086   2.966  1.00  0.00           C
ATOM   1372  H3' A   A  43      21.971 -39.815   2.964  1.00  0.00           H
ATOM   1373  C2' A   A  43      23.521 -40.385   1.591  1.00  0.00           C
ATOM   1374 1H2' A   A  43      23.219 -39.774   0.859  1.00  0.00           H
ATOM   1375  O2' A   A  43      24.926 -40.217   1.582  1.00  0.00           O
ATOM   1376 2HO' A   A  43      25.146 -39.246   1.672  1.00  0.00           H
ATOM   1377  O3' A   A  43      23.520 -38.937   3.572  1.00  0.00           O
ATOM   1378  P   C   A  44      23.016 -37.468   3.154  1.00  0.00           P
ATOM   1379  O1P C   A  44      23.357 -36.548   4.269  1.00  0.00           O
ATOM   1380  O2P C   A  44      21.609 -37.563   2.687  1.00  0.00           O
ATOM   1381  O5' C   A  44      23.926 -37.090   1.903  1.00  0.00           O
ATOM   1382  C5' C   A  44      25.349 -37.080   2.005  1.00  0.00           C
ATOM   1383 1H5' C   A  44      25.643 -37.975   2.340  1.00  0.00           H
ATOM   1384 2H5' C   A  44      25.608 -36.375   2.665  1.00  0.00           H
ATOM   1385  C4' C   A  44      25.966 -36.793   0.657  1.00  0.00           C
ATOM   1386  H4' C   A  44      26.939 -36.651   0.840  1.00  0.00           H
ATOM   1387  O4' C   A  44      25.713 -37.917  -0.226  1.00  0.00           O
ATOM   1388  C1' C   A  44      25.483 -37.449  -1.543  1.00  0.00           C
ATOM   1389  H1' C   A  44      26.130 -37.882  -2.171  1.00  0.00           H
ATOM   1390  N1  C   A  44      24.138 -37.877  -1.961  1.00  0.00           N
ATOM   1391  C6  C   A  44      23.144 -38.062  -1.041  1.00  0.00           C
ATOM   1392  H6  C   A  44      23.334 -37.903  -0.072  1.00  0.00           H
ATOM   1393  C5  C   A  44      21.919 -38.453  -1.416  1.00  0.00           C
ATOM   1394  H5  C   A  44      21.189 -38.589  -0.746  1.00  0.00           H
ATOM   1395  C4  C   A  44      21.696 -38.668  -2.807  1.00  0.00           C
ATOM   1396  N4  C   A  44      20.500 -39.060  -3.243  1.00  0.00           N
ATOM   1397  H41 C   A  44      19.754 -39.205  -2.593  1.00  0.00           H
ATOM   1398  H42 C   A  44      20.348 -39.210  -4.220  1.00  0.00           H
ATOM   1399  N3  C   A  44      22.659 -38.489  -3.713  1.00  0.00           N
ATOM   1400  C2  C   A  44      23.890 -38.093  -3.320  1.00  0.00           C
ATOM   1401  O2  C   A  44      24.807 -37.914  -4.135  1.00  0.00           O
ATOM   1402  C3' C   A  44      25.389 -35.593  -0.080  1.00  0.00           C
ATOM   1403  H3' C   A  44      24.433 -35.384   0.124  1.00  0.00           H
ATOM   1404  C2' C   A  44      25.669 -35.931  -1.540  1.00  0.00           C
ATOM   1405 1H2' C   A  44      25.145 -35.398  -2.204  1.00  0.00           H
ATOM   1406  O2' C   A  44      27.010 -35.642  -1.887  1.00  0.00           O
ATOM   1407 2HO' C   A  44      27.148 -34.652  -1.889  1.00  0.00           H
ATOM   1408  O3' C   A  44      26.016 -34.380   0.327  1.00  0.00           O
ATOM   1409  P   C   A  45      25.371 -32.966  -0.088  1.00  0.00           P
ATOM   1410  O1P C   A  45      25.661 -32.008   1.009  1.00  0.00           O
ATOM   1411  O2P C   A  45      23.964 -33.191  -0.511  1.00  0.00           O
ATOM   1412  O5' C   A  45      26.208 -32.523  -1.369  1.00  0.00           O
ATOM   1413  C5' C   A  45      27.633 -32.466  -1.333  1.00  0.00           C
ATOM   1414 1H5' C   A  45      27.972 -33.360  -1.041  1.00  0.00           H
ATOM   1415 2H5' C   A  45      27.899 -31.774  -0.662  1.00  0.00           H
ATOM   1416  C4' C   A  45      28.177 -32.115  -2.698  1.00  0.00           C
ATOM   1417  H4' C   A  45      29.133 -31.870  -2.538  1.00  0.00           H
ATOM   1418  O4' C   A  45      28.017 -33.261  -3.579  1.00  0.00           O
ATOM   1419  C1' C   A  45      27.666 -32.820  -4.880  1.00  0.00           C
ATOM   1420  H1' C   A  45      28.293 -33.210  -5.555  1.00  0.00           H
ATOM   1421  N1  C   A  45      26.327 -33.342  -5.205  1.00  0.00           N
ATOM   1422  C6  C   A  45      25.501 -33.813  -4.223  1.00  0.00           C
ATOM   1423  H6  C   A  45      25.811 -33.802  -3.272  1.00  0.00           H
ATOM   1424  C5  C   A  45      24.284 -34.289  -4.513  1.00  0.00           C
ATOM   1425  H5  C   A  45      23.677 -34.634  -3.797  1.00  0.00           H
ATOM   1426  C4  C   A  45      23.887 -34.285  -5.882  1.00  0.00           C
ATOM   1427  N4  C   A  45      22.688 -34.750  -6.234  1.00  0.00           N
ATOM   1428  H41 C   A  45      22.064 -35.103  -5.537  1.00  0.00           H
ATOM   1429  H42 C   A  45      22.413 -34.746  -7.195  1.00  0.00           H
ATOM   1430  N3  C   A  45      24.685 -33.827  -6.848  1.00  0.00           N
ATOM   1431  C2  C   A  45      25.911 -33.348  -6.540  1.00  0.00           C
ATOM   1432  O2  C   A  45      26.678 -32.914  -7.411  1.00  0.00           O
ATOM   1433  C3' C   A  45      27.462 -30.981  -3.420  1.00  0.00           C
ATOM   1434  H3' C   A  45      26.494 -30.870  -3.196  1.00  0.00           H
ATOM   1435  C2' C   A  45      27.750 -31.295  -4.883  1.00  0.00           C
ATOM   1436 1H2' C   A  45      27.187 -30.798  -5.543  1.00  0.00           H
ATOM   1437  O2' C   A  45      29.066 -30.918  -5.242  1.00  0.00           O
ATOM   1438 2HO' C   A  45      29.137 -29.921  -5.248  1.00  0.00           H
ATOM   1439  O3' C   A  45      27.964 -29.706  -3.027  1.00  0.00           O
ATOM   1440  P   A   A  46      27.154 -28.372  -3.417  1.00  0.00           P
ATOM   1441  O1P A   A  46      27.348 -27.400  -2.312  1.00  0.00           O
ATOM   1442  O2P A   A  46      25.777 -28.751  -3.827  1.00  0.00           O
ATOM   1443  O5' A   A  46      27.920 -27.818  -4.700  1.00  0.00           O
ATOM   1444  C5' A   A  46      29.330 -27.601  -4.676  1.00  0.00           C
ATOM   1445 1H5' A   A  46      29.754 -28.366  -4.191  1.00  0.00           H
ATOM   1446 2H5' A   A  46      29.505 -26.752  -4.177  1.00  0.00           H
ATOM   1447  C4' A   A  46      29.868 -27.506  -6.085  1.00  0.00           C
ATOM   1448  H4' A   A  46      30.863 -27.505  -5.985  1.00  0.00           H
ATOM   1449  O4' A   A  46      29.377 -28.637  -6.853  1.00  0.00           O
ATOM   1450  C1' A   A  46      29.089 -28.229  -8.178  1.00  0.00           C
ATOM   1451  H1' A   A  46      29.588 -28.804  -8.826  1.00  0.00           H
ATOM   1452  N9  A   A  46      27.667 -28.460  -8.432  1.00  0.00           N
ATOM   1453  C8  A   A  46      26.703 -28.833  -7.528  1.00  0.00           C
ATOM   1454  H8  A   A  46      26.894 -28.988  -6.559  1.00  0.00           H
ATOM   1455  N7  A   A  46      25.510 -28.967  -8.052  1.00  0.00           N
ATOM   1456  C5  A   A  46      25.698 -28.661  -9.392  1.00  0.00           C
ATOM   1457  C6  A   A  46      24.815 -28.618 -10.486  1.00  0.00           C
ATOM   1458  N6  A   A  46      23.513 -28.894 -10.398  1.00  0.00           N
ATOM   1459  H61 A   A  46      23.114 -29.149  -9.517  1.00  0.00           H
ATOM   1460  H62 A   A  46      22.936 -28.846 -11.213  1.00  0.00           H
ATOM   1461  N1  A   A  46      25.322 -28.278 -11.690  1.00  0.00           N
ATOM   1462  C2  A   A  46      26.630 -27.998 -11.779  1.00  0.00           C
ATOM   1463  H2  A   A  46      26.955 -27.751 -12.692  1.00  0.00           H
ATOM   1464  N3  A   A  46      27.559 -28.002 -10.824  1.00  0.00           N
ATOM   1465  C4  A   A  46      27.022 -28.346  -9.641  1.00  0.00           C
ATOM   1466  C3' A   A  46      29.424 -26.281  -6.874  1.00  0.00           C
ATOM   1467  H3' A   A  46      28.537 -25.899  -6.614  1.00  0.00           H
ATOM   1468  C2' A   A  46      29.507 -26.765  -8.319  1.00  0.00           C
ATOM   1469 1H2' A   A  46      29.010 -26.208  -8.984  1.00  0.00           H
ATOM   1470  O2' A   A  46      30.839 -26.716  -8.794  1.00  0.00           O
ATOM   1471 2HO' A   A  46      31.124 -25.762  -8.890  1.00  0.00           H
ATOM   1472  O3' A   A  46      30.284 -25.169  -6.625  1.00  0.00           O
ATOM   1473  P   G   A  47      29.668 -23.686  -6.497  1.00  0.00           P
ATOM   1474  O1P G   A  47      30.531 -22.940  -5.547  1.00  0.00           O
ATOM   1475  O2P G   A  47      28.208 -23.784  -6.237  1.00  0.00           O
ATOM   1476  O5' G   A  47      29.877 -23.053  -7.944  1.00  0.00           O
ATOM   1477  C5' G   A  47      29.454 -23.747  -9.116  1.00  0.00           C
ATOM   1478 1H5' G   A  47      28.653 -24.297  -8.879  1.00  0.00           H
ATOM   1479 2H5' G   A  47      30.198 -24.349  -9.406  1.00  0.00           H
ATOM   1480  C4' G   A  47      29.114 -22.766 -10.211  1.00  0.00           C
ATOM   1481  H4' G   A  47      29.977 -22.321 -10.450  1.00  0.00           H
ATOM   1482  O4' G   A  47      28.525 -23.503 -11.321  1.00  0.00           O
ATOM   1483  C1' G   A  47      27.354 -22.845 -11.766  1.00  0.00           C
ATOM   1484  H1' G   A  47      27.319 -22.813 -12.765  1.00  0.00           H
ATOM   1485  N9  G   A  47      26.198 -23.638 -11.357  1.00  0.00           N
ATOM   1486  C8  G   A  47      25.982 -24.215 -10.129  1.00  0.00           C
ATOM   1487  H8  G   A  47      26.623 -24.139  -9.365  1.00  0.00           H
ATOM   1488  N7  G   A  47      24.858 -24.872 -10.058  1.00  0.00           N
ATOM   1489  C5  G   A  47      24.293 -24.719 -11.317  1.00  0.00           C
ATOM   1490  C6  G   A  47      23.069 -25.209 -11.841  1.00  0.00           C
ATOM   1491  O6  G   A  47      22.210 -25.900 -11.281  1.00  0.00           O
ATOM   1492  N1  G   A  47      22.886 -24.817 -13.162  1.00  0.00           N
ATOM   1493  H1  G   A  47      22.048 -25.115 -13.620  1.00  0.00           H
ATOM   1494  C2  G   A  47      23.764 -24.054 -13.886  1.00  0.00           C
ATOM   1495  N2  G   A  47      23.408 -23.786 -15.145  1.00  0.00           N
ATOM   1496  H21 G   A  47      22.544 -24.138 -15.506  1.00  0.00           H
ATOM   1497  H22 G   A  47      24.005 -23.234 -15.727  1.00  0.00           H
ATOM   1498  N3  G   A  47      24.907 -23.589 -13.413  1.00  0.00           N
ATOM   1499  C4  G   A  47      25.107 -23.958 -12.130  1.00  0.00           C
ATOM   1500  C3' G   A  47      28.080 -21.709  -9.840  1.00  0.00           C
ATOM   1501  H3' G   A  47      27.464 -21.953  -9.091  1.00  0.00           H
ATOM   1502  C2' G   A  47      27.390 -21.440 -11.171  1.00  0.00           C
ATOM   1503 1H2' G   A  47      26.528 -20.936 -11.116  1.00  0.00           H
ATOM   1504  O2' G   A  47      28.189 -20.615 -11.999  1.00  0.00           O
ATOM   1505 2HO' G   A  47      28.220 -19.691 -11.618  1.00  0.00           H
ATOM   1506  O3' G   A  47      28.693 -20.542  -9.300  1.00  0.00           O
ATOM   1507  P   U   A  48      27.825 -19.524  -8.407  1.00  0.00           P
ATOM   1508  O1P U   A  48      28.733 -18.432  -7.971  1.00  0.00           O
ATOM   1509  O2P U   A  48      27.080 -20.308  -7.389  1.00  0.00           O
ATOM   1510  O5' U   A  48      26.770 -18.912  -9.432  1.00  0.00           O
ATOM   1511  C5' U   A  48      27.195 -18.101 -10.527  1.00  0.00           C
ATOM   1512 1H5' U   A  48      28.005 -18.526 -10.931  1.00  0.00           H
ATOM   1513 2H5' U   A  48      27.435 -17.199 -10.169  1.00  0.00           H
ATOM   1514  C4' U   A  48      26.092 -17.985 -11.555  1.00  0.00           C
ATOM   1515  H4' U   A  48      26.519 -17.515 -12.328  1.00  0.00           H
ATOM   1516  O4' U   A  48      25.604 -19.309 -11.884  1.00  0.00           O
ATOM   1517  C1' U   A  48      24.244 -19.227 -12.268  1.00  0.00           C
ATOM   1518  H1' U   A  48      24.154 -19.479 -13.231  1.00  0.00           H
ATOM   1519  N1  U   A  48      23.486 -20.225 -11.499  1.00  0.00           N
ATOM   1520  C6  U   A  48      23.836 -20.550 -10.208  1.00  0.00           C
ATOM   1521  H6  U   A  48      24.622 -20.093  -9.792  1.00  0.00           H
ATOM   1522  C5  U   A  48      23.162 -21.455  -9.490  1.00  0.00           C
ATOM   1523  H5  U   A  48      23.448 -21.666  -8.555  1.00  0.00           H
ATOM   1524  C4  U   A  48      22.032 -22.121 -10.060  1.00  0.00           C
ATOM   1525  O4  U   A  48      21.331 -22.964  -9.501  1.00  0.00           O
ATOM   1526  N3  U   A  48      21.738 -21.748 -11.351  1.00  0.00           N
ATOM   1527  H3  U   A  48      20.951 -22.195 -11.776  1.00  0.00           H
ATOM   1528  C2  U   A  48      22.407 -20.829 -12.118  1.00  0.00           C
ATOM   1529  O2  U   A  48      22.068 -20.572 -13.258  1.00  0.00           O
ATOM   1530  C3' U   A  48      24.843 -17.243 -11.105  1.00  0.00           C
ATOM   1531  H3' U   A  48      24.624 -17.323 -10.133  1.00  0.00           H
ATOM   1532  C2' U   A  48      23.771 -17.787 -12.047  1.00  0.00           C
ATOM   1533 1H2' U   A  48      22.830 -17.655 -11.734  1.00  0.00           H
ATOM   1534  O2' U   A  48      23.796 -17.111 -13.290  1.00  0.00           O
ATOM   1535 2HO' U   A  48      23.489 -16.168 -13.163  1.00  0.00           H
ATOM   1536  O3' U   A  48      25.008 -15.832 -11.229  1.00  0.00           O
ATOM   1537  P   U   A  49      24.155 -14.839 -10.292  1.00  0.00           P
ATOM   1538  O1P U   A  49      24.669 -13.467 -10.537  1.00  0.00           O
ATOM   1539  O2P U   A  49      24.147 -15.381  -8.909  1.00  0.00           O
ATOM   1540  O5' U   A  49      22.676 -14.919 -10.884  1.00  0.00           O
ATOM   1541  C5' U   A  49      21.647 -15.645 -10.213  1.00  0.00           C
ATOM   1542 1H5' U   A  49      21.129 -15.002  -9.650  1.00  0.00           H
ATOM   1543 2H5' U   A  49      22.080 -16.328  -9.625  1.00  0.00           H
ATOM   1544  C4' U   A  49      20.742 -16.313 -11.221  1.00  0.00           C
ATOM   1545  H4' U   A  49      20.989 -15.900 -12.098  1.00  0.00           H
ATOM   1546  O4' U   A  49      20.964 -17.750 -11.170  1.00  0.00           O
ATOM   1547  C1' U   A  49      19.736 -18.430 -11.366  1.00  0.00           C
ATOM   1548  H1' U   A  49      19.824 -19.090 -12.112  1.00  0.00           H
ATOM   1549  N1  U   A  49      19.439 -19.208 -10.154  1.00  0.00           N
ATOM   1550  C6  U   A  49      19.561 -18.651  -8.900  1.00  0.00           C
ATOM   1551  H6  U   A  49      19.868 -17.702  -8.821  1.00  0.00           H
ATOM   1552  C5  U   A  49      19.284 -19.334  -7.785  1.00  0.00           C
ATOM   1553  H5  U   A  49      19.384 -18.895  -6.892  1.00  0.00           H
ATOM   1554  C4  U   A  49      18.845 -20.691  -7.868  1.00  0.00           C
ATOM   1555  O4  U   A  49      18.544 -21.413  -6.918  1.00  0.00           O
ATOM   1556  N3  U   A  49      18.751 -21.185  -9.148  1.00  0.00           N
ATOM   1557  H3  U   A  49      18.448 -22.134  -9.238  1.00  0.00           H
ATOM   1558  C2  U   A  49      19.027 -20.519 -10.314  1.00  0.00           C
ATOM   1559  O2  U   A  49      18.917 -21.051 -11.403  1.00  0.00           O
ATOM   1560  C3' U   A  49      19.248 -16.158 -10.977  1.00  0.00           C
ATOM   1561  H3' U   A  49      18.976 -16.064 -10.019  1.00  0.00           H
ATOM   1562  C2' U   A  49      18.677 -17.376 -11.693  1.00  0.00           C
ATOM   1563 1H2' U   A  49      17.724 -17.590 -11.480  1.00  0.00           H
ATOM   1564  O2' U   A  49      18.649 -17.181 -13.094  1.00  0.00           O
ATOM   1565 2HO' U   A  49      17.960 -16.493 -13.321  1.00  0.00           H
ATOM   1566  O3' U   A  49      18.746 -14.931 -11.501  1.00  0.00           O
ATOM   1567  P   A   A  50      17.713 -14.055 -10.632  1.00  0.00           P
ATOM   1568  O1P A   A  50      17.557 -12.745 -11.315  1.00  0.00           O
ATOM   1569  O2P A   A  50      18.144 -14.094  -9.211  1.00  0.00           O
ATOM   1570  O5' A   A  50      16.335 -14.847 -10.754  1.00  0.00           O
ATOM   1571  C5' A   A  50      15.635 -14.919 -11.995  1.00  0.00           C
ATOM   1572 1H5' A   A  50      16.275 -15.238 -12.694  1.00  0.00           H
ATOM   1573 2H5' A   A  50      15.320 -13.999 -12.227  1.00  0.00           H
ATOM   1574  C4' A   A  50      14.462 -15.866 -11.880  1.00  0.00           C
ATOM   1575  H4' A   A  50      13.984 -15.792 -12.755  1.00  0.00           H
ATOM   1576  O4' A   A  50      14.962 -17.204 -11.613  1.00  0.00           O
ATOM   1577  C1' A   A  50      14.092 -17.868 -10.713  1.00  0.00           C
ATOM   1578  H1' A   A  50      13.803 -18.745 -11.097  1.00  0.00           H
ATOM   1579  N9  A   A  50      14.842 -18.183  -9.497  1.00  0.00           N
ATOM   1580  C8  A   A  50      16.050 -17.669  -9.096  1.00  0.00           C
ATOM   1581  H8  A   A  50      16.556 -16.987  -9.624  1.00  0.00           H
ATOM   1582  N7  A   A  50      16.479 -18.156  -7.957  1.00  0.00           N
ATOM   1583  C5  A   A  50      15.484 -19.048  -7.580  1.00  0.00           C
ATOM   1584  C6  A   A  50      15.339 -19.889  -6.461  1.00  0.00           C
ATOM   1585  N6  A   A  50      16.235 -19.974  -5.477  1.00  0.00           N
ATOM   1586  H61 A   A  50      17.067 -19.420  -5.509  1.00  0.00           H
ATOM   1587  H62 A   A  50      16.075 -20.591  -4.707  1.00  0.00           H
ATOM   1588  N1  A   A  50      14.228 -20.651  -6.388  1.00  0.00           N
ATOM   1589  C2  A   A  50      13.328 -20.568  -7.378  1.00  0.00           C
ATOM   1590  H2  A   A  50      12.524 -21.154  -7.277  1.00  0.00           H
ATOM   1591  N3  A   A  50      13.352 -19.817  -8.477  1.00  0.00           N
ATOM   1592  C4  A   A  50      14.470 -19.073  -8.519  1.00  0.00           C
ATOM   1593  C3' A   A  50      13.498 -15.585 -10.735  1.00  0.00           C
ATOM   1594  H3' A   A  50      13.899 -15.147  -9.930  1.00  0.00           H
ATOM   1595  C2' A   A  50      12.888 -16.957 -10.477  1.00  0.00           C
ATOM   1596 1H2' A   A  50      12.399 -17.048  -9.610  1.00  0.00           H
ATOM   1597  O2' A   A  50      11.894 -17.265 -11.437  1.00  0.00           O
ATOM   1598 2HO' A   A  50      11.099 -16.676 -11.294  1.00  0.00           H
ATOM   1599  O3' A   A  50      12.520 -14.614 -11.101  1.00  0.00           O
ATOM   1600  P   C   A  51      11.786 -13.749  -9.961  1.00  0.00           P
ATOM   1601  O1P C   A  51      10.938 -12.741 -10.646  1.00  0.00           O
ATOM   1602  O2P C   A  51      12.804 -13.303  -8.976  1.00  0.00           O
ATOM   1603  O5' C   A  51      10.827 -14.796  -9.237  1.00  0.00           O
ATOM   1604  C5' C   A  51       9.754 -15.419  -9.940  1.00  0.00           C
ATOM   1605 1H5' C   A  51      10.146 -15.988 -10.663  1.00  0.00           H
ATOM   1606 2H5' C   A  51       9.192 -14.700 -10.349  1.00  0.00           H
ATOM   1607  C4' C   A  51       8.929 -16.260  -8.993  1.00  0.00           C
ATOM   1608  H4' C   A  51       8.071 -16.428  -9.479  1.00  0.00           H
ATOM   1609  O4' C   A  51       9.661 -17.479  -8.683  1.00  0.00           O
ATOM   1610  C1' C   A  51       9.508 -17.792  -7.308  1.00  0.00           C
ATOM   1611  H1' C   A  51       9.239 -18.749  -7.197  1.00  0.00           H
ATOM   1612  N1  C   A  51      10.818 -17.649  -6.649  1.00  0.00           N
ATOM   1613  C6  C   A  51      11.741 -16.754  -7.114  1.00  0.00           C
ATOM   1614  H6  C   A  51      11.521 -16.189  -7.909  1.00  0.00           H
ATOM   1615  C5  C   A  51      12.935 -16.621  -6.523  1.00  0.00           C
ATOM   1616  H5  C   A  51      13.613 -15.969  -6.862  1.00  0.00           H
ATOM   1617  C4  C   A  51      13.201 -17.445  -5.392  1.00  0.00           C
ATOM   1618  N4  C   A  51      14.371 -17.359  -4.760  1.00  0.00           N
ATOM   1619  H41 C   A  51      15.066 -16.714  -5.079  1.00  0.00           H
ATOM   1620  H42 C   A  51      14.554 -17.939  -3.966  1.00  0.00           H
ATOM   1621  N3  C   A  51      12.306 -18.319  -4.928  1.00  0.00           N
ATOM   1622  C2  C   A  51      11.105 -18.444  -5.537  1.00  0.00           C
ATOM   1623  O2  C   A  51      10.252 -19.246  -5.133  1.00  0.00           O
ATOM   1624  C3' C   A  51       8.646 -15.633  -7.635  1.00  0.00           C
ATOM   1625  H3' C   A  51       9.336 -14.989  -7.306  1.00  0.00           H
ATOM   1626  C2' C   A  51       8.436 -16.856  -6.754  1.00  0.00           C
ATOM   1627 1H2' C   A  51       8.429 -16.681  -5.769  1.00  0.00           H
ATOM   1628  O2' C   A  51       7.165 -17.437  -6.975  1.00  0.00           O
ATOM   1629 2HO' C   A  51       6.455 -16.832  -6.616  1.00  0.00           H
ATOM   1630  O3' C   A  51       7.505 -14.780  -7.667  1.00  0.00           O
ATOM   1631  P   A   A  52       7.364 -13.599  -6.585  1.00  0.00           P
ATOM   1632  O1P A   A  52       6.060 -12.930  -6.827  1.00  0.00           O
ATOM   1633  O2P A   A  52       8.613 -12.797  -6.604  1.00  0.00           O
ATOM   1634  O5' A   A  52       7.283 -14.362  -5.188  1.00  0.00           O
ATOM   1635  C5' A   A  52       6.084 -15.019  -4.781  1.00  0.00           C
ATOM   1636 1H5' A   A  52       5.780 -15.603  -5.534  1.00  0.00           H
ATOM   1637 2H5' A   A  52       5.393 -14.319  -4.602  1.00  0.00           H
ATOM   1638  C4' A   A  52       6.333 -15.845  -3.540  1.00  0.00           C
ATOM   1639  H4' A   A  52       5.481 -16.353  -3.413  1.00  0.00           H
ATOM   1640  O4' A   A  52       7.492 -16.694  -3.744  1.00  0.00           O
ATOM   1641  C1' A   A  52       8.126 -16.930  -2.498  1.00  0.00           C
ATOM   1642  H1' A   A  52       8.112 -17.909  -2.297  1.00  0.00           H
ATOM   1643  N9  A   A  52       9.534 -16.551  -2.609  1.00  0.00           N
ATOM   1644  C8  A   A  52      10.155 -15.844  -3.609  1.00  0.00           C
ATOM   1645  H8  A   A  52       9.674 -15.503  -4.417  1.00  0.00           H
ATOM   1646  N7  A   A  52      11.437 -15.658  -3.406  1.00  0.00           N
ATOM   1647  C5  A   A  52      11.676 -16.282  -2.190  1.00  0.00           C
ATOM   1648  C6  A   A  52      12.840 -16.438  -1.415  1.00  0.00           C
ATOM   1649  N6  A   A  52      14.034 -15.956  -1.762  1.00  0.00           N
ATOM   1650  H61 A   A  52      14.139 -15.450  -2.618  1.00  0.00           H
ATOM   1651  H62 A   A  52      14.824 -16.101  -1.166  1.00  0.00           H
ATOM   1652  N1  A   A  52      12.733 -17.116  -0.253  1.00  0.00           N
ATOM   1653  C2  A   A  52      11.536 -17.600   0.101  1.00  0.00           C
ATOM   1654  H2  A   A  52      11.513 -18.093   0.971  1.00  0.00           H
ATOM   1655  N3  A   A  52      10.373 -17.519  -0.539  1.00  0.00           N
ATOM   1656  C4  A   A  52      10.513 -16.839  -1.690  1.00  0.00           C
ATOM   1657  C3' A   A  52       6.690 -15.066  -2.284  1.00  0.00           C
ATOM   1658  H3' A   A  52       7.222 -14.233  -2.432  1.00  0.00           H
ATOM   1659  C2' A   A  52       7.372 -16.130  -1.432  1.00  0.00           C
ATOM   1660 1H2' A   A  52       7.896 -15.780  -0.655  1.00  0.00           H
ATOM   1661  O2' A   A  52       6.423 -16.980  -0.815  1.00  0.00           O
ATOM   1662 2HO' A   A  52       5.923 -16.469  -0.116  1.00  0.00           H
ATOM   1663  O3' A   A  52       5.539 -14.516  -1.650  1.00  0.00           O
ATOM   1664  P   G   A  53       5.695 -13.252  -0.667  1.00  0.00           P
ATOM   1665  O1P G   A  53       4.356 -12.620  -0.543  1.00  0.00           O
ATOM   1666  O2P G   A  53       6.850 -12.435  -1.120  1.00  0.00           O
ATOM   1667  O5' G   A  53       6.068 -13.900   0.741  1.00  0.00           O
ATOM   1668  C5' G   A  53       5.052 -14.374   1.623  1.00  0.00           C
ATOM   1669 1H5' G   A  53       4.557 -15.109   1.159  1.00  0.00           H
ATOM   1670 2H5' G   A  53       4.426 -13.617   1.810  1.00  0.00           H
ATOM   1671  C4' G   A  53       5.667 -14.881   2.908  1.00  0.00           C
ATOM   1672  H4' G   A  53       4.902 -15.296   3.400  1.00  0.00           H
ATOM   1673  O4' G   A  53       6.733 -15.818   2.596  1.00  0.00           O
ATOM   1674  C1' G   A  53       7.758 -15.711   3.570  1.00  0.00           C
ATOM   1675  H1' G   A  53       7.925 -16.603   3.990  1.00  0.00           H
ATOM   1676  N9  G   A  53       8.999 -15.337   2.899  1.00  0.00           N
ATOM   1677  C8  G   A  53       9.142 -14.849   1.623  1.00  0.00           C
ATOM   1678  H8  G   A  53       8.373 -14.697   1.002  1.00  0.00           H
ATOM   1679  N7  G   A  53      10.383 -14.603   1.302  1.00  0.00           N
ATOM   1680  C5  G   A  53      11.103 -14.947   2.438  1.00  0.00           C
ATOM   1681  C6  G   A  53      12.496 -14.895   2.695  1.00  0.00           C
ATOM   1682  O6  G   A  53      13.405 -14.527   1.944  1.00  0.00           O
ATOM   1683  N1  G   A  53      12.796 -15.332   3.979  1.00  0.00           N
ATOM   1684  H1  G   A  53      13.757 -15.327   4.255  1.00  0.00           H
ATOM   1685  C2  G   A  53      11.878 -15.769   4.897  1.00  0.00           C
ATOM   1686  N2  G   A  53      12.364 -16.149   6.082  1.00  0.00           N
ATOM   1687  H21 G   A  53      13.348 -16.104   6.257  1.00  0.00           H
ATOM   1688  H22 G   A  53      11.744 -16.478   6.794  1.00  0.00           H
ATOM   1689  N3  G   A  53      10.579 -15.828   4.673  1.00  0.00           N
ATOM   1690  C4  G   A  53      10.263 -15.403   3.432  1.00  0.00           C
ATOM   1691  C3' G   A  53       6.351 -13.835   3.776  1.00  0.00           C
ATOM   1692  H3' G   A  53       6.778 -13.078   3.281  1.00  0.00           H
ATOM   1693  C2' G   A  53       7.300 -14.687   4.608  1.00  0.00           C
ATOM   1694 1H2' G   A  53       8.004 -14.181   5.106  1.00  0.00           H
ATOM   1695  O2' G   A  53       6.607 -15.365   5.640  1.00  0.00           O
ATOM   1696 2HO' G   A  53       6.302 -14.705   6.326  1.00  0.00           H
ATOM   1697  O3' G   A  53       5.423 -13.112   4.580  1.00  0.00           O
ATOM   1698  P   A   A  54       5.823 -11.664   5.153  1.00  0.00           P
ATOM   1699  O1P A   A  54       4.768 -11.268   6.119  1.00  0.00           O
ATOM   1700  O2P A   A  54       6.136 -10.775   4.005  1.00  0.00           O
ATOM   1701  O5' A   A  54       7.170 -11.925   5.965  1.00  0.00           O
ATOM   1702  C5' A   A  54       7.159 -12.659   7.190  1.00  0.00           C
ATOM   1703 1H5' A   A  54       6.710 -13.537   7.022  1.00  0.00           H
ATOM   1704 2H5' A   A  54       6.630 -12.137   7.860  1.00  0.00           H
ATOM   1705  C4' A   A  54       8.572 -12.874   7.684  1.00  0.00           C
ATOM   1706  H4' A   A  54       8.467 -13.445   8.498  1.00  0.00           H
ATOM   1707  O4' A   A  54       9.358 -13.501   6.638  1.00  0.00           O
ATOM   1708  C1' A   A  54      10.710 -13.090   6.753  1.00  0.00           C
ATOM   1709  H1' A   A  54      11.291 -13.886   6.924  1.00  0.00           H
ATOM   1710  N9  A   A  54      11.138 -12.538   5.468  1.00  0.00           N
ATOM   1711  C8  A   A  54      10.371 -12.288   4.357  1.00  0.00           C
ATOM   1712  H8  A   A  54       9.389 -12.473   4.317  1.00  0.00           H
ATOM   1713  N7  A   A  54      11.047 -11.783   3.352  1.00  0.00           N
ATOM   1714  C5  A   A  54      12.346 -11.697   3.834  1.00  0.00           C
ATOM   1715  C6  A   A  54      13.544 -11.240   3.253  1.00  0.00           C
ATOM   1716  N6  A   A  54      13.632 -10.768   2.009  1.00  0.00           N
ATOM   1717  H61 A   A  54      12.816 -10.724   1.432  1.00  0.00           H
ATOM   1718  H62 A   A  54      14.514 -10.458   1.653  1.00  0.00           H
ATOM   1719  N1  A   A  54      14.663 -11.287   4.005  1.00  0.00           N
ATOM   1720  C2  A   A  54      14.577 -11.762   5.255  1.00  0.00           C
ATOM   1721  H2  A   A  54      15.435 -11.774   5.769  1.00  0.00           H
ATOM   1722  N3  A   A  54      13.512 -12.221   5.910  1.00  0.00           N
ATOM   1723  C4  A   A  54      12.416 -12.159   5.135  1.00  0.00           C
ATOM   1724  C3' A   A  54       9.355 -11.613   8.013  1.00  0.00           C
ATOM   1725  H3' A   A  54       9.131 -10.813   7.456  1.00  0.00           H
ATOM   1726  C2' A   A  54      10.800 -12.089   7.908  1.00  0.00           C
ATOM   1727 1H2' A   A  54      11.482 -11.361   7.837  1.00  0.00           H
ATOM   1728  O2' A   A  54      11.195 -12.782   9.077  1.00  0.00           O
ATOM   1729 2HO' A   A  54      11.258 -12.139   9.840  1.00  0.00           H
ATOM   1730  O3' A   A  54       9.041 -11.121   9.314  1.00  0.00           O
ATOM   1731  P   U   A  55       8.422  -9.646   9.487  1.00  0.00           P
ATOM   1732  O1P U   A  55       7.073  -9.810  10.087  1.00  0.00           O
ATOM   1733  O2P U   A  55       8.570  -8.894   8.214  1.00  0.00           O
ATOM   1734  O5' U   A  55       9.360  -8.964  10.580  1.00  0.00           O
ATOM   1735  C5' U   A  55       9.643  -7.566  10.540  1.00  0.00           C
ATOM   1736 1H5' U   A  55       9.588  -7.211  11.473  1.00  0.00           H
ATOM   1737 2H5' U   A  55       8.947  -7.124   9.974  1.00  0.00           H
ATOM   1738  C4' U   A  55      11.020  -7.329   9.965  1.00  0.00           C
ATOM   1739  H4' U   A  55      11.012  -7.731   9.049  1.00  0.00           H
ATOM   1740  O4' U   A  55      11.262  -5.894   9.940  1.00  0.00           O
ATOM   1741  C1' U   A  55      12.476  -5.602  10.602  1.00  0.00           C
ATOM   1742  H1' U   A  55      12.975  -4.879  10.124  1.00  0.00           H
ATOM   1743  N1  U   A  55      12.162  -5.064  11.935  1.00  0.00           N
ATOM   1744  C6  U   A  55      10.863  -4.810  12.314  1.00  0.00           C
ATOM   1745  H6  U   A  55      10.126  -4.994  11.663  1.00  0.00           H
ATOM   1746  C5  U   A  55      10.551  -4.326  13.520  1.00  0.00           C
ATOM   1747  H5  U   A  55       9.595  -4.154  13.758  1.00  0.00           H
ATOM   1748  C4  U   A  55      11.583  -4.054  14.470  1.00  0.00           C
ATOM   1749  O4  U   A  55      11.421  -3.616  15.609  1.00  0.00           O
ATOM   1750  N3  U   A  55      12.856  -4.327  14.027  1.00  0.00           N
ATOM   1751  H3  U   A  55      13.600  -4.146  14.670  1.00  0.00           H
ATOM   1752  C2  U   A  55      13.215  -4.821  12.799  1.00  0.00           C
ATOM   1753  O2  U   A  55      14.378  -5.026  12.502  1.00  0.00           O
ATOM   1754  C3' U   A  55      12.167  -7.932  10.772  1.00  0.00           C
ATOM   1755  H3' U   A  55      11.944  -8.165  11.719  1.00  0.00           H
ATOM   1756  C2' U   A  55      13.279  -6.899  10.625  1.00  0.00           C
ATOM   1757 1H2' U   A  55      14.022  -6.972  11.291  1.00  0.00           H
ATOM   1758  O2' U   A  55      13.950  -7.040   9.386  1.00  0.00           O
ATOM   1759 2HO' U   A  55      14.481  -7.888   9.389  1.00  0.00           H
ATOM   1760  O3' U   A  55      12.547  -9.207  10.259  1.00  0.00           O
ATOM   1761  P   U   A  56      13.517 -10.158  11.120  1.00  0.00           P
ATOM   1762  O1P U   A  56      13.579 -11.473  10.435  1.00  0.00           O
ATOM   1763  O2P U   A  56      13.100 -10.092  12.545  1.00  0.00           O
ATOM   1764  O5' U   A  56      14.951  -9.472  10.988  1.00  0.00           O
ATOM   1765  C5' U   A  56      16.041  -9.887  11.811  1.00  0.00           C
ATOM   1766 1H5' U   A  56      15.942 -10.867  11.985  1.00  0.00           H
ATOM   1767 2H5' U   A  56      15.984  -9.388  12.676  1.00  0.00           H
ATOM   1768  C4' U   A  56      17.357  -9.603  11.123  1.00  0.00           C
ATOM   1769  H4' U   A  56      17.729  -8.792  11.575  1.00  0.00           H
ATOM   1770  O4' U   A  56      18.209 -10.773  11.275  1.00  0.00           O
ATOM   1771  C1' U   A  56      18.551 -11.287  10.004  1.00  0.00           C
ATOM   1772  H1' U   A  56      19.485 -11.027   9.760  1.00  0.00           H
ATOM   1773  N1  U   A  56      18.544 -12.755  10.082  1.00  0.00           N
ATOM   1774  C6  U   A  56      17.366 -13.460  10.195  1.00  0.00           C
ATOM   1775  H6  U   A  56      16.503 -12.955  10.225  1.00  0.00           H
ATOM   1776  C5  U   A  56      17.335 -14.794  10.266  1.00  0.00           C
ATOM   1777  H5  U   A  56      16.459 -15.270  10.346  1.00  0.00           H
ATOM   1778  C4  U   A  56      18.553 -15.541  10.227  1.00  0.00           C
ATOM   1779  O4  U   A  56      18.653 -16.766  10.291  1.00  0.00           O
ATOM   1780  N3  U   A  56      19.691 -14.775  10.115  1.00  0.00           N
ATOM   1781  H3  U   A  56      20.560 -15.269  10.086  1.00  0.00           H
ATOM   1782  C2  U   A  56      19.763 -13.408  10.039  1.00  0.00           C
ATOM   1783  O2  U   A  56      20.826 -12.822   9.942  1.00  0.00           O
ATOM   1784  C3' U   A  56      17.275  -9.339   9.620  1.00  0.00           C
ATOM   1785  H3' U   A  56      16.427  -8.911   9.308  1.00  0.00           H
ATOM   1786  C2' U   A  56      17.547 -10.710   9.009  1.00  0.00           C
ATOM   1787 1H2' U   A  56      16.734 -11.254   8.802  1.00  0.00           H
ATOM   1788  O2' U   A  56      18.179 -10.592   7.750  1.00  0.00           O
ATOM   1789 2HO' U   A  56      17.533 -10.215   7.087  1.00  0.00           H
ATOM   1790  O3' U   A  56      18.234  -8.367   9.211  1.00  0.00           O
ATOM   1791  P   U   A  57      17.782  -6.839   8.989  1.00  0.00           P
ATOM   1792  O1P U   A  57      18.986  -5.988   9.170  1.00  0.00           O
ATOM   1793  O2P U   A  57      16.573  -6.581   9.812  1.00  0.00           O
ATOM   1794  O5' U   A  57      17.363  -6.779   7.452  1.00  0.00           O
ATOM   1795  C5' U   A  57      18.195  -7.347   6.441  1.00  0.00           C
ATOM   1796 1H5' U   A  57      18.182  -8.341   6.551  1.00  0.00           H
ATOM   1797 2H5' U   A  57      19.126  -7.008   6.579  1.00  0.00           H
ATOM   1798  C4' U   A  57      17.690  -6.961   5.068  1.00  0.00           C
ATOM   1799  H4' U   A  57      18.463  -7.096   4.448  1.00  0.00           H
ATOM   1800  O4' U   A  57      16.554  -7.811   4.741  1.00  0.00           O
ATOM   1801  C1' U   A  57      15.401  -7.016   4.554  1.00  0.00           C
ATOM   1802  H1' U   A  57      15.199  -6.913   3.580  1.00  0.00           H
ATOM   1803  N1  U   A  57      14.251  -7.723   5.135  1.00  0.00           N
ATOM   1804  C6  U   A  57      14.232  -8.083   6.464  1.00  0.00           C
ATOM   1805  H6  U   A  57      15.021  -7.860   7.036  1.00  0.00           H
ATOM   1806  C5  U   A  57      13.195  -8.720   7.016  1.00  0.00           C
ATOM   1807  H5  U   A  57      13.218  -8.966   7.985  1.00  0.00           H
ATOM   1808  C4  U   A  57      12.053  -9.050   6.222  1.00  0.00           C
ATOM   1809  O4  U   A  57      11.039  -9.623   6.615  1.00  0.00           O
ATOM   1810  N3  U   A  57      12.141  -8.665   4.904  1.00  0.00           N
ATOM   1811  H3  U   A  57      11.358  -8.885   4.322  1.00  0.00           H
ATOM   1812  C2  U   A  57      13.186  -8.013   4.303  1.00  0.00           C
ATOM   1813  O2  U   A  57      13.167  -7.716   3.121  1.00  0.00           O
ATOM   1814  C3' U   A  57      17.185  -5.527   4.933  1.00  0.00           C
ATOM   1815  H3' U   A  57      17.651  -4.856   5.510  1.00  0.00           H
ATOM   1816  C2' U   A  57      15.691  -5.663   5.199  1.00  0.00           C
ATOM   1817 1H2' U   A  57      15.411  -5.532   6.150  1.00  0.00           H
ATOM   1818  O2' U   A  57      14.956  -4.666   4.516  1.00  0.00           O
ATOM   1819 2HO' U   A  57      15.139  -3.774   4.931  1.00  0.00           H
ATOM   1820  O3' U   A  57      17.450  -5.000   3.634  1.00  0.00           O
ATOM   1821  P   C   A  58      18.676  -3.981   3.413  1.00  0.00           P
ATOM   1822  O1P C   A  58      19.477  -3.939   4.663  1.00  0.00           O
ATOM   1823  O2P C   A  58      18.131  -2.719   2.851  1.00  0.00           O
ATOM   1824  O5' C   A  58      19.558  -4.682   2.287  1.00  0.00           O
ATOM   1825  C5' C   A  58      20.260  -5.896   2.553  1.00  0.00           C
ATOM   1826 1H5' C   A  58      19.646  -6.660   2.355  1.00  0.00           H
ATOM   1827 2H5' C   A  58      20.504  -5.908   3.523  1.00  0.00           H
ATOM   1828  C4' C   A  58      21.501  -5.980   1.695  1.00  0.00           C
ATOM   1829  H4' C   A  58      21.202  -6.356   0.818  1.00  0.00           H
ATOM   1830  O4' C   A  58      22.064  -4.645   1.557  1.00  0.00           O
ATOM   1831  C1' C   A  58      23.371  -4.618   2.094  1.00  0.00           C
ATOM   1832  H1' C   A  58      24.055  -4.650   1.365  1.00  0.00           H
ATOM   1833  N1  C   A  58      23.563  -3.328   2.776  1.00  0.00           N
ATOM   1834  C6  C   A  58      22.652  -2.878   3.691  1.00  0.00           C
ATOM   1835  H6  C   A  58      21.848  -3.434   3.899  1.00  0.00           H
ATOM   1836  C5  C   A  58      22.820  -1.704   4.313  1.00  0.00           C
ATOM   1837  H5  C   A  58      22.156  -1.371   4.983  1.00  0.00           H
ATOM   1838  C4  C   A  58      23.982  -0.947   3.983  1.00  0.00           C
ATOM   1839  N4  C   A  58      24.203   0.230   4.568  1.00  0.00           N
ATOM   1840  H41 C   A  58      23.553   0.584   5.240  1.00  0.00           H
ATOM   1841  H42 C   A  58      25.019   0.759   4.335  1.00  0.00           H
ATOM   1842  N3  C   A  58      24.877  -1.378   3.094  1.00  0.00           N
ATOM   1843  C2  C   A  58      24.695  -2.565   2.473  1.00  0.00           C
ATOM   1844  O2  C   A  58      25.505  -2.997   1.641  1.00  0.00           O
ATOM   1845  C3' C   A  58      22.620  -6.844   2.269  1.00  0.00           C
ATOM   1846  H3' C   A  58      22.316  -7.616   2.828  1.00  0.00           H
ATOM   1847  C2' C   A  58      23.493  -5.834   3.007  1.00  0.00           C
ATOM   1848 1H2' C   A  58      23.280  -5.709   3.976  1.00  0.00           H
ATOM   1849  O2' C   A  58      24.845  -6.250   3.033  1.00  0.00           O
ATOM   1850 2HO' C   A  58      24.937  -7.048   3.629  1.00  0.00           H
ATOM   1851  O3' C   A  58      23.336  -7.525   1.241  1.00  0.00           O
ATOM   1852  P   U   A  59      22.766  -8.909   0.651  1.00  0.00           P
ATOM   1853  O1P U   A  59      23.906  -9.628   0.027  1.00  0.00           O
ATOM   1854  O2P U   A  59      21.556  -8.612  -0.156  1.00  0.00           O
ATOM   1855  O5' U   A  59      22.313  -9.727   1.942  1.00  0.00           O
ATOM   1856  C5' U   A  59      23.240 -10.040   2.980  1.00  0.00           C
ATOM   1857 1H5' U   A  59      23.848  -9.255   3.101  1.00  0.00           H
ATOM   1858 2H5' U   A  59      23.774 -10.834   2.690  1.00  0.00           H
ATOM   1859  C4' U   A  59      22.503 -10.340   4.265  1.00  0.00           C
ATOM   1860  H4' U   A  59      23.193 -10.280   4.986  1.00  0.00           H
ATOM   1861  O4' U   A  59      21.432  -9.371   4.431  1.00  0.00           O
ATOM   1862  C1' U   A  59      20.267 -10.018   4.910  1.00  0.00           C
ATOM   1863  H1' U   A  59      19.909  -9.536   5.709  1.00  0.00           H
ATOM   1864  N1  U   A  59      19.226  -9.925   3.875  1.00  0.00           N
ATOM   1865  C6  U   A  59      19.483  -9.340   2.655  1.00  0.00           C
ATOM   1866  H6  U   A  59      20.400  -8.985   2.474  1.00  0.00           H
ATOM   1867  C5  U   A  59      18.550  -9.230   1.703  1.00  0.00           C
ATOM   1868  H5  U   A  59      18.775  -8.799   0.829  1.00  0.00           H
ATOM   1869  C4  U   A  59      17.231  -9.728   1.935  1.00  0.00           C
ATOM   1870  O4  U   A  59      16.289  -9.681   1.143  1.00  0.00           O
ATOM   1871  N3  U   A  59      17.044 -10.302   3.169  1.00  0.00           N
ATOM   1872  H3  U   A  59      16.130 -10.660   3.360  1.00  0.00           H
ATOM   1873  C2  U   A  59      17.974 -10.438   4.167  1.00  0.00           C
ATOM   1874  O2  U   A  59      17.708 -10.976   5.224  1.00  0.00           O
ATOM   1875  C3' U   A  59      21.815 -11.698   4.317  1.00  0.00           C
ATOM   1876  H3' U   A  59      21.546 -12.080   3.433  1.00  0.00           H
ATOM   1877  C2' U   A  59      20.657 -11.450   5.277  1.00  0.00           C
ATOM   1878 1H2' U   A  59      19.938 -12.145   5.266  1.00  0.00           H
ATOM   1879  O2' U   A  59      21.095 -11.468   6.622  1.00  0.00           O
ATOM   1880 2HO' U   A  59      21.354 -12.400   6.876  1.00  0.00           H
ATOM   1881  O3' U   A  59      22.704 -12.709   4.787  1.00  0.00           O
ATOM   1882  P   U   A  60      22.554 -14.219   4.254  1.00  0.00           P
ATOM   1883  O1P U   A  60      23.715 -14.988   4.771  1.00  0.00           O
ATOM   1884  O2P U   A  60      22.290 -14.184   2.793  1.00  0.00           O
ATOM   1885  O5' U   A  60      21.243 -14.757   4.982  1.00  0.00           O
ATOM   1886  C5' U   A  60      21.186 -14.872   6.403  1.00  0.00           C
ATOM   1887 1H5' U   A  60      21.344 -13.966   6.795  1.00  0.00           H
ATOM   1888 2H5' U   A  60      21.914 -15.493   6.694  1.00  0.00           H
ATOM   1889  C4' U   A  60      19.837 -15.403   6.828  1.00  0.00           C
ATOM   1890  H4' U   A  60      19.940 -15.642   7.794  1.00  0.00           H
ATOM   1891  O4' U   A  60      18.836 -14.371   6.602  1.00  0.00           O
ATOM   1892  C1' U   A  60      17.680 -14.945   6.019  1.00  0.00           C
ATOM   1893  H1' U   A  60      16.857 -14.626   6.489  1.00  0.00           H
ATOM   1894  N1  U   A  60      17.572 -14.466   4.632  1.00  0.00           N
ATOM   1895  C6  U   A  60      18.681 -14.039   3.936  1.00  0.00           C
ATOM   1896  H6  U   A  60      19.573 -14.064   4.388  1.00  0.00           H
ATOM   1897  C5  U   A  60      18.608 -13.593   2.679  1.00  0.00           C
ATOM   1898  H5  U   A  60      19.436 -13.291   2.207  1.00  0.00           H
ATOM   1899  C4  U   A  60      17.348 -13.548   2.009  1.00  0.00           C
ATOM   1900  O4  U   A  60      17.153 -13.156   0.859  1.00  0.00           O
ATOM   1901  N3  U   A  60      16.285 -13.991   2.760  1.00  0.00           N
ATOM   1902  H3  U   A  60      15.388 -13.972   2.318  1.00  0.00           H
ATOM   1903  C2  U   A  60      16.320 -14.456   4.049  1.00  0.00           C
ATOM   1904  O2  U   A  60      15.317 -14.832   4.629  1.00  0.00           O
ATOM   1905  C3' U   A  60      19.337 -16.612   6.048  1.00  0.00           C
ATOM   1906  H3' U   A  60      19.691 -16.702   5.117  1.00  0.00           H
ATOM   1907  C2' U   A  60      17.825 -16.460   6.141  1.00  0.00           C
ATOM   1908 1H2' U   A  60      17.298 -17.033   5.514  1.00  0.00           H
ATOM   1909  O2' U   A  60      17.344 -16.859   7.411  1.00  0.00           O
ATOM   1910 2HO' U   A  60      17.433 -17.851   7.505  1.00  0.00           H
ATOM   1911  O3' U   A  60      19.800 -17.833   6.620  1.00  0.00           O
ATOM   1912  P   U   A  61      19.929 -19.148   5.702  1.00  0.00           P
ATOM   1913  O1P U   A  61      20.642 -20.178   6.499  1.00  0.00           O
ATOM   1914  O2P U   A  61      20.464 -18.747   4.375  1.00  0.00           O
ATOM   1915  O5' U   A  61      18.422 -19.628   5.504  1.00  0.00           O
ATOM   1916  C5' U   A  61      17.600 -19.947   6.625  1.00  0.00           C
ATOM   1917 1H5' U   A  61      17.599 -19.161   7.243  1.00  0.00           H
ATOM   1918 2H5' U   A  61      18.002 -20.736   7.090  1.00  0.00           H
ATOM   1919  C4' U   A  61      16.194 -20.262   6.169  1.00  0.00           C
ATOM   1920  H4' U   A  61      15.761 -20.701   6.957  1.00  0.00           H
ATOM   1921  O4' U   A  61      15.539 -19.029   5.766  1.00  0.00           O
ATOM   1922  C1' U   A  61      14.678 -19.284   4.670  1.00  0.00           C
ATOM   1923  H1' U   A  61      13.750 -18.988   4.896  1.00  0.00           H
ATOM   1924  N1  U   A  61      15.117 -18.464   3.532  1.00  0.00           N
ATOM   1925  C6  U   A  61      16.442 -18.138   3.352  1.00  0.00           C
ATOM   1926  H6  U   A  61      17.114 -18.467   4.016  1.00  0.00           H
ATOM   1927  C5  U   A  61      16.863 -17.397   2.321  1.00  0.00           C
ATOM   1928  H5  U   A  61      17.834 -17.177   2.226  1.00  0.00           H
ATOM   1929  C4  U   A  61      15.924 -16.920   1.355  1.00  0.00           C
ATOM   1930  O4  U   A  61      16.185 -16.236   0.365  1.00  0.00           O
ATOM   1931  N3  U   A  61      14.621 -17.284   1.596  1.00  0.00           N
ATOM   1932  H3  U   A  61      13.941 -16.967   0.935  1.00  0.00           H
ATOM   1933  C2  U   A  61      14.152 -18.034   2.642  1.00  0.00           C
ATOM   1934  O2  U   A  61      12.969 -18.296   2.769  1.00  0.00           O
ATOM   1935  C3' U   A  61      16.088 -21.156   4.942  1.00  0.00           C
ATOM   1936  H3' U   A  61      16.841 -21.080   4.289  1.00  0.00           H
ATOM   1937  C2' U   A  61      14.719 -20.786   4.385  1.00  0.00           C
ATOM   1938 1H2' U   A  61      14.548 -21.089   3.447  1.00  0.00           H
ATOM   1939  O2' U   A  61      13.677 -21.412   5.110  1.00  0.00           O
ATOM   1940 2HO' U   A  61      13.692 -22.396   4.933  1.00  0.00           H
ATOM   1941  O3' U   A  61      16.184 -22.537   5.284  1.00  0.00           O
ATOM   1942  P   G   A  62      16.550 -23.617   4.149  1.00  0.00           P
ATOM   1943  O1P G   A  62      16.876 -24.890   4.842  1.00  0.00           O
ATOM   1944  O2P G   A  62      17.541 -23.013   3.222  1.00  0.00           O
ATOM   1945  O5' G   A  62      15.184 -23.821   3.353  1.00  0.00           O
ATOM   1946  C5' G   A  62      14.110 -24.570   3.919  1.00  0.00           C
ATOM   1947 1H5' G   A  62      13.929 -24.209   4.834  1.00  0.00           H
ATOM   1948 2H5' G   A  62      14.401 -25.524   3.988  1.00  0.00           H
ATOM   1949  C4' G   A  62      12.876 -24.455   3.052  1.00  0.00           C
ATOM   1950  H4' G   A  62      12.156 -24.892   3.591  1.00  0.00           H
ATOM   1951  O4' G   A  62      12.616 -23.055   2.764  1.00  0.00           O
ATOM   1952  C1' G   A  62      12.026 -22.938   1.480  1.00  0.00           C
ATOM   1953  H1' G   A  62      11.136 -22.489   1.554  1.00  0.00           H
ATOM   1954  N9  G   A  62      12.860 -22.058   0.666  1.00  0.00           N
ATOM   1955  C8  G   A  62      14.171 -21.717   0.888  1.00  0.00           C
ATOM   1956  H8  G   A  62      14.705 -22.060   1.660  1.00  0.00           H
ATOM   1957  N7  G   A  62      14.650 -20.900  -0.010  1.00  0.00           N
ATOM   1958  C5  G   A  62      13.590 -20.691  -0.882  1.00  0.00           C
ATOM   1959  C6  G   A  62      13.505 -19.898  -2.056  1.00  0.00           C
ATOM   1960  O6  G   A  62      14.378 -19.197  -2.579  1.00  0.00           O
ATOM   1961  N1  G   A  62      12.244 -19.975  -2.635  1.00  0.00           N
ATOM   1962  H1  G   A  62      12.087 -19.447  -3.469  1.00  0.00           H
ATOM   1963  C2  G   A  62      11.199 -20.719  -2.151  1.00  0.00           C
ATOM   1964  N2  G   A  62      10.063 -20.665  -2.851  1.00  0.00           N
ATOM   1965  H21 G   A  62      10.011 -20.104  -3.677  1.00  0.00           H
ATOM   1966  H22 G   A  62       9.264 -21.186  -2.549  1.00  0.00           H
ATOM   1967  N3  G   A  62      11.262 -21.461  -1.060  1.00  0.00           N
ATOM   1968  C4  G   A  62      12.478 -21.401  -0.479  1.00  0.00           C
ATOM   1969  C3' G   A  62      12.969 -25.092   1.674  1.00  0.00           C
ATOM   1970  H3' G   A  62      13.876 -25.076   1.254  1.00  0.00           H
ATOM   1971  C2' G   A  62      11.885 -24.348   0.904  1.00  0.00           C
ATOM   1972 1H2' G   A  62      11.921 -24.450  -0.090  1.00  0.00           H
ATOM   1973  O2' G   A  62      10.599 -24.842   1.228  1.00  0.00           O
ATOM   1974 2HO' G   A  62      10.493 -25.765   0.857  1.00  0.00           H
ATOM   1975  O3' G   A  62      12.735 -26.498   1.720  1.00  0.00           O
ATOM   1976  P   U   A  63      13.289 -27.439   0.538  1.00  0.00           P
ATOM   1977  O1P U   A  63      12.841 -28.825   0.828  1.00  0.00           O
ATOM   1978  O2P U   A  63      14.736 -27.159   0.356  1.00  0.00           O
ATOM   1979  O5' U   A  63      12.518 -26.927  -0.760  1.00  0.00           O
ATOM   1980  C5' U   A  63      11.128 -27.191  -0.940  1.00  0.00           C
ATOM   1981 1H5' U   A  63      10.641 -26.849  -0.136  1.00  0.00           H
ATOM   1982 2H5' U   A  63      11.007 -28.181  -1.006  1.00  0.00           H
ATOM   1983  C4' U   A  63      10.623 -26.512  -2.193  1.00  0.00           C
ATOM   1984  H4' U   A  63       9.649 -26.737  -2.225  1.00  0.00           H
ATOM   1985  O4' U   A  63      10.881 -25.087  -2.103  1.00  0.00           O
ATOM   1986  C1' U   A  63      11.124 -24.566  -3.398  1.00  0.00           C
ATOM   1987  H1' U   A  63      10.444 -23.865  -3.613  1.00  0.00           H
ATOM   1988  N1  U   A  63      12.430 -23.891  -3.390  1.00  0.00           N
ATOM   1989  C6  U   A  63      13.388 -24.193  -2.448  1.00  0.00           C
ATOM   1990  H6  U   A  63      13.185 -24.890  -1.761  1.00  0.00           H
ATOM   1991  C5  U   A  63      14.579 -23.587  -2.420  1.00  0.00           C
ATOM   1992  H5  U   A  63      15.248 -23.831  -1.717  1.00  0.00           H
ATOM   1993  C4  U   A  63      14.897 -22.591  -3.394  1.00  0.00           C
ATOM   1994  O4  U   A  63      15.956 -21.969  -3.476  1.00  0.00           O
ATOM   1995  N3  U   A  63      13.898 -22.342  -4.306  1.00  0.00           N
ATOM   1996  H3  U   A  63      14.092 -21.651  -5.002  1.00  0.00           H
ATOM   1997  C2  U   A  63      12.666 -22.938  -4.364  1.00  0.00           C
ATOM   1998  O2  U   A  63      11.846 -22.641  -5.213  1.00  0.00           O
ATOM   1999  C3' U   A  63      11.307 -26.923  -3.489  1.00  0.00           C
ATOM   2000  H3' U   A  63      12.270 -27.180  -3.405  1.00  0.00           H
ATOM   2001  C2' U   A  63      11.037 -25.725  -4.393  1.00  0.00           C
ATOM   2002 1H2' U   A  63      11.608 -25.675  -5.213  1.00  0.00           H
ATOM   2003  O2' U   A  63       9.724 -25.770  -4.919  1.00  0.00           O
ATOM   2004 2HO' U   A  63       9.652 -26.524  -5.572  1.00  0.00           H
ATOM   2005  O3' U   A  63      10.760 -28.131  -4.012  1.00  0.00           O
ATOM   2006  P   U   A  64      11.646 -29.052  -4.989  1.00  0.00           P
ATOM   2007  O1P U   A  64      10.804 -30.205  -5.397  1.00  0.00           O
ATOM   2008  O2P U   A  64      12.959 -29.296  -4.340  1.00  0.00           O
ATOM   2009  O5' U   A  64      11.890 -28.136  -6.270  1.00  0.00           O
ATOM   2010  C5' U   A  64      10.812 -27.768  -7.130  1.00  0.00           C
ATOM   2011 1H5' U   A  64      10.072 -27.406  -6.563  1.00  0.00           H
ATOM   2012 2H5' U   A  64      10.497 -28.591  -7.603  1.00  0.00           H
ATOM   2013  C4' U   A  64      11.272 -26.729  -8.126  1.00  0.00           C
ATOM   2014  H4' U   A  64      10.475 -26.544  -8.701  1.00  0.00           H
ATOM   2015  O4' U   A  64      11.733 -25.558  -7.402  1.00  0.00           O
ATOM   2016  C1' U   A  64      12.851 -24.994  -8.063  1.00  0.00           C
ATOM   2017  H1' U   A  64      12.666 -24.035  -8.279  1.00  0.00           H
ATOM   2018  N1  U   A  64      13.991 -25.005  -7.135  1.00  0.00           N
ATOM   2019  C6  U   A  64      14.154 -26.016  -6.216  1.00  0.00           C
ATOM   2020  H6  U   A  64      13.479 -26.754  -6.186  1.00  0.00           H
ATOM   2021  C5  U   A  64      15.181 -26.048  -5.362  1.00  0.00           C
ATOM   2022  H5  U   A  64      15.265 -26.800  -4.709  1.00  0.00           H
ATOM   2023  C4  U   A  64      16.160 -25.007  -5.382  1.00  0.00           C
ATOM   2024  O4  U   A  64      17.148 -24.930  -4.653  1.00  0.00           O
ATOM   2025  N3  U   A  64      15.937 -24.029  -6.324  1.00  0.00           N
ATOM   2026  H3  U   A  64      16.605 -23.286  -6.363  1.00  0.00           H
ATOM   2027  C2  U   A  64      14.898 -23.963  -7.215  1.00  0.00           C
ATOM   2028  O2  U   A  64      14.791 -23.051  -8.015  1.00  0.00           O
ATOM   2029  C3' U   A  64      12.457 -27.136  -8.990  1.00  0.00           C
ATOM   2030  H3' U   A  64      13.081 -27.798  -8.575  1.00  0.00           H
ATOM   2031  C2' U   A  64      13.095 -25.796  -9.342  1.00  0.00           C
ATOM   2032 1H2' U   A  64      14.034 -25.851  -9.681  1.00  0.00           H
ATOM   2033  O2' U   A  64      12.410 -25.167 -10.408  1.00  0.00           O
ATOM   2034 2HO' U   A  64      12.561 -25.682 -11.252  1.00  0.00           H
ATOM   2035  O3' U   A  64      12.036 -27.856 -10.146  1.00  0.00           O
ATOM   2036  P   C   A  65      13.119 -28.641 -11.040  1.00  0.00           P
ATOM   2037  O1P C   A  65      12.442 -29.833 -11.611  1.00  0.00           O
ATOM   2038  O2P C   A  65      14.360 -28.814 -10.242  1.00  0.00           O
ATOM   2039  O5' C   A  65      13.440 -27.633 -12.232  1.00  0.00           O
ATOM   2040  C5' C   A  65      12.420 -27.218 -13.139  1.00  0.00           C
ATOM   2041 1H5' C   A  65      11.719 -26.733 -12.616  1.00  0.00           H
ATOM   2042 2H5' C   A  65      12.021 -28.037 -13.552  1.00  0.00           H
ATOM   2043  C4' C   A  65      13.002 -26.318 -14.206  1.00  0.00           C
ATOM   2044  H4' C   A  65      12.258 -26.182 -14.860  1.00  0.00           H
ATOM   2045  O4' C   A  65      13.454 -25.082 -13.585  1.00  0.00           O
ATOM   2046  C1' C   A  65      14.687 -24.681 -14.159  1.00  0.00           C
ATOM   2047  H1' C   A  65      14.647 -23.718 -14.426  1.00  0.00           H
ATOM   2048  N1  C   A  65      15.737 -24.784 -13.131  1.00  0.00           N
ATOM   2049  C6  C   A  65      15.500 -25.429 -11.949  1.00  0.00           C
ATOM   2050  H6  C   A  65      14.600 -25.832 -11.780  1.00  0.00           H
ATOM   2051  C5  C   A  65      16.454 -25.530 -11.014  1.00  0.00           C
ATOM   2052  H5  C   A  65      16.286 -26.003 -10.149  1.00  0.00           H
ATOM   2053  C4  C   A  65      17.718 -24.938 -11.300  1.00  0.00           C
ATOM   2054  N4  C   A  65      18.708 -25.005 -10.409  1.00  0.00           N
ATOM   2055  H41 C   A  65      18.565 -25.472  -9.536  1.00  0.00           H
ATOM   2056  H42 C   A  65      19.594 -24.588 -10.613  1.00  0.00           H
ATOM   2057  N3  C   A  65      17.959 -24.304 -12.449  1.00  0.00           N
ATOM   2058  C2  C   A  65      16.987 -24.210 -13.384  1.00  0.00           C
ATOM   2059  O2  C   A  65      17.175 -23.630 -14.462  1.00  0.00           O
ATOM   2060  C3' C   A  65      14.233 -26.856 -14.925  1.00  0.00           C
ATOM   2061  H3' C   A  65      14.803 -27.483 -14.394  1.00  0.00           H
ATOM   2062  C2' C   A  65      14.928 -25.578 -15.372  1.00  0.00           C
ATOM   2063 1H2' C   A  65      15.869 -25.689 -15.691  1.00  0.00           H
ATOM   2064  O2' C   A  65      14.281 -25.011 -16.496  1.00  0.00           O
ATOM   2065 2HO' C   A  65      14.433 -25.591 -17.296  1.00  0.00           H
ATOM   2066  O3' C   A  65      13.883 -27.697 -16.022  1.00  0.00           O
ATOM   2067  P   C   A  66      14.858 -28.904 -16.447  1.00  0.00           P
ATOM   2068  O1P C   A  66      14.178 -29.663 -17.527  1.00  0.00           O
ATOM   2069  O2P C   A  66      15.295 -29.612 -15.216  1.00  0.00           O
ATOM   2070  O5' C   A  66      16.130 -28.177 -17.073  1.00  0.00           O
ATOM   2071  C5' C   A  66      16.030 -27.426 -18.283  1.00  0.00           C
ATOM   2072 1H5' C   A  66      15.215 -26.849 -18.224  1.00  0.00           H
ATOM   2073 2H5' C   A  66      15.928 -28.070 -19.041  1.00  0.00           H
ATOM   2074  C4' C   A  66      17.267 -26.577 -18.473  1.00  0.00           C
ATOM   2075  H4' C   A  66      17.112 -26.075 -19.324  1.00  0.00           H
ATOM   2076  O4' C   A  66      17.418 -25.712 -17.316  1.00  0.00           O
ATOM   2077  C1' C   A  66      18.791 -25.573 -16.997  1.00  0.00           C
ATOM   2078  H1' C   A  66      19.033 -24.603 -16.975  1.00  0.00           H
ATOM   2079  N1  C   A  66      19.011 -26.095 -15.638  1.00  0.00           N
ATOM   2080  C6  C   A  66      18.137 -26.983 -15.074  1.00  0.00           C
ATOM   2081  H6  C   A  66      17.335 -27.281 -15.592  1.00  0.00           H
ATOM   2082  C5  C   A  66      18.337 -27.460 -13.839  1.00  0.00           C
ATOM   2083  H5  C   A  66      17.698 -28.106 -13.422  1.00  0.00           H
ATOM   2084  C4  C   A  66      19.496 -27.012 -13.143  1.00  0.00           C
ATOM   2085  N4  C   A  66      19.757 -27.459 -11.916  1.00  0.00           N
ATOM   2086  H41 C   A  66      19.138 -28.112 -11.480  1.00  0.00           H
ATOM   2087  H42 C   A  66      20.572 -27.142 -11.431  1.00  0.00           H
ATOM   2088  N3  C   A  66      20.353 -26.144 -13.683  1.00  0.00           N
ATOM   2089  C2  C   A  66      20.136 -25.668 -14.928  1.00  0.00           C
ATOM   2090  O2  C   A  66      20.911 -24.860 -15.459  1.00  0.00           O
ATOM   2091  C3' C   A  66      18.583 -27.339 -18.554  1.00  0.00           C
ATOM   2092  H3' C   A  66      18.600 -28.210 -18.063  1.00  0.00           H
ATOM   2093  C2' C   A  66      19.596 -26.309 -18.069  1.00  0.00           C
ATOM   2094 1H2' C   A  66      20.486 -26.681 -17.806  1.00  0.00           H
ATOM   2095  O2' C   A  66      19.928 -25.394 -19.095  1.00  0.00           O
ATOM   2096 2HO' C   A  66      20.455 -25.864 -19.803  1.00  0.00           H
ATOM   2097  O3' C   A  66      18.860 -27.779 -19.882  1.00  0.00           O
ATOM   2098  P   U   A  67      19.781 -29.077 -20.120  1.00  0.00           P
ATOM   2099  O1P U   A  67      19.878 -29.290 -21.587  1.00  0.00           O
ATOM   2100  O2P U   A  67      19.275 -30.171 -19.252  1.00  0.00           O
ATOM   2101  O5' U   A  67      21.218 -28.642 -19.583  1.00  0.00           O
ATOM   2102  C5' U   A  67      22.008 -27.681 -20.284  1.00  0.00           C
ATOM   2103 1H5' U   A  67      21.539 -26.799 -20.235  1.00  0.00           H
ATOM   2104 2H5' U   A  67      22.074 -27.971 -21.239  1.00  0.00           H
ATOM   2105  C4' U   A  67      23.385 -27.582 -19.666  1.00  0.00           C
ATOM   2106  H4' U   A  67      23.924 -27.043 -20.312  1.00  0.00           H
ATOM   2107  O4' U   A  67      23.268 -26.958 -18.365  1.00  0.00           O
ATOM   2108  C1' U   A  67      24.274 -27.459 -17.506  1.00  0.00           C
ATOM   2109  H1' U   A  67      24.902 -26.719 -17.265  1.00  0.00           H
ATOM   2110  N1  U   A  67      23.635 -27.897 -16.257  1.00  0.00           N
ATOM   2111  C6  U   A  67      22.321 -28.305 -16.233  1.00  0.00           C
ATOM   2112  H6  U   A  67      21.802 -28.310 -17.088  1.00  0.00           H
ATOM   2113  C5  U   A  67      21.714 -28.694 -15.110  1.00  0.00           C
ATOM   2114  H5  U   A  67      20.757 -28.982 -15.134  1.00  0.00           H
ATOM   2115  C4  U   A  67      22.431 -28.699 -13.873  1.00  0.00           C
ATOM   2116  O4  U   A  67      21.980 -29.027 -12.776  1.00  0.00           O
ATOM   2117  N3  U   A  67      23.740 -28.285 -13.969  1.00  0.00           N
ATOM   2118  H3  U   A  67      24.269 -28.278 -13.120  1.00  0.00           H
ATOM   2119  C2  U   A  67      24.397 -27.881 -15.102  1.00  0.00           C
ATOM   2120  O2  U   A  67      25.565 -27.537 -15.083  1.00  0.00           O
ATOM   2121  C3' U   A  67      24.077 -28.909 -19.388  1.00  0.00           C
ATOM   2122  H3' U   A  67      23.466 -29.679 -19.205  1.00  0.00           H
ATOM   2123  C2' U   A  67      25.027 -28.574 -18.238  1.00  0.00           C
ATOM   2124 1H2' U   A  67      25.318 -29.364 -17.699  1.00  0.00           H
ATOM   2125  O2' U   A  67      26.246 -28.040 -18.717  1.00  0.00           O
ATOM   2126 2HO' U   A  67      26.755 -28.753 -19.200  1.00  0.00           H
ATOM   2127  O3' U   A  67      24.770 -29.373 -20.545  1.00  0.00           O
ATOM   2128  P   U   A  68      25.420 -30.844 -20.555  1.00  0.00           P
ATOM   2129  O1P U   A  68      25.605 -31.238 -21.976  1.00  0.00           O
ATOM   2130  O2P U   A  68      24.635 -31.718 -19.648  1.00  0.00           O
ATOM   2131  O5' U   A  68      26.861 -30.632 -19.909  1.00  0.00           O
ATOM   2132  C5' U   A  68      27.875 -29.899 -20.593  1.00  0.00           C
ATOM   2133 1H5' U   A  68      27.591 -28.941 -20.635  1.00  0.00           H
ATOM   2134 2H5' U   A  68      27.951 -30.265 -21.520  1.00  0.00           H
ATOM   2135  C4' U   A  68      29.192 -30.027 -19.865  1.00  0.00           C
ATOM   2136  H4' U   A  68      29.880 -29.748 -20.534  1.00  0.00           H
ATOM   2137  O4' U   A  68      29.167 -29.183 -18.682  1.00  0.00           O
ATOM   2138  C1' U   A  68      29.857 -29.826 -17.623  1.00  0.00           C
ATOM   2139  H1' U   A  68      30.562 -29.219 -17.257  1.00  0.00           H
ATOM   2140  N1  U   A  68      28.908 -30.071 -16.527  1.00  0.00           N
ATOM   2141  C6  U   A  68      27.582 -30.347 -16.777  1.00  0.00           C
ATOM   2142  H6  U   A  68      27.266 -30.376 -17.725  1.00  0.00           H
ATOM   2143  C5  U   A  68      26.703 -30.577 -15.797  1.00  0.00           C
ATOM   2144  H5  U   A  68      25.748 -30.775 -16.018  1.00  0.00           H
ATOM   2145  C4  U   A  68      27.127 -30.540 -14.433  1.00  0.00           C
ATOM   2146  O4  U   A  68      26.415 -30.741 -13.449  1.00  0.00           O
ATOM   2147  N3  U   A  68      28.461 -30.258 -14.255  1.00  0.00           N
ATOM   2148  H3  U   A  68      28.787 -30.223 -13.310  1.00  0.00           H
ATOM   2149  C2  U   A  68      29.392 -30.019 -15.233  1.00  0.00           C
ATOM   2150  O2  U   A  68      30.557 -29.780 -14.970  1.00  0.00           O
ATOM   2151  C3' U   A  68      29.511 -31.414 -19.325  1.00  0.00           C
ATOM   2152  H3' U   A  68      28.721 -31.969 -19.066  1.00  0.00           H
ATOM   2153  C2' U   A  68      30.476 -31.103 -18.190  1.00  0.00           C
ATOM   2154 1H2' U   A  68      30.650 -31.859 -17.559  1.00  0.00           H
ATOM   2155  O2' U   A  68      31.769 -30.801 -18.680  1.00  0.00           O
ATOM   2156 2HO' U   A  68      32.186 -31.629 -19.054  1.00  0.00           H
ATOM   2157  O3' U   A  68      30.088 -32.253 -20.321  1.00  0.00           O
ATOM   2158  P   C   A  69      30.050 -33.851 -20.138  1.00  0.00           P
ATOM   2159  O1P C   A  69      30.466 -34.457 -21.428  1.00  0.00           O
ATOM   2160  O2P C   A  69      28.744 -34.228 -19.538  1.00  0.00           O
ATOM   2161  O5' C   A  69      31.189 -34.140 -19.061  1.00  0.00           O
ATOM   2162  C5' C   A  69      32.555 -33.842 -19.340  1.00  0.00           C
ATOM   2163 1H5' C   A  69      32.624 -32.865 -19.541  1.00  0.00           H
ATOM   2164 2H5' C   A  69      32.829 -34.368 -20.145  1.00  0.00           H
ATOM   2165  C4' C   A  69      33.421 -34.200 -18.155  1.00  0.00           C
ATOM   2166  H4' C   A  69      34.358 -34.150 -18.500  1.00  0.00           H
ATOM   2167  O4' C   A  69      33.158 -33.266 -17.075  1.00  0.00           O
ATOM   2168  C1' C   A  69      33.252 -33.938 -15.830  1.00  0.00           C
ATOM   2169  H1' C   A  69      33.929 -33.484 -15.251  1.00  0.00           H
ATOM   2170  N1  C   A  69      31.959 -33.817 -15.137  1.00  0.00           N
ATOM   2171  C6  C   A  69      30.784 -33.838 -15.836  1.00  0.00           C
ATOM   2172  H6  C   A  69      30.805 -33.940 -16.831  1.00  0.00           H
ATOM   2173  C5  C   A  69      29.605 -33.724 -15.211  1.00  0.00           C
ATOM   2174  H5  C   A  69      28.744 -33.739 -15.719  1.00  0.00           H
ATOM   2175  C4  C   A  69      29.626 -33.581 -13.793  1.00  0.00           C
ATOM   2176  N4  C   A  69      28.486 -33.462 -13.113  1.00  0.00           N
ATOM   2177  H41 C   A  69      27.611 -33.473 -13.598  1.00  0.00           H
ATOM   2178  H42 C   A  69      28.505 -33.362 -12.118  1.00  0.00           H
ATOM   2179  N3  C   A  69      30.766 -33.562 -13.102  1.00  0.00           N
ATOM   2180  C2  C   A  69      31.949 -33.679 -13.746  1.00  0.00           C
ATOM   2181  O2  C   A  69      33.027 -33.668 -13.136  1.00  0.00           O
ATOM   2182  C3' C   A  69      33.157 -35.566 -17.538  1.00  0.00           C
ATOM   2183  H3' C   A  69      32.216 -35.898 -17.609  1.00  0.00           H
ATOM   2184  C2' C   A  69      33.664 -35.384 -16.112  1.00  0.00           C
ATOM   2185 1H2' C   A  69      33.371 -36.087 -15.464  1.00  0.00           H
ATOM   2186  O2' C   A  69      35.075 -35.470 -16.055  1.00  0.00           O
ATOM   2187 2HO' C   A  69      35.359 -36.411 -16.238  1.00  0.00           H
ATOM   2188  O3' C   A  69      33.847 -36.599 -18.236  1.00  0.00           O
ATOM   2189  P   U   A  70      33.389 -38.131 -18.055  1.00  0.00           P
ATOM   2190  O1P U   A  70      34.052 -38.919 -19.125  1.00  0.00           O
ATOM   2191  O2P U   A  70      31.910 -38.173 -17.923  1.00  0.00           O
ATOM   2192  O5' U   A  70      34.025 -38.559 -16.657  1.00  0.00           O
ATOM   2193  C5' U   A  70      35.433 -38.491 -16.443  1.00  0.00           C
ATOM   2194 1H5' U   A  70      35.714 -37.535 -16.530  1.00  0.00           H
ATOM   2195 2H5' U   A  70      35.881 -39.036 -17.152  1.00  0.00           H
ATOM   2196  C4' U   A  70      35.781 -39.021 -15.070  1.00  0.00           C
ATOM   2197  H4' U   A  70      36.749 -39.264 -15.128  1.00  0.00           H
ATOM   2198  O4' U   A  70      35.502 -37.991 -14.082  1.00  0.00           O
ATOM   2199  C1' U   A  70      34.977 -38.587 -12.907  1.00  0.00           C
ATOM   2200  H1' U   A  70      35.496 -38.287 -12.106  1.00  0.00           H
ATOM   2201  N1  U   A  70      33.600 -38.105 -12.718  1.00  0.00           N
ATOM   2202  C6  U   A  70      32.770 -37.880 -13.792  1.00  0.00           C
ATOM   2203  H6  U   A  70      33.118 -38.048 -14.714  1.00  0.00           H
ATOM   2204  C5  U   A  70      31.515 -37.445 -13.646  1.00  0.00           C
ATOM   2205  H5  U   A  70      30.942 -37.292 -14.451  1.00  0.00           H
ATOM   2206  C4  U   A  70      30.991 -37.198 -12.340  1.00  0.00           C
ATOM   2207  O4  U   A  70      29.850 -36.818 -12.079  1.00  0.00           O
ATOM   2208  N3  U   A  70      31.874 -37.441 -11.313  1.00  0.00           N
ATOM   2209  H3  U   A  70      31.537 -37.274 -10.386  1.00  0.00           H
ATOM   2210  C2  U   A  70      33.166 -37.887 -11.423  1.00  0.00           C
ATOM   2211  O2  U   A  70      33.869 -38.076 -10.447  1.00  0.00           O
ATOM   2212  C3' U   A  70      34.972 -40.221 -14.599  1.00  0.00           C
ATOM   2213  H3' U   A  70      34.040 -40.280 -14.957  1.00  0.00           H
ATOM   2214  C2' U   A  70      35.075 -40.101 -13.085  1.00  0.00           C
ATOM   2215 1H2' U   A  70      34.441 -40.675 -12.566  1.00  0.00           H
ATOM   2216  O2' U   A  70      36.341 -40.531 -12.621  1.00  0.00           O
ATOM   2217 2HO' U   A  70      36.418 -41.522 -12.732  1.00  0.00           H
ATOM   2218  O3' U   A  70      35.508 -41.449 -15.086  1.00  0.00           O
ATOM   2219  P   C   A  71      34.567 -42.751 -15.175  1.00  0.00           P
ATOM   2220  O1P C   A  71      35.293 -43.770 -15.975  1.00  0.00           O
ATOM   2221  O2P C   A  71      33.207 -42.324 -15.592  1.00  0.00           O
ATOM   2222  O5' C   A  71      34.482 -43.269 -13.670  1.00  0.00           O
ATOM   2223  C5' C   A  71      35.659 -43.624 -12.947  1.00  0.00           C
ATOM   2224 1H5' C   A  71      36.287 -42.846 -12.975  1.00  0.00           H
ATOM   2225 2H5' C   A  71      36.079 -44.408 -13.404  1.00  0.00           H
ATOM   2226  C4' C   A  71      35.309 -43.970 -11.518  1.00  0.00           C
ATOM   2227  H4' C   A  71      36.119 -44.436 -11.162  1.00  0.00           H
ATOM   2228  O4' C   A  71      34.987 -42.750 -10.799  1.00  0.00           O
ATOM   2229  C1' C   A  71      33.957 -43.006  -9.860  1.00  0.00           C
ATOM   2230  H1' C   A  71      34.260 -42.744  -8.944  1.00  0.00           H
ATOM   2231  N1  C   A  71      32.808 -42.145 -10.183  1.00  0.00           N
ATOM   2232  C6  C   A  71      32.456 -41.905 -11.482  1.00  0.00           C
ATOM   2233  H6  C   A  71      32.986 -42.322 -12.220  1.00  0.00           H
ATOM   2234  C5  C   A  71      31.413 -41.121 -11.782  1.00  0.00           C
ATOM   2235  H5  C   A  71      31.152 -40.943 -12.731  1.00  0.00           H
ATOM   2236  C4  C   A  71      30.688 -40.549 -10.695  1.00  0.00           C
ATOM   2237  N4  C   A  71      29.641 -39.759 -10.929  1.00  0.00           N
ATOM   2238  H41 C   A  71      29.361 -39.565 -11.869  1.00  0.00           H
ATOM   2239  H42 C   A  71      29.135 -39.360 -10.164  1.00  0.00           H
ATOM   2240  N3  C   A  71      31.023 -40.778  -9.425  1.00  0.00           N
ATOM   2241  C2  C   A  71      32.078 -41.572  -9.137  1.00  0.00           C
ATOM   2242  O2  C   A  71      32.417 -41.808  -7.969  1.00  0.00           O
ATOM   2243  C3' C   A  71      34.077 -44.844 -11.337  1.00  0.00           C
ATOM   2244  H3' C   A  71      33.365 -44.738 -12.031  1.00  0.00           H
ATOM   2245  C2' C   A  71      33.640 -44.501  -9.918  1.00  0.00           C
ATOM   2246 1H2' C   A  71      32.713 -44.790  -9.679  1.00  0.00           H
ATOM   2247  O2' C   A  71      34.438 -45.169  -8.958  1.00  0.00           O
ATOM   2248 2HO' C   A  71      34.241 -46.149  -8.985  1.00  0.00           H
ATOM   2249  O3' C   A  71      34.388 -46.226 -11.496  1.00  0.00           O
ATOM   2250  P   C   A  72      33.213 -47.281 -11.804  1.00  0.00           P
ATOM   2251  O1P C   A  72      33.857 -48.545 -12.246  1.00  0.00           O
ATOM   2252  O2P C   A  72      32.206 -46.627 -12.678  1.00  0.00           O
ATOM   2253  O5' C   A  72      32.544 -47.535 -10.381  1.00  0.00           O
ATOM   2254  C5' C   A  72      33.319 -48.010  -9.282  1.00  0.00           C
ATOM   2255 1H5' C   A  72      34.046 -47.347  -9.105  1.00  0.00           H
ATOM   2256 2H5' C   A  72      33.723 -48.887  -9.543  1.00  0.00           H
ATOM   2257  C4' C   A  72      32.446 -48.174  -8.060  1.00  0.00           C
ATOM   2258  H4' C   A  72      32.941 -48.822  -7.481  1.00  0.00           H
ATOM   2259  O4' C   A  72      32.251 -46.877  -7.435  1.00  0.00           O
ATOM   2260  C1' C   A  72      30.945 -46.804  -6.887  1.00  0.00           C
ATOM   2261  H1' C   A  72      30.995 -46.578  -5.914  1.00  0.00           H
ATOM   2262  N1  C   A  72      30.227 -45.696  -7.540  1.00  0.00           N
ATOM   2263  C6  C   A  72      30.357 -45.471  -8.882  1.00  0.00           C
ATOM   2264  H6  C   A  72      30.952 -46.064  -9.424  1.00  0.00           H
ATOM   2265  C5  C   A  72      29.702 -44.471  -9.482  1.00  0.00           C
ATOM   2266  H5  C   A  72      29.794 -44.305 -10.464  1.00  0.00           H
ATOM   2267  C4  C   A  72      28.867 -43.651  -8.667  1.00  0.00           C
ATOM   2268  N4  C   A  72      28.186 -42.641  -9.207  1.00  0.00           N
ATOM   2269  H41 C   A  72      28.259 -42.456 -10.187  1.00  0.00           H
ATOM   2270  H42 C   A  72      27.602 -42.068  -8.632  1.00  0.00           H
ATOM   2271  N3  C   A  72      28.735 -43.860  -7.356  1.00  0.00           N
ATOM   2272  C2  C   A  72      29.404 -44.874  -6.763  1.00  0.00           C
ATOM   2273  O2  C   A  72      29.307 -45.097  -5.548  1.00  0.00           O
ATOM   2274  C3' C   A  72      31.033 -48.673  -8.322  1.00  0.00           C
ATOM   2275  H3' C   A  72      30.634 -48.407  -9.199  1.00  0.00           H
ATOM   2276  C2' C   A  72      30.284 -48.167  -7.096  1.00  0.00           C
ATOM   2277 1H2' C   A  72      29.287 -48.196  -7.163  1.00  0.00           H
ATOM   2278  O2' C   A  72      30.551 -48.976  -5.966  1.00  0.00           O
ATOM   2279 2HO' C   A  72      30.124 -49.872  -6.089  1.00  0.00           H
ATOM   2280  O3' C   A  72      30.989 -50.092  -8.447  1.00  0.00           O
ATOM   2281  P   A   A  73      29.735 -50.792  -9.171  1.00  0.00           P
ATOM   2282  O1P A   A  73      30.141 -52.181  -9.505  1.00  0.00           O
ATOM   2283  O2P A   A  73      29.240 -49.894 -10.245  1.00  0.00           O
ATOM   2284  O5' A   A  73      28.625 -50.864  -8.030  1.00  0.00           O
ATOM   2285  C5' A   A  73      28.909 -51.467  -6.769  1.00  0.00           C
ATOM   2286 1H5' A   A  73      29.742 -51.050  -6.406  1.00  0.00           H
ATOM   2287 2H5' A   A  73      29.063 -52.443  -6.920  1.00  0.00           H
ATOM   2288  C4' A   A  73      27.755 -51.256  -5.816  1.00  0.00           C
ATOM   2289  H4' A   A  73      28.006 -51.775  -4.999  1.00  0.00           H
ATOM   2290  O4' A   A  73      27.593 -49.833  -5.568  1.00  0.00           O
ATOM   2291  C1' A   A  73      26.217 -49.531  -5.415  1.00  0.00           C
ATOM   2292  H1' A   A  73      26.062 -49.068  -4.542  1.00  0.00           H
ATOM   2293  N9  A   A  73      25.834 -48.578  -6.455  1.00  0.00           N
ATOM   2294  C8  A   A  73      26.479 -48.319  -7.640  1.00  0.00           C
ATOM   2295  H8  A   A  73      27.318 -48.786  -7.919  1.00  0.00           H
ATOM   2296  N7  A   A  73      25.892 -47.403  -8.372  1.00  0.00           N
ATOM   2297  C5  A   A  73      24.785 -47.034  -7.618  1.00  0.00           C
ATOM   2298  C6  A   A  73      23.757 -46.102  -7.841  1.00  0.00           C
ATOM   2299  N6  A   A  73      23.672 -45.339  -8.930  1.00  0.00           N
ATOM   2300  H61 A   A  73      24.365 -45.412  -9.647  1.00  0.00           H
ATOM   2301  H62 A   A  73      22.915 -44.693  -9.030  1.00  0.00           H
ATOM   2302  N1  A   A  73      22.806 -45.977  -6.892  1.00  0.00           N
ATOM   2303  C2  A   A  73      22.889 -46.743  -5.796  1.00  0.00           C
ATOM   2304  H2  A   A  73      22.158 -46.614  -5.126  1.00  0.00           H
ATOM   2305  N3  A   A  73      23.807 -47.652  -5.472  1.00  0.00           N
ATOM   2306  C4  A   A  73      24.738 -47.750  -6.437  1.00  0.00           C
ATOM   2307  C3' A   A  73      26.391 -51.698  -6.323  1.00  0.00           C
ATOM   2308  H3' A   A  73      26.253 -51.628  -7.311  1.00  0.00           H
ATOM   2309  C2' A   A  73      25.447 -50.850  -5.480  1.00  0.00           C
ATOM   2310 1H2' A   A  73      24.499 -50.822  -5.797  1.00  0.00           H
ATOM   2311  O2' A   A  73      25.325 -51.368  -4.169  1.00  0.00           O
ATOM   2312 2HO' A   A  73      24.822 -52.232  -4.197  1.00  0.00           H
ATOM   2313  O3' A   A  73      26.186 -53.096  -6.138  1.00  0.00           O
ATOM   2314  P   C   A  74      25.132 -53.879  -7.068  1.00  0.00           P
ATOM   2315  O1P C   A  74      25.304 -55.330  -6.808  1.00  0.00           O
ATOM   2316  O2P C   A  74      25.252 -53.363  -8.456  1.00  0.00           O
ATOM   2317  O5' C   A  74      23.711 -53.437  -6.499  1.00  0.00           O
ATOM   2318  C5' C   A  74      23.359 -53.678  -5.138  1.00  0.00           C
ATOM   2319 1H5' C   A  74      24.121 -53.381  -4.563  1.00  0.00           H
ATOM   2320 2H5' C   A  74      23.218 -54.661  -5.023  1.00  0.00           H
ATOM   2321  C4' C   A  74      22.101 -52.919  -4.782  1.00  0.00           C
ATOM   2322  H4' C   A  74      21.884 -53.208  -3.850  1.00  0.00           H
ATOM   2323  O4' C   A  74      22.356 -51.494  -4.895  1.00  0.00           O
ATOM   2324  C1' C   A  74      21.186 -50.836  -5.353  1.00  0.00           C
ATOM   2325  H1' C   A  74      20.916 -50.130  -4.699  1.00  0.00           H
ATOM   2326  N1  C   A  74      21.505 -50.143  -6.612  1.00  0.00           N
ATOM   2327  C6  C   A  74      22.450 -50.639  -7.467  1.00  0.00           C
ATOM   2328  H6  C   A  74      22.928 -51.486  -7.234  1.00  0.00           H
ATOM   2329  C5  C   A  74      22.746 -50.009  -8.610  1.00  0.00           C
ATOM   2330  H5  C   A  74      23.437 -50.369  -9.237  1.00  0.00           H
ATOM   2331  C4  C   A  74      22.039 -48.806  -8.899  1.00  0.00           C
ATOM   2332  N4  C   A  74      22.292 -48.131 -10.019  1.00  0.00           N
ATOM   2333  H41 C   A  74      22.981 -48.468 -10.661  1.00  0.00           H
ATOM   2334  H42 C   A  74      21.793 -47.287 -10.218  1.00  0.00           H
ATOM   2335  N3  C   A  74      21.114 -48.315  -8.073  1.00  0.00           N
ATOM   2336  C2  C   A  74      20.824 -48.961  -6.923  1.00  0.00           C
ATOM   2337  O2  C   A  74      19.969 -48.536  -6.133  1.00  0.00           O
ATOM   2338  C3' C   A  74      20.911 -53.156  -5.698  1.00  0.00           C
ATOM   2339  H3' C   A  74      21.135 -53.364  -6.650  1.00  0.00           H
ATOM   2340  C2' C   A  74      20.087 -51.890  -5.496  1.00  0.00           C
ATOM   2341 1H2' C   A  74      19.377 -51.733  -6.183  1.00  0.00           H
ATOM   2342  O2' C   A  74      19.354 -51.941  -4.286  1.00  0.00           O
ATOM   2343 2HO' C   A  74      18.630 -52.627  -4.363  1.00  0.00           H
ATOM   2344  O3' C   A  74      20.197 -54.337  -5.340  1.00  0.00           O
ATOM   2345  P   U   A  75      19.192 -55.016  -6.396  1.00  0.00           P
ATOM   2346  O1P U   A  75      19.029 -56.439  -6.001  1.00  0.00           O
ATOM   2347  O2P U   A  75      19.650 -54.685  -7.770  1.00  0.00           O
ATOM   2348  O5' U   A  75      17.807 -54.269  -6.145  1.00  0.00           O
ATOM   2349  C5' U   A  75      17.181 -54.293  -4.863  1.00  0.00           C
ATOM   2350 1H5' U   A  75      17.850 -53.990  -4.185  1.00  0.00           H
ATOM   2351 2H5' U   A  75      16.911 -55.236  -4.667  1.00  0.00           H
ATOM   2352  C4' U   A  75      15.973 -53.385  -4.855  1.00  0.00           C
ATOM   2353  H4' U   A  75      15.513 -53.569  -3.986  1.00  0.00           H
ATOM   2354  O4' U   A  75      16.417 -52.008  -4.981  1.00  0.00           O
ATOM   2355  C1' U   A  75      15.504 -51.283  -5.786  1.00  0.00           C
ATOM   2356  H1' U   A  75      15.182 -50.478  -5.288  1.00  0.00           H
ATOM   2357  N1  U   A  75      16.220 -50.789  -6.971  1.00  0.00           N
ATOM   2358  C6  U   A  75      17.255 -51.504  -7.530  1.00  0.00           C
ATOM   2359  H6  U   A  75      17.520 -52.374  -7.114  1.00  0.00           H
ATOM   2360  C5  U   A  75      17.918 -51.077  -8.609  1.00  0.00           C
ATOM   2361  H5  U   A  75      18.665 -51.625  -8.986  1.00  0.00           H
ATOM   2362  C4  U   A  75      17.560 -49.838  -9.224  1.00  0.00           C
ATOM   2363  O4  U   A  75      18.079 -49.352 -10.228  1.00  0.00           O
ATOM   2364  N3  U   A  75      16.521 -49.174  -8.613  1.00  0.00           N
ATOM   2365  H3  U   A  75      16.250 -48.301  -9.018  1.00  0.00           H
ATOM   2366  C2  U   A  75      15.817 -49.580  -7.508  1.00  0.00           C
ATOM   2367  O2  U   A  75      14.906 -48.919  -7.045  1.00  0.00           O
ATOM   2368  C3' U   A  75      15.004 -53.580  -6.012  1.00  0.00           C
ATOM   2369  H3' U   A  75      15.411 -53.916  -6.861  1.00  0.00           H
ATOM   2370  C2' U   A  75      14.339 -52.213  -6.124  1.00  0.00           C
ATOM   2371 1H2' U   A  75      13.848 -52.050  -6.980  1.00  0.00           H
ATOM   2372  O2' U   A  75      13.327 -52.047  -5.149  1.00  0.00           O
ATOM   2373 2HO' U   A  75      12.559 -52.651  -5.360  1.00  0.00           H
ATOM   2374  O3' U   A  75      14.070 -54.622  -5.743  1.00  0.00           O
ATOM   2375  P   C   A  76      13.218 -55.261  -6.948  1.00  0.00           P
ATOM   2376  O1P C   A  76      12.617 -56.523  -6.446  1.00  0.00           O
ATOM   2377  O2P C   A  76      14.068 -55.288  -8.165  1.00  0.00           O
ATOM   2378  O5' C   A  76      12.044 -54.211  -7.189  1.00  0.00           O
ATOM   2379  C5' C   A  76      10.953 -54.105  -6.276  1.00  0.00           C
ATOM   2380 1H5' C   A  76      11.326 -53.928  -5.365  1.00  0.00           H
ATOM   2381 2H5' C   A  76      10.465 -54.978  -6.272  1.00  0.00           H
ATOM   2382  C4' C   A  76      10.029 -52.985  -6.696  1.00  0.00           C
ATOM   2383  H4' C   A  76       9.310 -52.968  -6.001  1.00  0.00           H
ATOM   2384  O4' C   A  76      10.782 -51.749  -6.762  1.00  0.00           O
ATOM   2385  C1' C   A  76      10.246 -50.921  -7.778  1.00  0.00           C
ATOM   2386  H1' C   A  76       9.902 -50.076  -7.369  1.00  0.00           H
ATOM   2387  N1  C   A  76      11.338 -50.540  -8.690  1.00  0.00           N
ATOM   2388  C6  C   A  76      12.375 -51.395  -8.939  1.00  0.00           C
ATOM   2389  H6  C   A  76      12.388 -52.294  -8.501  1.00  0.00           H
ATOM   2390  C5  C   A  76      13.375 -51.048  -9.761  1.00  0.00           C
ATOM   2391  H5  C   A  76      14.136 -51.670  -9.945  1.00  0.00           H
ATOM   2392  C4  C   A  76      13.311 -49.758 -10.363  1.00  0.00           C
ATOM   2393  N4  C   A  76      14.277 -49.352 -11.187  1.00  0.00           N
ATOM   2394  H41 C   A  76      15.051 -49.954 -11.385  1.00  0.00           H
ATOM   2395  H42 C   A  76      14.228 -48.446 -11.607  1.00  0.00           H
ATOM   2396  N3  C   A  76      12.302 -48.918 -10.130  1.00  0.00           N
ATOM   2397  C2  C   A  76      11.300 -49.282  -9.299  1.00  0.00           C
ATOM   2398  O2  C   A  76      10.344 -48.529  -9.062  1.00  0.00           O
ATOM   2399  C3' C   A  76       9.421 -53.126  -8.083  1.00  0.00           C
ATOM   2400  H3' C   A  76       9.983 -53.620  -8.746  1.00  0.00           H
ATOM   2401  C2' C   A  76       9.109 -51.682  -8.466  1.00  0.00           C
ATOM   2402 1H2' C   A  76       8.976 -51.529  -9.445  1.00  0.00           H
ATOM   2403  O2' C   A  76       7.881 -51.254  -7.907  1.00  0.00           O
ATOM   2404 2HO' C   A  76       7.127 -51.742  -8.346  1.00  0.00           H
ATOM   2405  O3' C   A  76       8.254 -53.945  -8.059  1.00  0.00           O
ATOM   2406  P   C   A  77       7.643 -54.511  -9.435  1.00  0.00           P
ATOM   2407  O1P C   A  77       6.992 -55.810  -9.125  1.00  0.00           O
ATOM   2408  O2P C   A  77       8.699 -54.451 -10.477  1.00  0.00           O
ATOM   2409  O5' C   A  77       6.508 -53.457  -9.815  1.00  0.00           O
ATOM   2410  C5' C   A  77       5.322 -53.337  -9.032  1.00  0.00           C
ATOM   2411 1H5' C   A  77       5.592 -53.199  -8.079  1.00  0.00           H
ATOM   2412 2H5' C   A  77       4.809 -54.192  -9.112  1.00  0.00           H
ATOM   2413  C4' C   A  77       4.491 -52.173  -9.521  1.00  0.00           C
ATOM   2414  H4' C   A  77       3.665 -52.188  -8.958  1.00  0.00           H
ATOM   2415  O4' C   A  77       5.261 -50.957  -9.374  1.00  0.00           O
ATOM   2416  C1' C   A  77       4.854 -50.022 -10.354  1.00  0.00           C
ATOM   2417  H1' C   A  77       4.376 -49.266  -9.907  1.00  0.00           H
ATOM   2418  N1  C   A  77       6.060 -49.453 -10.980  1.00  0.00           N
ATOM   2419  C6  C   A  77       7.285 -50.030 -10.797  1.00  0.00           C
ATOM   2420  H6  C   A  77       7.360 -50.857 -10.240  1.00  0.00           H
ATOM   2421  C5  C   A  77       8.386 -49.507 -11.351  1.00  0.00           C
ATOM   2422  H5  C   A  77       9.284 -49.925 -11.216  1.00  0.00           H
ATOM   2423  C4  C   A  77       8.228 -48.332 -12.141  1.00  0.00           C
ATOM   2424  N4  C   A  77       9.290 -47.764 -12.715  1.00  0.00           N
ATOM   2425  H41 C   A  77      10.199 -48.163 -12.591  1.00  0.00           H
ATOM   2426  H42 C   A  77       9.177 -46.939 -13.269  1.00  0.00           H
ATOM   2427  N3  C   A  77       7.037 -47.764 -12.333  1.00  0.00           N
ATOM   2428  C2  C   A  77       5.933 -48.302 -11.765  1.00  0.00           C
ATOM   2429  O2  C   A  77       4.810 -47.802 -11.922  1.00  0.00           O
ATOM   2430  C3' C   A  77       4.124 -52.203 -10.998  1.00  0.00           C
ATOM   2431  H3' C   A  77       4.782 -52.685 -11.577  1.00  0.00           H
ATOM   2432  C2' C   A  77       3.918 -50.727 -11.342  1.00  0.00           C
ATOM   2433 1H2' C   A  77       4.030 -50.504 -12.310  1.00  0.00           H
ATOM   2434  O2' C   A  77       2.590 -50.327 -11.060  1.00  0.00           O
ATOM   2435 2HO' C   A  77       1.964 -50.778 -11.696  1.00  0.00           H
ATOM   2436  O3' C   A  77       2.935 -52.956 -11.227  1.00  0.00           O
ATOM   2437  P   C   A  78       3.027 -54.465 -11.782  1.00  0.00           P
ATOM   2438  O1P C   A  78       2.688 -55.365 -10.650  1.00  0.00           O
ATOM   2439  O2P C   A  78       2.240 -54.540 -13.040  1.00  0.00           O
ATOM   2440  O5' C   A  78       4.565 -54.674 -12.146  1.00  0.00           O
ATOM   2441  C5' C   A  78       5.176 -55.959 -12.019  1.00  0.00           C
ATOM   2442 1H5' C   A  78       4.467 -56.652 -12.149  1.00  0.00           H
ATOM   2443 2H5' C   A  78       5.550 -56.033 -11.094  1.00  0.00           H
ATOM   2444  C4' C   A  78       6.274 -56.130 -13.046  1.00  0.00           C
ATOM   2445  H4' C   A  78       7.052 -56.489 -12.531  1.00  0.00           H
ATOM   2446  O4' C   A  78       5.799 -57.031 -14.086  1.00  0.00           O
ATOM   2447  C1' C   A  78       6.193 -56.545 -15.358  1.00  0.00           C
ATOM   2448  H1' C   A  78       6.588 -57.282 -15.906  1.00  0.00           H
ATOM   2449  N1  C   A  78       4.992 -56.093 -16.078  1.00  0.00           N
ATOM   2450  C6  C   A  78       3.832 -55.823 -15.406  1.00  0.00           C
ATOM   2451  H6  C   A  78       3.801 -55.938 -14.413  1.00  0.00           H
ATOM   2452  C5  C   A  78       2.738 -55.407 -16.054  1.00  0.00           C
ATOM   2453  H5  C   A  78       1.889 -55.208 -15.565  1.00  0.00           H
ATOM   2454  C4  C   A  78       2.831 -55.259 -17.469  1.00  0.00           C
ATOM   2455  N4  C   A  78       1.776 -54.847 -18.169  1.00  0.00           N
ATOM   2456  H41 C   A  78       0.916 -54.641 -17.702  1.00  0.00           H
ATOM   2457  H42 C   A  78       1.844 -54.744 -19.161  1.00  0.00           H
ATOM   2458  N3  C   A  78       3.957 -55.522 -18.135  1.00  0.00           N
ATOM   2459  C2  C   A  78       5.054 -55.941 -17.466  1.00  0.00           C
ATOM   2460  O2  C   A  78       6.116 -56.194 -18.053  1.00  0.00           O
ATOM   2461  C3' C   A  78       6.699 -54.871 -13.793  1.00  0.00           C
ATOM   2462  H3' C   A  78       5.997 -54.164 -13.880  1.00  0.00           H
ATOM   2463  C2' C   A  78       7.212 -55.436 -15.111  1.00  0.00           C
ATOM   2464 1H2' C   A  78       7.362 -54.764 -15.837  1.00  0.00           H
ATOM   2465  O2' C   A  78       8.491 -56.023 -14.960  1.00  0.00           O
ATOM   2466 2HO' C   A  78       9.169 -55.307 -14.797  1.00  0.00           H
ATOM   2467  O3' C   A  78       7.703 -54.148 -13.086  1.00  0.00           O
ATOM   2468  P   A   A  79       7.863 -52.565 -13.321  1.00  0.00           P
ATOM   2469  O1P A   A  79       8.942 -52.093 -12.416  1.00  0.00           O
ATOM   2470  O2P A   A  79       6.522 -51.933 -13.253  1.00  0.00           O
ATOM   2471  O5' A   A  79       8.392 -52.446 -14.820  1.00  0.00           O
ATOM   2472  C5' A   A  79       9.749 -52.745 -15.145  1.00  0.00           C
ATOM   2473 1H5' A   A  79       9.949 -53.669 -14.820  1.00  0.00           H
ATOM   2474 2H5' A   A  79      10.334 -52.090 -14.667  1.00  0.00           H
ATOM   2475  C4' A   A  79       9.963 -52.652 -16.639  1.00  0.00           C
ATOM   2476  H4' A   A  79      10.914 -52.931 -16.774  1.00  0.00           H
ATOM   2477  O4' A   A  79       9.009 -53.514 -17.314  1.00  0.00           O
ATOM   2478  C1' A   A  79       8.639 -52.935 -18.554  1.00  0.00           C
ATOM   2479  H1' A   A  79       8.847 -53.565 -19.303  1.00  0.00           H
ATOM   2480  N9  A   A  79       7.187 -52.755 -18.561  1.00  0.00           N
ATOM   2481  C8  A   A  79       6.335 -52.740 -17.485  1.00  0.00           C
ATOM   2482  H8  A   A  79       6.646 -52.848 -16.541  1.00  0.00           H
ATOM   2483  N7  A   A  79       5.076 -52.571 -17.809  1.00  0.00           N
ATOM   2484  C5  A   A  79       5.100 -52.462 -19.193  1.00  0.00           C
ATOM   2485  C6  A   A  79       4.085 -52.269 -20.146  1.00  0.00           C
ATOM   2486  N6  A   A  79       2.793 -52.146 -19.838  1.00  0.00           N
ATOM   2487  H61 A   A  79       2.500 -52.190 -18.883  1.00  0.00           H
ATOM   2488  H62 A   A  79       2.117 -52.010 -20.562  1.00  0.00           H
ATOM   2489  N1  A   A  79       4.447 -52.204 -21.445  1.00  0.00           N
ATOM   2490  C2  A   A  79       5.744 -52.325 -21.756  1.00  0.00           C
ATOM   2491  H2  A   A  79       5.958 -52.270 -22.731  1.00  0.00           H
ATOM   2492  N3  A   A  79       6.789 -52.508 -20.952  1.00  0.00           N
ATOM   2493  C4  A   A  79       6.395 -52.570 -19.669  1.00  0.00           C
ATOM   2494  C3' A   A  79       9.721 -51.283 -17.258  1.00  0.00           C
ATOM   2495  H3' A   A  79       9.025 -50.723 -16.809  1.00  0.00           H
ATOM   2496  C2' A   A  79       9.423 -51.632 -18.712  1.00  0.00           C
ATOM   2497 1H2' A   A  79       9.002 -50.900 -19.248  1.00  0.00           H
ATOM   2498  O2' A   A  79      10.615 -51.905 -19.425  1.00  0.00           O
ATOM   2499 2HO' A   A  79      11.138 -51.060 -19.536  1.00  0.00           H
ATOM   2500  O3' A   A  79      10.860 -50.437 -17.122  1.00  0.00           O
ATOM   2501  P   C   A  80      10.681 -48.840 -17.174  1.00  0.00           P
ATOM   2502  O1P C   A  80      12.030 -48.236 -17.027  1.00  0.00           O
ATOM   2503  O2P C   A  80       9.600 -48.458 -16.230  1.00  0.00           O
ATOM   2504  O5' C   A  80      10.166 -48.556 -18.656  1.00  0.00           O
ATOM   2505  C5' C   A  80      11.072 -48.529 -19.758  1.00  0.00           C
ATOM   2506 1H5' C   A  80      11.598 -49.380 -19.749  1.00  0.00           H
ATOM   2507 2H5' C   A  80      11.691 -47.753 -19.633  1.00  0.00           H
ATOM   2508  C4' C   A  80      10.310 -48.393 -21.056  1.00  0.00           C
ATOM   2509  H4' C   A  80      10.999 -48.533 -21.767  1.00  0.00           H
ATOM   2510  O4' C   A  80       9.240 -49.373 -21.088  1.00  0.00           O
ATOM   2511  C1' C   A  80       8.152 -48.859 -21.836  1.00  0.00           C
ATOM   2512  H1' C   A  80       7.991 -49.442 -22.632  1.00  0.00           H
ATOM   2513  N1  C   A  80       6.937 -48.932 -21.007  1.00  0.00           N
ATOM   2514  C6  C   A  80       7.017 -49.022 -19.645  1.00  0.00           C
ATOM   2515  H6  C   A  80       7.915 -49.031 -19.204  1.00  0.00           H
ATOM   2516  C5  C   A  80       5.911 -49.099 -18.891  1.00  0.00           C
ATOM   2517  H5  C   A  80       5.965 -49.168 -17.895  1.00  0.00           H
ATOM   2518  C4  C   A  80       4.656 -49.078 -19.566  1.00  0.00           C
ATOM   2519  N4  C   A  80       3.519 -49.155 -18.875  1.00  0.00           N
ATOM   2520  H41 C   A  80       3.544 -49.228 -17.878  1.00  0.00           H
ATOM   2521  H42 C   A  80       2.641 -49.140 -19.354  1.00  0.00           H
ATOM   2522  N3  C   A  80       4.569 -48.985 -20.893  1.00  0.00           N
ATOM   2523  C2  C   A  80       5.692 -48.910 -21.639  1.00  0.00           C
ATOM   2524  O2  C   A  80       5.646 -48.823 -22.875  1.00  0.00           O
ATOM   2525  C3' C   A  80       9.591 -47.069 -21.263  1.00  0.00           C
ATOM   2526  H3' C   A  80       9.258 -46.629 -20.429  1.00  0.00           H
ATOM   2527  C2' C   A  80       8.510 -47.437 -22.274  1.00  0.00           C
ATOM   2528 1H2' C   A  80       7.764 -46.776 -22.355  1.00  0.00           H
ATOM   2529  O2' C   A  80       9.036 -47.491 -23.587  1.00  0.00           O
ATOM   2530 2HO' C   A  80       9.275 -46.568 -23.888  1.00  0.00           H
ATOM   2531  O3' C   A  80      10.469 -46.060 -21.753  1.00  0.00           O
ATOM   2532  P   U   A  81       9.995 -44.523 -21.754  1.00  0.00           P
ATOM   2533  O1P U   A  81      10.915 -43.775 -22.648  1.00  0.00           O
ATOM   2534  O2P U   A  81       9.828 -44.089 -20.343  1.00  0.00           O
ATOM   2535  O5' U   A  81       8.558 -44.563 -22.444  1.00  0.00           O
ATOM   2536  C5' U   A  81       7.538 -43.633 -22.081  1.00  0.00           C
ATOM   2537 1H5' U   A  81       7.819 -42.726 -22.394  1.00  0.00           H
ATOM   2538 2H5' U   A  81       7.458 -43.632 -21.084  1.00  0.00           H
ATOM   2539  C4' U   A  81       6.225 -44.029 -22.717  1.00  0.00           C
ATOM   2540  H4' U   A  81       6.375 -43.960 -23.703  1.00  0.00           H
ATOM   2541  O4' U   A  81       5.890 -45.378 -22.289  1.00  0.00           O
ATOM   2542  C1' U   A  81       4.514 -45.455 -21.967  1.00  0.00           C
ATOM   2543  H1' U   A  81       4.100 -46.244 -22.420  1.00  0.00           H
ATOM   2544  N1  U   A  81       4.389 -45.693 -20.522  1.00  0.00           N
ATOM   2545  C6  U   A  81       5.485 -45.639 -19.691  1.00  0.00           C
ATOM   2546  H6  U   A  81       6.380 -45.435 -20.087  1.00  0.00           H
ATOM   2547  C5  U   A  81       5.396 -45.849 -18.375  1.00  0.00           C
ATOM   2548  H5  U   A  81       6.216 -45.800 -17.804  1.00  0.00           H
ATOM   2549  C4  U   A  81       4.130 -46.144 -17.782  1.00  0.00           C
ATOM   2550  O4  U   A  81       3.923 -46.363 -16.590  1.00  0.00           O
ATOM   2551  N3  U   A  81       3.078 -46.183 -18.668  1.00  0.00           N
ATOM   2552  H3  U   A  81       2.178 -46.386 -18.283  1.00  0.00           H
ATOM   2553  C2  U   A  81       3.130 -45.974 -20.022  1.00  0.00           C
ATOM   2554  O2  U   A  81       2.136 -46.034 -20.723  1.00  0.00           O
ATOM   2555  C3' U   A  81       5.025 -43.178 -22.317  1.00  0.00           C
ATOM   2556  H3' U   A  81       5.104 -42.726 -21.428  1.00  0.00           H
ATOM   2557  C2' U   A  81       3.861 -44.155 -22.436  1.00  0.00           C
ATOM   2558 1H2' U   A  81       3.017 -43.868 -21.983  1.00  0.00           H
ATOM   2559  O2' U   A  81       3.457 -44.312 -23.783  1.00  0.00           O
ATOM   2560 2HO' U   A  81       3.028 -43.467 -24.103  1.00  0.00           H
ATOM   2561  O3' U   A  81       4.867 -42.052 -23.178  1.00  0.00           O
ATOM   2562  P   G   A  82       5.543 -40.645 -22.789  1.00  0.00           P
ATOM   2563  O1P G   A  82       6.944 -40.677 -23.278  1.00  0.00           O
ATOM   2564  O2P G   A  82       5.274 -40.373 -21.353  1.00  0.00           O
ATOM   2565  O5' G   A  82       4.749 -39.576 -23.667  1.00  0.00           O
ATOM   2566  C5' G   A  82       3.580 -38.927 -23.166  1.00  0.00           C
ATOM   2567 1H5' G   A  82       3.715 -37.939 -23.244  1.00  0.00           H
ATOM   2568 2H5' G   A  82       3.476 -39.174 -22.203  1.00  0.00           H
ATOM   2569  C4' G   A  82       2.367 -39.359 -23.956  1.00  0.00           C
ATOM   2570  H4' G   A  82       2.542 -39.062 -24.895  1.00  0.00           H
ATOM   2571  O4' G   A  82       2.219 -40.801 -23.839  1.00  0.00           O
ATOM   2572  C1' G   A  82       0.853 -41.130 -23.658  1.00  0.00           C
ATOM   2573  H1' G   A  82       0.583 -41.856 -24.291  1.00  0.00           H
ATOM   2574  N9  G   A  82       0.687 -41.683 -22.318  1.00  0.00           N
ATOM   2575  C8  G   A  82       1.634 -41.754 -21.326  1.00  0.00           C
ATOM   2576  H8  G   A  82       2.570 -41.418 -21.434  1.00  0.00           H
ATOM   2577  N7  G   A  82       1.191 -42.303 -20.228  1.00  0.00           N
ATOM   2578  C5  G   A  82      -0.132 -42.614 -20.513  1.00  0.00           C
ATOM   2579  C6  G   A  82      -1.127 -43.227 -19.708  1.00  0.00           C
ATOM   2580  O6  G   A  82      -1.036 -43.633 -18.545  1.00  0.00           O
ATOM   2581  N1  G   A  82      -2.332 -43.351 -20.391  1.00  0.00           N
ATOM   2582  H1  G   A  82      -3.097 -43.773 -19.904  1.00  0.00           H
ATOM   2583  C2  G   A  82      -2.553 -42.940 -21.679  1.00  0.00           C
ATOM   2584  N2  G   A  82      -3.781 -43.146 -22.161  1.00  0.00           N
ATOM   2585  H21 G   A  82      -4.477 -43.578 -21.588  1.00  0.00           H
ATOM   2586  H22 G   A  82      -4.005 -42.868 -23.095  1.00  0.00           H
ATOM   2587  N3  G   A  82      -1.637 -42.369 -22.441  1.00  0.00           N
ATOM   2588  C4  G   A  82      -0.458 -42.238 -21.799  1.00  0.00           C
ATOM   2589  C3' G   A  82       1.041 -38.791 -23.466  1.00  0.00           C
ATOM   2590  H3' G   A  82       1.004 -38.558 -22.494  1.00  0.00           H
ATOM   2591  C2' G   A  82       0.044 -39.857 -23.902  1.00  0.00           C
ATOM   2592 1H2' G   A  82      -0.862 -39.794 -23.483  1.00  0.00           H
ATOM   2593  O2' G   A  82      -0.243 -39.756 -25.284  1.00  0.00           O
ATOM   2594 2HO' G   A  82      -0.773 -38.925 -25.455  1.00  0.00           H
ATOM   2595  O3' G   A  82       0.769 -37.519 -24.048  1.00  0.00           O
ATOM   2596  P   C   A  83      -0.078 -36.428 -23.223  1.00  0.00           P
ATOM   2597  O1P C   A  83      -0.087 -35.177 -24.023  1.00  0.00           O
ATOM   2598  O2P C   A  83       0.425 -36.402 -21.825  1.00  0.00           O
ATOM   2599  O5' C   A  83      -1.558 -37.018 -23.211  1.00  0.00           O
ATOM   2600  C5' C   A  83      -2.591 -36.401 -22.444  1.00  0.00           C
ATOM   2601 1H5' C   A  83      -2.775 -35.500 -22.838  1.00  0.00           H
ATOM   2602 2H5' C   A  83      -2.260 -36.294 -21.506  1.00  0.00           H
ATOM   2603  C4' C   A  83      -3.838 -37.254 -22.470  1.00  0.00           C
ATOM   2604  H4' C   A  83      -4.216 -37.159 -23.391  1.00  0.00           H
ATOM   2605  O4' C   A  83      -3.463 -38.626 -22.164  1.00  0.00           O
ATOM   2606  C1' C   A  83      -4.306 -39.144 -21.155  1.00  0.00           C
ATOM   2607  H1' C   A  83      -4.595 -40.074 -21.384  1.00  0.00           H
ATOM   2608  N1  C   A  83      -3.524 -39.255 -19.910  1.00  0.00           N
ATOM   2609  C6  C   A  83      -2.223 -38.836 -19.862  1.00  0.00           C
ATOM   2610  H6  C   A  83      -1.803 -38.442 -20.679  1.00  0.00           H
ATOM   2611  C5  C   A  83      -1.502 -38.945 -18.739  1.00  0.00           C
ATOM   2612  H5  C   A  83      -0.551 -38.639 -18.701  1.00  0.00           H
ATOM   2613  C4  C   A  83      -2.143 -39.514 -17.600  1.00  0.00           C
ATOM   2614  N4  C   A  83      -1.476 -39.653 -16.455  1.00  0.00           N
ATOM   2615  H41 C   A  83      -0.523 -39.358 -16.393  1.00  0.00           H
ATOM   2616  H42 C   A  83      -1.929 -40.053 -15.658  1.00  0.00           H
ATOM   2617  N3  C   A  83      -3.413 -39.923 -17.635  1.00  0.00           N
ATOM   2618  C2  C   A  83      -4.130 -39.804 -18.775  1.00  0.00           C
ATOM   2619  O2  C   A  83      -5.313 -40.167 -18.839  1.00  0.00           O
ATOM   2620  C3' C   A  83      -4.901 -36.875 -21.442  1.00  0.00           C
ATOM   2621  H3' C   A  83      -4.571 -36.341 -20.664  1.00  0.00           H
ATOM   2622  C2' C   A  83      -5.517 -38.218 -21.062  1.00  0.00           C
ATOM   2623 1H2' C   A  83      -6.037 -38.222 -20.208  1.00  0.00           H
ATOM   2624  O2' C   A  83      -6.475 -38.629 -22.018  1.00  0.00           O
ATOM   2625 2HO' C   A  83      -7.274 -38.030 -21.968  1.00  0.00           H
ATOM   2626  O3' C   A  83      -5.861 -35.984 -22.005  1.00  0.00           O
ATOM   2627  P   U   A  84      -6.561 -34.871 -21.078  1.00  0.00           P
ATOM   2628  O1P U   A  84      -7.413 -34.034 -21.961  1.00  0.00           O
ATOM   2629  O2P U   A  84      -5.514 -34.227 -20.245  1.00  0.00           O
ATOM   2630  O5' U   A  84      -7.517 -35.712 -20.118  1.00  0.00           O
ATOM   2631  C5' U   A  84      -8.714 -36.312 -20.613  1.00  0.00           C
ATOM   2632 1H5' U   A  84      -8.456 -37.054 -21.232  1.00  0.00           H
ATOM   2633 2H5' U   A  84      -9.223 -35.617 -21.120  1.00  0.00           H
ATOM   2634  C4' U   A  84      -9.545 -36.844 -19.468  1.00  0.00           C
ATOM   2635  H4' U   A  84     -10.432 -37.066 -19.874  1.00  0.00           H
ATOM   2636  O4' U   A  84      -8.878 -38.000 -18.895  1.00  0.00           O
ATOM   2637  C1' U   A  84      -9.060 -38.010 -17.490  1.00  0.00           C
ATOM   2638  H1' U   A  84      -9.462 -38.880 -17.205  1.00  0.00           H
ATOM   2639  N1  U   A  84      -7.738 -37.930 -16.853  1.00  0.00           N
ATOM   2640  C6  U   A  84      -6.671 -37.350 -17.499  1.00  0.00           C
ATOM   2641  H6  U   A  84      -6.808 -36.979 -18.417  1.00  0.00           H
ATOM   2642  C5  U   A  84      -5.459 -37.265 -16.944  1.00  0.00           C
ATOM   2643  H5  U   A  84      -4.708 -36.836 -17.446  1.00  0.00           H
ATOM   2644  C4  U   A  84      -5.236 -37.788 -15.633  1.00  0.00           C
ATOM   2645  O4  U   A  84      -4.169 -37.772 -15.018  1.00  0.00           O
ATOM   2646  N3  U   A  84      -6.344 -38.351 -15.046  1.00  0.00           N
ATOM   2647  H3  U   A  84      -6.219 -38.725 -14.127  1.00  0.00           H
ATOM   2648  C2  U   A  84      -7.600 -38.456 -15.582  1.00  0.00           C
ATOM   2649  O2  U   A  84      -8.520 -38.973 -14.976  1.00  0.00           O
ATOM   2650  C3' U   A  84      -9.730 -35.891 -18.295  1.00  0.00           C
ATOM   2651  H3' U   A  84      -8.987 -35.240 -18.139  1.00  0.00           H
ATOM   2652  C2' U   A  84      -9.985 -36.845 -17.133  1.00  0.00           C
ATOM   2653 1H2' U   A  84      -9.891 -36.439 -16.224  1.00  0.00           H
ATOM   2654  O2' U   A  84     -11.322 -37.312 -17.133  1.00  0.00           O
ATOM   2655 2HO' U   A  84     -11.938 -36.559 -16.901  1.00  0.00           H
ATOM   2656  O3' U   A  84     -10.814 -34.995 -18.526  1.00  0.00           O
ATOM   2657  P   U   A  85     -10.995 -33.697 -17.593  1.00  0.00           P
ATOM   2658  O1P U   A  85     -12.173 -32.945 -18.098  1.00  0.00           O
ATOM   2659  O2P U   A  85      -9.684 -33.011 -17.469  1.00  0.00           O
ATOM   2660  O5' U   A  85     -11.364 -34.298 -16.164  1.00  0.00           O
ATOM   2661  C5' U   A  85     -12.663 -34.823 -15.903  1.00  0.00           C
ATOM   2662 1H5' U   A  85     -12.821 -35.587 -16.529  1.00  0.00           H
ATOM   2663 2H5' U   A  85     -13.332 -34.101 -16.083  1.00  0.00           H
ATOM   2664  C4' U   A  85     -12.758 -35.286 -14.469  1.00  0.00           C
ATOM   2665  H4' U   A  85     -13.720 -35.528 -14.346  1.00  0.00           H
ATOM   2666  O4' U   A  85     -11.852 -36.404 -14.265  1.00  0.00           O
ATOM   2667  C1' U   A  85     -11.312 -36.344 -12.955  1.00  0.00           C
ATOM   2668  H1' U   A  85     -11.496 -37.200 -12.472  1.00  0.00           H
ATOM   2669  N1  U   A  85      -9.850 -36.225 -13.059  1.00  0.00           N
ATOM   2670  C6  U   A  85      -9.265 -35.403 -13.996  1.00  0.00           C
ATOM   2671  H6  U   A  85      -9.853 -34.887 -14.619  1.00  0.00           H
ATOM   2672  C5  U   A  85      -7.939 -35.270 -14.103  1.00  0.00           C
ATOM   2673  H5  U   A  85      -7.551 -34.661 -14.795  1.00  0.00           H
ATOM   2674  C4  U   A  85      -7.076 -35.999 -13.228  1.00  0.00           C
ATOM   2675  O4  U   A  85      -5.845 -35.956 -13.224  1.00  0.00           O
ATOM   2676  N3  U   A  85      -7.725 -36.803 -12.321  1.00  0.00           N
ATOM   2677  H3  U   A  85      -7.146 -37.327 -11.696  1.00  0.00           H
ATOM   2678  C2  U   A  85      -9.079 -36.964 -12.180  1.00  0.00           C
ATOM   2679  O2  U   A  85      -9.557 -37.704 -11.341  1.00  0.00           O
ATOM   2680  C3' U   A  85     -12.325 -34.270 -13.422  1.00  0.00           C
ATOM   2681  H3' U   A  85     -11.606 -33.636 -13.706  1.00  0.00           H
ATOM   2682  C2' U   A  85     -11.967 -35.162 -12.241  1.00  0.00           C
ATOM   2683 1H2' U   A  85     -11.451 -34.717 -11.509  1.00  0.00           H
ATOM   2684  O2' U   A  85     -13.129 -35.619 -11.574  1.00  0.00           O
ATOM   2685 2HO' U   A  85     -13.566 -34.853 -11.103  1.00  0.00           H
ATOM   2686  O3' U   A  85     -13.365 -33.345 -13.116  1.00  0.00           O
ATOM   2687  P   C   A  86     -12.993 -31.840 -12.686  1.00  0.00           P
ATOM   2688  O1P C   A  86     -14.265 -31.084 -12.565  1.00  0.00           O
ATOM   2689  O2P C   A  86     -11.926 -31.342 -13.592  1.00  0.00           O
ATOM   2690  O5' C   A  86     -12.367 -32.001 -11.229  1.00  0.00           O
ATOM   2691  C5' C   A  86     -13.204 -32.126 -10.081  1.00  0.00           C
ATOM   2692 1H5' C   A  86     -13.977 -32.711 -10.324  1.00  0.00           H
ATOM   2693 2H5' C   A  86     -13.538 -31.215  -9.841  1.00  0.00           H
ATOM   2694  C4' C   A  86     -12.430 -32.725  -8.928  1.00  0.00           C
ATOM   2695  H4' C   A  86     -13.135 -33.081  -8.315  1.00  0.00           H
ATOM   2696  O4' C   A  86     -11.529 -33.752  -9.429  1.00  0.00           O
ATOM   2697  C1' C   A  86     -10.322 -33.732  -8.682  1.00  0.00           C
ATOM   2698  H1' C   A  86     -10.125 -34.644  -8.323  1.00  0.00           H
ATOM   2699  N1  C   A  86      -9.213 -33.392  -9.590  1.00  0.00           N
ATOM   2700  C6  C   A  86      -9.455 -32.989 -10.873  1.00  0.00           C
ATOM   2701  H6  C   A  86     -10.398 -32.921 -11.198  1.00  0.00           H
ATOM   2702  C5  C   A  86      -8.449 -32.683 -11.703  1.00  0.00           C
ATOM   2703  H5  C   A  86      -8.622 -32.392 -12.644  1.00  0.00           H
ATOM   2704  C4  C   A  86      -7.123 -32.789 -11.193  1.00  0.00           C
ATOM   2705  N4  C   A  86      -6.081 -32.498 -11.970  1.00  0.00           N
ATOM   2706  H41 C   A  86      -6.228 -32.204 -12.914  1.00  0.00           H
ATOM   2707  H42 C   A  86      -5.152 -32.573 -11.609  1.00  0.00           H
ATOM   2708  N3  C   A  86      -6.876 -33.178  -9.941  1.00  0.00           N
ATOM   2709  C2  C   A  86      -7.901 -33.487  -9.116  1.00  0.00           C
ATOM   2710  O2  C   A  86      -7.708 -33.851  -7.947  1.00  0.00           O
ATOM   2711  C3' C   A  86     -11.510 -31.768  -8.184  1.00  0.00           C
ATOM   2712  H3' C   A  86     -11.108 -31.037  -8.736  1.00  0.00           H
ATOM   2713  C2' C   A  86     -10.511 -32.724  -7.549  1.00  0.00           C
ATOM   2714 1H2' C   A  86      -9.694 -32.298  -7.161  1.00  0.00           H
ATOM   2715  O2' C   A  86     -11.077 -33.389  -6.435  1.00  0.00           O
ATOM   2716 2HO' C   A  86     -11.205 -32.737  -5.687  1.00  0.00           H
ATOM   2717  O3' C   A  86     -12.212 -30.988  -7.219  1.00  0.00           O
ATOM   2718  P   A   A  87     -11.653 -29.537  -6.807  1.00  0.00           P
ATOM   2719  O1P A   A  87     -12.709 -28.870  -6.002  1.00  0.00           O
ATOM   2720  O2P A   A  87     -11.130 -28.870  -8.027  1.00  0.00           O
ATOM   2721  O5' A   A  87     -10.420 -29.855  -5.849  1.00  0.00           O
ATOM   2722  C5' A   A  87     -10.602 -30.592  -4.641  1.00  0.00           C
ATOM   2723 1H5' A   A  87     -11.062 -31.450  -4.868  1.00  0.00           H
ATOM   2724 2H5' A   A  87     -11.184 -30.052  -4.033  1.00  0.00           H
ATOM   2725  C4' A   A  87      -9.266 -30.866  -3.987  1.00  0.00           C
ATOM   2726  H4' A   A  87      -9.501 -31.323  -3.129  1.00  0.00           H
ATOM   2727  O4' A   A  87      -8.451 -31.682  -4.872  1.00  0.00           O
ATOM   2728  C1' A   A  87      -7.086 -31.325  -4.724  1.00  0.00           C
ATOM   2729  H1' A   A  87      -6.542 -32.129  -4.484  1.00  0.00           H
ATOM   2730  N9  A   A  87      -6.587 -30.866  -6.020  1.00  0.00           N
ATOM   2731  C8  A   A  87      -7.314 -30.566  -7.145  1.00  0.00           C
ATOM   2732  H8  A   A  87      -8.311 -30.635  -7.186  1.00  0.00           H
ATOM   2733  N7  A   A  87      -6.580 -30.181  -8.161  1.00  0.00           N
ATOM   2734  C5  A   A  87      -5.282 -30.228  -7.672  1.00  0.00           C
ATOM   2735  C6  A   A  87      -4.039 -29.935  -8.258  1.00  0.00           C
ATOM   2736  N6  A   A  87      -3.894 -29.518  -9.516  1.00  0.00           N
ATOM   2737  H61 A   A  87      -4.698 -29.398 -10.099  1.00  0.00           H
ATOM   2738  H62 A   A  87      -2.982 -29.325  -9.877  1.00  0.00           H
ATOM   2739  N1  A   A  87      -2.934 -30.088  -7.498  1.00  0.00           N
ATOM   2740  C2  A   A  87      -3.079 -30.504  -6.232  1.00  0.00           C
ATOM   2741  H2  A   A  87      -2.230 -30.601  -5.712  1.00  0.00           H
ATOM   2742  N3  A   A  87      -4.193 -30.806  -5.568  1.00  0.00           N
ATOM   2743  C4  A   A  87      -5.272 -30.647  -6.354  1.00  0.00           C
ATOM   2744  C3' A   A  87      -8.396 -29.647  -3.720  1.00  0.00           C
ATOM   2745  H3' A   A  87      -8.482 -28.899  -4.378  1.00  0.00           H
ATOM   2746  C2' A   A  87      -7.007 -30.264  -3.627  1.00  0.00           C
ATOM   2747 1H2' A   A  87      -6.248 -29.614  -3.660  1.00  0.00           H
ATOM   2748  O2' A   A  87      -6.815 -30.912  -2.382  1.00  0.00           O
ATOM   2749 2HO' A   A  87      -6.762 -30.228  -1.655  1.00  0.00           H
ATOM   2750  O3' A   A  87      -8.781 -28.972  -2.526  1.00  0.00           O
ATOM   2751  P   C   A  88      -8.589 -27.378  -2.412  1.00  0.00           P
ATOM   2752  O1P C   A  88      -9.262 -26.938  -1.164  1.00  0.00           O
ATOM   2753  O2P C   A  88      -8.972 -26.761  -3.708  1.00  0.00           O
ATOM   2754  O5' C   A  88      -7.018 -27.193  -2.223  1.00  0.00           O
ATOM   2755  C5' C   A  88      -6.378 -27.547  -0.998  1.00  0.00           C
ATOM   2756 1H5' C   A  88      -6.779 -28.404  -0.675  1.00  0.00           H
ATOM   2757 2H5' C   A  88      -6.559 -26.822  -0.333  1.00  0.00           H
ATOM   2758  C4' C   A  88      -4.890 -27.708  -1.213  1.00  0.00           C
ATOM   2759  H4' C   A  88      -4.559 -28.151  -0.380  1.00  0.00           H
ATOM   2760  O4' C   A  88      -4.663 -28.498  -2.412  1.00  0.00           O
ATOM   2761  C1' C   A  88      -3.506 -28.025  -3.083  1.00  0.00           C
ATOM   2762  H1' C   A  88      -2.857 -28.775  -3.212  1.00  0.00           H
ATOM   2763  N1  C   A  88      -3.897 -27.575  -4.430  1.00  0.00           N
ATOM   2764  C6  C   A  88      -5.213 -27.403  -4.759  1.00  0.00           C
ATOM   2765  H6  C   A  88      -5.918 -27.578  -4.072  1.00  0.00           H
ATOM   2766  C5  C   A  88      -5.573 -27.004  -5.985  1.00  0.00           C
ATOM   2767  H5  C   A  88      -6.535 -26.882  -6.230  1.00  0.00           H
ATOM   2768  C4  C   A  88      -4.532 -26.760  -6.927  1.00  0.00           C
ATOM   2769  N4  C   A  88      -4.826 -26.358  -8.163  1.00  0.00           N
ATOM   2770  H41 C   A  88      -5.780 -26.227  -8.432  1.00  0.00           H
ATOM   2771  H42 C   A  88      -4.093 -26.188  -8.821  1.00  0.00           H
ATOM   2772  N3  C   A  88      -3.245 -26.921  -6.616  1.00  0.00           N
ATOM   2773  C2  C   A  88      -2.897 -27.327  -5.375  1.00  0.00           C
ATOM   2774  O2  C   A  88      -1.711 -27.484  -5.052  1.00  0.00           O
ATOM   2775  C3' C   A  88      -4.121 -26.420  -1.467  1.00  0.00           C
ATOM   2776  H3' C   A  88      -4.634 -25.696  -1.928  1.00  0.00           H
ATOM   2777  C2' C   A  88      -2.895 -26.919  -2.221  1.00  0.00           C
ATOM   2778 1H2' C   A  88      -2.361 -26.210  -2.682  1.00  0.00           H
ATOM   2779  O2' C   A  88      -1.953 -27.501  -1.340  1.00  0.00           O
ATOM   2780 2HO' C   A  88      -1.545 -26.788  -0.770  1.00  0.00           H
ATOM   2781  O3' C   A  88      -3.780 -25.759  -0.251  1.00  0.00           O
ATOM   2782  P   U   A  89      -3.417 -24.192  -0.267  1.00  0.00           P
ATOM   2783  O1P U   A  89      -3.216 -23.770   1.143  1.00  0.00           O
ATOM   2784  O2P U   A  89      -4.416 -23.486  -1.108  1.00  0.00           O
ATOM   2785  O5' U   A  89      -2.008 -24.128  -1.010  1.00  0.00           O
ATOM   2786  C5' U   A  89      -0.840 -24.697  -0.420  1.00  0.00           C
ATOM   2787 1H5' U   A  89      -0.941 -25.692  -0.429  1.00  0.00           H
ATOM   2788 2H5' U   A  89      -0.783 -24.377   0.526  1.00  0.00           H
ATOM   2789  C4' U   A  89       0.392 -24.284  -1.193  1.00  0.00           C
ATOM   2790  H4' U   A  89       1.155 -24.465  -0.573  1.00  0.00           H
ATOM   2791  O4' U   A  89       0.456 -25.053  -2.427  1.00  0.00           O
ATOM   2792  C1' U   A  89       0.916 -24.225  -3.482  1.00  0.00           C
ATOM   2793  H1' U   A  89       1.678 -24.663  -3.959  1.00  0.00           H
ATOM   2794  N1  U   A  89      -0.166 -24.086  -4.468  1.00  0.00           N
ATOM   2795  C6  U   A  89      -1.487 -24.198  -4.098  1.00  0.00           C
ATOM   2796  H6  U   A  89      -1.706 -24.365  -3.137  1.00  0.00           H
ATOM   2797  C5  U   A  89      -2.488 -24.091  -4.977  1.00  0.00           C
ATOM   2798  H5  U   A  89      -3.435 -24.184  -4.670  1.00  0.00           H
ATOM   2799  C4  U   A  89      -2.205 -23.844  -6.355  1.00  0.00           C
ATOM   2800  O4  U   A  89      -3.035 -23.744  -7.258  1.00  0.00           O
ATOM   2801  N3  U   A  89      -0.867 -23.733  -6.654  1.00  0.00           N
ATOM   2802  H3  U   A  89      -0.637 -23.554  -7.611  1.00  0.00           H
ATOM   2803  C2  U   A  89       0.186 -23.841  -5.782  1.00  0.00           C
ATOM   2804  O2  U   A  89       1.341 -23.728  -6.150  1.00  0.00           O
ATOM   2805  C3' U   A  89       0.428 -22.833  -1.652  1.00  0.00           C
ATOM   2806  H3' U   A  89      -0.462 -22.413  -1.826  1.00  0.00           H
ATOM   2807  C2' U   A  89       1.354 -22.901  -2.859  1.00  0.00           C
ATOM   2808 1H2' U   A  89       1.360 -22.089  -3.443  1.00  0.00           H
ATOM   2809  O2' U   A  89       2.708 -23.011  -2.460  1.00  0.00           O
ATOM   2810 2HO' U   A  89       3.006 -22.149  -2.050  1.00  0.00           H
ATOM   2811  O3' U   A  89       0.921 -21.967  -0.634  1.00  0.00           O
ATOM   2812  P   U   A  90       0.439 -20.433  -0.590  1.00  0.00           P
ATOM   2813  O1P U   A  90       1.118 -19.786   0.561  1.00  0.00           O
ATOM   2814  O2P U   A  90      -1.043 -20.405  -0.677  1.00  0.00           O
ATOM   2815  O5' U   A  90       1.026 -19.805  -1.932  1.00  0.00           O
ATOM   2816  C5' U   A  90       2.433 -19.724  -2.154  1.00  0.00           C
ATOM   2817 1H5' U   A  90       2.828 -20.625  -1.973  1.00  0.00           H
ATOM   2818 2H5' U   A  90       2.811 -19.059  -1.510  1.00  0.00           H
ATOM   2819  C4' U   A  90       2.714 -19.300  -3.577  1.00  0.00           C
ATOM   2820  H4' U   A  90       3.704 -19.165  -3.619  1.00  0.00           H
ATOM   2821  O4' U   A  90       2.243 -20.340  -4.479  1.00  0.00           O
ATOM   2822  C1' U   A  90       1.612 -19.751  -5.603  1.00  0.00           C
ATOM   2823  H1' U   A  90       1.975 -20.143  -6.449  1.00  0.00           H
ATOM   2824  N1  U   A  90       0.184 -20.097  -5.567  1.00  0.00           N
ATOM   2825  C6  U   A  90      -0.448 -20.387  -4.379  1.00  0.00           C
ATOM   2826  H6  U   A  90       0.081 -20.355  -3.531  1.00  0.00           H
ATOM   2827  C5  U   A  90      -1.742 -20.710  -4.318  1.00  0.00           C
ATOM   2828  H5  U   A  90      -2.164 -20.917  -3.435  1.00  0.00           H
ATOM   2829  C4  U   A  90      -2.523 -20.760  -5.511  1.00  0.00           C
ATOM   2830  O4  U   A  90      -3.715 -21.057  -5.584  1.00  0.00           O
ATOM   2831  N3  U   A  90      -1.833 -20.456  -6.661  1.00  0.00           N
ATOM   2832  H3  U   A  90      -2.355 -20.480  -7.514  1.00  0.00           H
ATOM   2833  C2  U   A  90      -0.506 -20.123  -6.765  1.00  0.00           C
ATOM   2834  O2  U   A  90       0.015 -19.872  -7.838  1.00  0.00           O
ATOM   2835  C3' U   A  90       1.995 -18.037  -4.035  1.00  0.00           C
ATOM   2836  H3' U   A  90       1.128 -17.842  -3.576  1.00  0.00           H
ATOM   2837  C2' U   A  90       1.884 -18.249  -5.539  1.00  0.00           C
ATOM   2838 1H2' U   A  90       1.248 -17.638  -6.009  1.00  0.00           H
ATOM   2839  O2' U   A  90       3.113 -17.985  -6.190  1.00  0.00           O
ATOM   2840 2HO' U   A  90       3.304 -17.004  -6.156  1.00  0.00           H
ATOM   2841  O3' U   A  90       2.733 -16.864  -3.701  1.00  0.00           O
ATOM   2842  P   G   A  91       1.984 -15.443  -3.625  1.00  0.00           P
ATOM   2843  O1P G   A  91       2.926 -14.479  -3.002  1.00  0.00           O
ATOM   2844  O2P G   A  91       0.641 -15.647  -3.025  1.00  0.00           O
ATOM   2845  O5' G   A  91       1.791 -15.028  -5.152  1.00  0.00           O
ATOM   2846  C5' G   A  91       2.918 -14.826  -6.002  1.00  0.00           C
ATOM   2847 1H5' G   A  91       3.488 -15.647  -5.961  1.00  0.00           H
ATOM   2848 2H5' G   A  91       3.434 -14.044  -5.652  1.00  0.00           H
ATOM   2849  C4' G   A  91       2.466 -14.568  -7.421  1.00  0.00           C
ATOM   2850  H4' G   A  91       3.305 -14.304  -7.896  1.00  0.00           H
ATOM   2851  O4' G   A  91       1.840 -15.766  -7.958  1.00  0.00           O
ATOM   2852  C1' G   A  91       0.809 -15.396  -8.860  1.00  0.00           C
ATOM   2853  H1' G   A  91       0.965 -15.821  -9.752  1.00  0.00           H
ATOM   2854  N9  G   A  91      -0.456 -15.933  -8.368  1.00  0.00           N
ATOM   2855  C8  G   A  91      -0.783 -16.228  -7.067  1.00  0.00           C
ATOM   2856  H8  G   A  91      -0.154 -16.103  -6.300  1.00  0.00           H
ATOM   2857  N7  G   A  91      -1.997 -16.687  -6.932  1.00  0.00           N
ATOM   2858  C5  G   A  91      -2.505 -16.694  -8.225  1.00  0.00           C
ATOM   2859  C6  G   A  91      -3.779 -17.085  -8.711  1.00  0.00           C
ATOM   2860  O6  G   A  91      -4.748 -17.517  -8.076  1.00  0.00           O
ATOM   2861  N1  G   A  91      -3.870 -16.931 -10.089  1.00  0.00           N
ATOM   2862  H1  G   A  91      -4.734 -17.183 -10.525  1.00  0.00           H
ATOM   2863  C2  G   A  91      -2.867 -16.460 -10.897  1.00  0.00           C
ATOM   2864  N2  G   A  91      -3.147 -16.387 -12.200  1.00  0.00           N
ATOM   2865  H21 G   A  91      -4.047 -16.668 -12.535  1.00  0.00           H
ATOM   2866  H22 G   A  91      -2.457 -16.052 -12.842  1.00  0.00           H
ATOM   2867  N3  G   A  91      -1.677 -16.091 -10.460  1.00  0.00           N
ATOM   2868  C4  G   A  91      -1.565 -16.233  -9.123  1.00  0.00           C
ATOM   2869  C3' G   A  91       1.394 -13.504  -7.597  1.00  0.00           C
ATOM   2870  H3' G   A  91       0.730 -13.432  -6.852  1.00  0.00           H
ATOM   2871  C2' G   A  91       0.816 -13.871  -8.956  1.00  0.00           C
ATOM   2872 1H2' G   A  91      -0.040 -13.414  -9.198  1.00  0.00           H
ATOM   2873  O2' G   A  91       1.686 -13.483 -10.003  1.00  0.00           O
ATOM   2874 2HO' G   A  91       1.698 -12.486 -10.074  1.00  0.00           H
ATOM   2875  O3' G   A  91       1.930 -12.184  -7.570  1.00  0.00           O
ATOM   2876  P   A   A  92       0.977 -10.946  -7.185  1.00  0.00           P
ATOM   2877  O1P A   A  92       1.745  -9.700  -7.439  1.00  0.00           O
ATOM   2878  O2P A   A  92       0.405 -11.193  -5.837  1.00  0.00           O
ATOM   2879  O5' A   A  92      -0.210 -11.023  -8.247  1.00  0.00           O
ATOM   2880  C5' A   A  92       0.024 -10.767  -9.631  1.00  0.00           C
ATOM   2881 1H5' A   A  92       0.869 -11.233  -9.894  1.00  0.00           H
ATOM   2882 2H5' A   A  92       0.137  -9.780  -9.749  1.00  0.00           H
ATOM   2883  C4' A   A  92      -1.137 -11.269 -10.459  1.00  0.00           C
ATOM   2884  H4' A   A  92      -0.843 -11.147 -11.407  1.00  0.00           H
ATOM   2885  O4' A   A  92      -1.406 -12.657 -10.117  1.00  0.00           O
ATOM   2886  C1' A   A  92      -2.805 -12.890 -10.135  1.00  0.00           C
ATOM   2887  H1' A   A  92      -3.017 -13.677 -10.715  1.00  0.00           H
ATOM   2888  N9  A   A  92      -3.231 -13.252  -8.784  1.00  0.00           N
ATOM   2889  C8  A   A  92      -2.538 -13.087  -7.610  1.00  0.00           C
ATOM   2890  H8  A   A  92      -1.622 -12.688  -7.568  1.00  0.00           H
ATOM   2891  N7  A   A  92      -3.188 -13.501  -6.549  1.00  0.00           N
ATOM   2892  C5  A   A  92      -4.390 -13.973  -7.059  1.00  0.00           C
ATOM   2893  C6  A   A  92      -5.519 -14.544  -6.446  1.00  0.00           C
ATOM   2894  N6  A   A  92      -5.626 -14.747  -5.133  1.00  0.00           N
ATOM   2895  H61 A   A  92      -4.876 -14.488  -4.524  1.00  0.00           H
ATOM   2896  H62 A   A  92      -6.456 -15.158  -4.757  1.00  0.00           H
ATOM   2897  N1  A   A  92      -6.550 -14.906  -7.240  1.00  0.00           N
ATOM   2898  C2  A   A  92      -6.442 -14.705  -8.561  1.00  0.00           C
ATOM   2899  H2  A   A  92      -7.231 -14.992  -9.104  1.00  0.00           H
ATOM   2900  N3  A   A  92      -5.435 -14.178  -9.253  1.00  0.00           N
ATOM   2901  C4  A   A  92      -4.428 -13.828  -8.434  1.00  0.00           C
ATOM   2902  C3' A   A  92      -2.464 -10.564 -10.224  1.00  0.00           C
ATOM   2903  H3' A   A  92      -2.606 -10.204  -9.302  1.00  0.00           H
ATOM   2904  C2' A   A  92      -3.470 -11.620 -10.663  1.00  0.00           C
ATOM   2905 1H2' A   A  92      -4.418 -11.445 -10.399  1.00  0.00           H
ATOM   2906  O2' A   A  92      -3.548 -11.700 -12.074  1.00  0.00           O
ATOM   2907 2HO' A   A  92      -3.982 -10.873 -12.431  1.00  0.00           H
ATOM   2908  O3' A   A  92      -2.565  -9.361 -10.981  1.00  0.00           O
ATOM   2909  P   C   A  93      -3.488  -8.156 -10.447  1.00  0.00           P
ATOM   2910  O1P C   A  93      -3.280  -7.001 -11.357  1.00  0.00           O
ATOM   2911  O2P C   A  93      -3.257  -7.993  -8.989  1.00  0.00           O
ATOM   2912  O5' C   A  93      -4.975  -8.689 -10.656  1.00  0.00           O
ATOM   2913  C5' C   A  93      -5.446  -9.062 -11.950  1.00  0.00           C
ATOM   2914 1H5' C   A  93      -4.839  -9.771 -12.309  1.00  0.00           H
ATOM   2915 2H5' C   A  93      -5.404  -8.256 -12.540  1.00  0.00           H
ATOM   2916  C4' C   A  93      -6.863  -9.577 -11.861  1.00  0.00           C
ATOM   2917  H4' C   A  93      -7.173  -9.634 -12.810  1.00  0.00           H
ATOM   2918  O4' C   A  93      -6.859 -10.860 -11.179  1.00  0.00           O
ATOM   2919  C1' C   A  93      -8.025 -10.980 -10.383  1.00  0.00           C
ATOM   2920  H1' C   A  93      -8.525 -11.808 -10.636  1.00  0.00           H
ATOM   2921  N1  C   A  93      -7.615 -11.150  -8.979  1.00  0.00           N
ATOM   2922  C6  C   A  93      -6.387 -10.730  -8.548  1.00  0.00           C
ATOM   2923  H6  C   A  93      -5.760 -10.298  -9.196  1.00  0.00           H
ATOM   2924  C5  C   A  93      -6.010 -10.888  -7.273  1.00  0.00           C
ATOM   2925  H5  C   A  93      -5.112 -10.585  -6.955  1.00  0.00           H
ATOM   2926  C4  C   A  93      -6.940 -11.505  -6.387  1.00  0.00           C
ATOM   2927  N4  C   A  93      -6.624 -11.691  -5.106  1.00  0.00           N
ATOM   2928  H41 C   A  93      -5.732 -11.397  -4.763  1.00  0.00           H
ATOM   2929  H42 C   A  93      -7.279 -12.124  -4.487  1.00  0.00           H
ATOM   2930  N3  C   A  93      -8.142 -11.913  -6.796  1.00  0.00           N
ATOM   2931  C2  C   A  93      -8.506 -11.750  -8.088  1.00  0.00           C
ATOM   2932  O2  C   A  93      -9.612 -12.120  -8.503  1.00  0.00           O
ATOM   2933  C3' C   A  93      -7.823  -8.724 -11.044  1.00  0.00           C
ATOM   2934  H3' C   A  93      -7.413  -8.211 -10.290  1.00  0.00           H
ATOM   2935  C2' C   A  93      -8.882  -9.738 -10.627  1.00  0.00           C
ATOM   2936 1H2' C   A  93      -9.491  -9.442  -9.891  1.00  0.00           H
ATOM   2937  O2' C   A  93      -9.777 -10.006 -11.689  1.00  0.00           O
ATOM   2938 2HO' C   A  93     -10.344  -9.200 -11.859  1.00  0.00           H
ATOM   2939  O3' C   A  93      -8.362  -7.655 -11.816  1.00  0.00           O
ATOM   2940  P   U   A  94      -8.788  -6.282 -11.094  1.00  0.00           P
ATOM   2941  O1P U   A  94      -9.225  -5.339 -12.155  1.00  0.00           O
ATOM   2942  O2P U   A  94      -7.705  -5.884 -10.160  1.00  0.00           O
ATOM   2943  O5' U   A  94     -10.065  -6.682 -10.229  1.00  0.00           O
ATOM   2944  C5' U   A  94     -11.257  -7.156 -10.854  1.00  0.00           C
ATOM   2945 1H5' U   A  94     -11.014  -7.927 -11.442  1.00  0.00           H
ATOM   2946 2H5' U   A  94     -11.630  -6.416 -11.413  1.00  0.00           H
ATOM   2947  C4' U   A  94     -12.259  -7.585  -9.808  1.00  0.00           C
ATOM   2948  H4' U   A  94     -13.115  -7.717 -10.307  1.00  0.00           H
ATOM   2949  O4' U   A  94     -11.778  -8.798  -9.167  1.00  0.00           O
ATOM   2950  C1' U   A  94     -12.064  -8.751  -7.780  1.00  0.00           C
ATOM   2951  H1' U   A  94     -12.544  -9.584  -7.503  1.00  0.00           H
ATOM   2952  N1  U   A  94     -10.793  -8.736  -7.042  1.00  0.00           N
ATOM   2953  C6  U   A  94      -9.641  -8.241  -7.610  1.00  0.00           C
ATOM   2954  H6  U   A  94      -9.679  -7.883  -8.543  1.00  0.00           H
ATOM   2955  C5  U   A  94      -8.474  -8.222  -6.960  1.00  0.00           C
ATOM   2956  H5  U   A  94      -7.657  -7.859  -7.409  1.00  0.00           H
ATOM   2957  C4  U   A  94      -8.393  -8.720  -5.624  1.00  0.00           C
ATOM   2958  O4  U   A  94      -7.379  -8.760  -4.927  1.00  0.00           O
ATOM   2959  N3  U   A  94      -9.580  -9.194  -5.116  1.00  0.00           N
ATOM   2960  H3  U   A  94      -9.556  -9.547  -4.181  1.00  0.00           H
ATOM   2961  C2  U   A  94     -10.793  -9.234  -5.754  1.00  0.00           C
ATOM   2962  O2  U   A  94     -11.793  -9.678  -5.217  1.00  0.00           O
ATOM   2963  C3' U   A  94     -12.469  -6.605  -8.661  1.00  0.00           C
ATOM   2964  H3' U   A  94     -11.684  -6.026  -8.440  1.00  0.00           H
ATOM   2965  C2' U   A  94     -12.928  -7.516  -7.531  1.00  0.00           C
ATOM   2966 1H2' U   A  94     -12.906  -7.106  -6.619  1.00  0.00           H
ATOM   2967  O2' U   A  94     -14.288  -7.878  -7.677  1.00  0.00           O
ATOM   2968 2HO' U   A  94     -14.865  -7.077  -7.516  1.00  0.00           H
ATOM   2969  O3' U   A  94     -13.436  -5.610  -8.986  1.00  0.00           O
ATOM   2970  P   A   A  95     -13.473  -4.230  -8.160  1.00  0.00           P
ATOM   2971  O1P A   A  95     -14.162  -3.226  -9.011  1.00  0.00           O
ATOM   2972  O2P A   A  95     -12.108  -3.944  -7.649  1.00  0.00           O
ATOM   2973  O5' A   A  95     -14.412  -4.552  -6.914  1.00  0.00           O
ATOM   2974  C5' A   A  95     -15.820  -4.714  -7.077  1.00  0.00           C
ATOM   2975 1H5' A   A  95     -15.974  -5.479  -7.703  1.00  0.00           H
ATOM   2976 2H5' A   A  95     -16.184  -3.875  -7.480  1.00  0.00           H
ATOM   2977  C4' A   A  95     -16.474  -4.985  -5.741  1.00  0.00           C
ATOM   2978  H4' A   A  95     -17.456  -4.966  -5.929  1.00  0.00           H
ATOM   2979  O4' A   A  95     -16.010  -6.269  -5.237  1.00  0.00           O
ATOM   2980  C1' A   A  95     -15.789  -6.182  -3.839  1.00  0.00           C
ATOM   2981  H1' A   A  95     -16.230  -6.945  -3.367  1.00  0.00           H
ATOM   2982  N9  A   A  95     -14.355  -6.321  -3.588  1.00  0.00           N
ATOM   2983  C8  A   A  95     -13.320  -6.000  -4.431  1.00  0.00           C
ATOM   2984  H8  A   A  95     -13.458  -5.623  -5.347  1.00  0.00           H
ATOM   2985  N7  A   A  95     -12.134  -6.233  -3.924  1.00  0.00           N
ATOM   2986  C5  A   A  95     -12.405  -6.739  -2.660  1.00  0.00           C
ATOM   2987  C6  A   A  95     -11.572  -7.178  -1.617  1.00  0.00           C
ATOM   2988  N6  A   A  95     -10.240  -7.179  -1.682  1.00  0.00           N
ATOM   2989  H61 A   A  95      -9.779  -6.854  -2.508  1.00  0.00           H
ATOM   2990  H62 A   A  95      -9.702  -7.505  -0.905  1.00  0.00           H
ATOM   2991  N1  A   A  95     -12.162  -7.622  -0.487  1.00  0.00           N
ATOM   2992  C2  A   A  95     -13.500  -7.624  -0.420  1.00  0.00           C
ATOM   2993  H2  A   A  95     -13.886  -7.964   0.438  1.00  0.00           H
ATOM   2994  N3  A   A  95     -14.389  -7.238  -1.331  1.00  0.00           N
ATOM   2995  C4  A   A  95     -13.770  -6.800  -2.441  1.00  0.00           C
ATOM   2996  C3' A   A  95     -16.134  -4.000  -4.630  1.00  0.00           C
ATOM   2997  H3' A   A  95     -15.234  -3.568  -4.695  1.00  0.00           H
ATOM   2998  C2' A   A  95     -16.358  -4.841  -3.382  1.00  0.00           C
ATOM   2999 1H2' A   A  95     -16.009  -4.449  -2.531  1.00  0.00           H
ATOM   3000  O2' A   A  95     -17.739  -5.001  -3.110  1.00  0.00           O
ATOM   3001 2HO' A   A  95     -18.123  -4.128  -2.809  1.00  0.00           H
ATOM   3002  O3' A   A  95     -16.964  -2.843  -4.666  1.00  0.00           O
ATOM   3003  P   G   A  96     -16.439  -1.465  -4.024  1.00  0.00           P
ATOM   3004  O1P G   A  96     -17.529  -0.467  -4.173  1.00  0.00           O
ATOM   3005  O2P G   A  96     -15.094  -1.170  -4.580  1.00  0.00           O
ATOM   3006  O5' G   A  96     -16.278  -1.798  -2.473  1.00  0.00           O
ATOM   3007  C5' G   A  96     -17.408  -1.799  -1.601  1.00  0.00           C
ATOM   3008 1H5' G   A  96     -18.185  -2.179  -2.102  1.00  0.00           H
ATOM   3009 2H5' G   A  96     -17.605  -0.852  -1.349  1.00  0.00           H
ATOM   3010  C4' G   A  96     -17.121  -2.625  -0.367  1.00  0.00           C
ATOM   3011  H4' G   A  96     -18.026  -2.910  -0.052  1.00  0.00           H
ATOM   3012  O4' G   A  96     -16.253  -3.735  -0.711  1.00  0.00           O
ATOM   3013  C1' G   A  96     -15.459  -4.079   0.412  1.00  0.00           C
ATOM   3014  H1' G   A  96     -15.656  -5.019   0.692  1.00  0.00           H
ATOM   3015  N9  G   A  96     -14.055  -4.061   0.011  1.00  0.00           N
ATOM   3016  C8  G   A  96     -13.544  -3.706  -1.214  1.00  0.00           C
ATOM   3017  H8  G   A  96     -14.112  -3.413  -1.983  1.00  0.00           H
ATOM   3018  N7  G   A  96     -12.243  -3.790  -1.274  1.00  0.00           N
ATOM   3019  C5  G   A  96     -11.870  -4.227  -0.009  1.00  0.00           C
ATOM   3020  C6  G   A  96     -10.585  -4.500   0.531  1.00  0.00           C
ATOM   3021  O6  G   A  96      -9.480  -4.409  -0.018  1.00  0.00           O
ATOM   3022  N1  G   A  96     -10.666  -4.917   1.854  1.00  0.00           N
ATOM   3023  H1  G   A  96      -9.809  -5.133   2.322  1.00  0.00           H
ATOM   3024  C2  G   A  96     -11.828  -5.055   2.567  1.00  0.00           C
ATOM   3025  N2  G   A  96     -11.698  -5.468   3.830  1.00  0.00           N
ATOM   3026  H21 G   A  96     -10.790  -5.657   4.203  1.00  0.00           H
ATOM   3027  H22 G   A  96     -12.509  -5.588   4.403  1.00  0.00           H
ATOM   3028  N3  G   A  96     -13.030  -4.806   2.080  1.00  0.00           N
ATOM   3029  C4  G   A  96     -12.978  -4.398   0.795  1.00  0.00           C
ATOM   3030  C3' G   A  96     -16.360  -1.918   0.744  1.00  0.00           C
ATOM   3031  H3' G   A  96     -15.689  -1.240   0.444  1.00  0.00           H
ATOM   3032  C2' G   A  96     -15.786  -3.090   1.534  1.00  0.00           C
ATOM   3033 1H2' G   A  96     -15.053  -2.856   2.173  1.00  0.00           H
ATOM   3034  O2' G   A  96     -16.769  -3.666   2.374  1.00  0.00           O
ATOM   3035 2HO' G   A  96     -16.992  -3.029   3.112  1.00  0.00           H
ATOM   3036  O3' G   A  96     -17.217  -1.095   1.532  1.00  0.00           O
ATOM   3037  P   C   A  97     -16.620   0.198   2.280  1.00  0.00           P
ATOM   3038  O1P C   A  97     -17.741   0.844   3.010  1.00  0.00           O
ATOM   3039  O2P C   A  97     -15.833   0.988   1.299  1.00  0.00           O
ATOM   3040  O5' C   A  97     -15.610  -0.408   3.353  1.00  0.00           O
ATOM   3041  C5' C   A  97     -16.081  -1.218   4.429  1.00  0.00           C
ATOM   3042 1H5' C   A  97     -16.564  -2.002   4.039  1.00  0.00           H
ATOM   3043 2H5' C   A  97     -16.717  -0.672   4.973  1.00  0.00           H
ATOM   3044  C4' C   A  97     -14.922  -1.682   5.280  1.00  0.00           C
ATOM   3045  H4' C   A  97     -15.350  -2.145   6.056  1.00  0.00           H
ATOM   3046  O4' C   A  97     -14.067  -2.550   4.492  1.00  0.00           O
ATOM   3047  C1' C   A  97     -12.725  -2.411   4.924  1.00  0.00           C
ATOM   3048  H1' C   A  97     -12.390  -3.291   5.261  1.00  0.00           H
ATOM   3049  N1  C   A  97     -11.892  -2.062   3.760  1.00  0.00           N
ATOM   3050  C6  C   A  97     -12.457  -1.611   2.600  1.00  0.00           C
ATOM   3051  H6  C   A  97     -13.450  -1.507   2.545  1.00  0.00           H
ATOM   3052  C5  C   A  97     -11.703  -1.306   1.536  1.00  0.00           C
ATOM   3053  H5  C   A  97     -12.113  -0.980   0.684  1.00  0.00           H
ATOM   3054  C4  C   A  97     -10.292  -1.465   1.666  1.00  0.00           C
ATOM   3055  N4  C   A  97      -9.488  -1.181   0.641  1.00  0.00           N
ATOM   3056  H41 C   A  97      -9.874  -0.855  -0.222  1.00  0.00           H
ATOM   3057  H42 C   A  97      -8.499  -1.294   0.735  1.00  0.00           H
ATOM   3058  N3  C   A  97      -9.731  -1.898   2.795  1.00  0.00           N
ATOM   3059  C2  C   A  97     -10.506  -2.205   3.858  1.00  0.00           C
ATOM   3060  O2  C   A  97     -10.019  -2.610   4.922  1.00  0.00           O
ATOM   3061  C3' C   A  97     -13.982  -0.589   5.764  1.00  0.00           C
ATOM   3062  H3' C   A  97     -13.880   0.194   5.150  1.00  0.00           H
ATOM   3063  C2' C   A  97     -12.696  -1.361   6.038  1.00  0.00           C
ATOM   3064 1H2' C   A  97     -11.875  -0.797   6.122  1.00  0.00           H
ATOM   3065  O2' C   A  97     -12.756  -2.027   7.285  1.00  0.00           O
ATOM   3066 2HO' C   A  97     -12.738  -1.353   8.024  1.00  0.00           H
ATOM   3067  O3' C   A  97     -14.487   0.060   6.928  1.00  0.00           O
ATOM   3068  P   C   A  98     -14.082   1.587   7.231  1.00  0.00           P
ATOM   3069  O1P C   A  98     -14.916   2.054   8.368  1.00  0.00           O
ATOM   3070  O2P C   A  98     -14.100   2.340   5.951  1.00  0.00           O
ATOM   3071  O5' C   A  98     -12.571   1.492   7.730  1.00  0.00           O
ATOM   3072  C5' C   A  98     -12.240   0.816   8.943  1.00  0.00           C
ATOM   3073 1H5' C   A  98     -12.516  -0.141   8.850  1.00  0.00           H
ATOM   3074 2H5' C   A  98     -12.756   1.242   9.686  1.00  0.00           H
ATOM   3075  C4' C   A  98     -10.755   0.913   9.209  1.00  0.00           C
ATOM   3076  H4' C   A  98     -10.645   0.649  10.167  1.00  0.00           H
ATOM   3077  O4' C   A  98     -10.054   0.033   8.292  1.00  0.00           O
ATOM   3078  C1' C   A  98      -8.820   0.619   7.916  1.00  0.00           C
ATOM   3079  H1' C   A  98      -8.070  -0.000   8.148  1.00  0.00           H
ATOM   3080  N1  C   A  98      -8.807   0.772   6.453  1.00  0.00           N
ATOM   3081  C6  C   A  98      -9.967   0.983   5.760  1.00  0.00           C
ATOM   3082  H6  C   A  98     -10.834   1.034   6.256  1.00  0.00           H
ATOM   3083  C5  C   A  98      -9.961   1.123   4.429  1.00  0.00           C
ATOM   3084  H5  C   A  98     -10.807   1.276   3.919  1.00  0.00           H
ATOM   3085  C4  C   A  98      -8.701   1.046   3.768  1.00  0.00           C
ATOM   3086  N4  C   A  98      -8.630   1.178   2.444  1.00  0.00           N
ATOM   3087  H41 C   A  98      -9.462   1.332   1.911  1.00  0.00           H
ATOM   3088  H42 C   A  98      -7.744   1.124   1.983  1.00  0.00           H
ATOM   3089  N3  C   A  98      -7.564   0.842   4.434  1.00  0.00           N
ATOM   3090  C2  C   A  98      -7.586   0.700   5.778  1.00  0.00           C
ATOM   3091  O2  C   A  98      -6.548   0.508   6.429  1.00  0.00           O
ATOM   3092  C3' C   A  98     -10.134   2.282   8.970  1.00  0.00           C
ATOM   3093  H3' C   A  98     -10.584   2.842   8.274  1.00  0.00           H
ATOM   3094  C2' C   A  98      -8.678   1.942   8.670  1.00  0.00           C
ATOM   3095 1H2' C   A  98      -8.156   2.672   8.228  1.00  0.00           H
ATOM   3096  O2' C   A  98      -7.951   1.707   9.862  1.00  0.00           O
ATOM   3097 2HO' C   A  98      -7.851   2.565  10.366  1.00  0.00           H
ATOM   3098  O3' C   A  98     -10.269   3.120  10.114  1.00  0.00           O
ATOM   3099  P   U   A  99     -10.165   4.717   9.954  1.00  0.00           P
ATOM   3100  O1P U   A  99      -9.548   4.999   8.632  1.00  0.00           O
ATOM   3101  O2P U   A  99      -9.541   5.261  11.186  1.00  0.00           O
ATOM   3102  O5' U   A  99     -11.685   5.197   9.901  1.00  0.00           O
ATOM   3103  C5' U   A  99     -12.076   6.462  10.434  1.00  0.00           C
ATOM   3104 1H5' U   A  99     -11.348   7.119  10.240  1.00  0.00           H
ATOM   3105 2H5' U   A  99     -12.180   6.363  11.424  1.00  0.00           H
ATOM   3106  C4' U   A  99     -13.376   6.913   9.808  1.00  0.00           C
ATOM   3107  H4' U   A  99     -13.723   7.643  10.397  1.00  0.00           H
ATOM   3108  O4' U   A  99     -13.094   7.360   8.453  1.00  0.00           O
ATOM   3109  C1' U   A  99     -14.093   6.887   7.568  1.00  0.00           C
ATOM   3110  H1' U   A  99     -14.450   7.651   7.030  1.00  0.00           H
ATOM   3111  N1  U   A  99     -13.471   5.955   6.616  1.00  0.00           N
ATOM   3112  C6  U   A  99     -12.186   5.496   6.798  1.00  0.00           C
ATOM   3113  H6  U   A  99     -11.670   5.811   7.595  1.00  0.00           H
ATOM   3114  C5  U   A  99     -11.603   4.644   5.948  1.00  0.00           C
ATOM   3115  H5  U   A  99     -10.669   4.329   6.118  1.00  0.00           H
ATOM   3116  C4  U   A  99     -12.314   4.183   4.797  1.00  0.00           C
ATOM   3117  O4  U   A  99     -11.884   3.408   3.943  1.00  0.00           O
ATOM   3118  N3  U   A  99     -13.591   4.682   4.676  1.00  0.00           N
ATOM   3119  H3  U   A  99     -14.115   4.376   3.881  1.00  0.00           H
ATOM   3120  C2  U   A  99     -14.222   5.552   5.526  1.00  0.00           C
ATOM   3121  O2  U   A  99     -15.360   5.939   5.328  1.00  0.00           O
ATOM   3122  C3' U   A  99     -14.439   5.827   9.657  1.00  0.00           C
ATOM   3123  H3' U   A  99     -14.057   4.903   9.629  1.00  0.00           H
ATOM   3124  C2' U   A  99     -15.203   6.253   8.405  1.00  0.00           C
ATOM   3125 1H2' U   A  99     -15.751   5.524   7.996  1.00  0.00           H
ATOM   3126  O2' U   A  99     -16.172   7.249   8.665  1.00  0.00           O
ATOM   3127 2HO' U   A  99     -16.912   6.859   9.213  1.00  0.00           H
ATOM   3128  O3' U   A  99     -15.301   5.678  10.799  1.00  0.00           O
ATOM   3129  P   U   A 100     -15.785   6.961  11.653  1.00  0.00           P
ATOM   3130  O1P U   A 100     -15.727   8.192  10.827  1.00  0.00           O
ATOM   3131  O2P U   A 100     -15.079   6.926  12.960  1.00  0.00           O
ATOM   3132  O5' U   A 100     -17.328   6.666  11.927  1.00  0.00           O
ATOM   3133  C5' U   A 100     -18.138   7.596  12.647  1.00  0.00           C
ATOM   3134 1H5' U   A 100     -17.811   8.518  12.439  1.00  0.00           H
ATOM   3135 2H5' U   A 100     -18.024   7.414  13.624  1.00  0.00           H
ATOM   3136  C4' U   A 100     -19.590   7.449  12.248  1.00  0.00           C
ATOM   3137  H4' U   A 100     -20.090   7.964  12.945  1.00  0.00           H
ATOM   3138  O4' U   A 100     -19.771   7.962  10.903  1.00  0.00           O
ATOM   3139  C1' U   A 100     -20.835   7.269  10.273  1.00  0.00           C
ATOM   3140  H1' U   A 100     -21.576   7.908  10.065  1.00  0.00           H
ATOM   3141  N1  U   A 100     -20.352   6.753   8.984  1.00  0.00           N
ATOM   3142  C6  U   A 100     -19.078   6.250   8.849  1.00  0.00           C
ATOM   3143  H6  U   A 100     -18.476   6.240   9.647  1.00  0.00           H
ATOM   3144  C5  U   A 100     -18.618   5.774   7.688  1.00  0.00           C
ATOM   3145  H5  U   A 100     -17.685   5.418   7.629  1.00  0.00           H
ATOM   3146  C4  U   A 100     -19.457   5.773   6.532  1.00  0.00           C
ATOM   3147  O4  U   A 100     -19.149   5.359   5.415  1.00  0.00           O
ATOM   3148  N3  U   A 100     -20.715   6.288   6.737  1.00  0.00           N
ATOM   3149  H3  U   A 100     -21.326   6.300   5.946  1.00  0.00           H
ATOM   3150  C2  U   A 100     -21.222   6.787   7.910  1.00  0.00           C
ATOM   3151  O2  U   A 100     -22.355   7.227   7.988  1.00  0.00           O
ATOM   3152  C3' U   A 100     -20.120   6.026  12.161  1.00  0.00           C
ATOM   3153  H3' U   A 100     -19.452   5.338  11.879  1.00  0.00           H
ATOM   3154  C2' U   A 100     -21.319   6.176  11.230  1.00  0.00           C
ATOM   3155 1H2' U   A 100     -21.649   5.322  10.827  1.00  0.00           H
ATOM   3156  O2' U   A 100     -22.451   6.659  11.930  1.00  0.00           O
ATOM   3157 2HO' U   A 100     -22.779   5.955  12.560  1.00  0.00           H
ATOM   3158  O3' U   A 100     -20.490   5.523  13.443  1.00  0.00           O
ATOM   3159  P   U   A 101     -20.675   3.940  13.658  1.00  0.00           P
ATOM   3160  O1P U   A 101     -21.024   3.726  15.085  1.00  0.00           O
ATOM   3161  O2P U   A 101     -19.492   3.251  13.081  1.00  0.00           O
ATOM   3162  O5' U   A 101     -21.956   3.577  12.780  1.00  0.00           O
ATOM   3163  C5' U   A 101     -21.978   2.418  11.947  1.00  0.00           C
ATOM   3164 1H5' U   A 101     -22.439   1.684  12.447  1.00  0.00           H
ATOM   3165 2H5' U   A 101     -21.033   2.151  11.760  1.00  0.00           H
ATOM   3166  C4' U   A 101     -22.707   2.718  10.658  1.00  0.00           C
ATOM   3167  H4' U   A 101     -23.579   3.121  10.936  1.00  0.00           H
ATOM   3168  O4' U   A 101     -21.884   3.612   9.863  1.00  0.00           O
ATOM   3169  C1' U   A 101     -22.011   3.289   8.490  1.00  0.00           C
ATOM   3170  H1' U   A 101     -22.307   4.096   7.979  1.00  0.00           H
ATOM   3171  N1  U   A 101     -20.682   2.933   7.973  1.00  0.00           N
ATOM   3172  C6  U   A 101     -19.615   2.724   8.818  1.00  0.00           C
ATOM   3173  H6  U   A 101     -19.755   2.819   9.804  1.00  0.00           H
ATOM   3174  C5  U   A 101     -18.399   2.399   8.368  1.00  0.00           C
ATOM   3175  H5  U   A 101     -17.649   2.255   9.014  1.00  0.00           H
ATOM   3176  C4  U   A 101     -18.170   2.257   6.965  1.00  0.00           C
ATOM   3177  O4  U   A 101     -17.101   1.963   6.432  1.00  0.00           O
ATOM   3178  N3  U   A 101     -19.277   2.479   6.179  1.00  0.00           N
ATOM   3179  H3  U   A 101     -19.149   2.386   5.192  1.00  0.00           H
ATOM   3180  C2  U   A 101     -20.538   2.814   6.603  1.00  0.00           C
ATOM   3181  O2  U   A 101     -21.455   2.991   5.823  1.00  0.00           O
ATOM   3182  C3' U   A 101     -22.952   1.520   9.747  1.00  0.00           C
ATOM   3183  H3' U   A 101     -22.269   0.798   9.857  1.00  0.00           H
ATOM   3184  C2' U   A 101     -23.042   2.165   8.367  1.00  0.00           C
ATOM   3185 1H2' U   A 101     -22.954   1.526   7.603  1.00  0.00           H
ATOM   3186  O2' U   A 101     -24.310   2.751   8.139  1.00  0.00           O
ATOM   3187 2HO' U   A 101     -25.000   2.032   8.055  1.00  0.00           H
ATOM   3188  O3' U   A 101     -24.134   0.762  10.050  1.00  0.00           O
ATOM   3189  P   U   A 102     -25.284   1.374  11.001  1.00  0.00           P
ATOM   3190  O1P U   A 102     -25.748   2.652  10.407  1.00  0.00           O
ATOM   3191  O2P U   A 102     -24.798   1.347  12.404  1.00  0.00           O
ATOM   3192  O5' U   A 102     -26.478   0.326  10.861  1.00  0.00           O
ATOM   3193  C5' U   A 102     -27.022  -0.338  12.003  1.00  0.00           C
ATOM   3194 1H5' U   A 102     -28.017  -0.249  11.969  1.00  0.00           H
ATOM   3195 2H5' U   A 102     -26.674   0.117  12.823  1.00  0.00           H
ATOM   3196  C4' U   A 102     -26.621  -1.796  11.998  1.00  0.00           C
ATOM   3197  H4' U   A 102     -26.879  -2.144  12.899  1.00  0.00           H
ATOM   3198  O4' U   A 102     -27.313  -2.467  10.911  1.00  0.00           O
ATOM   3199  C1' U   A 102     -26.452  -3.416  10.309  1.00  0.00           C
ATOM   3200  H1' U   A 102     -26.893  -4.313  10.294  1.00  0.00           H
ATOM   3201  N1  U   A 102     -26.246  -3.028   8.906  1.00  0.00           N
ATOM   3202  C6  U   A 102     -26.149  -1.704   8.539  1.00  0.00           C
ATOM   3203  H6  U   A 102     -26.222  -1.001   9.246  1.00  0.00           H
ATOM   3204  C5  U   A 102     -25.961  -1.326   7.271  1.00  0.00           C
ATOM   3205  H5  U   A 102     -25.895  -0.354   7.044  1.00  0.00           H
ATOM   3206  C4  U   A 102     -25.854  -2.310   6.240  1.00  0.00           C
ATOM   3207  O4  U   A 102     -25.680  -2.087   5.042  1.00  0.00           O
ATOM   3208  N3  U   A 102     -25.960  -3.611   6.675  1.00  0.00           N
ATOM   3209  H3  U   A 102     -25.889  -4.322   5.976  1.00  0.00           H
ATOM   3210  C2  U   A 102     -26.152  -4.037   7.964  1.00  0.00           C
ATOM   3211  O2  U   A 102     -26.233  -5.218   8.248  1.00  0.00           O
ATOM   3212  C3' U   A 102     -25.145  -2.066  11.743  1.00  0.00           C
ATOM   3213  H3' U   A 102     -24.678  -1.373  11.194  1.00  0.00           H
ATOM   3214  C2' U   A 102     -25.163  -3.463  11.131  1.00  0.00           C
ATOM   3215 1H2' U   A 102     -24.323  -3.731  10.660  1.00  0.00           H
ATOM   3216  O2' U   A 102     -25.298  -4.459  12.129  1.00  0.00           O
ATOM   3217 2HO' U   A 102     -24.461  -4.500  12.674  1.00  0.00           H
ATOM   3218  O3' U   A 102     -24.369  -2.005  12.944  1.00  0.00           O
ATOM   3219  H3T U   A 102     -23.409  -2.188  12.730  1.00  0.00           H
CONECT   63   62
CONECT   38   37
CONECT   39   37
CONECT   65   64
CONECT   43   42   44   45   62
CONECT   54   52   55   58
CONECT   62   43   60   63   64
CONECT   60   66   40   61   62
CONECT   59   45   49   58
CONECT   40   37   41   42   60
CONECT   49   48   50   59
CONECT   37   36   38   39   40
CONECT   50   49   51   52
CONECT   46   45   47   48
CONECT   53   52
CONECT   44   43
CONECT   56   55
CONECT   57   55
CONECT   61   60
CONECT   41   40
CONECT   47   46
CONECT   52   50   53   54
CONECT   55   54   56   57
CONECT   58   54   59
CONECT   48   46   49
CONECT   45   43   46   59
CONECT   34   33
CONECT   64   62   65
CONECT   35   33
CONECT   66   67   60
CONECT   42   40   43
CONECT   36   33   37
CONECT   51   50
CONECT   33   34   32   35   36
CONECT   94   93
CONECT   72   71
CONECT   73   71
CONECT   96   95
CONECT   77   76   78   79   93
CONECT   89   79   88   90
CONECT   93   77   91   94   95
CONECT   91   74   92   93   97
CONECT   84   82   85   88
CONECT   74   71   75   76   91
CONECT   82   80   83   84
CONECT   71   70   72   73   74
CONECT   80   79   81   82
CONECT   78   77
CONECT   92   91
CONECT   75   74
CONECT   86   85
CONECT   87   85
CONECT   83   82
CONECT   81   80
CONECT   79   77   80   89
CONECT   88   84   89
CONECT   85   84   86   87
CONECT   68   67
CONECT   90   89
CONECT   95   93   96
CONECT   69   67
CONECT   97   91   98
CONECT   76   74   77
CONECT   70   67   71
CONECT   67   66   68   69   70
CONECT  124  123
CONECT  103  102
CONECT  104  102
CONECT  126  125
CONECT  108  107  109  110  123
CONECT  119  110  117  120
CONECT  123  108  121  124  125
CONECT  121  105  122  123  127
CONECT  115  113  116  117
CONECT  105  102  106  107  121
CONECT  113  111  114  115
CONECT  102  101  103  104  105
CONECT  111  110  112  113
CONECT  109  108
CONECT  118  117
CONECT  122  121
CONECT  106  105
CONECT  114  113
CONECT  112  111
CONECT  110  108  111  119
CONECT  117  115  118  119
CONECT   99   98
CONECT  120  119
CONECT  125  123  126
CONECT  100   98
CONECT  127  121  128
CONECT  116  115
CONECT  107  105  108
CONECT  101   98  102
CONECT   98   97   99  100  101
CONECT  158  157
CONECT  133  132
CONECT  134  132
CONECT  160  159
CONECT  138  137  139  140  157
CONECT  149  147  150  153
CONECT  157  138  155  158  159
CONECT  155  135  156  157  161
CONECT  154  140  144  153
CONECT  135  132  136  137  155
CONECT  144  143  145  154
CONECT  132  131  133  134  135
CONECT  145  144  146  147
CONECT  141  140  142  143
CONECT  148  147
CONECT  139  138
CONECT  151  150
CONECT  152  150
CONECT  156  155
CONECT  136  135
CONECT  142  141
CONECT  147  145  148  149
CONECT  150  149  151  152
CONECT  153  149  154
CONECT  143  141  144
CONECT  140  138  141  154
CONECT  129  128
CONECT  159  157  160
CONECT  130  128
CONECT  161  155  162
CONECT  137  135  138
CONECT  131  132  128
CONECT  146  145
CONECT  128  130  131  127  129
CONECT  192  191
CONECT  167  166
CONECT  168  166
CONECT  194  193
CONECT  172  171  173  174  191
CONECT  183  181  184  187
CONECT  191  172  189  192  193
CONECT  189  169  190  191  195
CONECT  188  174  178  187
CONECT  169  166  170  171  189
CONECT  178  177  179  188
CONECT  166  165  167  168  169
CONECT  179  178  180  181
CONECT  175  174  176  177
CONECT  182  181
CONECT  173  172
CONECT  185  184
CONECT  186  184
CONECT  190  189
CONECT  170  169
CONECT  176  175
CONECT  181  179  182  183
CONECT  184  183  185  186
CONECT  187  183  188
CONECT  177  175  178
CONECT  174  172  175  188
CONECT  163  162
CONECT  193  191  194
CONECT  164  162
CONECT  195  189  196
CONECT  171  169  172
CONECT  165  162  166
CONECT  180  179
CONECT  162  161  163  164  165
CONECT  222  221
CONECT  201  200
CONECT  202  200
CONECT  224  223
CONECT  206  205  207  208  221
CONECT  217  208  215  218
CONECT  221  206  219  222  223
CONECT  219  203  220  221  225
CONECT  213  211  214  215
CONECT  203  200  204  205  219
CONECT  211  209  212  213
CONECT  200  199  201  202  203
CONECT  209  208  210  211
CONECT  207  206
CONECT  216  215
CONECT  220  219
CONECT  204  203
CONECT  212  211
CONECT  210  209
CONECT  208  206  209  217
CONECT  215  213  216  217
CONECT  197  196
CONECT  218  217
CONECT  223  221  224
CONECT  198  196
CONECT  225  219  226
CONECT  214  213
CONECT  205  203  206
CONECT  199  196  200
CONECT  196  195  197  198  199
CONECT  253  252
CONECT  231  230
CONECT  232  230
CONECT  255  254
CONECT  236  235  237  238  252
CONECT  248  238  247  249
CONECT  252  236  250  253  254
CONECT  250  233  251  252  256
CONECT  243  241  244  247
CONECT  233  230  234  235  250
CONECT  241  239  242  243
CONECT  230  229  231  232  233
CONECT  239  238  240  241
CONECT  237  236
CONECT  251  250
CONECT  234  233
CONECT  245  244
CONECT  246  244
CONECT  242  241
CONECT  240  239
CONECT  238  236  239  248
CONECT  247  243  248
CONECT  244  243  245  246
CONECT  227  226
CONECT  249  248
CONECT  254  252  255
CONECT  228  226
CONECT  256  250  257
CONECT  235  233  236
CONECT  229  226  230
CONECT  226  225  227  228  229
CONECT  284  283
CONECT  262  261
CONECT  263  261
CONECT  286  285
CONECT  267  266  268  269  283
CONECT  279  269  278  280
CONECT  283  267  281  284  285
CONECT  281  264  282  283  287
CONECT  274  272  275  278
CONECT  264  261  265  266  281
CONECT  272  270  273  274
CONECT  261  260  262  263  264
CONECT  270  269  271  272
CONECT  268  267
CONECT  282  281
CONECT  265  264
CONECT  276  275
CONECT  277  275
CONECT  273  272
CONECT  271  270
CONECT  269  267  270  279
CONECT  278  274  279
CONECT  275  274  276  277
CONECT  258  257
CONECT  280  279
CONECT  285  283  286
CONECT  259  257
CONECT  287  281  288
CONECT  266  264  267
CONECT  260  261  257
CONECT  257  258  259  260  256
CONECT  318  317
CONECT  293  292
CONECT  294  292
CONECT  320  319
CONECT  298  297  299  300  317
CONECT  309  307  310  313
CONECT  317  298  315  318  319
CONECT  315  295  316  317  321
CONECT  314  300  304  313
CONECT  295  292  296  297  315
CONECT  304  303  305  314
CONECT  292  291  293  294  295
CONECT  305  304  306  307
CONECT  301  300  302  303
CONECT  308  307
CONECT  299  298
CONECT  311  310
CONECT  312  310
CONECT  316  315
CONECT  296  295
CONECT  302  301
CONECT  307  305  308  309
CONECT  310  309  311  312
CONECT  313  309  314
CONECT  303  301  304
CONECT  300  298  301  314
CONECT  289  288
CONECT  319  317  320
CONECT  290  288
CONECT  321  315  322
CONECT  297  295  298
CONECT  291  288  292
CONECT  306  305
CONECT  288  287  289  290  291
CONECT  351  350
CONECT  327  326
CONECT  328  326
CONECT  353  352
CONECT  332  331  333  334  350
CONECT  344  343  345  346
CONECT  350  332  348  351  352
CONECT  348  329  349  350  354
CONECT  347  334  338  346
CONECT  329  326  330  331  348
CONECT  338  337  339  347
CONECT  326  325  327  328  329
CONECT  339  338  340  343
CONECT  335  334  336  337
CONECT  333  332
CONECT  345  344
CONECT  349  348
CONECT  330  329
CONECT  341  340
CONECT  342  340
CONECT  336  335
CONECT  343  339  344
CONECT  346  344  347
CONECT  340  339  341  342
CONECT  337  335  338
CONECT  334  332  335  347
CONECT  323  322
CONECT  352  350  353
CONECT  324  322
CONECT  354  348  355
CONECT  331  329  332
CONECT  325  322  326
CONECT  322  321  323  324  325
CONECT  385  384
CONECT  360  359
CONECT  361  359
CONECT  387  386
CONECT  365  364  366  367  384
CONECT  376  374  377  380
CONECT  384  365  382  385  386
CONECT  382  362  383  384  388
CONECT  381  367  371  380
CONECT  362  359  363  364  382
CONECT  371  370  372  381
CONECT  359  358  360  361  362
CONECT  372  371  373  374
CONECT  368  367  369  370
CONECT  375  374
CONECT  366  365
CONECT  378  377
CONECT  379  377
CONECT  383  382
CONECT  363  362
CONECT  369  368
CONECT  374  372  375  376
CONECT  377  376  378  379
CONECT  380  376  381
CONECT  370  368  371
CONECT  367  365  368  381
CONECT  356  355
CONECT  386  384  387
CONECT  357  355
CONECT  388  382  389
CONECT  364  362  365
CONECT  358  355  359
CONECT  373  372
CONECT  355  354  356  357  358
CONECT  415  414
CONECT  394  393
CONECT  395  393
CONECT  417  416
CONECT  399  398  400  401  414
CONECT  410  401  408  411
CONECT  414  399  412  415  416
CONECT  412  396  413  414  418
CONECT  406  404  407  408
CONECT  396  393  397  398  412
CONECT  404  402  405  406
CONECT  393  392  394  395  396
CONECT  402  401  403  404
CONECT  400  399
CONECT  409  408
CONECT  413  412
CONECT  397  396
CONECT  405  404
CONECT  403  402
CONECT  401  399  402  410
CONECT  408  406  409  410
CONECT  390  389
CONECT  411  410
CONECT  416  414  417
CONECT  391  389
CONECT  418  412  419
CONECT  407  406
CONECT  398  396  399
CONECT  392  389  393
CONECT  389  388  390  391  392
CONECT  449  448
CONECT  424  423
CONECT  425  423
CONECT  451  450
CONECT  429  428  430  431  448
CONECT  440  438  441  444
CONECT  448  429  446  449  450
CONECT  446  426  447  448  452
CONECT  445  431  435  444
CONECT  426  423  427  428  446
CONECT  435  434  436  445
CONECT  423  422  424  425  426
CONECT  436  435  437  438
CONECT  432  431  433  434
CONECT  439  438
CONECT  430  429
CONECT  442  441
CONECT  443  441
CONECT  447  446
CONECT  427  426
CONECT  433  432
CONECT  438  436  439  440
CONECT  441  440  442  443
CONECT  444  440  445
CONECT  434  432  435
CONECT  431  429  432  445
CONECT  420  419
CONECT  450  448  451
CONECT  421  419
CONECT  452  446  453
CONECT  428  426  429
CONECT  422  419  423
CONECT  437  436
CONECT  419  418  420  421  422
CONECT  480  479
CONECT  458  457
CONECT  459  457
CONECT  482  481
CONECT  463  462  464  465  479
CONECT  475  465  474  476
CONECT  479  463  477  480  481
CONECT  477  460  478  479  483
CONECT  470  468  471  474
CONECT  460  457  461  462  477
CONECT  468  466  469  470
CONECT  457  456  458  459  460
CONECT  466  465  467  468
CONECT  464  463
CONECT  478  477
CONECT  461  460
CONECT  472  471
CONECT  473  471
CONECT  469  468
CONECT  467  466
CONECT  465  463  466  475
CONECT  474  470  475
CONECT  471  470  472  473
CONECT  454  453
CONECT  476  475
CONECT  481  479  482
CONECT  455  453
CONECT  483  477  484
CONECT  462  460  463
CONECT  456  453  457
CONECT  453  452  454  455  456
CONECT  513  512
CONECT  489  488
CONECT  490  488
CONECT  515  514
CONECT  494  493  495  496  512
CONECT  506  505  507  508
CONECT  512  514  494  510  513
CONECT  510  516  491  511  512
CONECT  509  496  500  508
CONECT  491  488  492  493  510
CONECT  500  499  501  509
CONECT  488  487  489  490  491
CONECT  501  500  502  505
CONECT  497  496  498  499
CONECT  495  494
CONECT  507  506
CONECT  511  510
CONECT  492  491
CONECT  503  502
CONECT  504  502
CONECT  498  497
CONECT  505  501  506
CONECT  508  506  509
CONECT  502  501  503  504
CONECT  499  497  500
CONECT  496  494  497  509
CONECT  485  484
CONECT  514  515  512
CONECT  486  484
CONECT  516  517  510
CONECT  493  491  494
CONECT  487  484  488
CONECT  484  483  485  486  487
CONECT  547  546
CONECT  522  521
CONECT  523  521
CONECT  549  548
CONECT  527  526  528  529  546
CONECT  538  536  539  542
CONECT  546  527  544  547  548
CONECT  544  524  545  546  550
CONECT  543  529  533  542
CONECT  524  521  525  526  544
CONECT  533  532  534  543
CONECT  521  520  522  523  524
CONECT  534  533  535  536
CONECT  530  529  531  532
CONECT  537  536
CONECT  528  527
CONECT  540  539
CONECT  541  539
CONECT  545  544
CONECT  525  524
CONECT  531  530
CONECT  536  534  537  538
CONECT  539  538  540  541
CONECT  542  538  543
CONECT  532  530  533
CONECT  529  527  530  543
CONECT  518  517
CONECT  548  546  549
CONECT  519  517
CONECT  550  544  551
CONECT  526  524  527
CONECT  520  517  521
CONECT  535  534
CONECT  517  516  518  519  520
CONECT  577  576
CONECT  556  555
CONECT  557  555
CONECT  579  578
CONECT  561  560  562  563  576
CONECT  572  563  570  573
CONECT  576  561  574  577  578
CONECT  574  558  575  576  580
CONECT  568  566  569  570
CONECT  558  555  559  560  574
CONECT  566  564  567  568
CONECT  555  554  556  557  558
CONECT  564  563  565  566
CONECT  562  561
CONECT  571  570
CONECT  575  574
CONECT  559  558
CONECT  567  566
CONECT  565  564
CONECT  563  561  564  572
CONECT  570  568  571  572
CONECT  552  551
CONECT  573  572
CONECT  578  576  579
CONECT  553  551
CONECT  580  574  581
CONECT  569  568
CONECT  560  558  561
CONECT  554  551  555
CONECT  551  550  552  553  554
CONECT  611  610
CONECT  586  585
CONECT  587  585
CONECT  613  612
CONECT  591  590  592  593  610
CONECT  602  600  603  606
CONECT  610  591  608  611  612
CONECT  608  588  609  610  614
CONECT  607  593  597  606
CONECT  588  585  589  590  608
CONECT  597  596  598  607
CONECT  585  584  586  587  588
CONECT  598  597  599  600
CONECT  594  593  595  596
CONECT  601  600
CONECT  592  591
CONECT  604  603
CONECT  605  603
CONECT  609  608
CONECT  589  588
CONECT  595  594
CONECT  600  598  601  602
CONECT  603  602  604  605
CONECT  606  602  607
CONECT  596  594  597
CONECT  593  591  594  607
CONECT  582  581
CONECT  612  610  613
CONECT  583  581
CONECT  614  608  615
CONECT  590  588  591
CONECT  584  581  585
CONECT  599  598
CONECT  581  580  582  583  584
CONECT  645  644
CONECT  620  619
CONECT  621  619
CONECT  647  646
CONECT  625  624  626  627  644
CONECT  636  634  637  640
CONECT  644  625  642  645  646
CONECT  642  622  643  644  648
CONECT  641  627  631  640
CONECT  622  619  623  624  642
CONECT  631  630  632  641
CONECT  619  618  620  621  622
CONECT  632  631  633  634
CONECT  628  627  629  630
CONECT  635  634
CONECT  626  625
CONECT  638  637
CONECT  639  637
CONECT  643  642
CONECT  623  622
CONECT  629  628
CONECT  634  632  635  636
CONECT  637  636  638  639
CONECT  640  636  641
CONECT  630  628  631
CONECT  627  625  628  641
CONECT  616  615
CONECT  646  644  647
CONECT  617  615
CONECT  648  642  649
CONECT  624  622  625
CONECT  618  615  619
CONECT  633  632
CONECT  615  614  616  617  618
CONECT  675  674
CONECT  654  653
CONECT  655  653
CONECT  677  676
CONECT  659  658  660  661  674
CONECT  670  661  668  671
CONECT  674  659  672  675  676
CONECT  672  656  673  674  678
CONECT  666  664  667  668
CONECT  656  653  657  658  672
CONECT  664  662  665  666
CONECT  653  652  654  655  656
CONECT  662  661  663  664
CONECT  660  659
CONECT  669  668
CONECT  673  672
CONECT  657  656
CONECT  665  664
CONECT  663  662
CONECT  661  659  662  670
CONECT  668  666  669  670
CONECT  650  649
CONECT  671  670
CONECT  676  674  677
CONECT  651  649
CONECT  678  672  679
CONECT  667  666
CONECT  658  656  659
CONECT  652  649  653
CONECT  649  648  650  651  652
CONECT  709  708
CONECT  684  683
CONECT  685  683
CONECT  711  710
CONECT  689  688  690  691  708
CONECT  700  698  701  704
CONECT  708  689  706  709  710
CONECT  706  686  707  708  712
CONECT  705  691  695  704
CONECT  686  683  687  688  706
CONECT  695  694  696  705
CONECT  683  682  684  685  686
CONECT  696  695  697  698
CONECT  692  691  693  694
CONECT  699  698
CONECT  690  689
CONECT  702  701
CONECT  703  701
CONECT  707  706
CONECT  687  686
CONECT  693  692
CONECT  698  696  699  700
CONECT  701  700  702  703
CONECT  704  700  705
CONECT  694  692  695
CONECT  691  689  692  705
CONECT  680  679
CONECT  710  708  711
CONECT  681  679
CONECT  712  706  713
CONECT  688  686  689
CONECT  682  679  683
CONECT  697  696
CONECT  679  678  680  681  682
CONECT  739  738
CONECT  718  717
CONECT  719  717
CONECT  741  740
CONECT  723  722  724  725  738
CONECT  734  725  732  735
CONECT  738  723  736  739  740
CONECT  736  720  737  738  742
CONECT  730  728  731  732
CONECT  720  717  721  722  736
CONECT  728  726  729  730
CONECT  717  716  718  719  720
CONECT  726  725  727  728
CONECT  724  723
CONECT  733  732
CONECT  737  736
CONECT  721  720
CONECT  729  728
CONECT  727  726
CONECT  725  723  726  734
CONECT  732  730  733  734
CONECT  714  713
CONECT  735  734
CONECT  740  738  741
CONECT  715  713
CONECT  742  736  743
CONECT  731  730
CONECT  722  720  723
CONECT  716  713  717
CONECT  713  712  714  715  716
CONECT  769  768
CONECT  748  747
CONECT  749  747
CONECT  771  770
CONECT  753  752  754  755  768
CONECT  764  755  762  765
CONECT  768  753  766  769  770
CONECT  766  750  767  768  772
CONECT  760  758  761  762
CONECT  750  747  751  752  766
CONECT  758  756  759  760
CONECT  747  746  748  749  750
CONECT  756  755  757  758
CONECT  754  753
CONECT  763  762
CONECT  767  766
CONECT  751  750
CONECT  759  758
CONECT  757  756
CONECT  755  753  756  764
CONECT  762  760  763  764
CONECT  744  743
CONECT  765  764
CONECT  770  768  771
CONECT  745  743
CONECT  772  766  773
CONECT  761  760
CONECT  752  750  753
CONECT  746  743  747
CONECT  743  742  744  745  746
CONECT  799  798
CONECT  778  777
CONECT  779  777
CONECT  801  800
CONECT  783  782  784  785  798
CONECT  794  785  792  795
CONECT  798  783  796  799  800
CONECT  796  780  797  798  802
CONECT  790  788  791  792
CONECT  780  777  781  782  796
CONECT  788  786  789  790
CONECT  777  776  778  779  780
CONECT  786  785  787  788
CONECT  784  783
CONECT  793  792
CONECT  797  796
CONECT  781  780
CONECT  789  788
CONECT  787  786
CONECT  785  783  786  794
CONECT  792  790  793  794
CONECT  774  773
CONECT  795  794
CONECT  800  798  801
CONECT  775  773
CONECT  802  796  803
CONECT  791  790
CONECT  782  780  783
CONECT  776  773  777
CONECT  773  772  774  775  776
CONECT  832  831
CONECT  808  807
CONECT  809  807
CONECT  834  833
CONECT  813  812  814  815  831
CONECT  825  824  826  827
CONECT  831  813  829  832  833
CONECT  829  810  830  831  835
CONECT  828  815  819  827
CONECT  810  807  811  812  829
CONECT  819  818  820  828
CONECT  807  806  808  809  810
CONECT  820  819  821  824
CONECT  816  815  817  818
CONECT  814  813
CONECT  826  825
CONECT  830  829
CONECT  811  810
CONECT  822  821
CONECT  823  821
CONECT  817  816
CONECT  824  820  825
CONECT  827  825  828
CONECT  821  820  822  823
CONECT  818  816  819
CONECT  815  813  816  828
CONECT  804  803
CONECT  833  831  834
CONECT  805  803
CONECT  835  829  836
CONECT  812  810  813
CONECT  806  803  807
CONECT  803  802  804  805  806
CONECT  863  862
CONECT  841  840
CONECT  842  840
CONECT  865  864
CONECT  846  845  847  848  862
CONECT  858  848  857  859
CONECT  862  846  860  863  864
CONECT  860  843  861  862  866
CONECT  853  851  854  857
CONECT  843  840  844  845  860
CONECT  851  849  852  853
CONECT  840  839  841  842  843
CONECT  849  848  850  851
CONECT  847  846
CONECT  861  860
CONECT  844  843
CONECT  855  854
CONECT  856  854
CONECT  852  851
CONECT  850  849
CONECT  848  846  849  858
CONECT  857  853  858
CONECT  854  853  855  856
CONECT  837  836
CONECT  859  858
CONECT  864  862  865
CONECT  838  836
CONECT  866  860  867
CONECT  845  843  846
CONECT  839  836  840
CONECT  836  835  837  838  839
CONECT  896  895
CONECT  872  871
CONECT  873  871
CONECT  898  897
CONECT  877  876  878  879  895
CONECT  889  888  890  891
CONECT  895  877  893  896  897
CONECT  893  874  894  895  899
CONECT  892  879  883  891
CONECT  874  871  875  876  893
CONECT  883  882  884  892
CONECT  871  870  872  873  874
CONECT  884  883  885  888
CONECT  880  879  881  882
CONECT  878  877
CONECT  890  889
CONECT  894  893
CONECT  875  874
CONECT  886  885
CONECT  887  885
CONECT  881  880
CONECT  888  884  889
CONECT  891  889  892
CONECT  885  884  886  887
CONECT  882  880  883
CONECT  879  877  880  892
CONECT  868  867
CONECT  897  895  898
CONECT  869  867
CONECT  899  893  900
CONECT  876  874  877
CONECT  870  867  871
CONECT  867  866  868  869  870
CONECT  929  928
CONECT  905  904
CONECT  906  904
CONECT  931  930
CONECT  910  909  911  912  928
CONECT  922  921  923  924
CONECT  928  910  926  929  930
CONECT  926  907  927  928  932
CONECT  925  912  916  924
CONECT  907  904  908  909  926
CONECT  916  915  917  925
CONECT  904  903  905  906  907
CONECT  917  916  918  921
CONECT  913  912  914  915
CONECT  911  910
CONECT  923  922
CONECT  927  926
CONECT  908  907
CONECT  919  918
CONECT  920  918
CONECT  914  913
CONECT  921  917  922
CONECT  924  922  925
CONECT  918  917  919  920
CONECT  915  913  916
CONECT  912  910  913  925
CONECT  901  900
CONECT  930  928  931
CONECT  902  900
CONECT  932  926  933
CONECT  909  907  910
CONECT  903  900  904
CONECT  900  899  901  902  903
CONECT  960  959
CONECT  938  937
CONECT  939  937
CONECT  962  961
CONECT  943  942  944  945  959
CONECT  955  945  954  956
CONECT  959  943  957  960  961
CONECT  957  940  958  959  963
CONECT  950  948  951  954
CONECT  940  937  941  942  957
CONECT  948  946  949  950
CONECT  937  936  938  939  940
CONECT  946  945  947  948
CONECT  944  943
CONECT  958  957
CONECT  941  940
CONECT  952  951
CONECT  953  951
CONECT  949  948
CONECT  947  946
CONECT  945  943  946  955
CONECT  954  950  955
CONECT  951  950  952  953
CONECT  934  933
CONECT  956  955
CONECT  961  959  962
CONECT  935  933
CONECT  963  957  964
CONECT  942  940  943
CONECT  936  933  937
CONECT  933  932  934  935  936
CONECT  990  989
CONECT  969  968
CONECT  970  968
CONECT  992  991
CONECT  974  973  975  976  989
CONECT  985  976  983  986
CONECT  989  974  987  990  991
CONECT  987  971  988  989  993
CONECT  981  979  982  983
CONECT  971  968  972  973  987
CONECT  979  977  980  981
CONECT  968  967  969  970  971
CONECT  977  976  978  979
CONECT  975  974
CONECT  984  983
CONECT  988  987
CONECT  972  971
CONECT  980  979
CONECT  978  977
CONECT  976  974  977  985
CONECT  983  981  984  985
CONECT  965  964
CONECT  986  985
CONECT  991  989  992
CONECT  966  964
CONECT  993  987  994
CONECT  982  981
CONECT  973  971  974
CONECT  967  964  968
CONECT  964  963  965  966  967
CONECT 1023 1022
CONECT  999  998
CONECT 1000  998
CONECT 1025 1024
CONECT 1004 1003 1005 1006 1022
CONECT 1016 1015 1017 1018
CONECT 1022 1004 1020 1023 1024
CONECT 1020 1026 1001 1021 1022
CONECT 1019 1006 1010 1018
CONECT 1001  998 1002 1003 1020
CONECT 1010 1009 1011 1019
CONECT  998  997  999 1000 1001
CONECT 1011 1010 1012 1015
CONECT 1007 1006 1008 1009
CONECT 1005 1004
CONECT 1017 1016
CONECT 1021 1020
CONECT 1002 1001
CONECT 1013 1012
CONECT 1014 1012
CONECT 1008 1007
CONECT 1015 1011 1016
CONECT 1018 1016 1019
CONECT 1012 1011 1013 1014
CONECT 1009 1007 1010
CONECT 1006 1004 1007 1019
CONECT  995  994
CONECT 1024 1022 1025
CONECT  996  994
CONECT 1026 1027 1020
CONECT 1003 1001 1004
CONECT  997  994  998
CONECT  994  993  995  996  997
CONECT 1056 1055
CONECT 1032 1031
CONECT 1033 1031
CONECT 1058 1057
CONECT 1037 1036 1038 1039 1055
CONECT 1049 1048 1050 1051
CONECT 1055 1037 1053 1056 1057
CONECT 1053 1034 1054 1055 1059
CONECT 1052 1039 1043 1051
CONECT 1034 1031 1035 1036 1053
CONECT 1043 1042 1044 1052
CONECT 1031 1030 1032 1033 1034
CONECT 1044 1043 1045 1048
CONECT 1040 1039 1041 1042
CONECT 1038 1037
CONECT 1050 1049
CONECT 1054 1053
CONECT 1035 1034
CONECT 1046 1045
CONECT 1047 1045
CONECT 1041 1040
CONECT 1048 1044 1049
CONECT 1051 1049 1052
CONECT 1045 1044 1046 1047
CONECT 1042 1040 1043
CONECT 1039 1037 1040 1052
CONECT 1028 1027
CONECT 1057 1055 1058
CONECT 1029 1027
CONECT 1059 1053 1060
CONECT 1036 1034 1037
CONECT 1030 1027 1031
CONECT 1027 1026 1028 1029 1030
CONECT 1086 1085
CONECT 1065 1064
CONECT 1066 1064
CONECT 1088 1087
CONECT 1070 1069 1071 1072 1085
CONECT 1081 1072 1079 1082
CONECT 1085 1070 1083 1086 1087
CONECT 1083 1067 1084 1085 1089
CONECT 1077 1075 1078 1079
CONECT 1067 1064 1068 1069 1083
CONECT 1075 1073 1076 1077
CONECT 1064 1063 1065 1066 1067
CONECT 1073 1072 1074 1075
CONECT 1071 1070
CONECT 1080 1079
CONECT 1084 1083
CONECT 1068 1067
CONECT 1076 1075
CONECT 1074 1073
CONECT 1072 1070 1073 1081
CONECT 1079 1077 1080 1081
CONECT 1061 1060
CONECT 1082 1081
CONECT 1087 1085 1088
CONECT 1062 1060
CONECT 1089 1083 1090
CONECT 1078 1077
CONECT 1069 1067 1070
CONECT 1063 1060 1064
CONECT 1060 1059 1061 1062 1063
CONECT 1116 1115
CONECT 1095 1094
CONECT 1096 1094
CONECT 1118 1117
CONECT 1100 1099 1101 1102 1115
CONECT 1111 1102 1109 1112
CONECT 1115 1100 1113 1116 1117
CONECT 1113 1097 1114 1115 1119
CONECT 1107 1105 1108 1109
CONECT 1097 1094 1098 1099 1113
CONECT 1105 1103 1106 1107
CONECT 1094 1093 1095 1096 1097
CONECT 1103 1102 1104 1105
CONECT 1101 1100
CONECT 1110 1109
CONECT 1114 1113
CONECT 1098 1097
CONECT 1106 1105
CONECT 1104 1103
CONECT 1102 1100 1103 1111
CONECT 1109 1107 1110 1111
CONECT 1091 1090
CONECT 1112 1111
CONECT 1117 1115 1118
CONECT 1092 1090
CONECT 1119 1113 1120
CONECT 1108 1107
CONECT 1099 1097 1100
CONECT 1093 1090 1094
CONECT 1090 1089 1091 1092 1093
CONECT 1150 1149
CONECT 1125 1124
CONECT 1126 1124
CONECT 1152 1151
CONECT 1130 1129 1131 1132 1149
CONECT 1141 1139 1142 1145
CONECT 1149 1130 1147 1150 1151
CONECT 1147 1127 1148 1149 1153
CONECT 1146 1132 1136 1145
CONECT 1127 1124 1128 1129 1147
CONECT 1136 1135 1137 1146
CONECT 1124 1123 1125 1126 1127
CONECT 1137 1136 1138 1139
CONECT 1133 1132 1134 1135
CONECT 1140 1139
CONECT 1131 1130
CONECT 1143 1142
CONECT 1144 1142
CONECT 1148 1147
CONECT 1128 1127
CONECT 1134 1133
CONECT 1139 1137 1140 1141
CONECT 1142 1141 1143 1144
CONECT 1145 1141 1146
CONECT 1135 1133 1136
CONECT 1132 1130 1133 1146
CONECT 1121 1120
CONECT 1151 1149 1152
CONECT 1122 1120
CONECT 1153 1147 1154
CONECT 1129 1127 1130
CONECT 1123 1120 1124
CONECT 1138 1137
CONECT 1120 1119 1121 1122 1123
CONECT 1183 1182
CONECT 1159 1158
CONECT 1160 1158
CONECT 1185 1184
CONECT 1164 1163 1165 1166 1182
CONECT 1176 1175 1177 1178
CONECT 1182 1164 1180 1183 1184
CONECT 1180 1161 1181 1182 1186
CONECT 1179 1166 1170 1178
CONECT 1161 1158 1162 1163 1180
CONECT 1170 1169 1171 1179
CONECT 1158 1157 1159 1160 1161
CONECT 1171 1170 1172 1175
CONECT 1167 1166 1168 1169
CONECT 1165 1164
CONECT 1177 1176
CONECT 1181 1180
CONECT 1162 1161
CONECT 1173 1172
CONECT 1174 1172
CONECT 1168 1167
CONECT 1175 1171 1176
CONECT 1178 1176 1179
CONECT 1172 1171 1173 1174
CONECT 1169 1167 1170
CONECT 1166 1164 1167 1179
CONECT 1155 1154
CONECT 1184 1182 1185
CONECT 1156 1154
CONECT 1186 1180 1187
CONECT 1163 1161 1164
CONECT 1157 1154 1158
CONECT 1154 1153 1155 1156 1157
CONECT 1213 1212
CONECT 1192 1191
CONECT 1193 1191
CONECT 1215 1214
CONECT 1197 1196 1198 1199 1212
CONECT 1208 1199 1206 1209
CONECT 1212 1197 1210 1213 1214
CONECT 1210 1194 1211 1212 1216
CONECT 1204 1202 1205 1206
CONECT 1194 1191 1195 1196 1210
CONECT 1202 1200 1203 1204
CONECT 1191 1190 1192 1193 1194
CONECT 1200 1199 1201 1202
CONECT 1198 1197
CONECT 1207 1206
CONECT 1211 1210
CONECT 1195 1194
CONECT 1203 1202
CONECT 1201 1200
CONECT 1199 1197 1200 1208
CONECT 1206 1204 1207 1208
CONECT 1188 1187
CONECT 1209 1208
CONECT 1214 1212 1215
CONECT 1189 1187
CONECT 1216 1210 1217
CONECT 1205 1204
CONECT 1196 1194 1197
CONECT 1190 1187 1191
CONECT 1187 1186 1188 1189 1190
CONECT 1244 1243
CONECT 1222 1221
CONECT 1223 1221
CONECT 1246 1245
CONECT 1227 1226 1228 1229 1243
CONECT 1239 1229 1238 1240
CONECT 1243 1227 1241 1244 1245
CONECT 1241 1224 1242 1243 1247
CONECT 1234 1232 1235 1238
CONECT 1224 1221 1225 1226 1241
CONECT 1232 1230 1233 1234
CONECT 1221 1220 1222 1223 1224
CONECT 1230 1229 1231 1232
CONECT 1228 1227
CONECT 1242 1241
CONECT 1225 1224
CONECT 1236 1235
CONECT 1237 1235
CONECT 1233 1232
CONECT 1231 1230
CONECT 1229 1227 1230 1239
CONECT 1238 1234 1239
CONECT 1235 1234 1236 1237
CONECT 1218 1217
CONECT 1240 1239
CONECT 1245 1243 1246
CONECT 1219 1217
CONECT 1247 1241 1248
CONECT 1226 1224 1227
CONECT 1220 1217 1221
CONECT 1217 1216 1218 1219 1220
CONECT 1277 1276
CONECT 1253 1252
CONECT 1254 1252
CONECT 1279 1278
CONECT 1258 1257 1259 1260 1276
CONECT 1270 1269 1271 1272
CONECT 1276 1258 1274 1277 1278
CONECT 1274 1255 1275 1276 1280
CONECT 1273 1260 1264 1272
CONECT 1255 1252 1256 1257 1274
CONECT 1264 1263 1265 1273
CONECT 1252 1251 1253 1254 1255
CONECT 1265 1264 1266 1269
CONECT 1261 1260 1262 1263
CONECT 1259 1258
CONECT 1271 1270
CONECT 1275 1274
CONECT 1256 1255
CONECT 1267 1266
CONECT 1268 1266
CONECT 1262 1261
CONECT 1269 1265 1270
CONECT 1272 1270 1273
CONECT 1266 1265 1267 1268
CONECT 1263 1261 1264
CONECT 1260 1258 1261 1273
CONECT 1249 1248
CONECT 1278 1276 1279
CONECT 1250 1248
CONECT 1280 1274 1281
CONECT 1257 1255 1258
CONECT 1251 1248 1252
CONECT 1248 1247 1249 1250 1251
CONECT 1308 1307
CONECT 1286 1285
CONECT 1287 1285
CONECT 1310 1309
CONECT 1291 1290 1292 1293 1307
CONECT 1303 1293 1302 1304
CONECT 1307 1291 1305 1308 1309
CONECT 1305 1288 1306 1307 1311
CONECT 1298 1296 1299 1302
CONECT 1288 1285 1289 1290 1305
CONECT 1296 1294 1297 1298
CONECT 1285 1284 1286 1287 1288
CONECT 1294 1293 1295 1296
CONECT 1292 1291
CONECT 1306 1305
CONECT 1289 1288
CONECT 1300 1299
CONECT 1301 1299
CONECT 1297 1296
CONECT 1295 1294
CONECT 1293 1291 1294 1303
CONECT 1302 1298 1303
CONECT 1299 1298 1300 1301
CONECT 1282 1281
CONECT 1304 1303
CONECT 1309 1307 1310
CONECT 1283 1281
CONECT 1311 1305 1312
CONECT 1290 1288 1291
CONECT 1284 1281 1285
CONECT 1281 1280 1282 1283 1284
CONECT 1341 1340
CONECT 1317 1316
CONECT 1318 1316
CONECT 1343 1342
CONECT 1322 1321 1323 1324 1340
CONECT 1334 1333 1335 1336
CONECT 1340 1322 1338 1341 1342
CONECT 1338 1319 1339 1340 1344
CONECT 1337 1324 1328 1336
CONECT 1319 1316 1320 1321 1338
CONECT 1328 1327 1329 1337
CONECT 1316 1315 1317 1318 1319
CONECT 1329 1328 1330 1333
CONECT 1325 1324 1326 1327
CONECT 1323 1322
CONECT 1335 1334
CONECT 1339 1338
CONECT 1320 1319
CONECT 1331 1330
CONECT 1332 1330
CONECT 1326 1325
CONECT 1333 1329 1334
CONECT 1336 1334 1337
CONECT 1330 1329 1331 1332
CONECT 1327 1325 1328
CONECT 1324 1322 1325 1337
CONECT 1313 1312
CONECT 1342 1340 1343
CONECT 1314 1312
CONECT 1344 1338 1345
CONECT 1321 1319 1322
CONECT 1315 1312 1316
CONECT 1312 1311 1313 1314 1315
CONECT 1374 1373
CONECT 1350 1349
CONECT 1351 1349
CONECT 1376 1375
CONECT 1355 1354 1356 1357 1373
CONECT 1367 1366 1368 1369
CONECT 1373 1355 1371 1374 1375
CONECT 1371 1352 1372 1373 1377
CONECT 1370 1357 1361 1369
CONECT 1352 1349 1353 1354 1371
CONECT 1361 1360 1362 1370
CONECT 1349 1348 1350 1351 1352
CONECT 1362 1361 1363 1366
CONECT 1358 1357 1359 1360
CONECT 1356 1355
CONECT 1368 1367
CONECT 1372 1371
CONECT 1353 1352
CONECT 1364 1363
CONECT 1365 1363
CONECT 1359 1358
CONECT 1366 1362 1367
CONECT 1369 1367 1370
CONECT 1363 1362 1364 1365
CONECT 1360 1358 1361
CONECT 1357 1355 1358 1370
CONECT 1346 1345
CONECT 1375 1373 1376
CONECT 1347 1345
CONECT 1377 1371 1378
CONECT 1354 1352 1355
CONECT 1348 1345 1349
CONECT 1345 1344 1346 1347 1348
CONECT 1405 1404
CONECT 1383 1382
CONECT 1384 1382
CONECT 1407 1406
CONECT 1388 1387 1389 1390 1404
CONECT 1400 1390 1399 1401
CONECT 1404 1388 1402 1405 1406
CONECT 1402 1385 1403 1404 1408
CONECT 1395 1393 1396 1399
CONECT 1385 1382 1386 1387 1402
CONECT 1393 1391 1394 1395
CONECT 1382 1381 1383 1384 1385
CONECT 1391 1390 1392 1393
CONECT 1389 1388
CONECT 1403 1402
CONECT 1386 1385
CONECT 1397 1396
CONECT 1398 1396
CONECT 1394 1393
CONECT 1392 1391
CONECT 1390 1388 1391 1400
CONECT 1399 1395 1400
CONECT 1396 1395 1397 1398
CONECT 1379 1378
CONECT 1401 1400
CONECT 1406 1404 1407
CONECT 1380 1378
CONECT 1408 1402 1409
CONECT 1387 1385 1388
CONECT 1381 1378 1382
CONECT 1378 1377 1379 1380 1381
CONECT 1436 1435
CONECT 1414 1413
CONECT 1415 1413
CONECT 1438 1437
CONECT 1419 1418 1420 1421 1435
CONECT 1431 1421 1430 1432
CONECT 1435 1419 1433 1436 1437
CONECT 1433 1416 1434 1435 1439
CONECT 1426 1424 1427 1430
CONECT 1416 1413 1417 1418 1433
CONECT 1424 1422 1425 1426
CONECT 1413 1412 1414 1415 1416
CONECT 1422 1421 1423 1424
CONECT 1420 1419
CONECT 1434 1433
CONECT 1417 1416
CONECT 1428 1427
CONECT 1429 1427
CONECT 1425 1424
CONECT 1423 1422
CONECT 1421 1419 1422 1431
CONECT 1430 1426 1431
CONECT 1427 1426 1428 1429
CONECT 1410 1409
CONECT 1432 1431
CONECT 1437 1435 1438
CONECT 1411 1409
CONECT 1439 1433 1440
CONECT 1418 1416 1419
CONECT 1412 1409 1413
CONECT 1409 1408 1410 1411 1412
CONECT 1469 1468
CONECT 1445 1444
CONECT 1446 1444
CONECT 1471 1470
CONECT 1450 1449 1451 1452 1468
CONECT 1462 1461 1463 1464
CONECT 1468 1450 1466 1469 1470
CONECT 1466 1447 1467 1468 1472
CONECT 1465 1452 1456 1464
CONECT 1447 1444 1448 1449 1466
CONECT 1456 1455 1457 1465
CONECT 1444 1443 1445 1446 1447
CONECT 1457 1456 1458 1461
CONECT 1453 1452 1454 1455
CONECT 1451 1450
CONECT 1463 1462
CONECT 1467 1466
CONECT 1448 1447
CONECT 1459 1458
CONECT 1460 1458
CONECT 1454 1453
CONECT 1461 1457 1462
CONECT 1464 1462 1465
CONECT 1458 1457 1459 1460
CONECT 1455 1453 1456
CONECT 1452 1450 1453 1465
CONECT 1441 1440
CONECT 1470 1468 1471
CONECT 1442 1440
CONECT 1472 1466 1473
CONECT 1449 1447 1450
CONECT 1443 1440 1444
CONECT 1440 1439 1441 1442 1443
CONECT 1503 1502
CONECT 1478 1477
CONECT 1479 1477
CONECT 1505 1504
CONECT 1483 1482 1484 1485 1502
CONECT 1494 1492 1495 1498
CONECT 1502 1483 1500 1503 1504
CONECT 1500 1480 1501 1502 1506
CONECT 1499 1485 1489 1498
CONECT 1480 1477 1481 1482 1500
CONECT 1489 1488 1490 1499
CONECT 1477 1476 1478 1479 1480
CONECT 1490 1489 1491 1492
CONECT 1486 1485 1487 1488
CONECT 1493 1492
CONECT 1484 1483
CONECT 1496 1495
CONECT 1497 1495
CONECT 1501 1500
CONECT 1481 1480
CONECT 1487 1486
CONECT 1492 1490 1493 1494
CONECT 1495 1494 1496 1497
CONECT 1498 1494 1499
CONECT 1488 1486 1489
CONECT 1485 1483 1486 1499
CONECT 1474 1473
CONECT 1504 1502 1505
CONECT 1475 1473
CONECT 1506 1500 1507
CONECT 1482 1480 1483
CONECT 1476 1473 1477
CONECT 1491 1490
CONECT 1473 1472 1474 1475 1476
CONECT 1533 1532
CONECT 1512 1511
CONECT 1513 1511
CONECT 1535 1534
CONECT 1517 1516 1518 1519 1532
CONECT 1528 1519 1526 1529
CONECT 1532 1517 1530 1533 1534
CONECT 1530 1514 1531 1532 1536
CONECT 1524 1522 1525 1526
CONECT 1514 1511 1515 1516 1530
CONECT 1522 1520 1523 1524
CONECT 1511 1510 1512 1513 1514
CONECT 1520 1519 1521 1522
CONECT 1518 1517
CONECT 1527 1526
CONECT 1531 1530
CONECT 1515 1514
CONECT 1523 1522
CONECT 1521 1520
CONECT 1519 1517 1520 1528
CONECT 1526 1524 1527 1528
CONECT 1508 1507
CONECT 1529 1528
CONECT 1534 1532 1535
CONECT 1509 1507
CONECT 1536 1530 1537
CONECT 1525 1524
CONECT 1516 1514 1517
CONECT 1510 1507 1511
CONECT 1507 1506 1508 1509 1510
CONECT 1563 1562
CONECT 1542 1541
CONECT 1543 1541
CONECT 1565 1564
CONECT 1547 1546 1548 1549 1562
CONECT 1558 1549 1556 1559
CONECT 1562 1547 1560 1563 1564
CONECT 1560 1544 1561 1562 1566
CONECT 1554 1552 1555 1556
CONECT 1544 1541 1545 1546 1560
CONECT 1552 1550 1553 1554
CONECT 1541 1540 1542 1543 1544
CONECT 1550 1549 1551 1552
CONECT 1548 1547
CONECT 1557 1556
CONECT 1561 1560
CONECT 1545 1544
CONECT 1553 1552
CONECT 1551 1550
CONECT 1549 1547 1550 1558
CONECT 1556 1554 1557 1558
CONECT 1538 1537
CONECT 1559 1558
CONECT 1564 1562 1565
CONECT 1539 1537
CONECT 1566 1560 1567
CONECT 1555 1554
CONECT 1546 1544 1547
CONECT 1540 1537 1541
CONECT 1537 1536 1538 1539 1540
CONECT 1596 1595
CONECT 1572 1571
CONECT 1573 1571
CONECT 1598 1597
CONECT 1577 1576 1578 1579 1595
CONECT 1589 1588 1590 1591
CONECT 1595 1577 1593 1596 1597
CONECT 1593 1574 1594 1595 1599
CONECT 1592 1579 1583 1591
CONECT 1574 1571 1575 1576 1593
CONECT 1583 1582 1584 1592
CONECT 1571 1570 1572 1573 1574
CONECT 1584 1583 1585 1588
CONECT 1580 1579 1581 1582
CONECT 1578 1577
CONECT 1590 1589
CONECT 1594 1593
CONECT 1575 1574
CONECT 1586 1585
CONECT 1587 1585
CONECT 1581 1580
CONECT 1588 1584 1589
CONECT 1591 1589 1592
CONECT 1585 1584 1586 1587
CONECT 1582 1580 1583
CONECT 1579 1577 1580 1592
CONECT 1568 1567
CONECT 1597 1595 1598
CONECT 1569 1567
CONECT 1599 1593 1600
CONECT 1576 1574 1577
CONECT 1570 1567 1571
CONECT 1567 1566 1568 1569 1570
CONECT 1627 1626
CONECT 1605 1604
CONECT 1606 1604
CONECT 1629 1628
CONECT 1610 1609 1611 1612 1626
CONECT 1622 1612 1621 1623
CONECT 1626 1610 1624 1627 1628
CONECT 1624 1607 1625 1626 1630
CONECT 1617 1615 1618 1621
CONECT 1607 1604 1608 1609 1624
CONECT 1615 1613 1616 1617
CONECT 1604 1603 1605 1606 1607
CONECT 1613 1612 1614 1615
CONECT 1611 1610
CONECT 1625 1624
CONECT 1608 1607
CONECT 1619 1618
CONECT 1620 1618
CONECT 1616 1615
CONECT 1614 1613
CONECT 1612 1610 1613 1622
CONECT 1621 1617 1622
CONECT 1618 1617 1619 1620
CONECT 1601 1600
CONECT 1623 1622
CONECT 1628 1626 1629
CONECT 1602 1600
CONECT 1630 1624 1631
CONECT 1609 1607 1610
CONECT 1603 1600 1604
CONECT 1600 1599 1601 1602 1603
CONECT 1660 1659
CONECT 1636 1635
CONECT 1637 1635
CONECT 1662 1661
CONECT 1641 1640 1642 1643 1659
CONECT 1653 1652 1654 1655
CONECT 1659 1641 1657 1660 1661
CONECT 1657 1638 1658 1659 1663
CONECT 1656 1643 1647 1655
CONECT 1638 1635 1639 1640 1657
CONECT 1647 1646 1648 1656
CONECT 1635 1634 1636 1637 1638
CONECT 1648 1647 1649 1652
CONECT 1644 1643 1645 1646
CONECT 1642 1641
CONECT 1654 1653
CONECT 1658 1657
CONECT 1639 1638
CONECT 1650 1649
CONECT 1651 1649
CONECT 1645 1644
CONECT 1652 1648 1653
CONECT 1655 1653 1656
CONECT 1649 1648 1650 1651
CONECT 1646 1644 1647
CONECT 1643 1641 1644 1656
CONECT 1632 1631
CONECT 1661 1659 1662
CONECT 1633 1631
CONECT 1663 1657 1664
CONECT 1640 1638 1641
CONECT 1634 1631 1635
CONECT 1631 1630 1632 1633 1634
CONECT 1694 1693
CONECT 1669 1668
CONECT 1670 1668
CONECT 1696 1695
CONECT 1674 1673 1675 1676 1693
CONECT 1685 1683 1686 1689
CONECT 1693 1674 1691 1694 1695
CONECT 1691 1671 1692 1693 1697
CONECT 1690 1676 1680 1689
CONECT 1671 1668 1672 1673 1691
CONECT 1680 1679 1681 1690
CONECT 1668 1667 1669 1670 1671
CONECT 1681 1680 1682 1683
CONECT 1677 1676 1678 1679
CONECT 1684 1683
CONECT 1675 1674
CONECT 1687 1686
CONECT 1688 1686
CONECT 1692 1691
CONECT 1672 1671
CONECT 1678 1677
CONECT 1683 1681 1684 1685
CONECT 1686 1685 1687 1688
CONECT 1689 1685 1690
CONECT 1679 1677 1680
CONECT 1676 1674 1677 1690
CONECT 1665 1664
CONECT 1695 1693 1696
CONECT 1666 1664
CONECT 1697 1691 1698
CONECT 1673 1671 1674
CONECT 1667 1664 1668
CONECT 1682 1681
CONECT 1664 1663 1665 1666 1667
CONECT 1727 1726
CONECT 1703 1702
CONECT 1704 1702
CONECT 1729 1728
CONECT 1708 1707 1709 1710 1726
CONECT 1720 1719 1721 1722
CONECT 1726 1708 1724 1727 1728
CONECT 1724 1705 1725 1726 1730
CONECT 1723 1710 1714 1722
CONECT 1705 1702 1706 1707 1724
CONECT 1714 1713 1715 1723
CONECT 1702 1701 1703 1704 1705
CONECT 1715 1714 1716 1719
CONECT 1711 1710 1712 1713
CONECT 1709 1708
CONECT 1721 1720
CONECT 1725 1724
CONECT 1706 1705
CONECT 1717 1716
CONECT 1718 1716
CONECT 1712 1711
CONECT 1719 1715 1720
CONECT 1722 1720 1723
CONECT 1716 1715 1717 1718
CONECT 1713 1711 1714
CONECT 1710 1708 1711 1723
CONECT 1699 1698
CONECT 1728 1726 1729
CONECT 1700 1698
CONECT 1730 1724 1731
CONECT 1707 1705 1708
CONECT 1701 1698 1702
CONECT 1698 1697 1699 1700 1701
CONECT 1757 1756
CONECT 1736 1735
CONECT 1737 1735
CONECT 1759 1758
CONECT 1741 1740 1742 1743 1756
CONECT 1752 1743 1750 1753
CONECT 1756 1741 1754 1757 1758
CONECT 1754 1738 1755 1756 1760
CONECT 1748 1746 1749 1750
CONECT 1738 1735 1739 1740 1754
CONECT 1746 1744 1747 1748
CONECT 1735 1734 1736 1737 1738
CONECT 1744 1743 1745 1746
CONECT 1742 1741
CONECT 1751 1750
CONECT 1755 1754
CONECT 1739 1738
CONECT 1747 1746
CONECT 1745 1744
CONECT 1743 1741 1744 1752
CONECT 1750 1748 1751 1752
CONECT 1732 1731
CONECT 1753 1752
CONECT 1758 1756 1759
CONECT 1733 1731
CONECT 1760 1754 1761
CONECT 1749 1748
CONECT 1740 1738 1741
CONECT 1734 1731 1735
CONECT 1731 1730 1732 1733 1734
CONECT 1787 1786
CONECT 1766 1765
CONECT 1767 1765
CONECT 1789 1788
CONECT 1771 1770 1772 1773 1786
CONECT 1782 1773 1780 1783
CONECT 1786 1771 1784 1787 1788
CONECT 1784 1768 1785 1786 1790
CONECT 1778 1776 1779 1780
CONECT 1768 1765 1769 1770 1784
CONECT 1776 1774 1777 1778
CONECT 1765 1764 1766 1767 1768
CONECT 1774 1773 1775 1776
CONECT 1772 1771
CONECT 1781 1780
CONECT 1785 1784
CONECT 1769 1768
CONECT 1777 1776
CONECT 1775 1774
CONECT 1773 1771 1774 1782
CONECT 1780 1778 1781 1782
CONECT 1762 1761
CONECT 1783 1782
CONECT 1788 1786 1789
CONECT 1763 1761
CONECT 1790 1784 1791
CONECT 1779 1778
CONECT 1770 1768 1771
CONECT 1764 1761 1765
CONECT 1761 1760 1762 1763 1764
CONECT 1817 1816
CONECT 1796 1795
CONECT 1797 1795
CONECT 1819 1818
CONECT 1801 1800 1802 1803 1816
CONECT 1812 1803 1810 1813
CONECT 1816 1801 1814 1817 1818
CONECT 1814 1798 1815 1816 1820
CONECT 1808 1806 1809 1810
CONECT 1798 1795 1799 1800 1814
CONECT 1806 1804 1807 1808
CONECT 1795 1794 1796 1797 1798
CONECT 1804 1803 1805 1806
CONECT 1802 1801
CONECT 1811 1810
CONECT 1815 1814
CONECT 1799 1798
CONECT 1807 1806
CONECT 1805 1804
CONECT 1803 1801 1804 1812
CONECT 1810 1808 1811 1812
CONECT 1792 1791
CONECT 1813 1812
CONECT 1818 1816 1819
CONECT 1793 1791
CONECT 1820 1814 1821
CONECT 1809 1808
CONECT 1800 1798 1801
CONECT 1794 1791 1795
CONECT 1791 1790 1792 1793 1794
CONECT 1848 1847
CONECT 1826 1825
CONECT 1827 1825
CONECT 1850 1849
CONECT 1831 1830 1832 1833 1847
CONECT 1843 1833 1842 1844
CONECT 1847 1831 1845 1848 1849
CONECT 1845 1828 1846 1847 1851
CONECT 1838 1836 1839 1842
CONECT 1828 1825 1829 1830 1845
CONECT 1836 1834 1837 1838
CONECT 1825 1824 1826 1827 1828
CONECT 1834 1833 1835 1836
CONECT 1832 1831
CONECT 1846 1845
CONECT 1829 1828
CONECT 1840 1839
CONECT 1841 1839
CONECT 1837 1836
CONECT 1835 1834
CONECT 1833 1831 1834 1843
CONECT 1842 1838 1843
CONECT 1839 1838 1840 1841
CONECT 1822 1821
CONECT 1844 1843
CONECT 1849 1847 1850
CONECT 1823 1821
CONECT 1851 1845 1852
CONECT 1830 1828 1831
CONECT 1824 1821 1825
CONECT 1821 1820 1822 1823 1824
CONECT 1878 1877
CONECT 1857 1856
CONECT 1858 1856
CONECT 1880 1879
CONECT 1862 1861 1863 1864 1877
CONECT 1873 1864 1871 1874
CONECT 1877 1862 1875 1878 1879
CONECT 1875 1859 1876 1877 1881
CONECT 1869 1867 1870 1871
CONECT 1859 1856 1860 1861 1875
CONECT 1867 1865 1868 1869
CONECT 1856 1855 1857 1858 1859
CONECT 1865 1864 1866 1867
CONECT 1863 1862
CONECT 1872 1871
CONECT 1876 1875
CONECT 1860 1859
CONECT 1868 1867
CONECT 1866 1865
CONECT 1864 1862 1865 1873
CONECT 1871 1869 1872 1873
CONECT 1853 1852
CONECT 1874 1873
CONECT 1879 1877 1880
CONECT 1854 1852
CONECT 1881 1875 1882
CONECT 1870 1869
CONECT 1861 1859 1862
CONECT 1855 1852 1856
CONECT 1852 1851 1853 1854 1855
CONECT 1908 1907
CONECT 1887 1886
CONECT 1888 1886
CONECT 1910 1909
CONECT 1892 1891 1893 1894 1907
CONECT 1903 1894 1901 1904
CONECT 1907 1892 1905 1908 1909
CONECT 1905 1889 1906 1907 1911
CONECT 1899 1897 1900 1901
CONECT 1889 1886 1890 1891 1905
CONECT 1897 1895 1898 1899
CONECT 1886 1885 1887 1888 1889
CONECT 1895 1894 1896 1897
CONECT 1893 1892
CONECT 1902 1901
CONECT 1906 1905
CONECT 1890 1889
CONECT 1898 1897
CONECT 1896 1895
CONECT 1894 1892 1895 1903
CONECT 1901 1899 1902 1903
CONECT 1883 1882
CONECT 1904 1903
CONECT 1909 1907 1910
CONECT 1884 1882
CONECT 1911 1905 1912
CONECT 1900 1899
CONECT 1891 1889 1892
CONECT 1885 1882 1886
CONECT 1882 1881 1883 1884 1885
CONECT 1938 1937
CONECT 1917 1916
CONECT 1918 1916
CONECT 1940 1939
CONECT 1922 1921 1923 1924 1937
CONECT 1933 1924 1931 1934
CONECT 1937 1922 1935 1938 1939
CONECT 1935 1919 1936 1937 1941
CONECT 1929 1927 1930 1931
CONECT 1919 1916 1920 1921 1935
CONECT 1927 1925 1928 1929
CONECT 1916 1915 1917 1918 1919
CONECT 1925 1924 1926 1927
CONECT 1923 1922
CONECT 1932 1931
CONECT 1936 1935
CONECT 1920 1919
CONECT 1928 1927
CONECT 1926 1925
CONECT 1924 1922 1925 1933
CONECT 1931 1929 1932 1933
CONECT 1913 1912
CONECT 1934 1933
CONECT 1939 1937 1940
CONECT 1914 1912
CONECT 1941 1935 1942
CONECT 1930 1929
CONECT 1921 1919 1922
CONECT 1915 1912 1916
CONECT 1912 1911 1913 1914 1915
CONECT 1972 1971
CONECT 1947 1946
CONECT 1948 1946
CONECT 1974 1973
CONECT 1952 1951 1953 1954 1971
CONECT 1963 1961 1964 1967
CONECT 1971 1952 1969 1972 1973
CONECT 1969 1949 1970 1971 1975
CONECT 1968 1954 1958 1967
CONECT 1949 1946 1950 1951 1969
CONECT 1958 1957 1959 1968
CONECT 1946 1945 1947 1948 1949
CONECT 1959 1958 1960 1961
CONECT 1955 1954 1956 1957
CONECT 1962 1961
CONECT 1953 1952
CONECT 1965 1964
CONECT 1966 1964
CONECT 1970 1969
CONECT 1950 1949
CONECT 1956 1955
CONECT 1961 1959 1962 1963
CONECT 1964 1963 1965 1966
CONECT 1967 1963 1968
CONECT 1957 1955 1958
CONECT 1954 1952 1955 1968
CONECT 1943 1942
CONECT 1973 1971 1974
CONECT 1944 1942
CONECT 1975 1969 1976
CONECT 1951 1949 1952
CONECT 1945 1942 1946
CONECT 1960 1959
CONECT 1942 1941 1943 1944 1945
CONECT 2002 2001
CONECT 1981 1980
CONECT 1982 1980
CONECT 2004 2003
CONECT 1986 1985 1987 1988 2001
CONECT 1997 1988 1995 1998
CONECT 2001 1986 1999 2002 2003
CONECT 1999 1983 2000 2001 2005
CONECT 1993 1991 1994 1995
CONECT 1983 1980 1984 1985 1999
CONECT 1991 1989 1992 1993
CONECT 1980 1979 1981 1982 1983
CONECT 1989 1988 1990 1991
CONECT 1987 1986
CONECT 1996 1995
CONECT 2000 1999
CONECT 1984 1983
CONECT 1992 1991
CONECT 1990 1989
CONECT 1988 1986 1989 1997
CONECT 1995 1993 1996 1997
CONECT 1977 1976
CONECT 1998 1997
CONECT 2003 2001 2004
CONECT 1978 1976
CONECT 2005 1999 2006
CONECT 1994 1993
CONECT 1985 1983 1986
CONECT 1979 1976 1980
CONECT 1976 1975 1977 1978 1979
CONECT 2032 2031
CONECT 2011 2010
CONECT 2012 2010
CONECT 2034 2033
CONECT 2016 2015 2017 2018 2031
CONECT 2027 2018 2025 2028
CONECT 2031 2016 2029 2032 2033
CONECT 2029 2013 2030 2031 2035
CONECT 2023 2021 2024 2025
CONECT 2013 2010 2014 2015 2029
CONECT 2021 2019 2022 2023
CONECT 2010 2009 2011 2012 2013
CONECT 2019 2018 2020 2021
CONECT 2017 2016
CONECT 2026 2025
CONECT 2030 2029
CONECT 2014 2013
CONECT 2022 2021
CONECT 2020 2019
CONECT 2018 2016 2019 2027
CONECT 2025 2023 2026 2027
CONECT 2007 2006
CONECT 2028 2027
CONECT 2033 2031 2034
CONECT 2008 2006
CONECT 2035 2036 2029
CONECT 2024 2023
CONECT 2015 2013 2016
CONECT 2009 2006 2010
CONECT 2006 2005 2007 2008 2009
CONECT 2063 2062
CONECT 2041 2040
CONECT 2042 2040
CONECT 2065 2064
CONECT 2046 2062 2045 2047 2048
CONECT 2058 2057 2059 2048
CONECT 2062 2060 2063 2064 2046
CONECT 2060 2061 2062 2066 2043
CONECT 2053 2051 2054 2057
CONECT 2043 2060 2040 2044 2045
CONECT 2051 2052 2053 2049
CONECT 2040 2039 2041 2042 2043
CONECT 2049 2050 2051 2048
CONECT 2047 2046
CONECT 2061 2060
CONECT 2044 2043
CONECT 2055 2054
CONECT 2056 2054
CONECT 2052 2051
CONECT 2050 2049
CONECT 2048 2058 2046 2049
CONECT 2057 2053 2058
CONECT 2054 2053 2055 2056
CONECT 2037 2036
CONECT 2059 2058
CONECT 2064 2062 2065
CONECT 2038 2036
CONECT 2066 2060 2067
CONECT 2045 2043 2046
CONECT 2039 2036 2040
CONECT 2036 2035 2037 2038 2039
CONECT 2094 2093
CONECT 2072 2071
CONECT 2073 2071
CONECT 2096 2095
CONECT 2077 2076 2078 2079 2093
CONECT 2089 2079 2088 2090
CONECT 2093 2077 2091 2094 2095
CONECT 2091 2074 2092 2093 2097
CONECT 2084 2082 2085 2088
CONECT 2074 2071 2075 2076 2091
CONECT 2082 2080 2083 2084
CONECT 2071 2070 2072 2073 2074
CONECT 2080 2079 2081 2082
CONECT 2078 2077
CONECT 2092 2091
CONECT 2075 2074
CONECT 2086 2085
CONECT 2087 2085
CONECT 2083 2082
CONECT 2081 2080
CONECT 2079 2077 2080 2089
CONECT 2088 2084 2089
CONECT 2085 2084 2086 2087
CONECT 2068 2067
CONECT 2090 2089
CONECT 2095 2093 2096
CONECT 2069 2067
CONECT 2097 2091 2098
CONECT 2076 2074 2077
CONECT 2070 2067 2071
CONECT 2067 2066 2068 2069 2070
CONECT 2124 2123
CONECT 2103 2102
CONECT 2104 2102
CONECT 2126 2125
CONECT 2108 2107 2109 2110 2123
CONECT 2119 2110 2117 2120
CONECT 2123 2108 2121 2124 2125
CONECT 2121 2105 2122 2123 2127
CONECT 2115 2113 2116 2117
CONECT 2105 2102 2106 2107 2121
CONECT 2113 2111 2114 2115
CONECT 2102 2101 2103 2104 2105
CONECT 2111 2110 2112 2113
CONECT 2109 2108
CONECT 2118 2117
CONECT 2122 2121
CONECT 2106 2105
CONECT 2114 2113
CONECT 2112 2111
CONECT 2110 2108 2111 2119
CONECT 2117 2115 2118 2119
CONECT 2099 2098
CONECT 2120 2119
CONECT 2125 2123 2126
CONECT 2100 2098
CONECT 2127 2121 2128
CONECT 2116 2115
CONECT 2107 2105 2108
CONECT 2101 2098 2102
CONECT 2098 2097 2099 2100 2101
CONECT 2154 2153
CONECT 2133 2132
CONECT 2134 2132
CONECT 2156 2155
CONECT 2138 2137 2139 2140 2153
CONECT 2149 2140 2147 2150
CONECT 2153 2138 2151 2154 2155
CONECT 2151 2135 2152 2153 2157
CONECT 2145 2143 2146 2147
CONECT 2135 2132 2136 2137 2151
CONECT 2143 2141 2144 2145
CONECT 2132 2131 2133 2134 2135
CONECT 2141 2140 2142 2143
CONECT 2139 2138
CONECT 2148 2147
CONECT 2152 2151
CONECT 2136 2135
CONECT 2144 2143
CONECT 2142 2141
CONECT 2140 2138 2141 2149
CONECT 2147 2145 2148 2149
CONECT 2129 2128
CONECT 2150 2149
CONECT 2155 2153 2156
CONECT 2130 2128
CONECT 2157 2151 2158
CONECT 2146 2145
CONECT 2137 2135 2138
CONECT 2131 2128 2132
CONECT 2128 2127 2129 2130 2131
CONECT 2185 2184
CONECT 2163 2162
CONECT 2164 2162
CONECT 2187 2186
CONECT 2168 2167 2169 2170 2184
CONECT 2180 2170 2179 2181
CONECT 2184 2168 2182 2185 2186
CONECT 2182 2165 2183 2184 2188
CONECT 2175 2173 2176 2179
CONECT 2165 2162 2166 2167 2182
CONECT 2173 2171 2174 2175
CONECT 2162 2161 2163 2164 2165
CONECT 2171 2170 2172 2173
CONECT 2169 2168
CONECT 2183 2182
CONECT 2166 2165
CONECT 2177 2176
CONECT 2178 2176
CONECT 2174 2173
CONECT 2172 2171
CONECT 2170 2168 2171 2180
CONECT 2179 2175 2180
CONECT 2176 2175 2177 2178
CONECT 2159 2158
CONECT 2181 2180
CONECT 2186 2184 2187
CONECT 2160 2158
CONECT 2188 2182 2189
CONECT 2167 2165 2168
CONECT 2161 2158 2162
CONECT 2158 2157 2159 2160 2161
CONECT 2215 2214
CONECT 2194 2193
CONECT 2195 2193
CONECT 2217 2216
CONECT 2199 2198 2200 2201 2214
CONECT 2210 2201 2208 2211
CONECT 2214 2199 2212 2215 2216
CONECT 2212 2196 2213 2214 2218
CONECT 2206 2204 2207 2208
CONECT 2196 2193 2197 2198 2212
CONECT 2204 2202 2205 2206
CONECT 2193 2192 2194 2195 2196
CONECT 2202 2201 2203 2204
CONECT 2200 2199
CONECT 2209 2208
CONECT 2213 2212
CONECT 2197 2196
CONECT 2205 2204
CONECT 2203 2202
CONECT 2201 2199 2202 2210
CONECT 2208 2206 2209 2210
CONECT 2190 2189
CONECT 2211 2210
CONECT 2216 2214 2217
CONECT 2191 2189
CONECT 2218 2212 2219
CONECT 2207 2206
CONECT 2198 2196 2199
CONECT 2192 2189 2193
CONECT 2189 2188 2190 2191 2192
CONECT 2246 2245
CONECT 2224 2223
CONECT 2225 2223
CONECT 2248 2247
CONECT 2229 2228 2230 2231 2245
CONECT 2241 2231 2240 2242
CONECT 2245 2229 2243 2246 2247
CONECT 2243 2226 2244 2245 2249
CONECT 2236 2234 2237 2240
CONECT 2226 2223 2227 2228 2243
CONECT 2234 2232 2235 2236
CONECT 2223 2222 2224 2225 2226
CONECT 2232 2231 2233 2234
CONECT 2230 2229
CONECT 2244 2243
CONECT 2227 2226
CONECT 2238 2237
CONECT 2239 2237
CONECT 2235 2234
CONECT 2233 2232
CONECT 2231 2229 2232 2241
CONECT 2240 2236 2241
CONECT 2237 2236 2238 2239
CONECT 2220 2219
CONECT 2242 2241
CONECT 2247 2245 2248
CONECT 2221 2219
CONECT 2249 2243 2250
CONECT 2228 2226 2229
CONECT 2222 2219 2223
CONECT 2219 2218 2220 2221 2222
CONECT 2277 2276
CONECT 2255 2254
CONECT 2256 2254
CONECT 2279 2278
CONECT 2260 2259 2261 2262 2276
CONECT 2272 2262 2271 2273
CONECT 2276 2260 2274 2277 2278
CONECT 2274 2257 2275 2276 2280
CONECT 2267 2265 2268 2271
CONECT 2257 2254 2258 2259 2274
CONECT 2265 2263 2266 2267
CONECT 2254 2253 2255 2256 2257
CONECT 2263 2262 2264 2265
CONECT 2261 2260
CONECT 2275 2274
CONECT 2258 2257
CONECT 2269 2268
CONECT 2270 2268
CONECT 2266 2265
CONECT 2264 2263
CONECT 2262 2260 2263 2272
CONECT 2271 2267 2272
CONECT 2268 2267 2269 2270
CONECT 2251 2250
CONECT 2273 2272
CONECT 2278 2276 2279
CONECT 2252 2250
CONECT 2280 2274 2281
CONECT 2259 2257 2260
CONECT 2253 2250 2254
CONECT 2250 2249 2251 2252 2253
CONECT 2310 2309
CONECT 2286 2285
CONECT 2287 2285
CONECT 2312 2311
CONECT 2291 2290 2292 2293 2309
CONECT 2303 2302 2304 2305
CONECT 2309 2291 2307 2310 2311
CONECT 2307 2288 2308 2309 2313
CONECT 2306 2293 2297 2305
CONECT 2288 2285 2289 2290 2307
CONECT 2297 2296 2298 2306
CONECT 2285 2284 2286 2287 2288
CONECT 2298 2297 2299 2302
CONECT 2294 2293 2295 2296
CONECT 2292 2291
CONECT 2304 2303
CONECT 2308 2307
CONECT 2289 2288
CONECT 2300 2299
CONECT 2301 2299
CONECT 2295 2294
CONECT 2302 2298 2303
CONECT 2305 2303 2306
CONECT 2299 2298 2300 2301
CONECT 2296 2294 2297
CONECT 2293 2291 2294 2306
CONECT 2282 2281
CONECT 2311 2309 2312
CONECT 2283 2281
CONECT 2313 2307 2314
CONECT 2290 2288 2291
CONECT 2284 2281 2285
CONECT 2281 2280 2282 2283 2284
CONECT 2341 2340
CONECT 2319 2318
CONECT 2320 2318
CONECT 2343 2342
CONECT 2324 2323 2325 2326 2340
CONECT 2336 2326 2335 2337
CONECT 2340 2324 2338 2341 2342
CONECT 2338 2321 2339 2340 2344
CONECT 2331 2329 2332 2335
CONECT 2321 2318 2322 2323 2338
CONECT 2329 2327 2330 2331
CONECT 2318 2317 2319 2320 2321
CONECT 2327 2326 2328 2329
CONECT 2325 2324
CONECT 2339 2338
CONECT 2322 2321
CONECT 2333 2332
CONECT 2334 2332
CONECT 2330 2329
CONECT 2328 2327
CONECT 2326 2324 2327 2336
CONECT 2335 2331 2336
CONECT 2332 2331 2333 2334
CONECT 2315 2314
CONECT 2337 2336
CONECT 2342 2340 2343
CONECT 2316 2314
CONECT 2344 2338 2345
CONECT 2323 2321 2324
CONECT 2317 2314 2318
CONECT 2314 2313 2315 2316 2317
CONECT 2371 2370
CONECT 2350 2349
CONECT 2351 2349
CONECT 2373 2372
CONECT 2355 2354 2356 2357 2370
CONECT 2366 2357 2364 2367
CONECT 2370 2355 2368 2371 2372
CONECT 2368 2352 2369 2370 2374
CONECT 2362 2360 2363 2364
CONECT 2352 2349 2353 2354 2368
CONECT 2360 2358 2361 2362
CONECT 2349 2348 2350 2351 2352
CONECT 2358 2357 2359 2360
CONECT 2356 2355
CONECT 2365 2364
CONECT 2369 2368
CONECT 2353 2352
CONECT 2361 2360
CONECT 2359 2358
CONECT 2357 2355 2358 2366
CONECT 2364 2362 2365 2366
CONECT 2346 2345
CONECT 2367 2366
CONECT 2372 2370 2373
CONECT 2347 2345
CONECT 2374 2368 2375
CONECT 2363 2362
CONECT 2354 2352 2355
CONECT 2348 2345 2349
CONECT 2345 2344 2346 2347 2348
CONECT 2402 2401
CONECT 2380 2379
CONECT 2381 2379
CONECT 2404 2403
CONECT 2385 2384 2386 2387 2401
CONECT 2397 2387 2396 2398
CONECT 2401 2385 2399 2402 2403
CONECT 2399 2382 2400 2401 2405
CONECT 2392 2390 2393 2396
CONECT 2382 2379 2383 2384 2399
CONECT 2390 2388 2391 2392
CONECT 2379 2378 2380 2381 2382
CONECT 2388 2387 2389 2390
CONECT 2386 2385
CONECT 2400 2399
CONECT 2383 2382
CONECT 2394 2393
CONECT 2395 2393
CONECT 2391 2390
CONECT 2389 2388
CONECT 2387 2385 2388 2397
CONECT 2396 2392 2397
CONECT 2393 2392 2394 2395
CONECT 2376 2375
CONECT 2398 2397
CONECT 2403 2401 2404
CONECT 2377 2375
CONECT 2405 2399 2406
CONECT 2384 2382 2385
CONECT 2378 2375 2379
CONECT 2375 2374 2376 2377 2378
CONECT 2433 2432
CONECT 2411 2410
CONECT 2412 2410
CONECT 2435 2434
CONECT 2416 2415 2417 2418 2432
CONECT 2428 2418 2427 2429
CONECT 2432 2416 2430 2433 2434
CONECT 2430 2413 2431 2432 2436
CONECT 2423 2421 2424 2427
CONECT 2413 2410 2414 2415 2430
CONECT 2421 2419 2422 2423
CONECT 2410 2409 2411 2412 2413
CONECT 2419 2418 2420 2421
CONECT 2417 2416
CONECT 2431 2430
CONECT 2414 2413
CONECT 2425 2424
CONECT 2426 2424
CONECT 2422 2421
CONECT 2420 2419
CONECT 2418 2416 2419 2428
CONECT 2427 2423 2428
CONECT 2424 2423 2425 2426
CONECT 2407 2406
CONECT 2429 2428
CONECT 2434 2432 2435
CONECT 2408 2406
CONECT 2436 2430 2437
CONECT 2415 2413 2416
CONECT 2409 2406 2410
CONECT 2406 2405 2407 2408 2409
CONECT 2464 2463
CONECT 2442 2441
CONECT 2443 2441
CONECT 2466 2465
CONECT 2447 2446 2448 2449 2463
CONECT 2459 2449 2458 2460
CONECT 2463 2447 2461 2464 2465
CONECT 2461 2444 2462 2463 2467
CONECT 2454 2452 2455 2458
CONECT 2444 2441 2445 2446 2461
CONECT 2452 2450 2453 2454
CONECT 2441 2440 2442 2443 2444
CONECT 2450 2449 2451 2452
CONECT 2448 2447
CONECT 2462 2461
CONECT 2445 2444
CONECT 2456 2455
CONECT 2457 2455
CONECT 2453 2452
CONECT 2451 2450
CONECT 2449 2447 2450 2459
CONECT 2458 2454 2459
CONECT 2455 2454 2456 2457
CONECT 2438 2437
CONECT 2460 2459
CONECT 2465 2463 2466
CONECT 2439 2437
CONECT 2467 2461 2468
CONECT 2446 2444 2447
CONECT 2440 2437 2441
CONECT 2437 2436 2438 2439 2440
CONECT 2497 2496
CONECT 2473 2472
CONECT 2474 2472
CONECT 2499 2498
CONECT 2478 2477 2479 2480 2496
CONECT 2490 2489 2491 2492
CONECT 2496 2478 2494 2497 2498
CONECT 2494 2475 2495 2496 2500
CONECT 2493 2480 2484 2492
CONECT 2475 2472 2476 2477 2494
CONECT 2484 2483 2485 2493
CONECT 2472 2471 2473 2474 2475
CONECT 2485 2484 2486 2489
CONECT 2481 2480 2482 2483
CONECT 2479 2478
CONECT 2491 2490
CONECT 2495 2494
CONECT 2476 2475
CONECT 2487 2486
CONECT 2488 2486
CONECT 2482 2481
CONECT 2489 2485 2490
CONECT 2492 2490 2493
CONECT 2486 2485 2487 2488
CONECT 2483 2481 2484
CONECT 2480 2478 2481 2493
CONECT 2469 2468
CONECT 2498 2496 2499
CONECT 2470 2468
CONECT 2500 2494 2501
CONECT 2477 2475 2478
CONECT 2471 2468 2472
CONECT 2468 2467 2469 2470 2471
CONECT 2528 2527
CONECT 2506 2505
CONECT 2507 2505
CONECT 2530 2529
CONECT 2511 2510 2512 2513 2527
CONECT 2523 2513 2522 2524
CONECT 2527 2511 2525 2528 2529
CONECT 2525 2508 2526 2527 2531
CONECT 2518 2516 2519 2522
CONECT 2508 2505 2509 2510 2525
CONECT 2516 2514 2517 2518
CONECT 2505 2504 2506 2507 2508
CONECT 2514 2513 2515 2516
CONECT 2512 2511
CONECT 2526 2525
CONECT 2509 2508
CONECT 2520 2519
CONECT 2521 2519
CONECT 2517 2516
CONECT 2515 2514
CONECT 2513 2511 2514 2523
CONECT 2522 2518 2523
CONECT 2519 2518 2520 2521
CONECT 2502 2501
CONECT 2524 2523
CONECT 2529 2527 2530
CONECT 2503 2501
CONECT 2531 2525 2532
CONECT 2510 2508 2511
CONECT 2504 2501 2505
CONECT 2501 2500 2502 2503 2504
CONECT 2558 2557
CONECT 2537 2536
CONECT 2538 2536
CONECT 2560 2559
CONECT 2542 2541 2543 2544 2557
CONECT 2553 2544 2551 2554
CONECT 2557 2542 2555 2558 2559
CONECT 2555 2539 2556 2557 2561
CONECT 2549 2547 2550 2551
CONECT 2539 2536 2540 2541 2555
CONECT 2547 2545 2548 2549
CONECT 2536 2535 2537 2538 2539
CONECT 2545 2544 2546 2547
CONECT 2543 2542
CONECT 2552 2551
CONECT 2556 2555
CONECT 2540 2539
CONECT 2548 2547
CONECT 2546 2545
CONECT 2544 2542 2545 2553
CONECT 2551 2549 2552 2553
CONECT 2533 2532
CONECT 2554 2553
CONECT 2559 2557 2560
CONECT 2534 2532
CONECT 2561 2555 2562
CONECT 2550 2549
CONECT 2541 2539 2542
CONECT 2535 2532 2536
CONECT 2532 2531 2533 2534 2535
CONECT 2592 2591
CONECT 2567 2566
CONECT 2568 2566
CONECT 2594 2593
CONECT 2572 2571 2573 2574 2591
CONECT 2583 2581 2584 2587
CONECT 2591 2572 2589 2592 2593
CONECT 2589 2569 2590 2591 2595
CONECT 2588 2574 2578 2587
CONECT 2569 2566 2570 2571 2589
CONECT 2578 2577 2579 2588
CONECT 2566 2565 2567 2568 2569
CONECT 2579 2578 2580 2581
CONECT 2575 2574 2576 2577
CONECT 2582 2581
CONECT 2573 2572
CONECT 2585 2584
CONECT 2586 2584
CONECT 2590 2589
CONECT 2570 2569
CONECT 2576 2575
CONECT 2581 2579 2582 2583
CONECT 2584 2583 2585 2586
CONECT 2587 2583 2588
CONECT 2577 2575 2578
CONECT 2574 2572 2575 2588
CONECT 2563 2562
CONECT 2593 2591 2594
CONECT 2564 2562
CONECT 2595 2589 2596
CONECT 2571 2569 2572
CONECT 2565 2562 2566
CONECT 2580 2579
CONECT 2562 2561 2563 2564 2565
CONECT 2623 2622
CONECT 2601 2600
CONECT 2602 2600
CONECT 2625 2624
CONECT 2606 2605 2607 2608 2622
CONECT 2618 2608 2617 2619
CONECT 2622 2606 2620 2623 2624
CONECT 2620 2603 2621 2622 2626
CONECT 2613 2611 2614 2617
CONECT 2603 2600 2604 2605 2620
CONECT 2611 2609 2612 2613
CONECT 2600 2599 2601 2602 2603
CONECT 2609 2608 2610 2611
CONECT 2607 2606
CONECT 2621 2620
CONECT 2604 2603
CONECT 2615 2614
CONECT 2616 2614
CONECT 2612 2611
CONECT 2610 2609
CONECT 2608 2606 2609 2618
CONECT 2617 2613 2618
CONECT 2614 2613 2615 2616
CONECT 2597 2596
CONECT 2619 2618
CONECT 2624 2622 2625
CONECT 2598 2596
CONECT 2626 2620 2627
CONECT 2605 2603 2606
CONECT 2599 2596 2600
CONECT 2596 2595 2597 2598 2599
CONECT 2653 2652
CONECT 2632 2631
CONECT 2633 2631
CONECT 2655 2654
CONECT 2637 2636 2638 2639 2652
CONECT 2648 2639 2646 2649
CONECT 2652 2637 2650 2653 2654
CONECT 2650 2634 2651 2652 2656
CONECT 2644 2642 2645 2646
CONECT 2634 2631 2635 2636 2650
CONECT 2642 2640 2643 2644
CONECT 2631 2630 2632 2633 2634
CONECT 2640 2639 2641 2642
CONECT 2638 2637
CONECT 2647 2646
CONECT 2651 2650
CONECT 2635 2634
CONECT 2643 2642
CONECT 2641 2640
CONECT 2639 2637 2640 2648
CONECT 2646 2644 2647 2648
CONECT 2628 2627
CONECT 2649 2648
CONECT 2654 2652 2655
CONECT 2629 2627
CONECT 2656 2650 2657
CONECT 2645 2644
CONECT 2636 2634 2637
CONECT 2630 2627 2631
CONECT 2627 2626 2628 2629 2630
CONECT 2683 2682
CONECT 2662 2661
CONECT 2663 2661
CONECT 2685 2684
CONECT 2667 2666 2668 2669 2682
CONECT 2678 2669 2676 2679
CONECT 2682 2667 2680 2683 2684
CONECT 2680 2664 2681 2682 2686
CONECT 2674 2672 2675 2676
CONECT 2664 2661 2665 2666 2680
CONECT 2672 2670 2673 2674
CONECT 2661 2660 2662 2663 2664
CONECT 2670 2669 2671 2672
CONECT 2668 2667
CONECT 2677 2676
CONECT 2681 2680
CONECT 2665 2664
CONECT 2673 2672
CONECT 2671 2670
CONECT 2669 2667 2670 2678
CONECT 2676 2674 2677 2678
CONECT 2658 2657
CONECT 2679 2678
CONECT 2684 2682 2685
CONECT 2659 2657
CONECT 2686 2680 2687
CONECT 2675 2674
CONECT 2666 2664 2667
CONECT 2660 2657 2661
CONECT 2657 2656 2658 2659 2660
CONECT 2714 2713
CONECT 2692 2691
CONECT 2693 2691
CONECT 2716 2715
CONECT 2697 2696 2698 2699 2713
CONECT 2709 2699 2708 2710
CONECT 2713 2697 2711 2714 2715
CONECT 2711 2694 2712 2713 2717
CONECT 2704 2702 2705 2708
CONECT 2694 2691 2695 2696 2711
CONECT 2702 2700 2703 2704
CONECT 2691 2690 2692 2693 2694
CONECT 2700 2699 2701 2702
CONECT 2698 2697
CONECT 2712 2711
CONECT 2695 2694
CONECT 2706 2705
CONECT 2707 2705
CONECT 2703 2702
CONECT 2701 2700
CONECT 2699 2697 2700 2709
CONECT 2708 2704 2709
CONECT 2705 2704 2706 2707
CONECT 2688 2687
CONECT 2710 2709
CONECT 2715 2713 2716
CONECT 2689 2687
CONECT 2717 2711 2718
CONECT 2696 2694 2697
CONECT 2690 2687 2691
CONECT 2687 2686 2688 2689 2690
CONECT 2747 2746
CONECT 2723 2722
CONECT 2724 2722
CONECT 2749 2748
CONECT 2728 2727 2729 2730 2746
CONECT 2740 2739 2741 2742
CONECT 2746 2728 2744 2747 2748
CONECT 2744 2725 2745 2746 2750
CONECT 2743 2730 2734 2742
CONECT 2725 2722 2726 2727 2744
CONECT 2734 2733 2735 2743
CONECT 2722 2721 2723 2724 2725
CONECT 2735 2734 2736 2739
CONECT 2731 2730 2732 2733
CONECT 2729 2728
CONECT 2741 2740
CONECT 2745 2744
CONECT 2726 2725
CONECT 2737 2736
CONECT 2738 2736
CONECT 2732 2731
CONECT 2739 2735 2740
CONECT 2742 2740 2743
CONECT 2736 2735 2737 2738
CONECT 2733 2731 2734
CONECT 2730 2728 2731 2743
CONECT 2719 2718
CONECT 2748 2746 2749
CONECT 2720 2718
CONECT 2750 2744 2751
CONECT 2727 2725 2728
CONECT 2721 2718 2722
CONECT 2718 2717 2719 2720 2721
CONECT 2778 2777
CONECT 2756 2755
CONECT 2757 2755
CONECT 2780 2779
CONECT 2761 2760 2762 2763 2777
CONECT 2773 2763 2772 2774
CONECT 2777 2761 2775 2778 2779
CONECT 2775 2758 2776 2777 2781
CONECT 2768 2766 2769 2772
CONECT 2758 2755 2759 2760 2775
CONECT 2766 2764 2767 2768
CONECT 2755 2754 2756 2757 2758
CONECT 2764 2763 2765 2766
CONECT 2762 2761
CONECT 2776 2775
CONECT 2759 2758
CONECT 2770 2769
CONECT 2771 2769
CONECT 2767 2766
CONECT 2765 2764
CONECT 2763 2761 2764 2773
CONECT 2772 2768 2773
CONECT 2769 2768 2770 2771
CONECT 2752 2751
CONECT 2774 2773
CONECT 2779 2777 2780
CONECT 2753 2751
CONECT 2781 2775 2782
CONECT 2760 2758 2761
CONECT 2754 2751 2755
CONECT 2751 2750 2752 2753 2754
CONECT 2808 2807
CONECT 2787 2786
CONECT 2788 2786
CONECT 2810 2809
CONECT 2792 2791 2793 2794 2807
CONECT 2803 2794 2801 2804
CONECT 2807 2792 2805 2808 2809
CONECT 2805 2789 2806 2807 2811
CONECT 2799 2797 2800 2801
CONECT 2789 2786 2790 2791 2805
CONECT 2797 2795 2798 2799
CONECT 2786 2785 2787 2788 2789
CONECT 2795 2794 2796 2797
CONECT 2793 2792
CONECT 2802 2801
CONECT 2806 2805
CONECT 2790 2789
CONECT 2798 2797
CONECT 2796 2795
CONECT 2794 2792 2795 2803
CONECT 2801 2799 2802 2803
CONECT 2783 2782
CONECT 2804 2803
CONECT 2809 2807 2810
CONECT 2784 2782
CONECT 2811 2805 2812
CONECT 2800 2799
CONECT 2791 2789 2792
CONECT 2785 2782 2786
CONECT 2782 2781 2783 2784 2785
CONECT 2838 2837
CONECT 2817 2816
CONECT 2818 2816
CONECT 2840 2839
CONECT 2822 2821 2823 2824 2837
CONECT 2833 2824 2831 2834
CONECT 2837 2822 2835 2838 2839
CONECT 2835 2819 2836 2837 2841
CONECT 2829 2827 2830 2831
CONECT 2819 2816 2820 2821 2835
CONECT 2827 2825 2828 2829
CONECT 2816 2815 2817 2818 2819
CONECT 2825 2824 2826 2827
CONECT 2823 2822
CONECT 2832 2831
CONECT 2836 2835
CONECT 2820 2819
CONECT 2828 2827
CONECT 2826 2825
CONECT 2824 2822 2825 2833
CONECT 2831 2829 2832 2833
CONECT 2813 2812
CONECT 2834 2833
CONECT 2839 2837 2840
CONECT 2814 2812
CONECT 2841 2835 2842
CONECT 2830 2829
CONECT 2821 2819 2822
CONECT 2815 2812 2816
CONECT 2812 2811 2813 2814 2815
CONECT 2872 2871
CONECT 2847 2846
CONECT 2848 2846
CONECT 2874 2873
CONECT 2852 2851 2853 2854 2871
CONECT 2863 2861 2864 2867
CONECT 2871 2852 2869 2872 2873
CONECT 2869 2849 2870 2871 2875
CONECT 2868 2854 2858 2867
CONECT 2849 2846 2850 2851 2869
CONECT 2858 2857 2859 2868
CONECT 2846 2845 2847 2848 2849
CONECT 2859 2858 2860 2861
CONECT 2855 2854 2856 2857
CONECT 2862 2861
CONECT 2853 2852
CONECT 2865 2864
CONECT 2866 2864
CONECT 2870 2869
CONECT 2850 2849
CONECT 2856 2855
CONECT 2861 2859 2862 2863
CONECT 2864 2863 2865 2866
CONECT 2867 2863 2868
CONECT 2857 2855 2858
CONECT 2854 2852 2855 2868
CONECT 2843 2842
CONECT 2873 2871 2874
CONECT 2844 2842
CONECT 2875 2869 2876
CONECT 2851 2849 2852
CONECT 2845 2842 2846
CONECT 2860 2859
CONECT 2842 2841 2843 2844 2845
CONECT 2905 2904
CONECT 2881 2880
CONECT 2882 2880
CONECT 2907 2906
CONECT 2886 2885 2887 2888 2904
CONECT 2898 2897 2899 2900
CONECT 2904 2886 2902 2905 2906
CONECT 2902 2883 2903 2904 2908
CONECT 2901 2888 2892 2900
CONECT 2883 2880 2884 2885 2902
CONECT 2892 2891 2893 2901
CONECT 2880 2879 2881 2882 2883
CONECT 2893 2892 2894 2897
CONECT 2889 2888 2890 2891
CONECT 2887 2886
CONECT 2899 2898
CONECT 2903 2902
CONECT 2884 2883
CONECT 2895 2894
CONECT 2896 2894
CONECT 2890 2889
CONECT 2897 2893 2898
CONECT 2900 2898 2901
CONECT 2894 2893 2895 2896
CONECT 2891 2889 2892
CONECT 2888 2886 2889 2901
CONECT 2877 2876
CONECT 2906 2904 2907
CONECT 2878 2876
CONECT 2908 2902 2909
CONECT 2885 2883 2886
CONECT 2879 2876 2880
CONECT 2876 2875 2877 2878 2879
CONECT 2936 2935
CONECT 2914 2913
CONECT 2915 2913
CONECT 2938 2937
CONECT 2919 2918 2920 2921 2935
CONECT 2931 2921 2930 2932
CONECT 2935 2919 2933 2936 2937
CONECT 2933 2916 2934 2935 2939
CONECT 2926 2924 2927 2930
CONECT 2916 2913 2917 2918 2933
CONECT 2924 2922 2925 2926
CONECT 2913 2912 2914 2915 2916
CONECT 2922 2921 2923 2924
CONECT 2920 2919
CONECT 2934 2933
CONECT 2917 2916
CONECT 2928 2927
CONECT 2929 2927
CONECT 2925 2924
CONECT 2923 2922
CONECT 2921 2919 2922 2931
CONECT 2930 2926 2931
CONECT 2927 2926 2928 2929
CONECT 2910 2909
CONECT 2932 2931
CONECT 2937 2935 2938
CONECT 2911 2909
CONECT 2939 2933 2940
CONECT 2918 2916 2919
CONECT 2912 2909 2913
CONECT 2909 2908 2910 2911 2912
CONECT 2966 2965
CONECT 2945 2944
CONECT 2946 2944
CONECT 2968 2967
CONECT 2950 2949 2951 2952 2965
CONECT 2961 2952 2959 2962
CONECT 2965 2950 2963 2966 2967
CONECT 2963 2947 2964 2965 2969
CONECT 2957 2955 2958 2959
CONECT 2947 2944 2948 2949 2963
CONECT 2955 2953 2956 2957
CONECT 2944 2943 2945 2946 2947
CONECT 2953 2952 2954 2955
CONECT 2951 2950
CONECT 2960 2959
CONECT 2964 2963
CONECT 2948 2947
CONECT 2956 2955
CONECT 2954 2953
CONECT 2952 2950 2953 2961
CONECT 2959 2957 2960 2961
CONECT 2941 2940
CONECT 2962 2961
CONECT 2967 2965 2968
CONECT 2942 2940
CONECT 2969 2963 2970
CONECT 2958 2957
CONECT 2949 2947 2950
CONECT 2943 2940 2944
CONECT 2940 2939 2941 2942 2943
CONECT 2999 2998
CONECT 2975 2974
CONECT 2976 2974
CONECT 3001 3000
CONECT 2980 2979 2981 2982 2998
CONECT 2992 2991 2993 2994
CONECT 2998 2980 2996 2999 3000
CONECT 2996 2977 2997 2998 3002
CONECT 2995 2982 2986 2994
CONECT 2977 2974 2978 2979 2996
CONECT 2986 2985 2987 2995
CONECT 2974 2973 2975 2976 2977
CONECT 2987 2986 2988 2991
CONECT 2983 2982 2984 2985
CONECT 2981 2980
CONECT 2993 2992
CONECT 2997 2996
CONECT 2978 2977
CONECT 2989 2988
CONECT 2990 2988
CONECT 2984 2983
CONECT 2991 2987 2992
CONECT 2994 2992 2995
CONECT 2988 2987 2989 2990
CONECT 2985 2983 2986
CONECT 2982 2980 2983 2995
CONECT 2971 2970
CONECT 3000 2998 3001
CONECT 2972 2970
CONECT 3002 2996 3003
CONECT 2979 2977 2980
CONECT 2973 2970 2974
CONECT 2970 2969 2971 2972 2973
CONECT 3033 3032
CONECT 3008 3007
CONECT 3009 3007
CONECT 3035 3034
CONECT 3013 3012 3014 3015 3032
CONECT 3024 3022 3025 3028
CONECT 3032 3013 3030 3033 3034
CONECT 3030 3010 3031 3032 3036
CONECT 3029 3015 3019 3028
CONECT 3010 3007 3011 3012 3030
CONECT 3019 3018 3020 3029
CONECT 3007 3006 3008 3009 3010
CONECT 3020 3019 3021 3022
CONECT 3016 3015 3017 3018
CONECT 3023 3022
CONECT 3014 3013
CONECT 3026 3025
CONECT 3027 3025
CONECT 3031 3030
CONECT 3011 3010
CONECT 3017 3016
CONECT 3022 3020 3023 3024
CONECT 3025 3024 3026 3027
CONECT 3028 3024 3029
CONECT 3018 3016 3019
CONECT 3015 3013 3016 3029
CONECT 3004 3003
CONECT 3034 3032 3035
CONECT 3005 3003
CONECT 3036 3030 3037
CONECT 3012 3010 3013
CONECT 3006 3003 3007
CONECT 3021 3020
CONECT 3003 3002 3004 3005 3006
CONECT 3064 3063
CONECT 3042 3041
CONECT 3043 3041
CONECT 3066 3065
CONECT 3047 3046 3048 3049 3063
CONECT 3059 3049 3058 3060
CONECT 3063 3047 3061 3064 3065
CONECT 3061 3044 3062 3063 3067
CONECT 3054 3052 3055 3058
CONECT 3044 3041 3045 3046 3061
CONECT 3052 3050 3053 3054
CONECT 3041 3040 3042 3043 3044
CONECT 3050 3049 3051 3052
CONECT 3048 3047
CONECT 3062 3061
CONECT 3045 3044
CONECT 3056 3055
CONECT 3057 3055
CONECT 3053 3052
CONECT 3051 3050
CONECT 3049 3047 3050 3059
CONECT 3058 3054 3059
CONECT 3055 3054 3056 3057
CONECT 3038 3037
CONECT 3060 3059
CONECT 3065 3063 3066
CONECT 3039 3037
CONECT 3067 3061 3068
CONECT 3046 3044 3047
CONECT 3040 3037 3041
CONECT 3037 3036 3038 3039 3040
CONECT 3095 3094
CONECT 3073 3072
CONECT 3074 3072
CONECT 3097 3096
CONECT 3078 3077 3079 3080 3094
CONECT 3090 3080 3089 3091
CONECT 3094 3078 3092 3095 3096
CONECT 3092 3075 3093 3094 3098
CONECT 3085 3083 3086 3089
CONECT 3075 3072 3076 3077 3092
CONECT 3083 3081 3084 3085
CONECT 3072 3071 3073 3074 3075
CONECT 3081 3080 3082 3083
CONECT 3079 3078
CONECT 3093 3092
CONECT 3076 3075
CONECT 3087 3086
CONECT 3088 3086
CONECT 3084 3083
CONECT 3082 3081
CONECT 3080 3078 3081 3090
CONECT 3089 3085 3090
CONECT 3086 3085 3087 3088
CONECT 3069 3068
CONECT 3091 3090
CONECT 3096 3094 3097
CONECT 3070 3068
CONECT 3098 3092 3099
CONECT 3077 3075 3078
CONECT 3071 3068 3072
CONECT 3068 3067 3069 3070 3071
CONECT 3125 3124
CONECT 3104 3103
CONECT 3105 3103
CONECT 3127 3126
CONECT 3109 3108 3110 3111 3124
CONECT 3120 3111 3118 3121
CONECT 3124 3109 3122 3125 3126
CONECT 3122 3106 3123 3124 3128
CONECT 3116 3114 3117 3118
CONECT 3106 3103 3107 3108 3122
CONECT 3114 3112 3115 3116
CONECT 3103 3102 3104 3105 3106
CONECT 3112 3111 3113 3114
CONECT 3110 3109
CONECT 3119 3118
CONECT 3123 3122
CONECT 3107 3106
CONECT 3115 3114
CONECT 3113 3112
CONECT 3111 3109 3112 3120
CONECT 3118 3116 3119 3120
CONECT 3100 3099
CONECT 3121 3120
CONECT 3126 3124 3127
CONECT 3101 3099
CONECT 3128 3122 3129
CONECT 3117 3116
CONECT 3108 3106 3109
CONECT 3102 3099 3103
CONECT 3099 3098 3100 3101 3102
CONECT 3155 3154
CONECT 3134 3133
CONECT 3135 3133
CONECT 3157 3156
CONECT 3139 3138 3140 3141 3154
CONECT 3150 3141 3148 3151
CONECT 3154 3139 3152 3155 3156
CONECT 3152 3136 3153 3154 3158
CONECT 3146 3144 3147 3148
CONECT 3136 3133 3137 3138 3152
CONECT 3144 3142 3145 3146
CONECT 3133 3132 3134 3135 3136
CONECT 3142 3141 3143 3144
CONECT 3140 3139
CONECT 3149 3148
CONECT 3153 3152
CONECT 3137 3136
CONECT 3145 3144
CONECT 3143 3142
CONECT 3141 3139 3142 3150
CONECT 3148 3146 3149 3150
CONECT 3130 3129
CONECT 3151 3150
CONECT 3156 3154 3157
CONECT 3131 3129
CONECT 3158 3152 3159
CONECT 3147 3146
CONECT 3138 3136 3139
CONECT 3132 3129 3133
CONECT 3129 3128 3130 3131 3132
CONECT 3185 3184
CONECT 3164 3163
CONECT 3165 3163
CONECT 3187 3186
CONECT 3169 3168 3170 3171 3184
CONECT 3180 3171 3178 3181
CONECT 3184 3169 3182 3185 3186
CONECT 3182 3166 3183 3184 3188
CONECT 3176 3174 3177 3178
CONECT 3166 3163 3167 3168 3182
CONECT 3174 3172 3175 3176
CONECT 3163 3162 3164 3165 3166
CONECT 3172 3171 3173 3174
CONECT 3170 3169
CONECT 3179 3178
CONECT 3183 3182
CONECT 3167 3166
CONECT 3175 3174
CONECT 3173 3172
CONECT 3171 3169 3172 3180
CONECT 3178 3176 3179 3180
CONECT 3160 3159
CONECT 3181 3180
CONECT 3186 3184 3187
CONECT 3161 3159
CONECT 3188 3182 3189
CONECT 3177 3176
CONECT 3168 3166 3169
CONECT 3162 3159 3163
CONECT 3159 3158 3160 3161 3162
CONECT 3215 3214
CONECT 3194 3193
CONECT 3195 3193
CONECT 3217 3216
CONECT 3199 3198 3200 3201 3214
CONECT 3210 3201 3208 3211
CONECT 3214 3199 3212 3215 3216
CONECT 3212 3196 3213 3214 3218
CONECT 3206 3204 3207 3208
CONECT 3196 3193 3197 3198 3212
CONECT 3204 3202 3205 3206
CONECT 3193 3192 3194 3195 3196
CONECT 3202 3201 3203 3204
CONECT 3200 3199
CONECT 3209 3208
CONECT 3213 3212
CONECT 3219 3218
CONECT 3197 3196
CONECT 3205 3204
CONECT 3203 3202
CONECT 3201 3199 3202 3210
CONECT 3208 3206 3209 3210
CONECT 3190 3189
CONECT 3211 3210
CONECT 3216 3214 3217
CONECT 3191 3189
CONECT 3218 3212 3219
CONECT 3207 3206
CONECT 3198 3196 3199
CONECT 3192 3189 3193
CONECT 3189 3188 3190 3191 3192
END
