# Supplementary material for: Structural and functional analysis of four non-coding Y RNAs from Chinese hamster cells: identification, molecular dynamics simulations and DNA replication initiation assays
Source: BMC Mol Biol. 2016 Jan 5;17:1. doi: 10.1186/s12867-015-0053-5 (PMC4702372; doi:10.1186/s12867-015-0053-5)
Supplement: Supplementary file 4 — 10.1186/s12867-015-0053-5 Y RNAs files in the.pdb format. [file 12867_2015_53_MOESM4_ESM.zip › hY4_RNA.pdb]

REMARK  Human Y4 RNA (hY4 RNA)
CRYST1  186.879  186.879  186.879  90.00  90.00  90.00 P 1           1
ATOM      1  O5' G   A   1      97.740 154.660 111.140  1.00  0.00           O
ATOM      2  H5T G   A   1      97.250 153.810 111.220  1.00  0.00           H
ATOM      3  C5' G   A   1      99.110 154.410 111.450  1.00  0.00           C
ATOM      4 H5'1 G   A   1      99.730 155.140 110.940  1.00  0.00           H
ATOM      5 H5'2 G   A   1      99.380 153.410 111.080  1.00  0.00           H
ATOM      6  C4' G   A   1      99.400 154.470 112.960  1.00  0.00           C
ATOM      7  H4' G   A   1     100.470 154.270 113.080  1.00  0.00           H
ATOM      8  O4' G   A   1      99.170 155.760 113.510  1.00  0.00           O
ATOM      9  C1' G   A   1      98.410 155.630 114.720  1.00  0.00           C
ATOM     10  H1' G   A   1      98.820 156.260 115.500  1.00  0.00           H
ATOM     11  N9  G   A   1      96.990 156.020 114.470  1.00  0.00           N
ATOM     12  C8  G   A   1      96.470 156.640 113.360  1.00  0.00           C
ATOM     13  H8  G   A   1      97.070 156.840 112.480  1.00  0.00           H
ATOM     14  N7  G   A   1      95.220 156.970 113.460  1.00  0.00           N
ATOM     15  C5  G   A   1      94.850 156.480 114.720  1.00  0.00           C
ATOM     16  C6  G   A   1      93.590 156.510 115.410  1.00  0.00           C
ATOM     17  O6  G   A   1      92.530 157.020 115.040  1.00  0.00           O
ATOM     18  N1  G   A   1      93.630 155.950 116.670  1.00  0.00           N
ATOM     19  H1  G   A   1      92.760 155.890 117.160  1.00  0.00           H
ATOM     20  C2  G   A   1      94.780 155.480 117.230  1.00  0.00           C
ATOM     21  N2  G   A   1      94.710 155.010 118.450  1.00  0.00           N
ATOM     22  H21 G   A   1      93.810 154.950 118.930  1.00  0.00           H
ATOM     23  H22 G   A   1      95.550 154.650 118.850  1.00  0.00           H
ATOM     24  N3  G   A   1      95.980 155.500 116.660  1.00  0.00           N
ATOM     25  C4  G   A   1      95.950 155.970 115.370  1.00  0.00           C
ATOM     26  C3' G   A   1      98.670 153.430 113.810  1.00  0.00           C
ATOM     27  H3' G   A   1      97.680 153.220 113.400  1.00  0.00           H
ATOM     28  C2' G   A   1      98.540 154.160 115.140  1.00  0.00           C
ATOM     29 H2'1 G   A   1      97.690 153.800 115.710  1.00  0.00           H
ATOM     30  O2' G   A   1      99.750 153.990 115.870  1.00  0.00           O
ATOM     31 HO'2 G   A   1     100.140 153.200 115.440  1.00  0.00           H
ATOM     32  O3' G   A   1      99.460 152.270 113.990  1.00  0.00           O
ATOM     33  P   G   A   2      98.840 150.820 114.010  1.00  0.00           P
ATOM     34  O1P G   A   2      99.970 149.890 114.160  1.00  0.00           O
ATOM     35  O2P G   A   2      97.920 150.730 112.850  1.00  0.00           O
ATOM     36  O5' G   A   2      97.990 150.810 115.360  1.00  0.00           O
ATOM     37  C5' G   A   2      98.620 150.630 116.620  1.00  0.00           C
ATOM     38 H5'1 G   A   2      99.380 151.390 116.760  1.00  0.00           H
ATOM     39 H5'2 G   A   2      99.090 149.650 116.640  1.00  0.00           H
ATOM     40  C4' G   A   2      97.630 150.700 117.780  1.00  0.00           C
ATOM     41  H4' G   A   2      98.210 150.620 118.700  1.00  0.00           H
ATOM     42  O4' G   A   2      96.930 151.940 117.820  1.00  0.00           O
ATOM     43  C1' G   A   2      95.550 151.690 118.040  1.00  0.00           C
ATOM     44  H1' G   A   2      95.160 152.300 118.850  1.00  0.00           H
ATOM     45  N9  G   A   2      94.740 152.020 116.830  1.00  0.00           N
ATOM     46  C8  G   A   2      95.140 152.250 115.540  1.00  0.00           C
ATOM     47  H8  G   A   2      96.160 152.130 115.210  1.00  0.00           H
ATOM     48  N7  G   A   2      94.200 152.690 114.750  1.00  0.00           N
ATOM     49  C5  G   A   2      93.070 152.730 115.580  1.00  0.00           C
ATOM     50  C6  G   A   2      91.710 153.130 115.320  1.00  0.00           C
ATOM     51  O6  G   A   2      91.210 153.550 114.280  1.00  0.00           O
ATOM     52  N1  G   A   2      90.900 153.020 116.430  1.00  0.00           N
ATOM     53  H1  G   A   2      89.940 153.280 116.310  1.00  0.00           H
ATOM     54  C2  G   A   2      91.340 152.630 117.650  1.00  0.00           C
ATOM     55  N2  G   A   2      90.480 152.660 118.640  1.00  0.00           N
ATOM     56  H21 G   A   2      89.530 152.960 118.450  1.00  0.00           H
ATOM     57  H22 G   A   2      90.840 152.550 119.560  1.00  0.00           H
ATOM     58  N3  G   A   2      92.580 152.260 117.940  1.00  0.00           N
ATOM     59  C4  G   A   2      93.400 152.320 116.850  1.00  0.00           C
ATOM     60  C3' G   A   2      96.620 149.540 117.790  1.00  0.00           C
ATOM     61  H3' G   A   2      96.390 149.230 116.770  1.00  0.00           H
ATOM     62  C2' G   A   2      95.410 150.220 118.450  1.00  0.00           C
ATOM     63 H2'1 G   A   2      94.480 149.790 118.090  1.00  0.00           H
ATOM     64  O2' G   A   2      95.510 150.120 119.870  1.00  0.00           O
ATOM     65 HO'2 G   A   2      96.100 149.360 120.000  1.00  0.00           H
ATOM     66  O3' G   A   2      97.100 148.480 118.610  1.00  0.00           O
ATOM     67  P   C   A   3      96.780 146.950 118.280  1.00  0.00           P
ATOM     68  O1P C   A   3      97.430 146.150 119.350  1.00  0.00           O
ATOM     69  O2P C   A   3      97.120 146.680 116.870  1.00  0.00           O
ATOM     70  O5' C   A   3      95.200 146.870 118.470  1.00  0.00           O
ATOM     71  C5' C   A   3      94.640 146.700 119.760  1.00  0.00           C
ATOM     72 H5'1 C   A   3      95.130 147.380 120.460  1.00  0.00           H
ATOM     73 H5'2 C   A   3      94.810 145.680 120.100  1.00  0.00           H
ATOM     74  C4' C   A   3      93.140 147.000 119.780  1.00  0.00           C
ATOM     75  H4' C   A   3      92.820 147.030 120.820  1.00  0.00           H
ATOM     76  O4' C   A   3      92.850 148.280 119.220  1.00  0.00           O
ATOM     77  C1' C   A   3      91.590 148.220 118.550  1.00  0.00           C
ATOM     78  H1' C   A   3      90.890 148.880 119.060  1.00  0.00           H
ATOM     79  N1  C   A   3      91.690 148.670 117.140  1.00  0.00           N
ATOM     80  C6  C   A   3      92.840 148.540 116.390  1.00  0.00           C
ATOM     81  H6  C   A   3      93.690 148.010 116.810  1.00  0.00           H
ATOM     82  C5  C   A   3      92.910 149.110 115.160  1.00  0.00           C
ATOM     83  H5  C   A   3      93.810 149.030 114.580  1.00  0.00           H
ATOM     84  C4  C   A   3      91.750 149.760 114.680  1.00  0.00           C
ATOM     85  N4  C   A   3      91.710 150.330 113.510  1.00  0.00           N
ATOM     86  H41 C   A   3      92.510 150.340 112.910  1.00  0.00           H
ATOM     87  H42 C   A   3      90.820 150.760 113.260  1.00  0.00           H
ATOM     88  N3  C   A   3      90.620 149.840 115.360  1.00  0.00           N
ATOM     89  C2  C   A   3      90.570 149.300 116.590  1.00  0.00           C
ATOM     90  O2  C   A   3      89.510 149.390 117.200  1.00  0.00           O
ATOM     91  C3' C   A   3      92.260 145.950 119.090  1.00  0.00           C
ATOM     92  H3' C   A   3      92.780 145.520 118.230  1.00  0.00           H
ATOM     93  C2' C   A   3      91.050 146.790 118.670  1.00  0.00           C
ATOM     94 H2'1 C   A   3      90.620 146.430 117.740  1.00  0.00           H
ATOM     95  O2' C   A   3      90.070 146.830 119.710  1.00  0.00           O
ATOM     96 HO'2 C   A   3      90.170 145.980 120.170  1.00  0.00           H
ATOM     97  O3' C   A   3      91.870 144.990 120.060  1.00  0.00           O
ATOM     98  P   U   A   4      91.470 143.510 119.660  1.00  0.00           P
ATOM     99  O1P U   A   4      90.850 142.970 120.900  1.00  0.00           O
ATOM    100  O2P U   A   4      92.680 142.870 119.110  1.00  0.00           O
ATOM    101  O5' U   A   4      90.340 143.700 118.540  1.00  0.00           O
ATOM    102  C5' U   A   4      88.960 143.700 118.870  1.00  0.00           C
ATOM    103 H5'1 U   A   4      88.770 144.460 119.630  1.00  0.00           H
ATOM    104 H5'2 U   A   4      88.700 142.730 119.290  1.00  0.00           H
ATOM    105  C4' U   A   4      88.040 143.980 117.680  1.00  0.00           C
ATOM    106  H4' U   A   4      87.020 143.980 118.060  1.00  0.00           H
ATOM    107  O4' U   A   4      88.250 145.230 117.050  1.00  0.00           O
ATOM    108  C1' U   A   4      87.950 145.090 115.660  1.00  0.00           C
ATOM    109  H1' U   A   4      87.050 145.650 115.430  1.00  0.00           H
ATOM    110  N1  U   A   4      89.090 145.620 114.870  1.00  0.00           N
ATOM    111  C6  U   A   4      90.370 145.120 115.040  1.00  0.00           C
ATOM    112  H6  U   A   4      90.540 144.310 115.750  1.00  0.00           H
ATOM    113  C5  U   A   4      91.410 145.640 114.340  1.00  0.00           C
ATOM    114  H5  U   A   4      92.410 145.250 114.480  1.00  0.00           H
ATOM    115  C4  U   A   4      91.230 146.720 113.390  1.00  0.00           C
ATOM    116  O4  U   A   4      92.110 147.240 112.730  1.00  0.00           O
ATOM    117  N3  U   A   4      89.930 147.170 113.290  1.00  0.00           N
ATOM    118  H3  U   A   4      89.790 147.970 112.700  1.00  0.00           H
ATOM    119  C2  U   A   4      88.840 146.660 113.960  1.00  0.00           C
ATOM    120  O2  U   A   4      87.720 147.120 113.720  1.00  0.00           O
ATOM    121  C3' U   A   4      88.080 142.870 116.630  1.00  0.00           C
ATOM    122  H3' U   A   4      89.090 142.470 116.540  1.00  0.00           H
ATOM    123  C2' U   A   4      87.670 143.610 115.350  1.00  0.00           C
ATOM    124 H2'1 U   A   4      88.260 143.260 114.510  1.00  0.00           H
ATOM    125  O2' U   A   4      86.280 143.480 115.080  1.00  0.00           O
ATOM    126 HO'2 U   A   4      86.090 142.520 115.080  1.00  0.00           H
ATOM    127  O3' U   A   4      87.140 141.920 117.090  1.00  0.00           O
ATOM    128  P   G   A   5      87.120 140.430 116.580  1.00  0.00           P
ATOM    129  O1P G   A   5      86.400 139.710 117.650  1.00  0.00           O
ATOM    130  O2P G   A   5      88.490 140.050 116.210  1.00  0.00           O
ATOM    131  O5' G   A   5      86.160 140.560 115.290  1.00  0.00           O
ATOM    132  C5' G   A   5      84.750 140.560 115.440  1.00  0.00           C
ATOM    133 H5'1 G   A   5      84.450 141.450 116.010  1.00  0.00           H
ATOM    134 H5'2 G   A   5      84.450 139.680 116.010  1.00  0.00           H
ATOM    135  C4' G   A   5      83.960 140.540 114.110  1.00  0.00           C
ATOM    136  H4' G   A   5      82.910 140.600 114.370  1.00  0.00           H
ATOM    137  O4' G   A   5      84.270 141.650 113.280  1.00  0.00           O
ATOM    138  C1' G   A   5      84.860 141.150 112.090  1.00  0.00           C
ATOM    139  H1' G   A   5      84.120 141.100 111.290  1.00  0.00           H
ATOM    140  N9  G   A   5      85.950 142.050 111.650  1.00  0.00           N
ATOM    141  C8  G   A   5      87.260 142.100 112.070  1.00  0.00           C
ATOM    142  H8  G   A   5      87.650 141.440 112.840  1.00  0.00           H
ATOM    143  N7  G   A   5      87.990 143.000 111.460  1.00  0.00           N
ATOM    144  C5  G   A   5      87.110 143.560 110.530  1.00  0.00           C
ATOM    145  C6  G   A   5      87.310 144.540 109.490  1.00  0.00           C
ATOM    146  O6  G   A   5      88.320 145.180 109.210  1.00  0.00           O
ATOM    147  N1  G   A   5      86.180 144.780 108.730  1.00  0.00           N
ATOM    148  H1  G   A   5      86.300 145.380 107.930  1.00  0.00           H
ATOM    149  C2  G   A   5      84.970 144.240 109.000  1.00  0.00           C
ATOM    150  N2  G   A   5      83.960 144.640 108.280  1.00  0.00           N
ATOM    151  H21 G   A   5      84.080 145.240 107.480  1.00  0.00           H
ATOM    152  H22 G   A   5      83.030 144.320 108.550  1.00  0.00           H
ATOM    153  N3  G   A   5      84.720 143.380 109.990  1.00  0.00           N
ATOM    154  C4  G   A   5      85.840 143.030 110.680  1.00  0.00           C
ATOM    155  C3' G   A   5      84.150 139.260 113.290  1.00  0.00           C
ATOM    156  H3' G   A   5      84.430 138.410 113.920  1.00  0.00           H
ATOM    157  C2' G   A   5      85.290 139.710 112.380  1.00  0.00           C
ATOM    158 H2'1 G   A   5      86.220 139.690 112.960  1.00  0.00           H
ATOM    159  O2' G   A   5      85.450 138.910 111.230  1.00  0.00           O
ATOM    160 HO'2 G   A   5      85.060 138.030 111.390  1.00  0.00           H
ATOM    161  O3' G   A   5      82.880 139.040 112.660  1.00  0.00           O
ATOM    162  P   G   A   6      82.560 137.760 111.760  1.00  0.00           P
ATOM    163  O1P G   A   6      81.170 137.370 112.100  1.00  0.00           O
ATOM    164  O2P G   A   6      83.640 136.770 111.970  1.00  0.00           O
ATOM    165  O5' G   A   6      82.590 138.350 110.270  1.00  0.00           O
ATOM    166  C5' G   A   6      81.440 138.970 109.730  1.00  0.00           C
ATOM    167 H5'1 G   A   6      81.040 139.680 110.460  1.00  0.00           H
ATOM    168 H5'2 G   A   6      80.680 138.200 109.570  1.00  0.00           H
ATOM    169  C4' G   A   6      81.640 139.730 108.400  1.00  0.00           C
ATOM    170  H4' G   A   6      80.650 140.070 108.070  1.00  0.00           H
ATOM    171  O4' G   A   6      82.430 140.900 108.570  1.00  0.00           O
ATOM    172  C1' G   A   6      83.100 141.180 107.340  1.00  0.00           C
ATOM    173  H1' G   A   6      82.810 142.150 106.950  1.00  0.00           H
ATOM    174  N9  G   A   6      84.570 141.130 107.520  1.00  0.00           N
ATOM    175  C8  G   A   6      85.270 140.330 108.380  1.00  0.00           C
ATOM    176  H8  G   A   6      84.780 139.700 109.110  1.00  0.00           H
ATOM    177  N7  G   A   6      86.560 140.370 108.210  1.00  0.00           N
ATOM    178  C5  G   A   6      86.730 141.260 107.150  1.00  0.00           C
ATOM    179  C6  G   A   6      87.920 141.690 106.470  1.00  0.00           C
ATOM    180  O6  G   A   6      89.090 141.390 106.680  1.00  0.00           O
ATOM    181  N1  G   A   6      87.660 142.550 105.420  1.00  0.00           N
ATOM    182  H1  G   A   6      88.460 142.880 104.900  1.00  0.00           H
ATOM    183  C2  G   A   6      86.420 142.950 105.050  1.00  0.00           C
ATOM    184  N2  G   A   6      86.350 143.690 103.970  1.00  0.00           N
ATOM    185  H21 G   A   6      87.200 143.930 103.470  1.00  0.00           H
ATOM    186  H22 G   A   6      85.430 143.960 103.640  1.00  0.00           H
ATOM    187  N3  G   A   6      85.290 142.590 105.660  1.00  0.00           N
ATOM    188  C4  G   A   6      85.510 141.740 106.710  1.00  0.00           C
ATOM    189  C3' G   A   6      82.230 138.930 107.240  1.00  0.00           C
ATOM    190  H3' G   A   6      83.070 138.330 107.600  1.00  0.00           H
ATOM    191  C2' G   A   6      82.730 140.080 106.360  1.00  0.00           C
ATOM    192 H2'1 G   A   6      83.590 139.760 105.760  1.00  0.00           H
ATOM    193  O2' G   A   6      81.710 140.570 105.510  1.00  0.00           O
ATOM    194 HO'2 G   A   6      81.490 139.810 104.940  1.00  0.00           H
ATOM    195  O3' G   A   6      81.270 138.130 106.550  1.00  0.00           O
ATOM    196  P   U   A   7      81.720 137.040 105.460  1.00  0.00           P
ATOM    197  O1P U   A   7      80.500 136.360 104.990  1.00  0.00           O
ATOM    198  O2P U   A   7      82.860 136.290 106.000  1.00  0.00           O
ATOM    199  O5' U   A   7      82.260 137.950 104.260  1.00  0.00           O
ATOM    200  C5' U   A   7      81.450 138.460 103.220  1.00  0.00           C
ATOM    201 H5'1 U   A   7      80.650 139.080 103.620  1.00  0.00           H
ATOM    202 H5'2 U   A   7      80.990 137.640 102.660  1.00  0.00           H
ATOM    203  C4' U   A   7      82.340 139.280 102.280  1.00  0.00           C
ATOM    204  H4' U   A   7      81.700 139.940 101.680  1.00  0.00           H
ATOM    205  O4' U   A   7      83.290 140.080 102.980  1.00  0.00           O
ATOM    206  C1' U   A   7      84.550 140.060 102.310  1.00  0.00           C
ATOM    207  H1' U   A   7      84.790 141.080 102.000  1.00  0.00           H
ATOM    208  N1  U   A   7      85.680 139.550 103.140  1.00  0.00           N
ATOM    209  C6  U   A   7      85.510 138.560 104.070  1.00  0.00           C
ATOM    210  H6  U   A   7      84.550 138.080 104.190  1.00  0.00           H
ATOM    211  C5  U   A   7      86.540 138.160 104.860  1.00  0.00           C
ATOM    212  H5  U   A   7      86.380 137.390 105.590  1.00  0.00           H
ATOM    213  C4  U   A   7      87.860 138.720 104.730  1.00  0.00           C
ATOM    214  O4  U   A   7      88.820 138.440 105.430  1.00  0.00           O
ATOM    215  N3  U   A   7      87.980 139.640 103.710  1.00  0.00           N
ATOM    216  H3  U   A   7      88.920 139.970 103.530  1.00  0.00           H
ATOM    217  C2  U   A   7      86.960 140.080 102.900  1.00  0.00           C
ATOM    218  O2  U   A   7      87.190 140.910 102.020  1.00  0.00           O
ATOM    219  C3' U   A   7      83.110 138.390 101.310  1.00  0.00           C
ATOM    220  H3' U   A   7      83.370 137.440 101.790  1.00  0.00           H
ATOM    221  C2' U   A   7      84.370 139.220 101.050  1.00  0.00           C
ATOM    222 H2'1 U   A   7      85.230 138.560 100.880  1.00  0.00           H
ATOM    223  O2' U   A   7      84.190 140.100  99.950  1.00  0.00           O
ATOM    224 HO'2 U   A   7      83.990 139.520  99.200  1.00  0.00           H
ATOM    225  O3' U   A   7      82.380 138.190 100.100  1.00  0.00           O
ATOM    226  P   C   A   8      82.520 136.830  99.290  1.00  0.00           P
ATOM    227  O1P C   A   8      81.820 137.030  98.000  1.00  0.00           O
ATOM    228  O2P C   A   8      82.100 135.770 100.220  1.00  0.00           O
ATOM    229  O5' C   A   8      84.100 136.800  99.020  1.00  0.00           O
ATOM    230  C5' C   A   8      84.620 137.460  97.880  1.00  0.00           C
ATOM    231 H5'1 C   A   8      84.200 138.460  97.810  1.00  0.00           H
ATOM    232 H5'2 C   A   8      84.310 136.900  97.000  1.00  0.00           H
ATOM    233  C4' C   A   8      86.150 137.570  97.820  1.00  0.00           C
ATOM    234  H4' C   A   8      86.400 138.190  96.950  1.00  0.00           H
ATOM    235  O4' C   A   8      86.730 138.160  98.960  1.00  0.00           O
ATOM    236  C1' C   A   8      88.070 137.680  99.040  1.00  0.00           C
ATOM    237  H1' C   A   8      88.760 138.490  98.790  1.00  0.00           H
ATOM    238  N1  C   A   8      88.380 137.170 100.400  1.00  0.00           N
ATOM    239  C6  C   A   8      87.480 136.430 101.130  1.00  0.00           C
ATOM    240  H6  C   A   8      86.480 136.260 100.740  1.00  0.00           H
ATOM    241  C5  C   A   8      87.850 135.930 102.330  1.00  0.00           C
ATOM    242  H5  C   A   8      87.140 135.360 102.920  1.00  0.00           H
ATOM    243  C4  C   A   8      89.170 136.180 102.780  1.00  0.00           C
ATOM    244  N4  C   A   8      89.590 135.760 103.930  1.00  0.00           N
ATOM    245  H41 C   A   8      88.920 135.320 104.550  1.00  0.00           H
ATOM    246  H42 C   A   8      90.500 136.070 104.220  1.00  0.00           H
ATOM    247  N3  C   A   8      90.050 136.870 102.080  1.00  0.00           N
ATOM    248  C2  C   A   8      89.680 137.380 100.890  1.00  0.00           C
ATOM    249  O2  C   A   8      90.510 138.020 100.240  1.00  0.00           O
ATOM    250  C3' C   A   8      86.820 136.230  97.600  1.00  0.00           C
ATOM    251  H3' C   A   8      86.400 135.480  98.280  1.00  0.00           H
ATOM    252  C2' C   A   8      88.260 136.580  97.990  1.00  0.00           C
ATOM    253 H2'1 C   A   8      88.770 135.700  98.410  1.00  0.00           H
ATOM    254  O2' C   A   8      89.000 137.140  96.920  1.00  0.00           O
ATOM    255 HO'2 C   A   8      89.090 136.440  96.260  1.00  0.00           H
ATOM    256  O3' C   A   8      86.670 135.860  96.240  1.00  0.00           O
ATOM    257  P   C   A   9      86.950 134.390  95.740  1.00  0.00           P
ATOM    258  O1P C   A   9      86.280 134.310  94.420  1.00  0.00           O
ATOM    259  O2P C   A   9      86.590 133.460  96.830  1.00  0.00           O
ATOM    260  O5' C   A   9      88.540 134.430  95.530  1.00  0.00           O
ATOM    261  C5' C   A   9      89.100 134.950  94.340  1.00  0.00           C
ATOM    262 H5'1 C   A   9      88.710 135.960  94.170  1.00  0.00           H
ATOM    263 H5'2 C   A   9      88.800 134.310  93.510  1.00  0.00           H
ATOM    264  C4' C   A   9      90.630 135.020  94.390  1.00  0.00           C
ATOM    265  H4' C   A   9      90.980 135.520  93.490  1.00  0.00           H
ATOM    266  O4' C   A   9      91.060 135.780  95.510  1.00  0.00           O
ATOM    267  C1' C   A   9      92.250 135.220  96.040  1.00  0.00           C
ATOM    268  H1' C   A   9      93.060 135.940  95.940  1.00  0.00           H
ATOM    269  N1  C   A   9      92.100 134.850  97.480  1.00  0.00           N
ATOM    270  C6  C   A   9      91.010 134.150  97.930  1.00  0.00           C
ATOM    271  H6  C   A   9      90.190 133.930  97.260  1.00  0.00           H
ATOM    272  C5  C   A   9      90.970 133.720  99.210  1.00  0.00           C
ATOM    273  H5  C   A   9      90.120 133.150  99.560  1.00  0.00           H
ATOM    274  C4  C   A   9      92.090 133.980 100.040  1.00  0.00           C
ATOM    275  N4  C   A   9      92.100 133.560 101.270  1.00  0.00           N
ATOM    276  H41 C   A   9      91.390 132.920 101.550  1.00  0.00           H
ATOM    277  H42 C   A   9      92.940 133.690 101.810  1.00  0.00           H
ATOM    278  N3  C   A   9      93.160 134.640  99.620  1.00  0.00           N
ATOM    279  C2  C   A   9      93.170 135.110  98.340  1.00  0.00           C
ATOM    280  O2  C   A   9      94.160 135.740  97.970  1.00  0.00           O
ATOM    281  C3' C   A   9      91.310 133.640  94.440  1.00  0.00           C
ATOM    282  H3' C   A   9      90.700 132.940  95.010  1.00  0.00           H
ATOM    283  C2' C   A   9      92.590 133.990  95.200  1.00  0.00           C
ATOM    284 H2'1 C   A   9      92.880 133.150  95.830  1.00  0.00           H
ATOM    285  O2' C   A   9      93.660 134.330  94.330  1.00  0.00           O
ATOM    286 HO'2 C   A   9      93.790 133.520  93.820  1.00  0.00           H
ATOM    287  O3' C   A   9      91.550 133.150  93.110  1.00  0.00           O
ATOM    288  P   G   A  10      92.150 131.700  92.840  1.00  0.00           P
ATOM    289  O1P G   A  10      92.320 131.600  91.370  1.00  0.00           O
ATOM    290  O2P G   A  10      91.330 130.730  93.560  1.00  0.00           O
ATOM    291  O5' G   A  10      93.620 131.760  93.460  1.00  0.00           O
ATOM    292  C5' G   A  10      94.120 130.690  94.240  1.00  0.00           C
ATOM    293 H5'1 G   A  10      94.270 129.810  93.610  1.00  0.00           H
ATOM    294 H5'2 G   A  10      93.430 130.430  95.050  1.00  0.00           H
ATOM    295  C4' G   A  10      95.460 131.140  94.830  1.00  0.00           C
ATOM    296  H4' G   A  10      96.030 131.610  94.040  1.00  0.00           H
ATOM    297  O4' G   A  10      95.270 132.090  95.870  1.00  0.00           O
ATOM    298  C1' G   A  10      95.920 131.650  97.050  1.00  0.00           C
ATOM    299  H1' G   A  10      96.480 132.490  97.490  1.00  0.00           H
ATOM    300  N9  G   A  10      94.950 131.200  98.070  1.00  0.00           N
ATOM    301  C8  G   A  10      93.580 131.280  98.050  1.00  0.00           C
ATOM    302  H8  G   A  10      93.010 131.540  97.170  1.00  0.00           H
ATOM    303  N7  G   A  10      93.010 131.060  99.200  1.00  0.00           N
ATOM    304  C5  G   A  10      94.070 130.740 100.050  1.00  0.00           C
ATOM    305  C6  G   A  10      94.120 130.400 101.440  1.00  0.00           C
ATOM    306  O6  G   A  10      93.240 130.420 102.310  1.00  0.00           O
ATOM    307  N1  G   A  10      95.370 130.010 101.860  1.00  0.00           N
ATOM    308  H1  G   A  10      95.430 129.620 102.780  1.00  0.00           H
ATOM    309  C2  G   A  10      96.470 130.040 101.080  1.00  0.00           C
ATOM    310  N2  G   A  10      97.560 129.520 101.570  1.00  0.00           N
ATOM    311  H21 G   A  10      97.490 128.980 102.420  1.00  0.00           H
ATOM    312  H22 G   A  10      98.310 129.400 100.910  1.00  0.00           H
ATOM    313  N3  G   A  10      96.510 130.490  99.830  1.00  0.00           N
ATOM    314  C4  G   A  10      95.260 130.790  99.350  1.00  0.00           C
ATOM    315  C3' G   A  10      96.320 129.990  95.360  1.00  0.00           C
ATOM    316  H3' G   A  10      95.720 129.100  95.560  1.00  0.00           H
ATOM    317  C2' G   A  10      96.920 130.570  96.640  1.00  0.00           C
ATOM    318 H2'1 G   A  10      97.020 129.780  97.400  1.00  0.00           H
ATOM    319  O2' G   A  10      98.170 131.190  96.390  1.00  0.00           O
ATOM    320 HO'2 G   A  10      98.360 131.010  95.450  1.00  0.00           H
ATOM    321  O3' G   A  10      97.380 129.760  94.450  1.00  0.00           O
ATOM    322  P   A   A  11      97.830 128.290  94.100  1.00  0.00           P
ATOM    323  O1P A   A  11      99.050 128.440  93.270  1.00  0.00           O
ATOM    324  O2P A   A  11      96.640 127.610  93.570  1.00  0.00           O
ATOM    325  O5' A   A  11      98.210 127.650  95.510  1.00  0.00           O
ATOM    326  C5' A   A  11      99.530 127.700  96.010  1.00  0.00           C
ATOM    327 H5'1 A   A  11      99.820 128.750  96.130  1.00  0.00           H
ATOM    328 H5'2 A   A  11     100.200 127.230  95.290  1.00  0.00           H
ATOM    329  C4' A   A  11      99.680 126.990  97.360  1.00  0.00           C
ATOM    330  H4' A   A  11     100.730 127.010  97.620  1.00  0.00           H
ATOM    331  O4' A   A  11      99.000 127.680  98.410  1.00  0.00           O
ATOM    332  C1' A   A  11      98.550 126.720  99.350  1.00  0.00           C
ATOM    333  H1' A   A  11      98.960 126.920 100.340  1.00  0.00           H
ATOM    334  N9  A   A  11      97.070 126.770  99.460  1.00  0.00           N
ATOM    335  C8  A   A  11      96.130 127.040  98.500  1.00  0.00           C
ATOM    336  H8  A   A  11      96.380 127.220  97.460  1.00  0.00           H
ATOM    337  N7  A   A  11      94.910 127.110  98.970  1.00  0.00           N
ATOM    338  C5  A   A  11      95.060 126.780 100.320  1.00  0.00           C
ATOM    339  C6  A   A  11      94.180 126.610 101.420  1.00  0.00           C
ATOM    340  N6  A   A  11      92.870 126.760 101.360  1.00  0.00           N
ATOM    341  H61 A   A  11      92.450 126.920 100.460  1.00  0.00           H
ATOM    342  H62 A   A  11      92.300 126.620 102.190  1.00  0.00           H
ATOM    343  N1  A   A  11      94.640 126.270 102.630  1.00  0.00           N
ATOM    344  C2  A   A  11      95.950 126.100 102.760  1.00  0.00           C
ATOM    345  H2  A   A  11      96.290 125.830 103.750  1.00  0.00           H
ATOM    346  N3  A   A  11      96.900 126.240 101.840  1.00  0.00           N
ATOM    347  C4  A   A  11      96.370 126.570 100.630  1.00  0.00           C
ATOM    348  C3' A   A  11      99.260 125.510  97.390  1.00  0.00           C
ATOM    349  H3' A   A  11      98.340 125.360  96.830  1.00  0.00           H
ATOM    350  C2' A   A  11      99.040 125.340  98.900  1.00  0.00           C
ATOM    351 H2'1 A   A  11      98.300 124.570  99.100  1.00  0.00           H
ATOM    352  O2' A   A  11     100.260 125.060  99.590  1.00  0.00           O
ATOM    353 HO'2 A   A  11     100.600 124.260  99.170  1.00  0.00           H
ATOM    354  O3' A   A  11     100.320 124.660  96.940  1.00  0.00           O
ATOM    355  P   U   A  12     100.090 123.110  96.590  1.00  0.00           P
ATOM    356  O1P U   A  12     101.450 122.560  96.470  1.00  0.00           O
ATOM    357  O2P U   A  12      99.170 123.010  95.450  1.00  0.00           O
ATOM    358  O5' U   A  12      99.390 122.460  97.870  1.00  0.00           O
ATOM    359  C5' U   A  12     100.150 121.790  98.870  1.00  0.00           C
ATOM    360 H5'1 U   A  12     100.940 122.440  99.230  1.00  0.00           H
ATOM    361 H5'2 U   A  12     100.620 120.900  98.440  1.00  0.00           H
ATOM    362  C4' U   A  12      99.280 121.370 100.060  1.00  0.00           C
ATOM    363  H4' U   A  12      99.940 120.970 100.840  1.00  0.00           H
ATOM    364  O4' U   A  12      98.550 122.460 100.600  1.00  0.00           O
ATOM    365  C1' U   A  12      97.350 121.960 101.180  1.00  0.00           C
ATOM    366  H1' U   A  12      97.410 122.070 102.270  1.00  0.00           H
ATOM    367  N1  U   A  12      96.130 122.650 100.680  1.00  0.00           N
ATOM    368  C6  U   A  12      95.990 123.000  99.360  1.00  0.00           C
ATOM    369  H6  U   A  12      96.830 122.890  98.680  1.00  0.00           H
ATOM    370  C5  U   A  12      94.810 123.470  98.880  1.00  0.00           C
ATOM    371  H5  U   A  12      94.700 123.740  97.840  1.00  0.00           H
ATOM    372  C4  U   A  12      93.650 123.590  99.740  1.00  0.00           C
ATOM    373  O4  U   A  12      92.530 123.970  99.390  1.00  0.00           O
ATOM    374  N3  U   A  12      93.870 123.240 101.040  1.00  0.00           N
ATOM    375  H3  U   A  12      93.070 123.290 101.660  1.00  0.00           H
ATOM    376  C2  U   A  12      95.050 122.760 101.570  1.00  0.00           C
ATOM    377  O2  U   A  12      95.100 122.430 102.750  1.00  0.00           O
ATOM    378  C3' U   A  12      98.280 120.270  99.720  1.00  0.00           C
ATOM    379  H3' U   A  12      97.820 120.470  98.750  1.00  0.00           H
ATOM    380  C2' U   A  12      97.260 120.470 100.850  1.00  0.00           C
ATOM    381 H2'1 U   A  12      96.270 120.210 100.490  1.00  0.00           H
ATOM    382  O2' U   A  12      97.560 119.730 102.030  1.00  0.00           O
ATOM    383 HO'2 U   A  12      96.810 119.110 102.150  1.00  0.00           H
ATOM    384  O3' U   A  12      98.910 118.990  99.750  1.00  0.00           O
ATOM    385  P   G   A  13      98.190 117.680  99.200  1.00  0.00           P
ATOM    386  O1P G   A  13      99.020 116.570  99.720  1.00  0.00           O
ATOM    387  O2P G   A  13      97.960 117.860  97.750  1.00  0.00           O
ATOM    388  O5' G   A  13      96.820 117.740 100.030  1.00  0.00           O
ATOM    389  C5' G   A  13      96.060 116.600 100.390  1.00  0.00           C
ATOM    390 H5'1 G   A  13      96.700 115.720 100.480  1.00  0.00           H
ATOM    391 H5'2 G   A  13      95.310 116.410  99.630  1.00  0.00           H
ATOM    392  C4' G   A  13      95.400 116.860 101.770  1.00  0.00           C
ATOM    393  H4' G   A  13      96.100 116.520 102.530  1.00  0.00           H
ATOM    394  O4' G   A  13      95.140 118.250 102.020  1.00  0.00           O
ATOM    395  C1' G   A  13      93.780 118.450 102.370  1.00  0.00           C
ATOM    396  H1' G   A  13      93.700 119.140 103.210  1.00  0.00           H
ATOM    397  N9  G   A  13      93.010 119.040 101.240  1.00  0.00           N
ATOM    398  C8  G   A  13      93.440 119.370  99.980  1.00  0.00           C
ATOM    399  H8  G   A  13      94.430 119.130  99.610  1.00  0.00           H
ATOM    400  N7  G   A  13      92.560 120.020  99.260  1.00  0.00           N
ATOM    401  C5  G   A  13      91.440 120.090 100.090  1.00  0.00           C
ATOM    402  C6  G   A  13      90.130 120.660  99.900  1.00  0.00           C
ATOM    403  O6  G   A  13      89.660 121.270  98.930  1.00  0.00           O
ATOM    404  N1  G   A  13      89.290 120.490 100.980  1.00  0.00           N
ATOM    405  H1  G   A  13      88.350 120.840 100.870  1.00  0.00           H
ATOM    406  C2  G   A  13      89.650 119.870 102.120  1.00  0.00           C
ATOM    407  N2  G   A  13      88.730 119.760 103.040  1.00  0.00           N
ATOM    408  H21 G   A  13      87.840 120.210 102.900  1.00  0.00           H
ATOM    409  H22 G   A  13      88.990 119.300 103.900  1.00  0.00           H
ATOM    410  N3  G   A  13      90.850 119.340 102.360  1.00  0.00           N
ATOM    411  C4  G   A  13      91.700 119.480 101.300  1.00  0.00           C
ATOM    412  C3' G   A  13      94.090 116.100 101.970  1.00  0.00           C
ATOM    413  H3' G   A  13      93.610 115.900 101.010  1.00  0.00           H
ATOM    414  C2' G   A  13      93.240 117.080 102.790  1.00  0.00           C
ATOM    415 H2'1 G   A  13      92.190 116.970 102.550  1.00  0.00           H
ATOM    416  O2' G   A  13      93.490 116.880 104.180  1.00  0.00           O
ATOM    417 HO'2 G   A  13      93.750 115.950 104.200  1.00  0.00           H
ATOM    418  O3' G   A  13      94.260 114.910 102.740  1.00  0.00           O
ATOM    419  P   G   A  14      93.530 113.570 102.310  1.00  0.00           P
ATOM    420  O1P G   A  14      93.780 112.600 103.410  1.00  0.00           O
ATOM    421  O2P G   A  14      93.990 113.260 100.940  1.00  0.00           O
ATOM    422  O5' G   A  14      91.980 114.000 102.340  1.00  0.00           O
ATOM    423  C5' G   A  14      91.280 114.050 103.570  1.00  0.00           C
ATOM    424 H5'1 G   A  14      91.870 114.610 104.290  1.00  0.00           H
ATOM    425 H5'2 G   A  14      91.160 113.030 103.960  1.00  0.00           H
ATOM    426  C4' G   A  14      89.890 114.700 103.530  1.00  0.00           C
ATOM    427  H4' G   A  14      89.570 114.780 104.570  1.00  0.00           H
ATOM    428  O4' G   A  14      89.890 116.030 103.000  1.00  0.00           O
ATOM    429  C1' G   A  14      88.620 116.290 102.400  1.00  0.00           C
ATOM    430  H1' G   A  14      88.120 117.120 102.900  1.00  0.00           H
ATOM    431  N9  G   A  14      88.770 116.650 100.970  1.00  0.00           N
ATOM    432  C8  G   A  14      89.840 116.450 100.140  1.00  0.00           C
ATOM    433  H8  G   A  14      90.730 115.910 100.450  1.00  0.00           H
ATOM    434  N7  G   A  14      89.710 116.980  98.950  1.00  0.00           N
ATOM    435  C5  G   A  14      88.430 117.540  98.970  1.00  0.00           C
ATOM    436  C6  G   A  14      87.660 118.220  97.960  1.00  0.00           C
ATOM    437  O6  G   A  14      87.970 118.530  96.810  1.00  0.00           O
ATOM    438  N1  G   A  14      86.390 118.550  98.360  1.00  0.00           N
ATOM    439  H1  G   A  14      85.790 118.990  97.680  1.00  0.00           H
ATOM    440  C2  G   A  14      85.900 118.310  99.600  1.00  0.00           C
ATOM    441  N2  G   A  14      84.660 118.650  99.820  1.00  0.00           N
ATOM    442  H21 G   A  14      84.090 119.010  99.060  1.00  0.00           H
ATOM    443  H22 G   A  14      84.310 118.530 100.750  1.00  0.00           H
ATOM    444  N3  G   A  14      86.580 117.730 100.590  1.00  0.00           N
ATOM    445  C4  G   A  14      87.840 117.340 100.210  1.00  0.00           C
ATOM    446  C3' G   A  14      88.780 113.900 102.830  1.00  0.00           C
ATOM    447  H3' G   A  14      89.130 113.460 101.900  1.00  0.00           H
ATOM    448  C2' G   A  14      87.770 115.040 102.600  1.00  0.00           C
ATOM    449 H2'1 G   A  14      87.140 114.830 101.730  1.00  0.00           H
ATOM    450  O2' G   A  14      86.980 115.220 103.770  1.00  0.00           O
ATOM    451 HO'2 G   A  14      87.000 114.350 104.190  1.00  0.00           H
ATOM    452  O3' G   A  14      88.240 112.950 103.750  1.00  0.00           O
ATOM    453  P   U   A  15      87.290 111.740 103.290  1.00  0.00           P
ATOM    454  O1P U   A  15      86.670 111.190 104.510  1.00  0.00           O
ATOM    455  O2P U   A  15      88.010 110.860 102.350  1.00  0.00           O
ATOM    456  O5' U   A  15      86.150 112.460 102.450  1.00  0.00           O
ATOM    457  C5' U   A  15      84.900 112.780 103.020  1.00  0.00           C
ATOM    458 H5'1 U   A  15      85.030 113.490 103.840  1.00  0.00           H
ATOM    459 H5'2 U   A  15      84.440 111.870 103.410  1.00  0.00           H
ATOM    460  C4' U   A  15      83.990 113.370 101.950  1.00  0.00           C
ATOM    461  H4' U   A  15      83.050 113.660 102.410  1.00  0.00           H
ATOM    462  O4' U   A  15      84.580 114.520 101.340  1.00  0.00           O
ATOM    463  C1' U   A  15      84.150 114.580  99.980  1.00  0.00           C
ATOM    464  H1' U   A  15      83.510 115.460  99.850  1.00  0.00           H
ATOM    465  N1  U   A  15      85.290 114.680  99.030  1.00  0.00           N
ATOM    466  C6  U   A  15      86.460 113.970  99.200  1.00  0.00           C
ATOM    467  H6  U   A  15      86.580 113.330 100.070  1.00  0.00           H
ATOM    468  C5  U   A  15      87.460 114.050  98.280  1.00  0.00           C
ATOM    469  H5  U   A  15      88.370 113.480  98.410  1.00  0.00           H
ATOM    470  C4  U   A  15      87.330 114.850  97.080  1.00  0.00           C
ATOM    471  O4  U   A  15      88.170 114.950  96.190  1.00  0.00           O
ATOM    472  N3  U   A  15      86.140 115.520  96.970  1.00  0.00           N
ATOM    473  H3  U   A  15      86.030 116.100  96.150  1.00  0.00           H
ATOM    474  C2  U   A  15      85.100 115.450  97.880  1.00  0.00           C
ATOM    475  O2  U   A  15      84.050 116.060  97.660  1.00  0.00           O
ATOM    476  C3' U   A  15      83.670 112.370 100.840  1.00  0.00           C
ATOM    477  H3' U   A  15      84.560 111.780 100.580  1.00  0.00           H
ATOM    478  C2' U   A  15      83.320 113.330  99.700  1.00  0.00           C
ATOM    479 H2'1 U   A  15      83.630 112.890  98.750  1.00  0.00           H
ATOM    480  O2' U   A  15      81.940 113.660  99.670  1.00  0.00           O
ATOM    481 HO'2 U   A  15      81.510 112.850  99.350  1.00  0.00           H
ATOM    482  O3' U   A  15      82.590 111.550 101.230  1.00  0.00           O
ATOM    483  P   A   A  16      82.120 110.300 100.370  1.00  0.00           P
ATOM    484  O1P A   A  16      81.090 109.610 101.180  1.00  0.00           O
ATOM    485  O2P A   A  16      83.280 109.540  99.880  1.00  0.00           O
ATOM    486  O5' A   A  16      81.440 110.970  99.080  1.00  0.00           O
ATOM    487  C5' A   A  16      80.040 111.160  98.950  1.00  0.00           C
ATOM    488 H5'1 A   A  16      79.700 111.920  99.650  1.00  0.00           H
ATOM    489 H5'2 A   A  16      79.530 110.220  99.160  1.00  0.00           H
ATOM    490  C4' A   A  16      79.710 111.590  97.510  1.00  0.00           C
ATOM    491  H4' A   A  16      78.630 111.700  97.410  1.00  0.00           H
ATOM    492  O4' A   A  16      80.300 112.830  97.140  1.00  0.00           O
ATOM    493  C1' A   A  16      80.680 112.760  95.760  1.00  0.00           C
ATOM    494  H1' A   A  16      80.190 113.540  95.180  1.00  0.00           H
ATOM    495  N9  A   A  16      82.140 112.880  95.600  1.00  0.00           N
ATOM    496  C8  A   A  16      83.150 112.300  96.340  1.00  0.00           C
ATOM    497  H8  A   A  16      82.960 111.640  97.180  1.00  0.00           H
ATOM    498  N7  A   A  16      84.350 112.640  95.960  1.00  0.00           N
ATOM    499  C5  A   A  16      84.120 113.420  94.820  1.00  0.00           C
ATOM    500  C6  A   A  16      84.950 114.060  93.870  1.00  0.00           C
ATOM    501  N6  A   A  16      86.260 114.130  93.920  1.00  0.00           N
ATOM    502  H61 A   A  16      86.770 113.710  94.680  1.00  0.00           H
ATOM    503  H62 A   A  16      86.760 114.710  93.260  1.00  0.00           H
ATOM    504  N1  A   A  16      84.410 114.680  92.820  1.00  0.00           N
ATOM    505  C2  A   A  16      83.090 114.710  92.710  1.00  0.00           C
ATOM    506  H2  A   A  16      82.710 115.230  91.840  1.00  0.00           H
ATOM    507  N3  A   A  16      82.180 114.200  93.530  1.00  0.00           N
ATOM    508  C4  A   A  16      82.780 113.550  94.580  1.00  0.00           C
ATOM    509  C3' A   A  16      80.160 110.550  96.480  1.00  0.00           C
ATOM    510  H3' A   A  16      81.160 110.210  96.740  1.00  0.00           H
ATOM    511  C2' A   A  16      80.240 111.400  95.210  1.00  0.00           C
ATOM    512 H2'1 A   A  16      80.990 110.990  94.530  1.00  0.00           H
ATOM    513  O2' A   A  16      78.980 111.480  94.560  1.00  0.00           O
ATOM    514 HO'2 A   A  16      78.860 110.600  94.180  1.00  0.00           H
ATOM    515  O3' A   A  16      79.280 109.440  96.360  1.00  0.00           O
ATOM    516  P   G   A  17      79.790 108.110  95.630  1.00  0.00           P
ATOM    517  O1P G   A  17      78.670 107.140  95.680  1.00  0.00           O
ATOM    518  O2P G   A  17      81.100 107.760  96.190  1.00  0.00           O
ATOM    519  O5' G   A  17      80.020 108.610  94.130  1.00  0.00           O
ATOM    520  C5' G   A  17      79.100 108.350  93.090  1.00  0.00           C
ATOM    521 H5'1 G   A  17      78.110 108.690  93.390  1.00  0.00           H
ATOM    522 H5'2 G   A  17      79.050 107.270  92.910  1.00  0.00           H
ATOM    523  C4' G   A  17      79.490 109.060  91.780  1.00  0.00           C
ATOM    524  H4' G   A  17      78.560 109.190  91.220  1.00  0.00           H
ATOM    525  O4' G   A  17      80.070 110.350  91.950  1.00  0.00           O
ATOM    526  C1' G   A  17      81.100 110.530  90.970  1.00  0.00           C
ATOM    527  H1' G   A  17      80.980 111.460  90.420  1.00  0.00           H
ATOM    528  N9  G   A  17      82.460 110.560  91.570  1.00  0.00           N
ATOM    529  C8  G   A  17      82.910 110.010  92.740  1.00  0.00           C
ATOM    530  H8  G   A  17      82.290 109.420  93.400  1.00  0.00           H
ATOM    531  N7  G   A  17      84.160 110.270  93.000  1.00  0.00           N
ATOM    532  C5  G   A  17      84.610 111.030  91.910  1.00  0.00           C
ATOM    533  C6  G   A  17      85.850 111.590  91.540  1.00  0.00           C
ATOM    534  O6  G   A  17      86.950 111.590  92.170  1.00  0.00           O
ATOM    535  N1  G   A  17      85.890 112.230  90.330  1.00  0.00           N
ATOM    536  H1  G   A  17      86.750 112.600  90.010  1.00  0.00           H
ATOM    537  C2  G   A  17      84.780 112.330  89.530  1.00  0.00           C
ATOM    538  N2  G   A  17      84.970 112.860  88.360  1.00  0.00           N
ATOM    539  H21 G   A  17      85.890 113.160  88.070  1.00  0.00           H
ATOM    540  H22 G   A  17      84.170 112.910  87.750  1.00  0.00           H
ATOM    541  N3  G   A  17      83.580 111.860  89.820  1.00  0.00           N
ATOM    542  C4  G   A  17      83.530 111.200  91.010  1.00  0.00           C
ATOM    543  C3' G   A  17      80.410 108.260  90.840  1.00  0.00           C
ATOM    544  H3' G   A  17      81.210 107.760  91.400  1.00  0.00           H
ATOM    545  C2' G   A  17      80.930 109.400  89.960  1.00  0.00           C
ATOM    546 H2'1 G   A  17      81.870 109.140  89.470  1.00  0.00           H
ATOM    547  O2' G   A  17      79.920 109.770  89.020  1.00  0.00           O
ATOM    548 HO'2 G   A  17      79.460 108.930  88.840  1.00  0.00           H
ATOM    549  O3' G   A  17      79.630 107.380  90.060  1.00  0.00           O
ATOM    550  P   U   A  18      80.240 106.190  89.200  1.00  0.00           P
ATOM    551  O1P U   A  18      79.050 105.570  88.600  1.00  0.00           O
ATOM    552  O2P U   A  18      81.120 105.390  90.080  1.00  0.00           O
ATOM    553  O5' U   A  18      81.150 106.830  88.060  1.00  0.00           O
ATOM    554  C5' U   A  18      80.630 107.340  86.850  1.00  0.00           C
ATOM    555 H5'1 U   A  18      79.830 108.050  87.050  1.00  0.00           H
ATOM    556 H5'2 U   A  18      80.230 106.520  86.250  1.00  0.00           H
ATOM    557  C4' U   A  18      81.710 108.080  86.050  1.00  0.00           C
ATOM    558  H4' U   A  18      81.230 108.510  85.170  1.00  0.00           H
ATOM    559  O4' U   A  18      82.310 109.150  86.780  1.00  0.00           O
ATOM    560  C1' U   A  18      83.690 109.220  86.450  1.00  0.00           C
ATOM    561  H1' U   A  18      83.940 110.230  86.120  1.00  0.00           H
ATOM    562  N1  U   A  18      84.580 108.900  87.610  1.00  0.00           N
ATOM    563  C6  U   A  18      84.200 108.040  88.610  1.00  0.00           C
ATOM    564  H6  U   A  18      83.280 107.490  88.540  1.00  0.00           H
ATOM    565  C5  U   A  18      84.990 107.860  89.720  1.00  0.00           C
ATOM    566  H5  U   A  18      84.680 107.190  90.500  1.00  0.00           H
ATOM    567  C4  U   A  18      86.240 108.560  89.860  1.00  0.00           C
ATOM    568  O4  U   A  18      86.980 108.510  90.850  1.00  0.00           O
ATOM    569  N3  U   A  18      86.580 109.340  88.790  1.00  0.00           N
ATOM    570  H3  U   A  18      87.500 109.750  88.800  1.00  0.00           H
ATOM    571  C2  U   A  18      85.820 109.540  87.650  1.00  0.00           C
ATOM    572  O2  U   A  18      86.240 110.260  86.750  1.00  0.00           O
ATOM    573  C3' U   A  18      82.850 107.200  85.530  1.00  0.00           C
ATOM    574  H3' U   A  18      83.170 106.520  86.310  1.00  0.00           H
ATOM    575  C2' U   A  18      83.920 108.270  85.270  1.00  0.00           C
ATOM    576 H2'1 U   A  18      84.920 107.830  85.280  1.00  0.00           H
ATOM    577  O2' U   A  18      83.690 109.000  84.060  1.00  0.00           O
ATOM    578 HO'2 U   A  18      83.620 108.330  83.360  1.00  0.00           H
ATOM    579  O3' U   A  18      82.470 106.530  84.350  1.00  0.00           O
ATOM    580  P   G   A  19      82.970 105.050  84.040  1.00  0.00           P
ATOM    581  O1P G   A  19      82.230 104.620  82.840  1.00  0.00           O
ATOM    582  O2P G   A  19      82.860 104.270  85.300  1.00  0.00           O
ATOM    583  O5' G   A  19      84.520 105.300  83.660  1.00  0.00           O
ATOM    584  C5' G   A  19      84.880 105.740  82.360  1.00  0.00           C
ATOM    585 H5'1 G   A  19      84.230 106.580  82.080  1.00  0.00           H
ATOM    586 H5'2 G   A  19      84.700 104.930  81.650  1.00  0.00           H
ATOM    587  C4' G   A  19      86.330 106.220  82.200  1.00  0.00           C
ATOM    588  H4' G   A  19      86.410 106.680  81.220  1.00  0.00           H
ATOM    589  O4' G   A  19      86.670 107.230  83.150  1.00  0.00           O
ATOM    590  C1' G   A  19      88.040 107.060  83.530  1.00  0.00           C
ATOM    591  H1' G   A  19      88.600 107.970  83.380  1.00  0.00           H
ATOM    592  N9  G   A  19      88.140 106.690  84.980  1.00  0.00           N
ATOM    593  C8  G   A  19      87.200 106.080  85.760  1.00  0.00           C
ATOM    594  H8  G   A  19      86.230 105.780  85.400  1.00  0.00           H
ATOM    595  N7  G   A  19      87.590 105.920  86.990  1.00  0.00           N
ATOM    596  C5  G   A  19      88.890 106.410  87.080  1.00  0.00           C
ATOM    597  C6  G   A  19      89.860 106.540  88.010  1.00  0.00           C
ATOM    598  O6  G   A  19      89.770 106.240  89.300  1.00  0.00           O
ATOM    599  N1  G   A  19      91.080 107.020  87.690  1.00  0.00           N
ATOM    600  H1  G   A  19      91.810 107.090  88.330  1.00  0.00           H
ATOM    601  C2  G   A  19      91.330 107.440  86.350  1.00  0.00           C
ATOM    602  N2  G   A  19      92.540 107.850  86.140  1.00  0.00           N
ATOM    603  H21 G   A  19      93.240 107.840  86.870  1.00  0.00           H
ATOM    604  H22 G   A  19      92.730 108.190  85.200  1.00  0.00           H
ATOM    605  N3  G   A  19      90.450 107.410  85.400  1.00  0.00           N
ATOM    606  C4  G   A  19      89.250 106.900  85.710  1.00  0.00           C
ATOM    607  C3' G   A  19      87.410 105.130  82.240  1.00  0.00           C
ATOM    608  H3' G   A  19      87.160 104.370  82.980  1.00  0.00           H
ATOM    609  C2' G   A  19      88.630 105.950  82.670  1.00  0.00           C
ATOM    610 H2'1 G   A  19      89.340 105.340  83.220  1.00  0.00           H
ATOM    611  O2' G   A  19      89.250 106.560  81.540  1.00  0.00           O
ATOM    612 HO'2 G   A  19      89.120 105.930  80.820  1.00  0.00           H
ATOM    613  O3' G   A  19      87.630 104.590  80.940  1.00  0.00           O
ATOM    614  P   G   A  20      88.330 103.170  80.720  1.00  0.00           P
ATOM    615  O1P G   A  20      88.290 102.910  79.270  1.00  0.00           O
ATOM    616  O2P G   A  20      87.710 102.190  81.630  1.00  0.00           O
ATOM    617  O5' G   A  20      89.870 103.330  81.140  1.00  0.00           O
ATOM    618  C5' G   A  20      90.870 103.620  80.180  1.00  0.00           C
ATOM    619 H5'1 G   A  20      90.670 104.600  79.730  1.00  0.00           H
ATOM    620 H5'2 G   A  20      90.830 102.870  79.390  1.00  0.00           H
ATOM    621  C4' G   A  20      92.300 103.630  80.750  1.00  0.00           C
ATOM    622  H4' G   A  20      92.960 103.900  79.930  1.00  0.00           H
ATOM    623  O4' G   A  20      92.470 104.620  81.750  1.00  0.00           O
ATOM    624  C1' G   A  20      93.260 104.100  82.810  1.00  0.00           C
ATOM    625  H1' G   A  20      94.110 104.750  83.020  1.00  0.00           H
ATOM    626  N9  G   A  20      92.470 103.970  84.070  1.00  0.00           N
ATOM    627  C8  G   A  20      91.150 103.640  84.210  1.00  0.00           C
ATOM    628  H8  G   A  20      90.490 103.450  83.380  1.00  0.00           H
ATOM    629  N7  G   A  20      90.750 103.580  85.440  1.00  0.00           N
ATOM    630  C5  G   A  20      91.890 103.820  86.210  1.00  0.00           C
ATOM    631  C6  G   A  20      92.160 103.820  87.560  1.00  0.00           C
ATOM    632  O6  G   A  20      91.350 103.570  88.520  1.00  0.00           O
ATOM    633  N1  G   A  20      93.430 104.100  87.960  1.00  0.00           N
ATOM    634  H1  G   A  20      93.670 104.110  88.920  1.00  0.00           H
ATOM    635  C2  G   A  20      94.440 104.320  87.020  1.00  0.00           C
ATOM    636  N2  G   A  20      95.630 104.440  87.520  1.00  0.00           N
ATOM    637  H21 G   A  20      95.790 104.340  88.520  1.00  0.00           H
ATOM    638  H22 G   A  20      96.400 104.420  86.870  1.00  0.00           H
ATOM    639  N3  G   A  20      94.260 104.350  85.720  1.00  0.00           N
ATOM    640  C4  G   A  20      93.000 104.090  85.320  1.00  0.00           C
ATOM    641  C3' G   A  20      92.800 102.270  81.270  1.00  0.00           C
ATOM    642  H3' G   A  20      91.980 101.700  81.710  1.00  0.00           H
ATOM    643  C2' G   A  20      93.790 102.740  82.370  1.00  0.00           C
ATOM    644 H2'1 G   A  20      93.770 102.040  83.200  1.00  0.00           H
ATOM    645  O2' G   A  20      95.120 102.890  81.890  1.00  0.00           O
ATOM    646 HO'2 G   A  20      95.420 101.990  81.710  1.00  0.00           H
ATOM    647  O3' G   A  20      93.450 101.560  80.210  1.00  0.00           O
ATOM    648  P   G   A  21      93.990 100.050  80.350  1.00  0.00           P
ATOM    649  O1P G   A  21      94.890  99.880  79.180  1.00  0.00           O
ATOM    650  O2P G   A  21      92.840  99.140  80.510  1.00  0.00           O
ATOM    651  O5' G   A  21      94.870 100.010  81.700  1.00  0.00           O
ATOM    652  C5' G   A  21      96.240  99.640  81.680  1.00  0.00           C
ATOM    653 H5'1 G   A  21      96.770 100.340  81.050  1.00  0.00           H
ATOM    654 H5'2 G   A  21      96.350  98.640  81.270  1.00  0.00           H
ATOM    655  C4' G   A  21      96.940  99.680  83.050  1.00  0.00           C
ATOM    656  H4' G   A  21      98.010  99.690  82.850  1.00  0.00           H
ATOM    657  O4' G   A  21      96.620 100.890  83.740  1.00  0.00           O
ATOM    658  C1' G   A  21      96.590 100.610  85.140  1.00  0.00           C
ATOM    659  H1' G   A  21      97.180 101.330  85.710  1.00  0.00           H
ATOM    660  N9  G   A  21      95.200 100.630  85.690  1.00  0.00           N
ATOM    661  C8  G   A  21      94.020 100.270  85.100  1.00  0.00           C
ATOM    662  H8  G   A  21      93.930 100.020  84.060  1.00  0.00           H
ATOM    663  N7  G   A  21      93.010 100.240  85.930  1.00  0.00           N
ATOM    664  C5  G   A  21      93.550 100.560  87.170  1.00  0.00           C
ATOM    665  C6  G   A  21      93.040 100.620  88.480  1.00  0.00           C
ATOM    666  O6  G   A  21      91.850 100.410  88.860  1.00  0.00           O
ATOM    667  N1  G   A  21      93.940 100.920  89.460  1.00  0.00           N
ATOM    668  H1  G   A  21      93.650 100.870  90.420  1.00  0.00           H
ATOM    669  C2  G   A  21      95.280 101.110  89.200  1.00  0.00           C
ATOM    670  N2  G   A  21      96.070 101.200  90.230  1.00  0.00           N
ATOM    671  H21 G   A  21      95.710 101.010  91.170  1.00  0.00           H
ATOM    672  H22 G   A  21      97.040 101.330  90.040  1.00  0.00           H
ATOM    673  N3  G   A  21      95.820 101.090  88.000  1.00  0.00           N
ATOM    674  C4  G   A  21      94.940 100.810  87.010  1.00  0.00           C
ATOM    675  C3' G   A  21      96.700  98.520  84.030  1.00  0.00           C
ATOM    676  H3' G   A  21      95.640  98.280  84.070  1.00  0.00           H
ATOM    677  C2' G   A  21      97.170  99.210  85.310  1.00  0.00           C
ATOM    678 H2'1 G   A  21      96.760  98.720  86.190  1.00  0.00           H
ATOM    679  O2' G   A  21      98.590  99.280  85.370  1.00  0.00           O
ATOM    680 HO'2 G   A  21      98.900  98.380  85.150  1.00  0.00           H
ATOM    681  O3' G   A  21      97.480  97.350  83.800  1.00  0.00           O
ATOM    682  P   U   A  22      97.160  95.970  84.560  1.00  0.00           P
ATOM    683  O1P U   A  22      96.950  94.970  83.490  1.00  0.00           O
ATOM    684  O2P U   A  22      96.100  96.210  85.550  1.00  0.00           O
ATOM    685  O5' U   A  22      98.520  95.610  85.360  1.00  0.00           O
ATOM    686  C5' U   A  22      98.560  94.630  86.410  1.00  0.00           C
ATOM    687 H5'1 U   A  22      98.490  93.630  85.980  1.00  0.00           H
ATOM    688 H5'2 U   A  22      97.700  94.760  87.080  1.00  0.00           H
ATOM    689  C4' U   A  22      99.870  94.740  87.240  1.00  0.00           C
ATOM    690  H4' U   A  22     100.680  94.400  86.590  1.00  0.00           H
ATOM    691  O4' U   A  22     100.120  96.100  87.600  1.00  0.00           O
ATOM    692  C1' U   A  22      99.890  96.290  88.990  1.00  0.00           C
ATOM    693  H1' U   A  22     100.570  97.050  89.390  1.00  0.00           H
ATOM    694  N1  U   A  22      98.490  96.710  89.320  1.00  0.00           N
ATOM    695  C6  U   A  22      97.610  97.090  88.330  1.00  0.00           C
ATOM    696  H6  U   A  22      97.890  97.000  87.290  1.00  0.00           H
ATOM    697  C5  U   A  22      96.380  97.570  88.630  1.00  0.00           C
ATOM    698  H5  U   A  22      95.690  97.850  87.850  1.00  0.00           H
ATOM    699  C4  U   A  22      95.940  97.740  89.990  1.00  0.00           C
ATOM    700  O4  U   A  22      94.860  98.200  90.300  1.00  0.00           O
ATOM    701  N3  U   A  22      96.850  97.350  90.940  1.00  0.00           N
ATOM    702  H3  U   A  22      96.540  97.380  91.890  1.00  0.00           H
ATOM    703  C2  U   A  22      98.150  96.930  90.670  1.00  0.00           C
ATOM    704  O2  U   A  22      98.960  96.850  91.580  1.00  0.00           O
ATOM    705  C3' U   A  22      99.910  93.900  88.550  1.00  0.00           C
ATOM    706  H3' U   A  22      98.930  93.490  88.780  1.00  0.00           H
ATOM    707  C2' U   A  22     100.330  94.960  89.580  1.00  0.00           C
ATOM    708 H2'1 U   A  22      99.870  94.750  90.560  1.00  0.00           H
ATOM    709  O2' U   A  22     101.750  94.990  89.660  1.00  0.00           O
ATOM    710 HO'2 U   A  22     101.990  94.100  89.350  1.00  0.00           H
ATOM    711  O3' U   A  22     100.930  92.890  88.550  1.00  0.00           O
ATOM    712  P   U   A  23     101.080  91.830  89.760  1.00  0.00           P
ATOM    713  O1P U   A  23     100.370  92.320  90.950  1.00  0.00           O
ATOM    714  O2P U   A  23     102.540  91.580  89.890  1.00  0.00           O
ATOM    715  O5' U   A  23     100.370  90.540  89.160  1.00  0.00           O
ATOM    716  C5' U   A  23     100.130  89.350  89.900  1.00  0.00           C
ATOM    717 H5'1 U   A  23     100.980  89.130  90.550  1.00  0.00           H
ATOM    718 H5'2 U   A  23     100.080  88.550  89.170  1.00  0.00           H
ATOM    719  C4' U   A  23      98.830  89.300  90.730  1.00  0.00           C
ATOM    720  H4' U   A  23      99.080  89.460  91.780  1.00  0.00           H
ATOM    721  O4' U   A  23      97.870  90.270  90.360  1.00  0.00           O
ATOM    722  C1' U   A  23      96.560  89.750  90.530  1.00  0.00           C
ATOM    723  H1' U   A  23      96.120  90.250  91.390  1.00  0.00           H
ATOM    724  N1  U   A  23      95.700  90.000  89.340  1.00  0.00           N
ATOM    725  C6  U   A  23      94.370  90.280  89.550  1.00  0.00           C
ATOM    726  H6  U   A  23      93.980  90.250  90.550  1.00  0.00           H
ATOM    727  C5  U   A  23      93.530  90.540  88.520  1.00  0.00           C
ATOM    728  H5  U   A  23      92.490  90.730  88.720  1.00  0.00           H
ATOM    729  C4  U   A  23      93.980  90.510  87.150  1.00  0.00           C
ATOM    730  O4  U   A  23      93.260  90.690  86.170  1.00  0.00           O
ATOM    731  N3  U   A  23      95.300  90.190  87.000  1.00  0.00           N
ATOM    732  H3  U   A  23      95.640  90.060  86.060  1.00  0.00           H
ATOM    733  C2  U   A  23      96.190  89.910  88.020  1.00  0.00           C
ATOM    734  O2  U   A  23      97.320  89.560  87.710  1.00  0.00           O
ATOM    735  C3' U   A  23      98.140  87.930  90.610  1.00  0.00           C
ATOM    736  H3' U   A  23      98.230  87.570  89.580  1.00  0.00           H
ATOM    737  C2' U   A  23      96.670  88.260  90.890  1.00  0.00           C
ATOM    738 H2'1 U   A  23      96.020  87.650  90.250  1.00  0.00           H
ATOM    739  O2' U   A  23      96.340  88.060  92.260  1.00  0.00           O
ATOM    740 HO'2 U   A  23      96.530  87.120  92.460  1.00  0.00           H
ATOM    741  O3' U   A  23      98.690  87.000  91.540  1.00  0.00           O
ATOM    742  P   A   A  24      98.400  85.440  91.460  1.00  0.00           P
ATOM    743  O1P A   A  24      99.630  84.770  91.950  1.00  0.00           O
ATOM    744  O2P A   A  24      97.880  85.130  90.120  1.00  0.00           O
ATOM    745  O5' A   A  24      97.210  85.140  92.510  1.00  0.00           O
ATOM    746  C5' A   A  24      96.430  83.950  92.380  1.00  0.00           C
ATOM    747 H5'1 A   A  24      97.110  83.130  92.120  1.00  0.00           H
ATOM    748 H5'2 A   A  24      95.720  84.080  91.560  1.00  0.00           H
ATOM    749  C4' A   A  24      95.670  83.540  93.650  1.00  0.00           C
ATOM    750  H4' A   A  24      96.350  83.620  94.500  1.00  0.00           H
ATOM    751  O4' A   A  24      94.500  84.330  93.890  1.00  0.00           O
ATOM    752  C1' A   A  24      93.460  83.500  94.420  1.00  0.00           C
ATOM    753  H1' A   A  24      93.100  83.860  95.390  1.00  0.00           H
ATOM    754  N9  A   A  24      92.310  83.420  93.480  1.00  0.00           N
ATOM    755  C8  A   A  24      92.220  83.840  92.170  1.00  0.00           C
ATOM    756  H8  A   A  24      93.000  84.400  91.670  1.00  0.00           H
ATOM    757  N7  A   A  24      91.100  83.500  91.570  1.00  0.00           N
ATOM    758  C5  A   A  24      90.380  82.850  92.590  1.00  0.00           C
ATOM    759  C6  A   A  24      89.110  82.240  92.690  1.00  0.00           C
ATOM    760  N6  A   A  24      88.220  82.140  91.720  1.00  0.00           N
ATOM    761  H61 A   A  24      88.450  82.510  90.800  1.00  0.00           H
ATOM    762  H62 A   A  24      87.420  81.560  91.890  1.00  0.00           H
ATOM    763  N1  A   A  24      88.680  81.720  93.840  1.00  0.00           N
ATOM    764  C2  A   A  24      89.510  81.750  94.880  1.00  0.00           C
ATOM    765  H2  A   A  24      89.140  81.310  95.790  1.00  0.00           H
ATOM    766  N3  A   A  24      90.720  82.280  94.940  1.00  0.00           N
ATOM    767  C4  A   A  24      91.110  82.820  93.750  1.00  0.00           C
ATOM    768  C3' A   A  24      95.180  82.080  93.580  1.00  0.00           C
ATOM    769  H3' A   A  24      94.790  81.850  92.580  1.00  0.00           H
ATOM    770  C2' A   A  24      94.060  82.100  94.610  1.00  0.00           C
ATOM    771 H2'1 A   A  24      93.330  81.320  94.420  1.00  0.00           H
ATOM    772  O2' A   A  24      94.650  81.940  95.900  1.00  0.00           O
ATOM    773 HO'2 A   A  24      95.430  81.390  95.680  1.00  0.00           H
ATOM    774  O3' A   A  24      96.140  81.120  94.020  1.00  0.00           O
ATOM    775  P   U   A  25      96.180  79.650  93.420  1.00  0.00           P
ATOM    776  O1P U   A  25      97.070  78.860  94.290  1.00  0.00           O
ATOM    777  O2P U   A  25      96.480  79.750  91.980  1.00  0.00           O
ATOM    778  O5' U   A  25      94.720  79.000  93.580  1.00  0.00           O
ATOM    779  C5' U   A  25      94.450  77.740  92.970  1.00  0.00           C
ATOM    780 H5'1 U   A  25      95.270  77.050  93.200  1.00  0.00           H
ATOM    781 H5'2 U   A  25      94.430  77.870  91.880  1.00  0.00           H
ATOM    782  C4' U   A  25      93.140  77.060  93.400  1.00  0.00           C
ATOM    783  H4' U   A  25      93.010  76.170  92.790  1.00  0.00           H
ATOM    784  O4' U   A  25      93.240  76.680  94.770  1.00  0.00           O
ATOM    785  C1' U   A  25      92.210  77.340  95.490  1.00  0.00           C
ATOM    786  H1' U   A  25      91.350  76.670  95.550  1.00  0.00           H
ATOM    787  N1  U   A  25      92.640  77.740  96.850  1.00  0.00           N
ATOM    788  C6  U   A  25      93.760  78.540  97.030  1.00  0.00           C
ATOM    789  H6  U   A  25      94.380  78.780  96.170  1.00  0.00           H
ATOM    790  C5  U   A  25      94.060  79.020  98.270  1.00  0.00           C
ATOM    791  H5  U   A  25      94.930  79.660  98.400  1.00  0.00           H
ATOM    792  C4  U   A  25      93.240  78.730  99.420  1.00  0.00           C
ATOM    793  O4  U   A  25      93.420  79.140 100.560  1.00  0.00           O
ATOM    794  N3  U   A  25      92.190  77.890  99.160  1.00  0.00           N
ATOM    795  H3  U   A  25      91.530  77.760  99.910  1.00  0.00           H
ATOM    796  C2  U   A  25      91.830  77.390  97.930  1.00  0.00           C
ATOM    797  O2  U   A  25      90.830  76.680  97.850  1.00  0.00           O
ATOM    798  C3' U   A  25      91.890  77.960  93.240  1.00  0.00           C
ATOM    799  H3' U   A  25      92.030  78.730  92.480  1.00  0.00           H
ATOM    800  C2' U   A  25      91.780  78.550  94.650  1.00  0.00           C
ATOM    801 H2'1 U   A  25      92.470  79.380  94.770  1.00  0.00           H
ATOM    802  O2' U   A  25      90.450  78.920  94.950  1.00  0.00           O
ATOM    803 HO'2 U   A  25      89.920  78.450  94.290  1.00  0.00           H
ATOM    804  O3' U   A  25      90.690  77.220  93.030  1.00  0.00           O
ATOM    805  P   C   A  26      90.400  76.410  91.690  1.00  0.00           P
ATOM    806  O1P C   A  26      90.250  75.000  92.100  1.00  0.00           O
ATOM    807  O2P C   A  26      91.410  76.820  90.690  1.00  0.00           O
ATOM    808  O5' C   A  26      88.950  77.000  91.310  1.00  0.00           O
ATOM    809  C5' C   A  26      87.850  76.870  92.190  1.00  0.00           C
ATOM    810 H5'1 C   A  26      88.090  77.370  93.130  1.00  0.00           H
ATOM    811 H5'2 C   A  26      87.690  75.810  92.390  1.00  0.00           H
ATOM    812  C4' C   A  26      86.550  77.460  91.630  1.00  0.00           C
ATOM    813  H4' C   A  26      85.820  77.440  92.440  1.00  0.00           H
ATOM    814  O4' C   A  26      86.710  78.830  91.240  1.00  0.00           O
ATOM    815  C1' C   A  26      86.240  79.020  89.910  1.00  0.00           C
ATOM    816  H1' C   A  26      85.430  79.750  89.940  1.00  0.00           H
ATOM    817  N1  C   A  26      87.290  79.560  88.980  1.00  0.00           N
ATOM    818  C6  C   A  26      88.630  79.510  89.260  1.00  0.00           C
ATOM    819  H6  C   A  26      88.990  79.040  90.170  1.00  0.00           H
ATOM    820  C5  C   A  26      89.530  80.050  88.390  1.00  0.00           C
ATOM    821  H5  C   A  26      90.590  80.000  88.610  1.00  0.00           H
ATOM    822  C4  C   A  26      89.030  80.630  87.210  1.00  0.00           C
ATOM    823  N4  C   A  26      89.820  81.170  86.330  1.00  0.00           N
ATOM    824  H41 C   A  26      90.820  81.150  86.510  1.00  0.00           H
ATOM    825  H42 C   A  26      89.430  81.630  85.530  1.00  0.00           H
ATOM    826  N3  C   A  26      87.740  80.710  86.910  1.00  0.00           N
ATOM    827  C2  C   A  26      86.860  80.180  87.800  1.00  0.00           C
ATOM    828  O2  C   A  26      85.660  80.280  87.510  1.00  0.00           O
ATOM    829  C3' C   A  26      85.980  76.640  90.470  1.00  0.00           C
ATOM    830  H3' C   A  26      86.740  75.950  90.110  1.00  0.00           H
ATOM    831  C2' C   A  26      85.660  77.700  89.400  1.00  0.00           C
ATOM    832 H2'1 C   A  26      86.100  77.420  88.450  1.00  0.00           H
ATOM    833  O2' C   A  26      84.250  77.830  89.290  1.00  0.00           O
ATOM    834 HO'2 C   A  26      83.940  77.160  89.920  1.00  0.00           H
ATOM    835  O3' C   A  26      84.770  75.950  90.840  1.00  0.00           O
ATOM    836  P   A   A  27      84.400  74.520  90.230  1.00  0.00           P
ATOM    837  O1P A   A  27      82.920  74.460  90.190  1.00  0.00           O
ATOM    838  O2P A   A  27      85.100  73.530  91.080  1.00  0.00           O
ATOM    839  O5' A   A  27      84.970  74.490  88.730  1.00  0.00           O
ATOM    840  C5' A   A  27      84.090  74.560  87.610  1.00  0.00           C
ATOM    841 H5'1 A   A  27      83.360  75.340  87.790  1.00  0.00           H
ATOM    842 H5'2 A   A  27      83.570  73.610  87.510  1.00  0.00           H
ATOM    843  C4' A   A  27      84.780  74.880  86.270  1.00  0.00           C
ATOM    844  H4' A   A  27      83.980  75.000  85.540  1.00  0.00           H
ATOM    845  O4' A   A  27      85.450  76.130  86.330  1.00  0.00           O
ATOM    846  C1' A   A  27      86.620  76.070  85.520  1.00  0.00           C
ATOM    847  H1' A   A  27      86.630  76.880  84.780  1.00  0.00           H
ATOM    848  N9  A   A  27      87.830  76.220  86.350  1.00  0.00           N
ATOM    849  C8  A   A  27      88.060  75.780  87.630  1.00  0.00           C
ATOM    850  H8  A   A  27      87.360  75.180  88.180  1.00  0.00           H
ATOM    851  N7  A   A  27      89.180  76.210  88.130  1.00  0.00           N
ATOM    852  C5  A   A  27      89.790  76.880  87.070  1.00  0.00           C
ATOM    853  C6  A   A  27      91.030  77.540  86.880  1.00  0.00           C
ATOM    854  N6  A   A  27      91.950  77.710  87.810  1.00  0.00           N
ATOM    855  H61 A   A  27      91.780  77.320  88.740  1.00  0.00           H
ATOM    856  H62 A   A  27      92.810  78.150  87.530  1.00  0.00           H
ATOM    857  N1  A   A  27      91.340  78.070  85.690  1.00  0.00           N
ATOM    858  C2  A   A  27      90.450  77.970  84.710  1.00  0.00           C
ATOM    859  H2  A   A  27      90.740  78.400  83.770  1.00  0.00           H
ATOM    860  N3  A   A  27      89.240  77.410  84.740  1.00  0.00           N
ATOM    861  C4  A   A  27      88.980  76.870  85.970  1.00  0.00           C
ATOM    862  C3' A   A  27      85.720  73.830  85.660  1.00  0.00           C
ATOM    863  H3' A   A  27      86.300  73.330  86.440  1.00  0.00           H
ATOM    864  C2' A   A  27      86.620  74.740  84.790  1.00  0.00           C
ATOM    865 H2'1 A   A  27      87.620  74.330  84.750  1.00  0.00           H
ATOM    866  O2' A   A  27      86.130  74.980  83.470  1.00  0.00           O
ATOM    867 HO'2 A   A  27      86.850  74.700  82.880  1.00  0.00           H
ATOM    868  O3' A   A  27      84.970  72.920  84.870  1.00  0.00           O
ATOM    869  P   G   A  28      85.610  71.700  84.070  1.00  0.00           P
ATOM    870  O1P G   A  28      84.600  71.470  83.000  1.00  0.00           O
ATOM    871  O2P G   A  28      85.860  70.610  85.020  1.00  0.00           O
ATOM    872  O5' G   A  28      86.970  72.170  83.360  1.00  0.00           O
ATOM    873  C5' G   A  28      87.150  72.110  81.950  1.00  0.00           C
ATOM    874 H5'1 G   A  28      86.260  72.510  81.470  1.00  0.00           H
ATOM    875 H5'2 G   A  28      87.260  71.070  81.640  1.00  0.00           H
ATOM    876  C4' G   A  28      88.340  72.930  81.410  1.00  0.00           C
ATOM    877  H4' G   A  28      88.070  73.240  80.400  1.00  0.00           H
ATOM    878  O4' G   A  28      88.560  74.130  82.150  1.00  0.00           O
ATOM    879  C1' G   A  28      89.950  74.440  82.120  1.00  0.00           C
ATOM    880  H1' G   A  28      90.120  75.460  81.760  1.00  0.00           H
ATOM    881  N9  G   A  28      90.580  74.350  83.460  1.00  0.00           N
ATOM    882  C8  G   A  28      90.130  73.690  84.570  1.00  0.00           C
ATOM    883  H8  G   A  28      89.240  73.070  84.580  1.00  0.00           H
ATOM    884  N7  G   A  28      90.870  73.870  85.620  1.00  0.00           N
ATOM    885  C5  G   A  28      91.950  74.630  85.170  1.00  0.00           C
ATOM    886  C6  G   A  28      93.140  75.110  85.830  1.00  0.00           C
ATOM    887  O6  G   A  28      93.510  75.030  87.000  1.00  0.00           O
ATOM    888  N1  G   A  28      93.980  75.790  84.980  1.00  0.00           N
ATOM    889  H1  G   A  28      94.710  76.290  85.460  1.00  0.00           H
ATOM    890  C2  G   A  28      93.710  76.060  83.680  1.00  0.00           C
ATOM    891  N2  G   A  28      94.580  76.790  83.030  1.00  0.00           N
ATOM    892  H21 G   A  28      95.320  77.220  83.540  1.00  0.00           H
ATOM    893  H22 G   A  28      94.250  77.180  82.150  1.00  0.00           H
ATOM    894  N3  G   A  28      92.620  75.650  83.020  1.00  0.00           N
ATOM    895  C4  G   A  28      91.780  74.920  83.830  1.00  0.00           C
ATOM    896  C3' G   A  28      89.690  72.200  81.250  1.00  0.00           C
ATOM    897  H3' G   A  28      89.910  71.610  82.140  1.00  0.00           H
ATOM    898  C2' G   A  28      90.610  73.440  81.180  1.00  0.00           C
ATOM    899 H2'1 G   A  28      91.620  73.180  81.520  1.00  0.00           H
ATOM    900  O2' G   A  28      90.660  74.010  79.890  1.00  0.00           O
ATOM    901 HO'2 G   A  28      91.200  73.360  79.390  1.00  0.00           H
ATOM    902  O3' G   A  28      89.700  71.390  80.060  1.00  0.00           O
ATOM    903  P   A   A  29      91.030  70.770  79.420  1.00  0.00           P
ATOM    904  O1P A   A  29      91.970  71.870  79.150  1.00  0.00           O
ATOM    905  O2P A   A  29      90.580  69.990  78.250  1.00  0.00           O
ATOM    906  O5' A   A  29      91.640  69.760  80.510  1.00  0.00           O
ATOM    907  C5' A   A  29      91.940  68.410  80.180  1.00  0.00           C
ATOM    908 H5'1 A   A  29      92.620  68.390  79.330  1.00  0.00           H
ATOM    909 H5'2 A   A  29      91.020  67.900  79.890  1.00  0.00           H
ATOM    910  C4' A   A  29      92.580  67.610  81.320  1.00  0.00           C
ATOM    911  H4' A   A  29      92.690  66.580  80.990  1.00  0.00           H
ATOM    912  O4' A   A  29      93.880  68.120  81.590  1.00  0.00           O
ATOM    913  C1' A   A  29      93.930  68.620  82.920  1.00  0.00           C
ATOM    914  H1' A   A  29      94.460  67.930  83.570  1.00  0.00           H
ATOM    915  N9  A   A  29      94.620  69.940  82.910  1.00  0.00           N
ATOM    916  C8  A   A  29      94.180  71.140  82.410  1.00  0.00           C
ATOM    917  H8  A   A  29      93.180  71.270  82.010  1.00  0.00           H
ATOM    918  N7  A   A  29      95.080  72.090  82.400  1.00  0.00           N
ATOM    919  C5  A   A  29      96.190  71.480  83.020  1.00  0.00           C
ATOM    920  C6  A   A  29      97.500  71.880  83.380  1.00  0.00           C
ATOM    921  N6  A   A  29      98.020  73.070  83.150  1.00  0.00           N
ATOM    922  H61 A   A  29      97.430  73.800  82.780  1.00  0.00           H
ATOM    923  H62 A   A  29      98.930  73.230  83.550  1.00  0.00           H
ATOM    924  N1  A   A  29      98.370  71.050  83.950  1.00  0.00           N
ATOM    925  C2  A   A  29      97.940  69.820  84.200  1.00  0.00           C
ATOM    926  H2  A   A  29      98.660  69.170  84.680  1.00  0.00           H
ATOM    927  N3  A   A  29      96.770  69.270  83.910  1.00  0.00           N
ATOM    928  C4  A   A  29      95.910  70.170  83.330  1.00  0.00           C
ATOM    929  C3' A   A  29      91.750  67.610  82.610  1.00  0.00           C
ATOM    930  H3' A   A  29      90.730  67.950  82.420  1.00  0.00           H
ATOM    931  C2' A   A  29      92.490  68.670  83.420  1.00  0.00           C
ATOM    932 H2'1 A   A  29      92.050  69.640  83.150  1.00  0.00           H
ATOM    933  O2' A   A  29      92.410  68.490  84.820  1.00  0.00           O
ATOM    934 HO'2 A   A  29      91.960  69.280  85.170  1.00  0.00           H
ATOM    935  O3' A   A  29      91.720  66.290  83.170  1.00  0.00           O
ATOM    936  P   A   A  30      90.540  65.290  82.790  1.00  0.00           P
ATOM    937  O1P A   A  30      90.280  65.460  81.340  1.00  0.00           O
ATOM    938  O2P A   A  30      89.410  65.510  83.730  1.00  0.00           O
ATOM    939  O5' A   A  30      91.080  63.800  82.990  1.00  0.00           O
ATOM    940  C5' A   A  30      91.520  63.300  84.250  1.00  0.00           C
ATOM    941 H5'1 A   A  30      90.990  63.800  85.060  1.00  0.00           H
ATOM    942 H5'2 A   A  30      92.580  63.510  84.370  1.00  0.00           H
ATOM    943  C4' A   A  30      91.310  61.770  84.410  1.00  0.00           C
ATOM    944  H4' A   A  30      92.060  61.370  85.100  1.00  0.00           H
ATOM    945  O4' A   A  30      90.010  61.580  84.980  1.00  0.00           O
ATOM    946  C1' A   A  30      89.180  60.900  84.070  1.00  0.00           C
ATOM    947  H1' A   A  30      89.100  59.860  84.400  1.00  0.00           H
ATOM    948  N9  A   A  30      87.830  61.520  84.000  1.00  0.00           N
ATOM    949  C8  A   A  30      87.470  62.700  83.410  1.00  0.00           C
ATOM    950  H8  A   A  30      88.200  63.440  83.120  1.00  0.00           H
ATOM    951  N7  A   A  30      86.190  62.820  83.160  1.00  0.00           N
ATOM    952  C5  A   A  30      85.660  61.660  83.750  1.00  0.00           C
ATOM    953  C6  A   A  30      84.360  61.110  83.890  1.00  0.00           C
ATOM    954  N6  A   A  30      83.260  61.620  83.380  1.00  0.00           N
ATOM    955  H61 A   A  30      83.330  62.480  82.860  1.00  0.00           H
ATOM    956  H62 A   A  30      82.460  61.020  83.340  1.00  0.00           H
ATOM    957  N1  A   A  30      84.140  59.950  84.520  1.00  0.00           N
ATOM    958  C2  A   A  30      85.210  59.320  84.990  1.00  0.00           C
ATOM    959  H2  A   A  30      85.030  58.380  85.500  1.00  0.00           H
ATOM    960  N3  A   A  30      86.490  59.690  84.920  1.00  0.00           N
ATOM    961  C4  A   A  30      86.650  60.880  84.290  1.00  0.00           C
ATOM    962  C3' A   A  30      91.360  61.010  83.070  1.00  0.00           C
ATOM    963  H3' A   A  30      91.890  61.590  82.320  1.00  0.00           H
ATOM    964  C2' A   A  30      89.880  60.940  82.710  1.00  0.00           C
ATOM    965 H2'1 A   A  30      89.610  61.850  82.170  1.00  0.00           H
ATOM    966  O2' A   A  30      89.600  59.790  81.920  1.00  0.00           O
ATOM    967 HO'2 A   A  30      90.270  59.150  82.230  1.00  0.00           H
ATOM    968  O3' A   A  30      91.860  59.680  83.110  1.00  0.00           O
ATOM    969  P   C   A  31      93.440  59.410  83.100  1.00  0.00           P
ATOM    970  O1P C   A  31      93.670  58.000  82.710  1.00  0.00           O
ATOM    971  O2P C   A  31      93.980  59.900  84.380  1.00  0.00           O
ATOM    972  O5' C   A  31      93.940  60.350  81.900  1.00  0.00           O
ATOM    973  C5' C   A  31      93.550  60.070  80.570  1.00  0.00           C
ATOM    974 H5'1 C   A  31      92.460  60.020  80.510  1.00  0.00           H
ATOM    975 H5'2 C   A  31      93.950  59.100  80.270  1.00  0.00           H
ATOM    976  C4' C   A  31      94.040  61.130  79.570  1.00  0.00           C
ATOM    977  H4' C   A  31      93.660  60.870  78.590  1.00  0.00           H
ATOM    978  O4' C   A  31      93.570  62.450  79.880  1.00  0.00           O
ATOM    979  C1' C   A  31      94.620  63.390  79.650  1.00  0.00           C
ATOM    980  H1' C   A  31      94.300  64.110  78.900  1.00  0.00           H
ATOM    981  N1  C   A  31      95.020  64.170  80.860  1.00  0.00           N
ATOM    982  C6  C   A  31      94.580  63.840  82.120  1.00  0.00           C
ATOM    983  H6  C   A  31      93.930  62.990  82.270  1.00  0.00           H
ATOM    984  C5  C   A  31      94.970  64.580  83.180  1.00  0.00           C
ATOM    985  H5  C   A  31      94.620  64.340  84.170  1.00  0.00           H
ATOM    986  C4  C   A  31      95.860  65.660  82.960  1.00  0.00           C
ATOM    987  N4  C   A  31      96.280  66.360  83.970  1.00  0.00           N
ATOM    988  H41 C   A  31      95.920  66.150  84.900  1.00  0.00           H
ATOM    989  H42 C   A  31      96.740  67.240  83.780  1.00  0.00           H
ATOM    990  N3  C   A  31      96.310  65.990  81.760  1.00  0.00           N
ATOM    991  C2  C   A  31      95.860  65.280  80.690  1.00  0.00           C
ATOM    992  O2  C   A  31      96.220  65.630  79.560  1.00  0.00           O
ATOM    993  C3' C   A  31      95.560  61.160  79.460  1.00  0.00           C
ATOM    994  H3' C   A  31      96.020  60.920  80.420  1.00  0.00           H
ATOM    995  C2' C   A  31      95.810  62.620  79.070  1.00  0.00           C
ATOM    996 H2'1 C   A  31      96.770  62.960  79.470  1.00  0.00           H
ATOM    997  O2' C   A  31      95.760  62.760  77.660  1.00  0.00           O
ATOM    998 HO'2 C   A  31      95.950  61.870  77.320  1.00  0.00           H
ATOM    999  O3' C   A  31      96.050  60.360  78.390  1.00  0.00           O
ATOM   1000  P   U   A  32      97.250  59.330  78.590  1.00  0.00           P
ATOM   1001  O1P U   A  32      97.680  58.980  77.220  1.00  0.00           O
ATOM   1002  O2P U   A  32      96.800  58.260  79.490  1.00  0.00           O
ATOM   1003  O5' U   A  32      98.400  60.180  79.310  1.00  0.00           O
ATOM   1004  C5' U   A  32      99.430  60.820  78.570  1.00  0.00           C
ATOM   1005 H5'1 U   A  32      99.010  61.310  77.700  1.00  0.00           H
ATOM   1006 H5'2 U   A  32     100.140  60.060  78.220  1.00  0.00           H
ATOM   1007  C4' U   A  32     100.190  61.860  79.400  1.00  0.00           C
ATOM   1008  H4' U   A  32     100.860  62.400  78.730  1.00  0.00           H
ATOM   1009  O4' U   A  32      99.290  62.810  79.980  1.00  0.00           O
ATOM   1010  C1' U   A  32      99.770  63.190  81.270  1.00  0.00           C
ATOM   1011  H1' U   A  32     100.000  64.250  81.260  1.00  0.00           H
ATOM   1012  N1  U   A  32      98.770  62.920  82.340  1.00  0.00           N
ATOM   1013  C6  U   A  32      97.930  61.830  82.290  1.00  0.00           C
ATOM   1014  H6  U   A  32      97.990  61.140  81.450  1.00  0.00           H
ATOM   1015  C5  U   A  32      97.020  61.610  83.270  1.00  0.00           C
ATOM   1016  H5  U   A  32      96.340  60.770  83.220  1.00  0.00           H
ATOM   1017  C4  U   A  32      96.920  62.480  84.410  1.00  0.00           C
ATOM   1018  O4  U   A  32      96.100  62.400  85.310  1.00  0.00           O
ATOM   1019  N3  U   A  32      97.860  63.480  84.450  1.00  0.00           N
ATOM   1020  H3  U   A  32      97.870  64.050  85.290  1.00  0.00           H
ATOM   1021  C2  U   A  32      98.770  63.760  83.460  1.00  0.00           C
ATOM   1022  O2  U   A  32      99.530  64.720  83.590  1.00  0.00           O
ATOM   1023  C3' U   A  32     101.040  61.270  80.520  1.00  0.00           C
ATOM   1024  H3' U   A  32     100.530  60.390  80.940  1.00  0.00           H
ATOM   1025  C2' U   A  32     101.060  62.420  81.540  1.00  0.00           C
ATOM   1026 H2'1 U   A  32     101.070  62.020  82.560  1.00  0.00           H
ATOM   1027  O2' U   A  32     102.160  63.300  81.350  1.00  0.00           O
ATOM   1028 HO'2 U   A  32     102.940  62.840  81.670  1.00  0.00           H
ATOM   1029  O3' U   A  32     102.360  60.960  80.090  1.00  0.00           O
ATOM   1030  P   U   A  33     103.200  59.800  80.790  1.00  0.00           P
ATOM   1031  O1P U   A  33     104.590  59.950  80.320  1.00  0.00           O
ATOM   1032  O2P U   A  33     102.490  58.520  80.550  1.00  0.00           O
ATOM   1033  O5' U   A  33     103.180  60.190  82.340  1.00  0.00           O
ATOM   1034  C5' U   A  33     104.200  61.020  82.880  1.00  0.00           C
ATOM   1035 H5'1 U   A  33     104.190  62.000  82.410  1.00  0.00           H
ATOM   1036 H5'2 U   A  33     105.170  60.560  82.670  1.00  0.00           H
ATOM   1037  C4' U   A  33     104.120  61.180  84.390  1.00  0.00           C
ATOM   1038  H4' U   A  33     104.960  61.780  84.720  1.00  0.00           H
ATOM   1039  O4' U   A  33     102.930  61.840  84.790  1.00  0.00           O
ATOM   1040  C1' U   A  33     102.590  61.360  86.090  1.00  0.00           C
ATOM   1041  H1' U   A  33     102.660  62.170  86.810  1.00  0.00           H
ATOM   1042  N1  U   A  33     101.200  60.830  86.090  1.00  0.00           N
ATOM   1043  C6  U   A  33     100.670  60.160  85.010  1.00  0.00           C
ATOM   1044  H6  U   A  33     101.260  60.060  84.100  1.00  0.00           H
ATOM   1045  C5  U   A  33      99.430  59.620  85.070  1.00  0.00           C
ATOM   1046  H5  U   A  33      99.010  59.080  84.220  1.00  0.00           H
ATOM   1047  C4  U   A  33      98.630  59.710  86.270  1.00  0.00           C
ATOM   1048  O4  U   A  33      97.530  59.200  86.440  1.00  0.00           O
ATOM   1049  N3  U   A  33      99.210  60.420  87.290  1.00  0.00           N
ATOM   1050  H3  U   A  33      98.730  60.370  88.170  1.00  0.00           H
ATOM   1051  C2  U   A  33     100.460  60.980  87.280  1.00  0.00           C
ATOM   1052  O2  U   A  33     100.890  61.550  88.290  1.00  0.00           O
ATOM   1053  C3' U   A  33     104.190  59.850  85.130  1.00  0.00           C
ATOM   1054  H3' U   A  33     103.550  59.110  84.640  1.00  0.00           H
ATOM   1055  C2' U   A  33     103.590  60.260  86.480  1.00  0.00           C
ATOM   1056 H2'1 U   A  33     103.100  59.410  86.950  1.00  0.00           H
ATOM   1057  O2' U   A  33     104.610  60.770  87.330  1.00  0.00           O
ATOM   1058 HO'2 U   A  33     105.380  60.210  87.170  1.00  0.00           H
ATOM   1059  O3' U   A  33     105.540  59.410  85.240  1.00  0.00           O
ATOM   1060  P   A   A  34     105.930  57.920  84.860  1.00  0.00           P
ATOM   1061  O1P A   A  34     107.410  57.840  84.820  1.00  0.00           O
ATOM   1062  O2P A   A  34     105.180  57.560  83.640  1.00  0.00           O
ATOM   1063  O5' A   A  34     105.410  57.110  86.130  1.00  0.00           O
ATOM   1064  C5' A   A  34     106.260  56.950  87.260  1.00  0.00           C
ATOM   1065 H5'1 A   A  34     106.740  57.910  87.470  1.00  0.00           H
ATOM   1066 H5'2 A   A  34     107.050  56.230  87.020  1.00  0.00           H
ATOM   1067  C4' A   A  34     105.570  56.490  88.540  1.00  0.00           C
ATOM   1068  H4' A   A  34     106.340  56.440  89.310  1.00  0.00           H
ATOM   1069  O4' A   A  34     104.600  57.440  88.980  1.00  0.00           O
ATOM   1070  C1' A   A  34     103.580  56.750  89.680  1.00  0.00           C
ATOM   1071  H1' A   A  34     103.460  57.120  90.700  1.00  0.00           H
ATOM   1072  N9  A   A  34     102.290  56.850  88.960  1.00  0.00           N
ATOM   1073  C8  A   A  34     102.070  57.020  87.620  1.00  0.00           C
ATOM   1074  H8  A   A  34     102.870  57.170  86.900  1.00  0.00           H
ATOM   1075  N7  A   A  34     100.810  56.990  87.280  1.00  0.00           N
ATOM   1076  C5  A   A  34     100.150  56.720  88.490  1.00  0.00           C
ATOM   1077  C6  A   A  34      98.810  56.490  88.870  1.00  0.00           C
ATOM   1078  N6  A   A  34      97.770  56.500  88.050  1.00  0.00           N
ATOM   1079  H61 A   A  34      97.890  56.720  87.080  1.00  0.00           H
ATOM   1080  H62 A   A  34      96.830  56.400  88.410  1.00  0.00           H
ATOM   1081  N1  A   A  34      98.500  56.190  90.130  1.00  0.00           N
ATOM   1082  C2  A   A  34      99.480  56.170  91.020  1.00  0.00           C
ATOM   1083  H2  A   A  34      99.180  55.940  92.040  1.00  0.00           H
ATOM   1084  N3  A   A  34     100.780  56.370  90.830  1.00  0.00           N
ATOM   1085  C4  A   A  34     101.050  56.640  89.520  1.00  0.00           C
ATOM   1086  C3' A   A  34     104.910  55.110  88.500  1.00  0.00           C
ATOM   1087  H3' A   A  34     104.340  54.980  87.580  1.00  0.00           H
ATOM   1088  C2' A   A  34     103.990  55.280  89.720  1.00  0.00           C
ATOM   1089 H2'1 A   A  34     103.130  54.630  89.630  1.00  0.00           H
ATOM   1090  O2' A   A  34     104.740  54.980  90.890  1.00  0.00           O
ATOM   1091 HO'2 A   A  34     105.270  54.230  90.590  1.00  0.00           H
ATOM   1092  O3' A   A  34     105.810  54.040  88.760  1.00  0.00           O
ATOM   1093  P   U   A  35     105.420  52.520  88.430  1.00  0.00           P
ATOM   1094  O1P U   A  35     106.470  51.670  89.030  1.00  0.00           O
ATOM   1095  O2P U   A  35     105.110  52.390  87.000  1.00  0.00           O
ATOM   1096  O5' U   A  35     104.070  52.260  89.260  1.00  0.00           O
ATOM   1097  C5' U   A  35     104.080  51.810  90.600  1.00  0.00           C
ATOM   1098 H5'1 U   A  35     104.750  52.430  91.180  1.00  0.00           H
ATOM   1099 H5'2 U   A  35     104.450  50.780  90.640  1.00  0.00           H
ATOM   1100  C4' U   A  35     102.680  51.860  91.250  1.00  0.00           C
ATOM   1101  H4' U   A  35     102.820  51.840  92.330  1.00  0.00           H
ATOM   1102  O4' U   A  35     101.940  53.040  90.940  1.00  0.00           O
ATOM   1103  C1' U   A  35     100.550  52.730  90.760  1.00  0.00           C
ATOM   1104  H1' U   A  35      99.950  53.340  91.440  1.00  0.00           H
ATOM   1105  N1  U   A  35     100.040  52.940  89.380  1.00  0.00           N
ATOM   1106  C6  U   A  35     100.890  53.070  88.300  1.00  0.00           C
ATOM   1107  H6  U   A  35     101.960  53.010  88.450  1.00  0.00           H
ATOM   1108  C5  U   A  35     100.410  53.280  87.050  1.00  0.00           C
ATOM   1109  H5  U   A  35     101.080  53.380  86.210  1.00  0.00           H
ATOM   1110  C4  U   A  35      98.990  53.360  86.790  1.00  0.00           C
ATOM   1111  O4  U   A  35      98.490  53.500  85.680  1.00  0.00           O
ATOM   1112  N3  U   A  35      98.190  53.240  87.900  1.00  0.00           N
ATOM   1113  H3  U   A  35      97.200  53.370  87.770  1.00  0.00           H
ATOM   1114  C2  U   A  35      98.650  53.010  89.190  1.00  0.00           C
ATOM   1115  O2  U   A  35      97.840  52.840  90.110  1.00  0.00           O
ATOM   1116  C3' U   A  35     101.800  50.660  90.920  1.00  0.00           C
ATOM   1117  H3' U   A  35     101.930  50.370  89.870  1.00  0.00           H
ATOM   1118  C2' U   A  35     100.420  51.260  91.180  1.00  0.00           C
ATOM   1119 H2'1 U   A  35      99.650  50.750  90.600  1.00  0.00           H
ATOM   1120  O2' U   A  35     100.120  51.210  92.560  1.00  0.00           O
ATOM   1121 HO'2 U   A  35     100.400  50.320  92.810  1.00  0.00           H
ATOM   1122  O3' U   A  35     102.070  49.590  91.820  1.00  0.00           O
ATOM   1123  P   U   A  36     101.590  48.100  91.490  1.00  0.00           P
ATOM   1124  O1P U   A  36     102.080  47.220  92.570  1.00  0.00           O
ATOM   1125  O2P U   A  36     101.920  47.800  90.090  1.00  0.00           O
ATOM   1126  O5' U   A  36     100.000  48.230  91.630  1.00  0.00           O
ATOM   1127  C5' U   A  36      99.320  48.060  92.850  1.00  0.00           C
ATOM   1128 H5'1 U   A  36      99.600  48.840  93.560  1.00  0.00           H
ATOM   1129 H5'2 U   A  36      99.580  47.090  93.280  1.00  0.00           H
ATOM   1130  C4' U   A  36      97.810  48.110  92.600  1.00  0.00           C
ATOM   1131  H4' U   A  36      97.290  47.990  93.540  1.00  0.00           H
ATOM   1132  O4' U   A  36      97.370  49.330  92.020  1.00  0.00           O
ATOM   1133  C1' U   A  36      96.290  49.040  91.140  1.00  0.00           C
ATOM   1134  H1' U   A  36      95.380  49.520  91.520  1.00  0.00           H
ATOM   1135  N1  U   A  36      96.540  49.510  89.750  1.00  0.00           N
ATOM   1136  C6  U   A  36      97.760  49.330  89.140  1.00  0.00           C
ATOM   1137  H6  U   A  36      98.620  49.010  89.730  1.00  0.00           H
ATOM   1138  C5  U   A  36      97.900  49.500  87.800  1.00  0.00           C
ATOM   1139  H5  U   A  36      98.860  49.330  87.330  1.00  0.00           H
ATOM   1140  C4  U   A  36      96.770  49.830  86.950  1.00  0.00           C
ATOM   1141  O4  U   A  36      96.790  49.840  85.730  1.00  0.00           O
ATOM   1142  N3  U   A  36      95.610  50.110  87.640  1.00  0.00           N
ATOM   1143  H3  U   A  36      94.820  50.420  87.090  1.00  0.00           H
ATOM   1144  C2  U   A  36      95.430  49.910  89.000  1.00  0.00           C
ATOM   1145  O2  U   A  36      94.310  50.050  89.500  1.00  0.00           O
ATOM   1146  C3' U   A  36      97.370  46.970  91.680  1.00  0.00           C
ATOM   1147  H3' U   A  36      98.100  46.840  90.870  1.00  0.00           H
ATOM   1148  C2' U   A  36      96.060  47.530  91.110  1.00  0.00           C
ATOM   1149 H2'1 U   A  36      95.940  47.180  90.090  1.00  0.00           H
ATOM   1150  O2' U   A  36      94.930  47.180  91.900  1.00  0.00           O
ATOM   1151 HO'2 U   A  36      94.760  46.240  91.730  1.00  0.00           H
ATOM   1152  O3' U   A  36      97.200  45.760  92.400  1.00  0.00           O
ATOM   1153  P   A   A  37      97.130  44.360  91.640  1.00  0.00           P
ATOM   1154  O1P A   A  37      97.190  43.310  92.690  1.00  0.00           O
ATOM   1155  O2P A   A  37      98.080  44.340  90.520  1.00  0.00           O
ATOM   1156  O5' A   A  37      95.640  44.330  91.040  1.00  0.00           O
ATOM   1157  C5' A   A  37      94.580  43.720  91.760  1.00  0.00           C
ATOM   1158 H5'1 A   A  37      94.460  44.240  92.710  1.00  0.00           H
ATOM   1159 H5'2 A   A  37      94.820  42.680  91.960  1.00  0.00           H
ATOM   1160  C4' A   A  37      93.270  43.780  91.000  1.00  0.00           C
ATOM   1161  H4' A   A  37      92.490  43.440  91.670  1.00  0.00           H
ATOM   1162  O4' A   A  37      92.950  45.120  90.630  1.00  0.00           O
ATOM   1163  C1' A   A  37      92.330  45.100  89.350  1.00  0.00           C
ATOM   1164  H1' A   A  37      91.360  45.590  89.400  1.00  0.00           H
ATOM   1165  N9  A   A  37      93.160  45.800  88.350  1.00  0.00           N
ATOM   1166  C8  A   A  37      94.530  45.910  88.250  1.00  0.00           C
ATOM   1167  H8  A   A  37      95.210  45.410  88.930  1.00  0.00           H
ATOM   1168  N7  A   A  37      94.940  46.690  87.290  1.00  0.00           N
ATOM   1169  C5  A   A  37      93.750  47.050  86.640  1.00  0.00           C
ATOM   1170  C6  A   A  37      93.430  47.800  85.480  1.00  0.00           C
ATOM   1171  N6  A   A  37      94.300  48.440  84.730  1.00  0.00           N
ATOM   1172  H61 A   A  37      95.250  48.560  85.060  1.00  0.00           H
ATOM   1173  H62 A   A  37      93.950  49.020  83.970  1.00  0.00           H
ATOM   1174  N1  A   A  37      92.160  47.910  85.070  1.00  0.00           N
ATOM   1175  C2  A   A  37      91.220  47.360  85.820  1.00  0.00           C
ATOM   1176  H2  A   A  37      90.210  47.530  85.480  1.00  0.00           H
ATOM   1177  N3  A   A  37      91.350  46.650  86.930  1.00  0.00           N
ATOM   1178  C4  A   A  37      92.660  46.510  87.280  1.00  0.00           C
ATOM   1179  C3' A   A  37      93.190  42.880  89.760  1.00  0.00           C
ATOM   1180  H3' A   A  37      94.140  42.900  89.230  1.00  0.00           H
ATOM   1181  C2' A   A  37      92.100  43.630  88.970  1.00  0.00           C
ATOM   1182 H2'1 A   A  37      92.220  43.480  87.900  1.00  0.00           H
ATOM   1183  O2' A   A  37      90.810  43.250  89.410  1.00  0.00           O
ATOM   1184 HO'2 A   A  37      90.740  42.310  89.210  1.00  0.00           H
ATOM   1185  O3' A   A  37      92.770  41.560  90.100  1.00  0.00           O
ATOM   1186  P   A   A  38      92.990  40.320  89.120  1.00  0.00           P
ATOM   1187  O1P A   A  38      92.460  39.130  89.810  1.00  0.00           O
ATOM   1188  O2P A   A  38      94.410  40.330  88.680  1.00  0.00           O
ATOM   1189  O5' A   A  38      92.050  40.620  87.850  1.00  0.00           O
ATOM   1190  C5' A   A  38      90.690  40.230  87.820  1.00  0.00           C
ATOM   1191 H5'1 A   A  38      90.170  40.640  88.690  1.00  0.00           H
ATOM   1192 H5'2 A   A  38      90.620  39.140  87.860  1.00  0.00           H
ATOM   1193  C4' A   A  38      89.950  40.710  86.560  1.00  0.00           C
ATOM   1194  H4' A   A  38      88.890  40.500  86.700  1.00  0.00           H
ATOM   1195  O4' A   A  38      90.080  42.120  86.380  1.00  0.00           O
ATOM   1196  C1' A   A  38      90.150  42.410  84.990  1.00  0.00           C
ATOM   1197  H1' A   A  38      89.320  43.050  84.700  1.00  0.00           H
ATOM   1198  N9  A   A  38      91.420  43.120  84.700  1.00  0.00           N
ATOM   1199  C8  A   A  38      92.660  42.920  85.250  1.00  0.00           C
ATOM   1200  H8  A   A  38      92.860  42.190  86.020  1.00  0.00           H
ATOM   1201  N7  A   A  38      93.590  43.690  84.750  1.00  0.00           N
ATOM   1202  C5  A   A  38      92.910  44.440  83.790  1.00  0.00           C
ATOM   1203  C6  A   A  38      93.290  45.430  82.850  1.00  0.00           C
ATOM   1204  N6  A   A  38      94.510  45.910  82.710  1.00  0.00           N
ATOM   1205  H61 A   A  38      95.210  45.610  83.370  1.00  0.00           H
ATOM   1206  H62 A   A  38      94.700  46.650  82.050  1.00  0.00           H
ATOM   1207  N1  A   A  38      92.400  45.930  81.990  1.00  0.00           N
ATOM   1208  C2  A   A  38      91.150  45.500  82.080  1.00  0.00           C
ATOM   1209  H2  A   A  38      90.450  45.940  81.370  1.00  0.00           H
ATOM   1210  N3  A   A  38      90.630  44.610  82.920  1.00  0.00           N
ATOM   1211  C4  A   A  38      91.590  44.100  83.750  1.00  0.00           C
ATOM   1212  C3' A   A  38      90.350  40.000  85.270  1.00  0.00           C
ATOM   1213  H3' A   A  38      91.420  39.760  85.290  1.00  0.00           H
ATOM   1214  C2' A   A  38      90.050  41.080  84.220  1.00  0.00           C
ATOM   1215 H2'1 A   A  38      90.790  41.050  83.420  1.00  0.00           H
ATOM   1216  O2' A   A  38      88.740  40.960  83.670  1.00  0.00           O
ATOM   1217 HO'2 A   A  38      88.680  40.040  83.390  1.00  0.00           H
ATOM   1218  O3' A   A  38      89.540  38.820  85.110  1.00  0.00           O
ATOM   1219  P   C   A  39      89.870  37.670  84.060  1.00  0.00           P
ATOM   1220  O1P C   A  39      88.850  36.610  84.210  1.00  0.00           O
ATOM   1221  O2P C   A  39      91.310  37.330  84.180  1.00  0.00           O
ATOM   1222  O5' C   A  39      89.580  38.370  82.660  1.00  0.00           O
ATOM   1223  C5' C   A  39      90.500  38.300  81.580  1.00  0.00           C
ATOM   1224 H5'1 C   A  39      90.530  37.280  81.200  1.00  0.00           H
ATOM   1225 H5'2 C   A  39      91.500  38.570  81.920  1.00  0.00           H
ATOM   1226  C4' C   A  39      90.040  39.260  80.480  1.00  0.00           C
ATOM   1227  H4' C   A  39      88.980  39.090  80.290  1.00  0.00           H
ATOM   1228  O4' C   A  39      90.190  40.610  80.890  1.00  0.00           O
ATOM   1229  C1' C   A  39      90.780  41.380  79.860  1.00  0.00           C
ATOM   1230  H1' C   A  39      90.190  42.280  79.670  1.00  0.00           H
ATOM   1231  N1  C   A  39      92.180  41.810  80.230  1.00  0.00           N
ATOM   1232  C6  C   A  39      92.810  41.320  81.350  1.00  0.00           C
ATOM   1233  H6  C   A  39      92.330  40.590  81.980  1.00  0.00           H
ATOM   1234  C5  C   A  39      94.030  41.790  81.700  1.00  0.00           C
ATOM   1235  H5  C   A  39      94.520  41.420  82.600  1.00  0.00           H
ATOM   1236  C4  C   A  39      94.630  42.770  80.870  1.00  0.00           C
ATOM   1237  N4  C   A  39      95.810  43.230  81.170  1.00  0.00           N
ATOM   1238  H41 C   A  39      96.230  42.960  82.050  1.00  0.00           H
ATOM   1239  H42 C   A  39      96.210  43.970  80.610  1.00  0.00           H
ATOM   1240  N3  C   A  39      94.040  43.250  79.790  1.00  0.00           N
ATOM   1241  C2  C   A  39      92.810  42.790  79.460  1.00  0.00           C
ATOM   1242  O2  C   A  39      92.270  43.260  78.460  1.00  0.00           O
ATOM   1243  C3' C   A  39      90.790  39.070  79.160  1.00  0.00           C
ATOM   1244  H3' C   A  39      91.830  38.780  79.340  1.00  0.00           H
ATOM   1245  C2' C   A  39      90.740  40.500  78.600  1.00  0.00           C
ATOM   1246 H2'1 C   A  39      91.600  40.700  77.970  1.00  0.00           H
ATOM   1247  O2' C   A  39      89.540  40.750  77.880  1.00  0.00           O
ATOM   1248 HO'2 C   A  39      89.640  40.300  77.030  1.00  0.00           H
ATOM   1249  O3' C   A  39      90.100  38.130  78.330  1.00  0.00           O
ATOM   1250  P   A   A  40      90.730  36.710  77.940  1.00  0.00           P
ATOM   1251  O1P A   A  40      89.600  35.800  77.640  1.00  0.00           O
ATOM   1252  O2P A   A  40      91.710  36.330  78.960  1.00  0.00           O
ATOM   1253  O5' A   A  40      91.470  37.010  76.550  1.00  0.00           O
ATOM   1254  C5' A   A  40      90.700  37.170  75.360  1.00  0.00           C
ATOM   1255 H5'1 A   A  40      89.650  37.290  75.620  1.00  0.00           H
ATOM   1256 H5'2 A   A  40      90.800  36.280  74.740  1.00  0.00           H
ATOM   1257  C4' A   A  40      91.090  38.400  74.530  1.00  0.00           C
ATOM   1258  H4' A   A  40      90.300  38.580  73.800  1.00  0.00           H
ATOM   1259  O4' A   A  40      91.180  39.550  75.350  1.00  0.00           O
ATOM   1260  C1' A   A  40      92.210  40.380  74.840  1.00  0.00           C
ATOM   1261  H1' A   A  40      91.800  41.360  74.570  1.00  0.00           H
ATOM   1262  N9  A   A  40      93.290  40.570  75.820  1.00  0.00           N
ATOM   1263  C8  A   A  40      93.690  39.760  76.870  1.00  0.00           C
ATOM   1264  H8  A   A  40      93.170  38.850  77.130  1.00  0.00           H
ATOM   1265  N7  A   A  40      94.720  40.220  77.520  1.00  0.00           N
ATOM   1266  C5  A   A  40      95.070  41.380  76.810  1.00  0.00           C
ATOM   1267  C6  A   A  40      96.110  42.340  76.880  1.00  0.00           C
ATOM   1268  N6  A   A  40      97.080  42.350  77.770  1.00  0.00           N
ATOM   1269  H61 A   A  40      97.060  41.690  78.530  1.00  0.00           H
ATOM   1270  H62 A   A  40      97.770  43.090  77.720  1.00  0.00           H
ATOM   1271  N1  A   A  40      96.220  43.300  75.950  1.00  0.00           N
ATOM   1272  C2  A   A  40      95.280  43.390  75.030  1.00  0.00           C
ATOM   1273  H2  A   A  40      95.380  44.200  74.330  1.00  0.00           H
ATOM   1274  N3  A   A  40      94.220  42.600  74.860  1.00  0.00           N
ATOM   1275  C4  A   A  40      94.190  41.600  75.780  1.00  0.00           C
ATOM   1276  C3' A   A  40      92.390  38.250  73.740  1.00  0.00           C
ATOM   1277  H3' A   A  40      93.130  37.710  74.330  1.00  0.00           H
ATOM   1278  C2' A   A  40      92.770  39.730  73.580  1.00  0.00           C
ATOM   1279 H2'1 A   A  40      93.850  39.850  73.500  1.00  0.00           H
ATOM   1280  O2' A   A  40      92.120  40.280  72.440  1.00  0.00           O
ATOM   1281 HO'2 A   A  40      92.180  39.590  71.760  1.00  0.00           H
ATOM   1282  O3' A   A  40      92.190  37.680  72.440  1.00  0.00           O
ATOM   1283  P   U   A  41      93.370  36.900  71.720  1.00  0.00           P
ATOM   1284  O1P U   A  41      92.950  36.650  70.320  1.00  0.00           O
ATOM   1285  O2P U   A  41      93.690  35.740  72.570  1.00  0.00           O
ATOM   1286  O5' U   A  41      94.600  37.920  71.690  1.00  0.00           O
ATOM   1287  C5' U   A  41      94.720  38.890  70.660  1.00  0.00           C
ATOM   1288 H5'1 U   A  41      93.900  39.600  70.710  1.00  0.00           H
ATOM   1289 H5'2 U   A  41      94.670  38.370  69.700  1.00  0.00           H
ATOM   1290  C4' U   A  41      96.040  39.640  70.680  1.00  0.00           C
ATOM   1291  H4' U   A  41      96.110  40.200  69.750  1.00  0.00           H
ATOM   1292  O4' U   A  41      96.170  40.570  71.740  1.00  0.00           O
ATOM   1293  C1' U   A  41      97.560  40.760  71.990  1.00  0.00           C
ATOM   1294  H1' U   A  41      97.850  41.780  71.710  1.00  0.00           H
ATOM   1295  N1  U   A  41      97.900  40.540  73.420  1.00  0.00           N
ATOM   1296  C6  U   A  41      97.130  39.740  74.240  1.00  0.00           C
ATOM   1297  H6  U   A  41      96.200  39.320  73.850  1.00  0.00           H
ATOM   1298  C5  U   A  41      97.510  39.490  75.510  1.00  0.00           C
ATOM   1299  H5  U   A  41      96.900  38.870  76.160  1.00  0.00           H
ATOM   1300  C4  U   A  41      98.740  40.030  76.060  1.00  0.00           C
ATOM   1301  O4  U   A  41      99.150  39.840  77.200  1.00  0.00           O
ATOM   1302  N3  U   A  41      99.460  40.790  75.180  1.00  0.00           N
ATOM   1303  H3  U   A  41     100.350  41.160  75.510  1.00  0.00           H
ATOM   1304  C2  U   A  41      99.120  41.070  73.870  1.00  0.00           C
ATOM   1305  O2  U   A  41      99.880  41.710  73.140  1.00  0.00           O
ATOM   1306  C3' U   A  41      97.260  38.730  70.740  1.00  0.00           C
ATOM   1307  H3' U   A  41      97.130  37.980  71.530  1.00  0.00           H
ATOM   1308  C2' U   A  41      98.340  39.750  71.120  1.00  0.00           C
ATOM   1309 H2'1 U   A  41      99.120  39.260  71.710  1.00  0.00           H
ATOM   1310  O2' U   A  41      98.910  40.380  69.980  1.00  0.00           O
ATOM   1311 HO'2 U   A  41      99.580  39.750  69.680  1.00  0.00           H
ATOM   1312  O3' U   A  41      97.460  38.130  69.480  1.00  0.00           O
ATOM   1313  P   U   A  42      98.380  36.860  69.260  1.00  0.00           P
ATOM   1314  O1P U   A  42      98.130  36.510  67.840  1.00  0.00           O
ATOM   1315  O2P U   A  42      98.130  35.880  70.330  1.00  0.00           O
ATOM   1316  O5' U   A  42      99.850  37.470  69.440  1.00  0.00           O
ATOM   1317  C5' U   A  42     100.560  38.040  68.360  1.00  0.00           C
ATOM   1318 H5'1 U   A  42     100.000  38.870  67.940  1.00  0.00           H
ATOM   1319 H5'2 U   A  42     100.720  37.290  67.590  1.00  0.00           H
ATOM   1320  C4' U   A  42     101.920  38.550  68.850  1.00  0.00           C
ATOM   1321  H4' U   A  42     102.370  39.130  68.040  1.00  0.00           H
ATOM   1322  O4' U   A  42     101.830  39.380  70.010  1.00  0.00           O
ATOM   1323  C1' U   A  42     103.020  39.200  70.800  1.00  0.00           C
ATOM   1324  H1' U   A  42     103.560  40.150  70.870  1.00  0.00           H
ATOM   1325  N1  U   A  42     102.730  38.740  72.190  1.00  0.00           N
ATOM   1326  C6  U   A  42     101.570  38.060  72.510  1.00  0.00           C
ATOM   1327  H6  U   A  42     100.880  37.790  71.720  1.00  0.00           H
ATOM   1328  C5  U   A  42     101.300  37.720  73.790  1.00  0.00           C
ATOM   1329  H5  U   A  42     100.390  37.190  74.040  1.00  0.00           H
ATOM   1330  C4  U   A  42     102.210  38.020  74.880  1.00  0.00           C
ATOM   1331  O4  U   A  42     102.040  37.730  76.050  1.00  0.00           O
ATOM   1332  N3  U   A  42     103.350  38.660  74.480  1.00  0.00           N
ATOM   1333  H3  U   A  42     104.000  38.900  75.220  1.00  0.00           H
ATOM   1334  C2  U   A  42     103.690  39.000  73.190  1.00  0.00           C
ATOM   1335  O2  U   A  42     104.790  39.510  72.960  1.00  0.00           O
ATOM   1336  C3' U   A  42     102.910  37.440  69.180  1.00  0.00           C
ATOM   1337  H3' U   A  42     102.390  36.670  69.770  1.00  0.00           H
ATOM   1338  C2' U   A  42     103.900  38.210  70.050  1.00  0.00           C
ATOM   1339 H2'1 U   A  42     104.420  37.540  70.740  1.00  0.00           H
ATOM   1340  O2' U   A  42     104.840  38.950  69.280  1.00  0.00           O
ATOM   1341 HO'2 U   A  42     105.640  38.420  69.230  1.00  0.00           H
ATOM   1342  O3' U   A  42     103.490  36.900  68.000  1.00  0.00           O
ATOM   1343  P   A   A  43     104.140  35.440  68.010  1.00  0.00           P
ATOM   1344  O1P A   A  43     104.510  35.170  66.600  1.00  0.00           O
ATOM   1345  O2P A   A  43     103.190  34.550  68.700  1.00  0.00           O
ATOM   1346  O5' A   A  43     105.450  35.590  68.910  1.00  0.00           O
ATOM   1347  C5' A   A  43     106.640  36.160  68.410  1.00  0.00           C
ATOM   1348 H5'1 A   A  43     106.430  37.120  67.940  1.00  0.00           H
ATOM   1349 H5'2 A   A  43     107.070  35.500  67.650  1.00  0.00           H
ATOM   1350  C4' A   A  43     107.660  36.360  69.540  1.00  0.00           C
ATOM   1351  H4' A   A  43     108.510  36.920  69.140  1.00  0.00           H
ATOM   1352  O4' A   A  43     107.120  37.130  70.600  1.00  0.00           O
ATOM   1353  C1' A   A  43     107.710  36.700  71.830  1.00  0.00           C
ATOM   1354  H1' A   A  43     108.290  37.510  72.270  1.00  0.00           H
ATOM   1355  N9  A   A  43     106.660  36.290  72.800  1.00  0.00           N
ATOM   1356  C8  A   A  43     105.420  35.740  72.560  1.00  0.00           C
ATOM   1357  H8  A   A  43     105.050  35.530  71.570  1.00  0.00           H
ATOM   1358  N7  A   A  43     104.730  35.500  73.640  1.00  0.00           N
ATOM   1359  C5  A   A  43     105.600  35.870  74.680  1.00  0.00           C
ATOM   1360  C6  A   A  43     105.550  35.830  76.100  1.00  0.00           C
ATOM   1361  N6  A   A  43     104.520  35.410  76.800  1.00  0.00           N
ATOM   1362  H61 A   A  43     103.700  35.110  76.310  1.00  0.00           H
ATOM   1363  H62 A   A  43     104.540  35.470  77.810  1.00  0.00           H
ATOM   1364  N1  A   A  43     106.590  36.230  76.830  1.00  0.00           N
ATOM   1365  C2  A   A  43     107.650  36.720  76.190  1.00  0.00           C
ATOM   1366  H2  A   A  43     108.460  37.060  76.820  1.00  0.00           H
ATOM   1367  N3  A   A  43     107.820  36.860  74.880  1.00  0.00           N
ATOM   1368  C4  A   A  43     106.760  36.380  74.170  1.00  0.00           C
ATOM   1369  C3' A   A  43     108.210  35.060  70.120  1.00  0.00           C
ATOM   1370  H3' A   A  43     107.410  34.320  70.220  1.00  0.00           H
ATOM   1371  C2' A   A  43     108.670  35.550  71.500  1.00  0.00           C
ATOM   1372 H2'1 A   A  43     108.590  34.760  72.250  1.00  0.00           H
ATOM   1373  O2' A   A  43     110.000  36.060  71.450  1.00  0.00           O
ATOM   1374 HO'2 A   A  43     110.550  35.300  71.230  1.00  0.00           H
ATOM   1375  O3' A   A  43     109.290  34.570  69.330  1.00  0.00           O
ATOM   1376  P   G   A  44     109.850  33.080  69.440  1.00  0.00           P
ATOM   1377  O1P G   A  44     111.000  33.030  68.520  1.00  0.00           O
ATOM   1378  O2P G   A  44     108.730  32.150  69.210  1.00  0.00           O
ATOM   1379  O5' G   A  44     110.400  32.920  70.950  1.00  0.00           O
ATOM   1380  C5' G   A  44     111.760  33.190  71.270  1.00  0.00           C
ATOM   1381 H5'1 G   A  44     112.030  34.180  70.930  1.00  0.00           H
ATOM   1382 H5'2 G   A  44     112.400  32.470  70.750  1.00  0.00           H
ATOM   1383  C4' G   A  44     112.070  33.110  72.780  1.00  0.00           C
ATOM   1384  H4' G   A  44     113.050  33.550  72.930  1.00  0.00           H
ATOM   1385  O4' G   A  44     111.140  33.850  73.550  1.00  0.00           O
ATOM   1386  C1' G   A  44     111.020  33.270  74.840  1.00  0.00           C
ATOM   1387  H1' G   A  44     111.460  33.910  75.610  1.00  0.00           H
ATOM   1388  N9  G   A  44     109.590  33.070  75.180  1.00  0.00           N
ATOM   1389  C8  G   A  44     108.540  32.880  74.330  1.00  0.00           C
ATOM   1390  H8  G   A  44     108.650  32.870  73.250  1.00  0.00           H
ATOM   1391  N7  G   A  44     107.390  32.720  74.920  1.00  0.00           N
ATOM   1392  C5  G   A  44     107.700  32.780  76.280  1.00  0.00           C
ATOM   1393  C6  G   A  44     106.890  32.620  77.460  1.00  0.00           C
ATOM   1394  O6  G   A  44     105.680  32.390  77.550  1.00  0.00           O
ATOM   1395  N1  G   A  44     107.600  32.700  78.640  1.00  0.00           N
ATOM   1396  H1  G   A  44     107.080  32.580  79.500  1.00  0.00           H
ATOM   1397  C2  G   A  44     108.940  32.900  78.700  1.00  0.00           C
ATOM   1398  N2  G   A  44     109.490  32.810  79.880  1.00  0.00           N
ATOM   1399  H21 G   A  44     108.930  32.600  80.700  1.00  0.00           H
ATOM   1400  H22 G   A  44     110.480  32.940  79.910  1.00  0.00           H
ATOM   1401  N3  G   A  44     109.730  33.050  77.640  1.00  0.00           N
ATOM   1402  C4  G   A  44     109.060  32.990  76.450  1.00  0.00           C
ATOM   1403  C3' G   A  44     112.150  31.690  73.360  1.00  0.00           C
ATOM   1404  H3' G   A  44     111.420  31.040  72.870  1.00  0.00           H
ATOM   1405  C2' G   A  44     111.760  31.930  74.830  1.00  0.00           C
ATOM   1406 H2'1 G   A  44     111.150  31.110  75.220  1.00  0.00           H
ATOM   1407  O2' G   A  44     112.960  32.060  75.580  1.00  0.00           O
ATOM   1408 HO'2 G   A  44     113.610  31.670  74.970  1.00  0.00           H
ATOM   1409  O3' G   A  44     113.480  31.180  73.340  1.00  0.00           O
ATOM   1410  P   U   A  45     113.800  29.750  72.740  1.00  0.00           P
ATOM   1411  O1P U   A  45     115.170  29.390  73.190  1.00  0.00           O
ATOM   1412  O2P U   A  45     113.540  29.820  71.300  1.00  0.00           O
ATOM   1413  O5' U   A  45     112.800  28.780  73.510  1.00  0.00           O
ATOM   1414  C5' U   A  45     113.080  28.410  74.860  1.00  0.00           C
ATOM   1415 H5'1 U   A  45     113.090  29.300  75.490  1.00  0.00           H
ATOM   1416 H5'2 U   A  45     114.070  27.960  74.910  1.00  0.00           H
ATOM   1417  C4' U   A  45     112.090  27.410  75.450  1.00  0.00           C
ATOM   1418  H4' U   A  45     112.540  26.950  76.330  1.00  0.00           H
ATOM   1419  O4' U   A  45     110.910  28.080  75.870  1.00  0.00           O
ATOM   1420  C1' U   A  45     109.860  27.130  75.940  1.00  0.00           C
ATOM   1421  H1' U   A  45     109.700  26.860  76.990  1.00  0.00           H
ATOM   1422  N1  U   A  45     108.600  27.690  75.370  1.00  0.00           N
ATOM   1423  C6  U   A  45     108.620  28.570  74.320  1.00  0.00           C
ATOM   1424  H6  U   A  45     109.570  28.880  73.900  1.00  0.00           H
ATOM   1425  C5  U   A  45     107.460  29.040  73.790  1.00  0.00           C
ATOM   1426  H5  U   A  45     107.470  29.730  72.960  1.00  0.00           H
ATOM   1427  C4  U   A  45     106.170  28.610  74.290  1.00  0.00           C
ATOM   1428  O4  U   A  45     105.080  28.920  73.820  1.00  0.00           O
ATOM   1429  N3  U   A  45     106.230  27.780  75.390  1.00  0.00           N
ATOM   1430  H3  U   A  45     105.340  27.500  75.780  1.00  0.00           H
ATOM   1431  C2  U   A  45     107.390  27.300  75.960  1.00  0.00           C
ATOM   1432  O2  U   A  45     107.330  26.580  76.950  1.00  0.00           O
ATOM   1433  C3' U   A  45     111.650  26.290  74.510  1.00  0.00           C
ATOM   1434  H3' U   A  45     111.430  26.690  73.520  1.00  0.00           H
ATOM   1435  C2' U   A  45     110.350  25.870  75.200  1.00  0.00           C
ATOM   1436 H2'1 U   A  45     109.610  25.510  74.480  1.00  0.00           H
ATOM   1437  O2' U   A  45     110.680  24.870  76.160  1.00  0.00           O
ATOM   1438 HO'2 U   A  45     111.450  24.410  75.800  1.00  0.00           H
ATOM   1439  O3' U   A  45     112.580  25.190  74.450  1.00  0.00           O
ATOM   1440  P   G   A  46     112.620  24.240  73.160  1.00  0.00           P
ATOM   1441  O1P G   A  46     113.500  23.080  73.400  1.00  0.00           O
ATOM   1442  O2P G   A  46     112.890  25.090  71.990  1.00  0.00           O
ATOM   1443  O5' G   A  46     111.140  23.650  73.040  1.00  0.00           O
ATOM   1444  C5' G   A  46     110.520  23.490  71.780  1.00  0.00           C
ATOM   1445 H5'1 G   A  46     111.230  23.050  71.080  1.00  0.00           H
ATOM   1446 H5'2 G   A  46     110.220  24.470  71.400  1.00  0.00           H
ATOM   1447  C4' G   A  46     109.290  22.570  71.840  1.00  0.00           C
ATOM   1448  H4' G   A  46     108.890  22.530  70.830  1.00  0.00           H
ATOM   1449  O4' G   A  46     109.600  21.230  72.240  1.00  0.00           O
ATOM   1450  C1' G   A  46     108.730  20.840  73.300  1.00  0.00           C
ATOM   1451  H1' G   A  46     108.330  19.840  73.130  1.00  0.00           H
ATOM   1452  N9  G   A  46     109.380  20.820  74.640  1.00  0.00           N
ATOM   1453  C8  G   A  46     110.640  21.230  75.010  1.00  0.00           C
ATOM   1454  H8  G   A  46     111.330  21.700  74.330  1.00  0.00           H
ATOM   1455  N7  G   A  46     110.940  20.970  76.260  1.00  0.00           N
ATOM   1456  C5  G   A  46     109.780  20.360  76.760  1.00  0.00           C
ATOM   1457  C6  G   A  46     109.470  19.810  78.050  1.00  0.00           C
ATOM   1458  O6  G   A  46     110.150  19.760  79.080  1.00  0.00           O
ATOM   1459  N1  G   A  46     108.210  19.240  78.120  1.00  0.00           N
ATOM   1460  H1  G   A  46     107.960  18.800  78.990  1.00  0.00           H
ATOM   1461  C2  G   A  46     107.350  19.200  77.080  1.00  0.00           C
ATOM   1462  N2  G   A  46     106.190  18.670  77.310  1.00  0.00           N
ATOM   1463  H21 G   A  46     105.930  18.340  78.230  1.00  0.00           H
ATOM   1464  H22 G   A  46     105.510  18.650  76.560  1.00  0.00           H
ATOM   1465  N3  G   A  46     107.590  19.700  75.880  1.00  0.00           N
ATOM   1466  C4  G   A  46     108.830  20.270  75.770  1.00  0.00           C
ATOM   1467  C3' G   A  46     108.160  23.100  72.730  1.00  0.00           C
ATOM   1468  H3' G   A  46     108.550  23.740  73.520  1.00  0.00           H
ATOM   1469  C2' G   A  46     107.560  21.820  73.300  1.00  0.00           C
ATOM   1470 H2'1 G   A  46     107.150  21.990  74.300  1.00  0.00           H
ATOM   1471  O2' G   A  46     106.540  21.370  72.410  1.00  0.00           O
ATOM   1472 HO'2 G   A  46     106.290  22.220  72.000  1.00  0.00           H
ATOM   1473  O3' G   A  46     107.180  23.730  71.920  1.00  0.00           O
ATOM   1474  P   U   A  47     106.410  25.000  72.460  1.00  0.00           P
ATOM   1475  O1P U   A  47     105.400  25.310  71.440  1.00  0.00           O
ATOM   1476  O2P U   A  47     107.450  25.980  72.810  1.00  0.00           O
ATOM   1477  O5' U   A  47     105.680  24.400  73.760  1.00  0.00           O
ATOM   1478  C5' U   A  47     104.430  23.730  73.620  1.00  0.00           C
ATOM   1479 H5'1 U   A  47     104.510  22.980  72.830  1.00  0.00           H
ATOM   1480 H5'2 U   A  47     103.680  24.460  73.310  1.00  0.00           H
ATOM   1481  C4' U   A  47     103.940  23.040  74.900  1.00  0.00           C
ATOM   1482  H4' U   A  47     103.010  22.520  74.660  1.00  0.00           H
ATOM   1483  O4' U   A  47     104.850  22.090  75.430  1.00  0.00           O
ATOM   1484  C1' U   A  47     104.710  22.070  76.850  1.00  0.00           C
ATOM   1485  H1' U   A  47     104.350  21.090  77.160  1.00  0.00           H
ATOM   1486  N1  U   A  47     106.000  22.350  77.560  1.00  0.00           N
ATOM   1487  C6  U   A  47     106.900  23.260  77.050  1.00  0.00           C
ATOM   1488  H6  U   A  47     106.690  23.790  76.130  1.00  0.00           H
ATOM   1489  C5  U   A  47     108.050  23.510  77.720  1.00  0.00           C
ATOM   1490  H5  U   A  47     108.730  24.250  77.340  1.00  0.00           H
ATOM   1491  C4  U   A  47     108.380  22.890  78.980  1.00  0.00           C
ATOM   1492  O4  U   A  47     109.380  23.080  79.660  1.00  0.00           O
ATOM   1493  N3  U   A  47     107.410  22.030  79.440  1.00  0.00           N
ATOM   1494  H3  U   A  47     107.530  21.700  80.380  1.00  0.00           H
ATOM   1495  C2  U   A  47     106.220  21.740  78.800  1.00  0.00           C
ATOM   1496  O2  U   A  47     105.440  20.940  79.330  1.00  0.00           O
ATOM   1497  C3' U   A  47     103.590  24.030  76.000  1.00  0.00           C
ATOM   1498  H3' U   A  47     104.350  24.810  76.050  1.00  0.00           H
ATOM   1499  C2' U   A  47     103.670  23.120  77.240  1.00  0.00           C
ATOM   1500 H2'1 U   A  47     103.970  23.700  78.110  1.00  0.00           H
ATOM   1501  O2' U   A  47     102.440  22.450  77.500  1.00  0.00           O
ATOM   1502 HO'2 U   A  47     101.790  23.160  77.600  1.00  0.00           H
ATOM   1503  O3' U   A  47     102.290  24.560  75.790  1.00  0.00           O
ATOM   1504  P   C   A  48     101.850  25.900  76.520  1.00  0.00           P
ATOM   1505  O1P C   A  48     100.510  26.270  76.020  1.00  0.00           O
ATOM   1506  O2P C   A  48     102.970  26.850  76.470  1.00  0.00           O
ATOM   1507  O5' C   A  48     101.690  25.430  78.030  1.00  0.00           O
ATOM   1508  C5' C   A  48     100.490  24.910  78.570  1.00  0.00           C
ATOM   1509 H5'1 C   A  48     100.170  24.020  78.030  1.00  0.00           H
ATOM   1510 H5'2 C   A  48      99.700  25.660  78.520  1.00  0.00           H
ATOM   1511  C4' C   A  48     100.750  24.580  80.040  1.00  0.00           C
ATOM   1512  H4' C   A  48      99.890  24.050  80.450  1.00  0.00           H
ATOM   1513  O4' C   A  48     101.920  23.760  80.160  1.00  0.00           O
ATOM   1514  C1' C   A  48     102.750  24.250  81.200  1.00  0.00           C
ATOM   1515  H1' C   A  48     102.880  23.460  81.930  1.00  0.00           H
ATOM   1516  N1  C   A  48     104.100  24.690  80.710  1.00  0.00           N
ATOM   1517  C6  C   A  48     104.250  25.750  79.840  1.00  0.00           C
ATOM   1518  H6  C   A  48     103.400  26.250  79.420  1.00  0.00           H
ATOM   1519  C5  C   A  48     105.490  26.170  79.500  1.00  0.00           C
ATOM   1520  H5  C   A  48     105.600  26.990  78.810  1.00  0.00           H
ATOM   1521  C4  C   A  48     106.600  25.530  80.100  1.00  0.00           C
ATOM   1522  N4  C   A  48     107.810  25.870  79.760  1.00  0.00           N
ATOM   1523  H41 C   A  48     107.890  26.480  78.950  1.00  0.00           H
ATOM   1524  H42 C   A  48     108.590  25.350  80.100  1.00  0.00           H
ATOM   1525  N3  C   A  48     106.490  24.530  80.960  1.00  0.00           N
ATOM   1526  C2  C   A  48     105.240  24.090  81.260  1.00  0.00           C
ATOM   1527  O2  C   A  48     105.160  23.140  82.030  1.00  0.00           O
ATOM   1528  C3' C   A  48     100.960  25.850  80.860  1.00  0.00           C
ATOM   1529  H3' C   A  48     101.380  26.630  80.230  1.00  0.00           H
ATOM   1530  C2' C   A  48     102.010  25.400  81.880  1.00  0.00           C
ATOM   1531 H2'1 C   A  48     102.690  26.220  82.080  1.00  0.00           H
ATOM   1532  O2' C   A  48     101.480  24.890  83.090  1.00  0.00           O
ATOM   1533 HO'2 C   A  48     101.690  25.560  83.760  1.00  0.00           H
ATOM   1534  O3' C   A  48      99.760  26.300  81.470  1.00  0.00           O
ATOM   1535  P   A   A  49      99.560  27.840  81.870  1.00  0.00           P
ATOM   1536  O1P A   A  49      98.240  27.930  82.540  1.00  0.00           O
ATOM   1537  O2P A   A  49      99.860  28.670  80.680  1.00  0.00           O
ATOM   1538  O5' A   A  49     100.710  28.070  82.960  1.00  0.00           O
ATOM   1539  C5' A   A  49     100.510  27.750  84.330  1.00  0.00           C
ATOM   1540 H5'1 A   A  49     100.030  26.780  84.420  1.00  0.00           H
ATOM   1541 H5'2 A   A  49      99.860  28.500  84.790  1.00  0.00           H
ATOM   1542  C4' A   A  49     101.850  27.700  85.090  1.00  0.00           C
ATOM   1543  H4' A   A  49     101.680  27.230  86.050  1.00  0.00           H
ATOM   1544  O4' A   A  49     102.830  26.930  84.390  1.00  0.00           O
ATOM   1545  C1' A   A  49     104.090  27.580  84.410  1.00  0.00           C
ATOM   1546  H1' A   A  49     104.850  26.910  84.820  1.00  0.00           H
ATOM   1547  N9  A   A  49     104.560  28.040  83.070  1.00  0.00           N
ATOM   1548  C8  A   A  49     103.850  28.660  82.060  1.00  0.00           C
ATOM   1549  H8  A   A  49     102.780  28.800  82.090  1.00  0.00           H
ATOM   1550  N7  A   A  49     104.580  29.050  81.060  1.00  0.00           N
ATOM   1551  C5  A   A  49     105.890  28.720  81.450  1.00  0.00           C
ATOM   1552  C6  A   A  49     107.180  28.910  80.890  1.00  0.00           C
ATOM   1553  N6  A   A  49     107.420  29.500  79.740  1.00  0.00           N
ATOM   1554  H61 A   A  49     106.640  29.920  79.260  1.00  0.00           H
ATOM   1555  H62 A   A  49     108.370  29.660  79.470  1.00  0.00           H
ATOM   1556  N1  A   A  49     108.270  28.480  81.530  1.00  0.00           N
ATOM   1557  C2  A   A  49     108.100  27.870  82.690  1.00  0.00           C
ATOM   1558  H2  A   A  49     109.000  27.530  83.180  1.00  0.00           H
ATOM   1559  N3  A   A  49     106.960  27.630  83.350  1.00  0.00           N
ATOM   1560  C4  A   A  49     105.880  28.090  82.660  1.00  0.00           C
ATOM   1561  C3' A   A  49     102.450  29.080  85.370  1.00  0.00           C
ATOM   1562  H3' A   A  49     102.180  29.780  84.570  1.00  0.00           H
ATOM   1563  C2' A   A  49     103.950  28.770  85.350  1.00  0.00           C
ATOM   1564 H2'1 A   A  49     104.500  29.630  84.980  1.00  0.00           H
ATOM   1565  O2' A   A  49     104.410  28.350  86.620  1.00  0.00           O
ATOM   1566 HO'2 A   A  49     103.830  28.790  87.260  1.00  0.00           H
ATOM   1567  O3' A   A  49     102.110  29.550  86.660  1.00  0.00           O
ATOM   1568  P   C   A  50     102.140  31.110  87.000  1.00  0.00           P
ATOM   1569  O1P C   A  50     101.920  31.210  88.450  1.00  0.00           O
ATOM   1570  O2P C   A  50     101.220  31.770  86.060  1.00  0.00           O
ATOM   1571  O5' C   A  50     103.630  31.580  86.650  1.00  0.00           O
ATOM   1572  C5' C   A  50     104.700  31.480  87.580  1.00  0.00           C
ATOM   1573 H5'1 C   A  50     104.740  30.490  88.010  1.00  0.00           H
ATOM   1574 H5'2 C   A  50     104.540  32.200  88.390  1.00  0.00           H
ATOM   1575  C4' C   A  50     106.050  31.780  86.890  1.00  0.00           C
ATOM   1576  H4' C   A  50     106.840  31.550  87.600  1.00  0.00           H
ATOM   1577  O4' C   A  50     106.250  30.980  85.720  1.00  0.00           O
ATOM   1578  C1' C   A  50     106.890  31.740  84.700  1.00  0.00           C
ATOM   1579  H1' C   A  50     107.850  31.280  84.440  1.00  0.00           H
ATOM   1580  N1  C   A  50     106.080  31.880  83.460  1.00  0.00           N
ATOM   1581  C6  C   A  50     104.710  32.000  83.490  1.00  0.00           C
ATOM   1582  H6  C   A  50     104.190  31.960  84.430  1.00  0.00           H
ATOM   1583  C5  C   A  50     104.020  32.160  82.340  1.00  0.00           C
ATOM   1584  H5  C   A  50     102.940  32.250  82.360  1.00  0.00           H
ATOM   1585  C4  C   A  50     104.750  32.240  81.120  1.00  0.00           C
ATOM   1586  N4  C   A  50     104.140  32.390  79.990  1.00  0.00           N
ATOM   1587  H41 C   A  50     103.140  32.480  79.980  1.00  0.00           H
ATOM   1588  H42 C   A  50     104.680  32.450  79.140  1.00  0.00           H
ATOM   1589  N3  C   A  50     106.070  32.200  81.080  1.00  0.00           N
ATOM   1590  C2  C   A  50     106.750  32.030  82.240  1.00  0.00           C
ATOM   1591  O2  C   A  50     107.980  32.010  82.170  1.00  0.00           O
ATOM   1592  C3' C   A  50     106.230  33.240  86.480  1.00  0.00           C
ATOM   1593  H3' C   A  50     105.270  33.660  86.160  1.00  0.00           H
ATOM   1594  C2' C   A  50     107.180  33.120  85.280  1.00  0.00           C
ATOM   1595 H2'1 C   A  50     106.970  33.900  84.550  1.00  0.00           H
ATOM   1596  O2' C   A  50     108.550  33.160  85.660  1.00  0.00           O
ATOM   1597 HO'2 C   A  50     108.710  34.090  85.870  1.00  0.00           H
ATOM   1598  O3' C   A  50     106.810  34.000  87.530  1.00  0.00           O
ATOM   1599  P   U   A  51     106.870  35.590  87.450  1.00  0.00           P
ATOM   1600  O1P U   A  51     107.670  36.000  88.630  1.00  0.00           O
ATOM   1601  O2P U   A  51     105.490  36.050  87.260  1.00  0.00           O
ATOM   1602  O5' U   A  51     107.700  35.890  86.110  1.00  0.00           O
ATOM   1603  C5' U   A  51     109.070  36.250  86.130  1.00  0.00           C
ATOM   1604 H5'1 U   A  51     109.680  35.440  86.520  1.00  0.00           H
ATOM   1605 H5'2 U   A  51     109.210  37.120  86.780  1.00  0.00           H
ATOM   1606  C4' U   A  51     109.560  36.640  84.730  1.00  0.00           C
ATOM   1607  H4' U   A  51     110.650  36.770  84.770  1.00  0.00           H
ATOM   1608  O4' U   A  51     109.260  35.660  83.730  1.00  0.00           O
ATOM   1609  C1' U   A  51     109.110  36.350  82.480  1.00  0.00           C
ATOM   1610  H1' U   A  51     109.930  36.080  81.810  1.00  0.00           H
ATOM   1611  N1  U   A  51     107.810  36.050  81.810  1.00  0.00           N
ATOM   1612  C6  U   A  51     106.640  35.940  82.530  1.00  0.00           C
ATOM   1613  H6  U   A  51     106.670  36.030  83.610  1.00  0.00           H
ATOM   1614  C5  U   A  51     105.450  35.770  81.890  1.00  0.00           C
ATOM   1615  H5  U   A  51     104.540  35.700  82.450  1.00  0.00           H
ATOM   1616  C4  U   A  51     105.360  35.720  80.440  1.00  0.00           C
ATOM   1617  O4  U   A  51     104.330  35.580  79.800  1.00  0.00           O
ATOM   1618  N3  U   A  51     106.570  35.840  79.800  1.00  0.00           N
ATOM   1619  H3  U   A  51     106.550  35.900  78.790  1.00  0.00           H
ATOM   1620  C2  U   A  51     107.790  36.020  80.410  1.00  0.00           C
ATOM   1621  O2  U   A  51     108.800  36.150  79.720  1.00  0.00           O
ATOM   1622  C3' U   A  51     108.960  37.960  84.280  1.00  0.00           C
ATOM   1623  H3' U   A  51     107.880  37.970  84.480  1.00  0.00           H
ATOM   1624  C2' U   A  51     109.220  37.850  82.770  1.00  0.00           C
ATOM   1625 H2'1 U   A  51     108.470  38.410  82.220  1.00  0.00           H
ATOM   1626  O2' U   A  51     110.530  38.290  82.420  1.00  0.00           O
ATOM   1627 HO'2 U   A  51     110.540  39.240  82.570  1.00  0.00           H
ATOM   1628  O3' U   A  51     109.610  39.050  84.910  1.00  0.00           O
ATOM   1629  P   A   A  52     108.980  40.510  84.900  1.00  0.00           P
ATOM   1630  O1P A   A  52     109.900  41.330  85.710  1.00  0.00           O
ATOM   1631  O2P A   A  52     107.550  40.460  85.270  1.00  0.00           O
ATOM   1632  O5' A   A  52     109.120  40.940  83.360  1.00  0.00           O
ATOM   1633  C5' A   A  52     110.240  41.650  82.880  1.00  0.00           C
ATOM   1634 H5'1 A   A  52     111.150  41.080  83.080  1.00  0.00           H
ATOM   1635 H5'2 A   A  52     110.320  42.610  83.410  1.00  0.00           H
ATOM   1636  C4' A   A  52     110.150  41.930  81.380  1.00  0.00           C
ATOM   1637  H4' A   A  52     111.100  42.340  81.060  1.00  0.00           H
ATOM   1638  O4' A   A  52     109.900  40.750  80.620  1.00  0.00           O
ATOM   1639  C1' A   A  52     109.060  41.090  79.520  1.00  0.00           C
ATOM   1640  H1' A   A  52     109.550  40.840  78.570  1.00  0.00           H
ATOM   1641  N9  A   A  52     107.770  40.360  79.570  1.00  0.00           N
ATOM   1642  C8  A   A  52     107.070  39.910  80.660  1.00  0.00           C
ATOM   1643  H8  A   A  52     107.390  40.080  81.680  1.00  0.00           H
ATOM   1644  N7  A   A  52     106.000  39.210  80.360  1.00  0.00           N
ATOM   1645  C5  A   A  52     105.920  39.350  78.970  1.00  0.00           C
ATOM   1646  C6  A   A  52     104.980  38.970  77.980  1.00  0.00           C
ATOM   1647  N6  A   A  52     103.900  38.260  78.200  1.00  0.00           N
ATOM   1648  H61 A   A  52     103.760  37.880  79.120  1.00  0.00           H
ATOM   1649  H62 A   A  52     103.320  38.020  77.400  1.00  0.00           H
ATOM   1650  N1  A   A  52     105.150  39.320  76.700  1.00  0.00           N
ATOM   1651  C2  A   A  52     106.230  40.020  76.390  1.00  0.00           C
ATOM   1652  H2  A   A  52     106.330  40.290  75.350  1.00  0.00           H
ATOM   1653  N3  A   A  52     107.210  40.420  77.190  1.00  0.00           N
ATOM   1654  C4  A   A  52     106.980  40.060  78.480  1.00  0.00           C
ATOM   1655  C3' A   A  52     109.080  42.970  81.020  1.00  0.00           C
ATOM   1656  H3' A   A  52     108.190  42.820  81.630  1.00  0.00           H
ATOM   1657  C2' A   A  52     108.810  42.590  79.560  1.00  0.00           C
ATOM   1658 H2'1 A   A  52     107.780  42.820  79.290  1.00  0.00           H
ATOM   1659  O2' A   A  52     109.710  43.230  78.660  1.00  0.00           O
ATOM   1660 HO'2 A   A  52     109.260  44.070  78.470  1.00  0.00           H
ATOM   1661  O3' A   A  52     109.580  44.300  81.130  1.00  0.00           O
ATOM   1662  P   A   A  53     108.590  45.560  81.120  1.00  0.00           P
ATOM   1663  O1P A   A  53     109.410  46.770  81.300  1.00  0.00           O
ATOM   1664  O2P A   A  53     107.490  45.290  82.060  1.00  0.00           O
ATOM   1665  O5' A   A  53     108.000  45.530  79.620  1.00  0.00           O
ATOM   1666  C5' A   A  53     108.620  46.240  78.560  1.00  0.00           C
ATOM   1667 H5'1 A   A  53     109.690  46.040  78.580  1.00  0.00           H
ATOM   1668 H5'2 A   A  53     108.480  47.320  78.710  1.00  0.00           H
ATOM   1669  C4' A   A  53     108.060  45.830  77.190  1.00  0.00           C
ATOM   1670  H4' A   A  53     108.870  45.960  76.470  1.00  0.00           H
ATOM   1671  O4' A   A  53     107.680  44.460  77.120  1.00  0.00           O
ATOM   1672  C1' A   A  53     106.510  44.320  76.320  1.00  0.00           C
ATOM   1673  H1' A   A  53     106.720  43.660  75.480  1.00  0.00           H
ATOM   1674  N9  A   A  53     105.400  43.700  77.090  1.00  0.00           N
ATOM   1675  C8  A   A  53     105.190  43.660  78.450  1.00  0.00           C
ATOM   1676  H8  A   A  53     105.840  44.140  79.170  1.00  0.00           H
ATOM   1677  N7  A   A  53     104.140  42.950  78.800  1.00  0.00           N
ATOM   1678  C5  A   A  53     103.600  42.530  77.580  1.00  0.00           C
ATOM   1679  C6  A   A  53     102.470  41.770  77.200  1.00  0.00           C
ATOM   1680  N6  A   A  53     101.590  41.260  78.050  1.00  0.00           N
ATOM   1681  H61 A   A  53     101.700  41.480  79.030  1.00  0.00           H
ATOM   1682  H62 A   A  53     100.780  40.780  77.700  1.00  0.00           H
ATOM   1683  N1  A   A  53     102.190  41.560  75.910  1.00  0.00           N
ATOM   1684  C2  A   A  53     103.020  42.060  75.010  1.00  0.00           C
ATOM   1685  H2  A   A  53     102.760  41.870  73.980  1.00  0.00           H
ATOM   1686  N3  A   A  53     104.130  42.760  75.200  1.00  0.00           N
ATOM   1687  C4  A   A  53     104.360  42.980  76.530  1.00  0.00           C
ATOM   1688  C3' A   A  53     106.900  46.690  76.690  1.00  0.00           C
ATOM   1689  H3' A   A  53     106.290  47.050  77.510  1.00  0.00           H
ATOM   1690  C2' A   A  53     106.150  45.700  75.780  1.00  0.00           C
ATOM   1691 H2'1 A   A  53     105.070  45.890  75.800  1.00  0.00           H
ATOM   1692  O2' A   A  53     106.670  45.850  74.460  1.00  0.00           O
ATOM   1693 HO'2 A   A  53     107.090  46.720  74.550  1.00  0.00           H
ATOM   1694  O3' A   A  53     107.460  47.730  75.880  1.00  0.00           O
ATOM   1695  P   A   A  54     106.760  49.140  75.720  1.00  0.00           P
ATOM   1696  O1P A   A  54     107.530  49.800  74.640  1.00  0.00           O
ATOM   1697  O2P A   A  54     106.610  49.780  77.030  1.00  0.00           O
ATOM   1698  O5' A   A  54     105.310  48.810  75.130  1.00  0.00           O
ATOM   1699  C5' A   A  54     105.100  48.840  73.740  1.00  0.00           C
ATOM   1700 H5'1 A   A  54     105.820  48.170  73.260  1.00  0.00           H
ATOM   1701 H5'2 A   A  54     105.270  49.850  73.370  1.00  0.00           H
ATOM   1702  C4' A   A  54     103.710  48.390  73.310  1.00  0.00           C
ATOM   1703  H4' A   A  54     103.700  48.450  72.220  1.00  0.00           H
ATOM   1704  O4' A   A  54     103.430  47.050  73.670  1.00  0.00           O
ATOM   1705  C1' A   A  54     102.070  46.980  74.080  1.00  0.00           C
ATOM   1706  H1' A   A  54     101.530  46.220  73.510  1.00  0.00           H
ATOM   1707  N9  A   A  54     101.980  46.590  75.510  1.00  0.00           N
ATOM   1708  C8  A   A  54     102.600  47.130  76.610  1.00  0.00           C
ATOM   1709  H8  A   A  54     103.350  47.910  76.550  1.00  0.00           H
ATOM   1710  N7  A   A  54     102.210  46.620  77.740  1.00  0.00           N
ATOM   1711  C5  A   A  54     101.240  45.680  77.360  1.00  0.00           C
ATOM   1712  C6  A   A  54     100.330  44.820  78.030  1.00  0.00           C
ATOM   1713  N6  A   A  54     100.130  44.760  79.330  1.00  0.00           N
ATOM   1714  H61 A   A  54     100.450  45.570  79.860  1.00  0.00           H
ATOM   1715  H62 A   A  54      99.210  44.420  79.580  1.00  0.00           H
ATOM   1716  N1  A   A  54      99.500  44.020  77.350  1.00  0.00           N
ATOM   1717  C2  A   A  54      99.520  44.100  76.030  1.00  0.00           C
ATOM   1718  H2  A   A  54      98.830  43.450  75.510  1.00  0.00           H
ATOM   1719  N3  A   A  54     100.270  44.870  75.250  1.00  0.00           N
ATOM   1720  C4  A   A  54     101.120  45.640  76.000  1.00  0.00           C
ATOM   1721  C3' A   A  54     102.600  49.320  73.770  1.00  0.00           C
ATOM   1722  H3' A   A  54     102.810  49.730  74.760  1.00  0.00           H
ATOM   1723  C2' A   A  54     101.420  48.340  73.810  1.00  0.00           C
ATOM   1724 H2'1 A   A  54     100.720  48.610  74.610  1.00  0.00           H
ATOM   1725  O2' A   A  54     100.750  48.260  72.560  1.00  0.00           O
ATOM   1726 HO'2 A   A  54     100.320  49.120  72.440  1.00  0.00           H
ATOM   1727  O3' A   A  54     102.500  50.320  72.770  1.00  0.00           O
ATOM   1728  P   G   A  55     101.600  51.610  72.910  1.00  0.00           P
ATOM   1729  O1P G   A  55     101.770  52.310  71.610  1.00  0.00           O
ATOM   1730  O2P G   A  55     101.940  52.270  74.180  1.00  0.00           O
ATOM   1731  O5' G   A  55     100.110  51.000  72.920  1.00  0.00           O
ATOM   1732  C5' G   A  55      99.210  51.190  74.000  1.00  0.00           C
ATOM   1733 H5'1 G   A  55      98.990  52.250  74.120  1.00  0.00           H
ATOM   1734 H5'2 G   A  55      99.650  50.810  74.930  1.00  0.00           H
ATOM   1735  C4' G   A  55      97.920  50.420  73.680  1.00  0.00           C
ATOM   1736  H4' G   A  55      97.700  50.580  72.630  1.00  0.00           H
ATOM   1737  O4' G   A  55      98.100  49.020  73.890  1.00  0.00           O
ATOM   1738  C1' G   A  55      96.960  48.460  74.530  1.00  0.00           C
ATOM   1739  H1' G   A  55      96.590  47.610  73.960  1.00  0.00           H
ATOM   1740  N9  G   A  55      97.280  47.960  75.880  1.00  0.00           N
ATOM   1741  C8  G   A  55      98.440  48.090  76.600  1.00  0.00           C
ATOM   1742  H8  G   A  55      99.260  48.720  76.280  1.00  0.00           H
ATOM   1743  N7  G   A  55      98.480  47.360  77.680  1.00  0.00           N
ATOM   1744  C5  G   A  55      97.250  46.700  77.700  1.00  0.00           C
ATOM   1745  C6  G   A  55      96.680  45.720  78.590  1.00  0.00           C
ATOM   1746  O6  G   A  55      97.170  45.130  79.550  1.00  0.00           O
ATOM   1747  N1  G   A  55      95.370  45.400  78.280  1.00  0.00           N
ATOM   1748  H1  G   A  55      94.930  44.710  78.870  1.00  0.00           H
ATOM   1749  C2  G   A  55      94.720  45.870  77.200  1.00  0.00           C
ATOM   1750  N2  G   A  55      93.490  45.470  77.030  1.00  0.00           N
ATOM   1751  H21 G   A  55      93.060  44.830  77.700  1.00  0.00           H
ATOM   1752  H22 G   A  55      92.990  45.880  76.250  1.00  0.00           H
ATOM   1753  N3  G   A  55      95.220  46.720  76.300  1.00  0.00           N
ATOM   1754  C4  G   A  55      96.490  47.110  76.620  1.00  0.00           C
ATOM   1755  C3' G   A  55      96.680  50.860  74.470  1.00  0.00           C
ATOM   1756  H3' G   A  55      96.960  51.230  75.460  1.00  0.00           H
ATOM   1757  C2' G   A  55      95.890  49.550  74.560  1.00  0.00           C
ATOM   1758 H2'1 G   A  55      95.300  49.520  75.480  1.00  0.00           H
ATOM   1759  O2' G   A  55      95.070  49.420  73.410  1.00  0.00           O
ATOM   1760 HO'2 G   A  55      94.830  50.350  73.220  1.00  0.00           H
ATOM   1761  O3' G   A  55      95.920  51.800  73.720  1.00  0.00           O
ATOM   1762  P   U   A  56      94.970  52.850  74.440  1.00  0.00           P
ATOM   1763  O1P U   A  56      94.280  53.520  73.310  1.00  0.00           O
ATOM   1764  O2P U   A  56      95.830  53.630  75.330  1.00  0.00           O
ATOM   1765  O5' U   A  56      93.870  51.970  75.240  1.00  0.00           O
ATOM   1766  C5' U   A  56      92.620  51.700  74.630  1.00  0.00           C
ATOM   1767 H5'1 U   A  56      92.800  51.100  73.730  1.00  0.00           H
ATOM   1768 H5'2 U   A  56      92.160  52.640  74.340  1.00  0.00           H
ATOM   1769  C4' U   A  56      91.580  50.940  75.460  1.00  0.00           C
ATOM   1770  H4' U   A  56      90.700  50.860  74.820  1.00  0.00           H
ATOM   1771  O4' U   A  56      91.980  49.610  75.760  1.00  0.00           O
ATOM   1772  C1' U   A  56      91.440  49.270  77.030  1.00  0.00           C
ATOM   1773  H1' U   A  56      90.820  48.380  76.950  1.00  0.00           H
ATOM   1774  N1  U   A  56      92.510  49.000  78.030  1.00  0.00           N
ATOM   1775  C6  U   A  56      93.720  49.670  78.020  1.00  0.00           C
ATOM   1776  H6  U   A  56      93.880  50.470  77.300  1.00  0.00           H
ATOM   1777  C5  U   A  56      94.700  49.330  78.900  1.00  0.00           C
ATOM   1778  H5  U   A  56      95.650  49.860  78.890  1.00  0.00           H
ATOM   1779  C4  U   A  56      94.530  48.290  79.880  1.00  0.00           C
ATOM   1780  O4  U   A  56      95.370  47.900  80.680  1.00  0.00           O
ATOM   1781  N3  U   A  56      93.280  47.700  79.860  1.00  0.00           N
ATOM   1782  H3  U   A  56      93.090  47.020  80.580  1.00  0.00           H
ATOM   1783  C2  U   A  56      92.250  48.020  79.000  1.00  0.00           C
ATOM   1784  O2  U   A  56      91.170  47.450  79.120  1.00  0.00           O
ATOM   1785  C3' U   A  56      91.090  51.650  76.720  1.00  0.00           C
ATOM   1786  H3' U   A  56      91.930  52.110  77.260  1.00  0.00           H
ATOM   1787  C2' U   A  56      90.540  50.430  77.460  1.00  0.00           C
ATOM   1788 H2'1 U   A  56      90.560  50.580  78.540  1.00  0.00           H
ATOM   1789  O2' U   A  56      89.210  50.160  77.030  1.00  0.00           O
ATOM   1790 HO'2 U   A  56      88.740  50.970  77.290  1.00  0.00           H
ATOM   1791  O3' U   A  56      90.060  52.590  76.420  1.00  0.00           O
ATOM   1792  P   U   A  57      89.500  53.630  77.500  1.00  0.00           P
ATOM   1793  O1P U   A  57      88.470  54.460  76.830  1.00  0.00           O
ATOM   1794  O2P U   A  57      90.620  54.300  78.170  1.00  0.00           O
ATOM   1795  O5' U   A  57      88.740  52.690  78.570  1.00  0.00           O
ATOM   1796  C5' U   A  57      87.370  52.370  78.460  1.00  0.00           C
ATOM   1797 H5'1 U   A  57      87.190  51.860  77.510  1.00  0.00           H
ATOM   1798 H5'2 U   A  57      86.770  53.280  78.480  1.00  0.00           H
ATOM   1799  C4' U   A  57      86.910  51.440  79.590  1.00  0.00           C
ATOM   1800  H4' U   A  57      85.930  51.040  79.330  1.00  0.00           H
ATOM   1801  O4' U   A  57      87.790  50.340  79.750  1.00  0.00           O
ATOM   1802  C1' U   A  57      88.020  50.100  81.130  1.00  0.00           C
ATOM   1803  H1' U   A  57      87.540  49.160  81.400  1.00  0.00           H
ATOM   1804  N1  U   A  57      89.470  50.040  81.430  1.00  0.00           N
ATOM   1805  C6  U   A  57      90.300  51.080  81.050  1.00  0.00           C
ATOM   1806  H6  U   A  57      89.900  51.930  80.520  1.00  0.00           H
ATOM   1807  C5  U   A  57      91.620  51.040  81.330  1.00  0.00           C
ATOM   1808  H5  U   A  57      92.260  51.860  81.030  1.00  0.00           H
ATOM   1809  C4  U   A  57      92.210  49.950  82.090  1.00  0.00           C
ATOM   1810  O4  U   A  57      93.390  49.830  82.360  1.00  0.00           O
ATOM   1811  N3  U   A  57      91.310  48.990  82.480  1.00  0.00           N
ATOM   1812  H3  U   A  57      91.670  48.310  83.130  1.00  0.00           H
ATOM   1813  C2  U   A  57      89.970  48.970  82.180  1.00  0.00           C
ATOM   1814  O2  U   A  57      89.260  48.020  82.560  1.00  0.00           O
ATOM   1815  C3' U   A  57      86.750  52.180  80.930  1.00  0.00           C
ATOM   1816  H3' U   A  57      87.340  53.100  80.910  1.00  0.00           H
ATOM   1817  C2' U   A  57      87.350  51.200  81.950  1.00  0.00           C
ATOM   1818 H2'1 U   A  57      88.090  51.740  82.530  1.00  0.00           H
ATOM   1819  O2' U   A  57      86.380  50.610  82.810  1.00  0.00           O
ATOM   1820 HO'2 U   A  57      85.930  51.370  83.220  1.00  0.00           H
ATOM   1821  O3' U   A  57      85.370  52.440  81.170  1.00  0.00           O
ATOM   1822  P   G   A  58      84.920  53.600  82.180  1.00  0.00           P
ATOM   1823  O1P G   A  58      83.440  53.490  82.250  1.00  0.00           O
ATOM   1824  O2P G   A  58      85.550  54.850  81.740  1.00  0.00           O
ATOM   1825  O5' G   A  58      85.480  53.130  83.610  1.00  0.00           O
ATOM   1826  C5' G   A  58      84.570  52.760  84.630  1.00  0.00           C
ATOM   1827 H5'1 G   A  58      83.990  51.910  84.300  1.00  0.00           H
ATOM   1828 H5'2 G   A  58      83.890  53.590  84.810  1.00  0.00           H
ATOM   1829  C4' G   A  58      85.230  52.390  85.960  1.00  0.00           C
ATOM   1830  H4' G   A  58      84.440  52.010  86.610  1.00  0.00           H
ATOM   1831  O4' G   A  58      86.180  51.350  85.810  1.00  0.00           O
ATOM   1832  C1' G   A  58      87.110  51.450  86.880  1.00  0.00           C
ATOM   1833  H1' G   A  58      86.950  50.640  87.590  1.00  0.00           H
ATOM   1834  N9  G   A  58      88.500  51.360  86.390  1.00  0.00           N
ATOM   1835  C8  G   A  58      89.020  51.760  85.190  1.00  0.00           C
ATOM   1836  H8  G   A  58      88.410  52.250  84.440  1.00  0.00           H
ATOM   1837  N7  G   A  58      90.290  51.520  85.040  1.00  0.00           N
ATOM   1838  C5  G   A  58      90.680  51.040  86.290  1.00  0.00           C
ATOM   1839  C6  G   A  58      91.980  50.740  86.830  1.00  0.00           C
ATOM   1840  O6  G   A  58      93.100  50.830  86.330  1.00  0.00           O
ATOM   1841  N1  G   A  58      91.930  50.300  88.130  1.00  0.00           N
ATOM   1842  H1  G   A  58      92.820  50.160  88.580  1.00  0.00           H
ATOM   1843  C2  G   A  58      90.790  50.170  88.850  1.00  0.00           C
ATOM   1844  N2  G   A  58      90.940  49.800  90.100  1.00  0.00           N
ATOM   1845  H21 G   A  58      91.870  49.700  90.470  1.00  0.00           H
ATOM   1846  H22 G   A  58      90.120  49.720  90.680  1.00  0.00           H
ATOM   1847  N3  G   A  58      89.570  50.430  88.400  1.00  0.00           N
ATOM   1848  C4  G   A  58      89.580  50.890  87.110  1.00  0.00           C
ATOM   1849  C3' G   A  58      85.870  53.550  86.720  1.00  0.00           C
ATOM   1850  H3' G   A  58      86.420  54.200  86.030  1.00  0.00           H
ATOM   1851  C2' G   A  58      86.840  52.760  87.620  1.00  0.00           C
ATOM   1852 H2'1 G   A  58      87.760  53.320  87.770  1.00  0.00           H
ATOM   1853  O2' G   A  58      86.230  52.400  88.850  1.00  0.00           O
ATOM   1854 HO'2 G   A  58      86.250  53.220  89.380  1.00  0.00           H
ATOM   1855  O3' G   A  58      84.860  54.240  87.460  1.00  0.00           O
ATOM   1856  P   G   A  59      85.160  55.580  88.260  1.00  0.00           P
ATOM   1857  O1P G   A  59      83.880  55.970  88.890  1.00  0.00           O
ATOM   1858  O2P G   A  59      85.820  56.500  87.340  1.00  0.00           O
ATOM   1859  O5' G   A  59      86.100  55.070  89.450  1.00  0.00           O
ATOM   1860  C5' G   A  59      87.410  55.570  89.700  1.00  0.00           C
ATOM   1861 H5'1 G   A  59      87.340  56.620  90.020  1.00  0.00           H
ATOM   1862 H5'2 G   A  59      88.030  55.510  88.810  1.00  0.00           H
ATOM   1863  C4' G   A  59      88.030  54.720  90.820  1.00  0.00           C
ATOM   1864  H4' G   A  59      87.230  54.440  91.500  1.00  0.00           H
ATOM   1865  O4' G   A  59      88.630  53.530  90.320  1.00  0.00           O
ATOM   1866  C1' G   A  59      89.900  53.310  90.930  1.00  0.00           C
ATOM   1867  H1' G   A  59      89.990  52.290  91.280  1.00  0.00           H
ATOM   1868  N9  G   A  59      91.010  53.540  89.960  1.00  0.00           N
ATOM   1869  C8  G   A  59      90.940  53.930  88.640  1.00  0.00           C
ATOM   1870  H8  G   A  59      90.010  54.190  88.150  1.00  0.00           H
ATOM   1871  N7  G   A  59      92.090  53.950  88.030  1.00  0.00           N
ATOM   1872  C5  G   A  59      93.010  53.570  89.010  1.00  0.00           C
ATOM   1873  C6  G   A  59      94.450  53.420  88.980  1.00  0.00           C
ATOM   1874  O6  G   A  59      95.250  53.560  88.050  1.00  0.00           O
ATOM   1875  N1  G   A  59      94.990  53.070  90.200  1.00  0.00           N
ATOM   1876  H1  G   A  59      95.990  53.000  90.240  1.00  0.00           H
ATOM   1877  C2  G   A  59      94.240  52.800  91.300  1.00  0.00           C
ATOM   1878  N2  G   A  59      94.890  52.440  92.380  1.00  0.00           N
ATOM   1879  H21 G   A  59      95.890  52.450  92.390  1.00  0.00           H
ATOM   1880  H22 G   A  59      94.330  52.200  93.180  1.00  0.00           H
ATOM   1881  N3  G   A  59      92.910  52.880  91.370  1.00  0.00           N
ATOM   1882  C4  G   A  59      92.350  53.300  90.190  1.00  0.00           C
ATOM   1883  C3' G   A  59      89.080  55.440  91.670  1.00  0.00           C
ATOM   1884  H3' G   A  59      89.650  56.140  91.060  1.00  0.00           H
ATOM   1885  C2' G   A  59      89.970  54.270  92.110  1.00  0.00           C
ATOM   1886 H2'1 G   A  59      90.990  54.620  92.310  1.00  0.00           H
ATOM   1887  O2' G   A  59      89.400  53.670  93.270  1.00  0.00           O
ATOM   1888 HO'2 G   A  59      88.960  54.430  93.710  1.00  0.00           H
ATOM   1889  O3' G   A  59      88.490  56.040  92.820  1.00  0.00           O
ATOM   1890  P   U   A  60      89.010  57.440  93.350  1.00  0.00           P
ATOM   1891  O1P U   A  60      88.180  57.830  94.520  1.00  0.00           O
ATOM   1892  O2P U   A  60      89.150  58.340  92.180  1.00  0.00           O
ATOM   1893  O5' U   A  60      90.460  57.080  93.900  1.00  0.00           O
ATOM   1894  C5' U   A  60      90.650  56.670  95.240  1.00  0.00           C
ATOM   1895 H5'1 U   A  60      90.030  55.800  95.450  1.00  0.00           H
ATOM   1896 H5'2 U   A  60      90.340  57.490  95.890  1.00  0.00           H
ATOM   1897  C4' U   A  60      92.120  56.350  95.560  1.00  0.00           C
ATOM   1898  H4' U   A  60      92.140  55.860  96.530  1.00  0.00           H
ATOM   1899  O4' U   A  60      92.710  55.440  94.640  1.00  0.00           O
ATOM   1900  C1' U   A  60      94.050  55.860  94.400  1.00  0.00           C
ATOM   1901  H1' U   A  60      94.730  55.040  94.640  1.00  0.00           H
ATOM   1902  N1  U   A  60      94.290  56.220  92.970  1.00  0.00           N
ATOM   1903  C6  U   A  60      93.270  56.590  92.120  1.00  0.00           C
ATOM   1904  H6  U   A  60      92.280  56.760  92.520  1.00  0.00           H
ATOM   1905  C5  U   A  60      93.490  56.740  90.790  1.00  0.00           C
ATOM   1906  H5  U   A  60      92.680  57.020  90.130  1.00  0.00           H
ATOM   1907  C4  U   A  60      94.800  56.550  90.220  1.00  0.00           C
ATOM   1908  O4  U   A  60      95.080  56.630  89.040  1.00  0.00           O
ATOM   1909  N3  U   A  60      95.780  56.250  91.130  1.00  0.00           N
ATOM   1910  H3  U   A  60      96.710  56.170  90.760  1.00  0.00           H
ATOM   1911  C2  U   A  60      95.600  56.090  92.480  1.00  0.00           C
ATOM   1912  O2  U   A  60      96.570  55.810  93.200  1.00  0.00           O
ATOM   1913  C3' U   A  60      92.980  57.600  95.710  1.00  0.00           C
ATOM   1914  H3' U   A  60      92.680  58.360  94.980  1.00  0.00           H
ATOM   1915  C2' U   A  60      94.360  57.020  95.360  1.00  0.00           C
ATOM   1916 H2'1 U   A  60      95.000  57.770  94.890  1.00  0.00           H
ATOM   1917  O2' U   A  60      95.000  56.470  96.510  1.00  0.00           O
ATOM   1918 HO'2 U   A  60      95.200  57.210  97.100  1.00  0.00           H
ATOM   1919  O3' U   A  60      92.920  58.070  97.060  1.00  0.00           O
ATOM   1920  P   A   A  61      93.090  59.620  97.410  1.00  0.00           P
ATOM   1921  O1P A   A  61      93.150  59.730  98.890  1.00  0.00           O
ATOM   1922  O2P A   A  61      92.020  60.360  96.710  1.00  0.00           O
ATOM   1923  O5' A   A  61      94.510  60.030  96.830  1.00  0.00           O
ATOM   1924  C5' A   A  61      95.650  59.990  97.660  1.00  0.00           C
ATOM   1925 H5'1 A   A  61      95.730  58.990  98.100  1.00  0.00           H
ATOM   1926 H5'2 A   A  61      95.540  60.720  98.470  1.00  0.00           H
ATOM   1927  C4' A   A  61      96.960  60.270  96.940  1.00  0.00           C
ATOM   1928  H4' A   A  61      97.770  60.220  97.670  1.00  0.00           H
ATOM   1929  O4' A   A  61      97.230  59.290  95.950  1.00  0.00           O
ATOM   1930  C1' A   A  61      97.940  59.930  94.890  1.00  0.00           C
ATOM   1931  H1' A   A  61      98.930  59.480  94.770  1.00  0.00           H
ATOM   1932  N9  A   A  61      97.190  59.760  93.630  1.00  0.00           N
ATOM   1933  C8  A   A  61      95.840  59.820  93.390  1.00  0.00           C
ATOM   1934  H8  A   A  61      95.110  59.980  94.170  1.00  0.00           H
ATOM   1935  N7  A   A  61      95.520  59.630  92.130  1.00  0.00           N
ATOM   1936  C5  A   A  61      96.770  59.540  91.490  1.00  0.00           C
ATOM   1937  C6  A   A  61      97.210  59.450  90.150  1.00  0.00           C
ATOM   1938  N6  A   A  61      96.420  59.370  89.090  1.00  0.00           N
ATOM   1939  H61 A   A  61      95.430  59.280  89.240  1.00  0.00           H
ATOM   1940  H62 A   A  61      96.830  59.080  88.200  1.00  0.00           H
ATOM   1941  N1  A   A  61      98.510  59.420  89.860  1.00  0.00           N
ATOM   1942  C2  A   A  61      99.380  59.440  90.860  1.00  0.00           C
ATOM   1943  H2  A   A  61     100.420  59.400  90.590  1.00  0.00           H
ATOM   1944  N3  A   A  61      99.120  59.520  92.160  1.00  0.00           N
ATOM   1945  C4  A   A  61      97.790  59.600  92.400  1.00  0.00           C
ATOM   1946  C3' A   A  61      97.040  61.660  96.300  1.00  0.00           C
ATOM   1947  H3' A   A  61      96.090  61.930  95.840  1.00  0.00           H
ATOM   1948  C2' A   A  61      98.120  61.410  95.240  1.00  0.00           C
ATOM   1949 H2'1 A   A  61      97.940  62.040  94.370  1.00  0.00           H
ATOM   1950  O2' A   A  61      99.440  61.590  95.740  1.00  0.00           O
ATOM   1951 HO'2 A   A  61      99.550  62.540  95.850  1.00  0.00           H
ATOM   1952  O3' A   A  61      97.430  62.600  97.300  1.00  0.00           O
ATOM   1953  P   U   A  62      97.520  64.160  97.010  1.00  0.00           P
ATOM   1954  O1P U   A  62      97.660  64.810  98.330  1.00  0.00           O
ATOM   1955  O2P U   A  62      96.400  64.580  96.160  1.00  0.00           O
ATOM   1956  O5' U   A  62      98.900  64.340  96.210  1.00  0.00           O
ATOM   1957  C5' U   A  62     100.140  64.540  96.880  1.00  0.00           C
ATOM   1958 H5'1 U   A  62     100.380  63.670  97.480  1.00  0.00           H
ATOM   1959 H5'2 U   A  62     100.060  65.410  97.540  1.00  0.00           H
ATOM   1960  C4' U   A  62     101.280  64.810  95.880  1.00  0.00           C
ATOM   1961  H4' U   A  62     102.210  64.910  96.440  1.00  0.00           H
ATOM   1962  O4' U   A  62     101.440  63.730  94.970  1.00  0.00           O
ATOM   1963  C1' U   A  62     101.500  64.240  93.640  1.00  0.00           C
ATOM   1964  H1' U   A  62     102.400  63.870  93.160  1.00  0.00           H
ATOM   1965  N1  U   A  62     100.320  63.790  92.830  1.00  0.00           N
ATOM   1966  C6  U   A  62      99.050  64.290  93.050  1.00  0.00           C
ATOM   1967  H6  U   A  62      98.860  64.990  93.860  1.00  0.00           H
ATOM   1968  C5  U   A  62      98.010  63.890  92.280  1.00  0.00           C
ATOM   1969  H5  U   A  62      97.020  64.290  92.470  1.00  0.00           H
ATOM   1970  C4  U   A  62      98.180  62.980  91.180  1.00  0.00           C
ATOM   1971  O4  U   A  62      97.300  62.570  90.450  1.00  0.00           O
ATOM   1972  N3  U   A  62      99.480  62.560  90.990  1.00  0.00           N
ATOM   1973  H3  U   A  62      99.640  61.940  90.210  1.00  0.00           H
ATOM   1974  C2  U   A  62     100.560  62.900  91.780  1.00  0.00           C
ATOM   1975  O2  U   A  62     101.660  62.410  91.520  1.00  0.00           O
ATOM   1976  C3' U   A  62     101.110  66.110  95.100  1.00  0.00           C
ATOM   1977  H3' U   A  62     100.050  66.360  95.050  1.00  0.00           H
ATOM   1978  C2' U   A  62     101.640  65.760  93.710  1.00  0.00           C
ATOM   1979 H2'1 U   A  62     101.050  66.260  92.940  1.00  0.00           H
ATOM   1980  O2' U   A  62     103.020  66.060  93.560  1.00  0.00           O
ATOM   1981 HO'2 U   A  62     103.130  67.010  93.750  1.00  0.00           H
ATOM   1982  O3' U   A  62     101.840  67.150  95.730  1.00  0.00           O
ATOM   1983  P   A   A  63     101.670  68.660  95.280  1.00  0.00           P
ATOM   1984  O1P A   A  63     102.050  69.480  96.450  1.00  0.00           O
ATOM   1985  O2P A   A  63     100.320  68.800  94.720  1.00  0.00           O
ATOM   1986  O5' A   A  63     102.750  68.830  94.100  1.00  0.00           O
ATOM   1987  C5' A   A  63     104.100  69.150  94.380  1.00  0.00           C
ATOM   1988 H5'1 A   A  63     104.540  68.350  94.990  1.00  0.00           H
ATOM   1989 H5'2 A   A  63     104.140  70.080  94.960  1.00  0.00           H
ATOM   1990  C4' A   A  63     104.950  69.340  93.110  1.00  0.00           C
ATOM   1991  H4' A   A  63     105.970  69.500  93.450  1.00  0.00           H
ATOM   1992  O4' A   A  63     104.970  68.190  92.250  1.00  0.00           O
ATOM   1993  C1' A   A  63     104.900  68.610  90.880  1.00  0.00           C
ATOM   1994  H1' A   A  63     105.710  68.170  90.300  1.00  0.00           H
ATOM   1995  N9  A   A  63     103.610  68.220  90.240  1.00  0.00           N
ATOM   1996  C8  A   A  63     102.400  67.950  90.850  1.00  0.00           C
ATOM   1997  H8  A   A  63     102.260  68.010  91.910  1.00  0.00           H
ATOM   1998  N7  A   A  63     101.460  67.560  90.030  1.00  0.00           N
ATOM   1999  C5  A   A  63     102.050  67.690  88.780  1.00  0.00           C
ATOM   2000  C6  A   A  63     101.590  67.550  87.450  1.00  0.00           C
ATOM   2001  N6  A   A  63     100.340  67.270  87.120  1.00  0.00           N
ATOM   2002  H61 A   A  63      99.650  67.250  87.850  1.00  0.00           H
ATOM   2003  H62 A   A  63     100.100  67.200  86.150  1.00  0.00           H
ATOM   2004  N1  A   A  63     102.410  67.670  86.410  1.00  0.00           N
ATOM   2005  C2  A   A  63     103.670  67.990  86.670  1.00  0.00           C
ATOM   2006  H2  A   A  63     104.310  68.090  85.800  1.00  0.00           H
ATOM   2007  N3  A   A  63     104.270  68.180  87.850  1.00  0.00           N
ATOM   2008  C4  A   A  63     103.380  68.040  88.890  1.00  0.00           C
ATOM   2009  C3' A   A  63     104.610  70.580  92.290  1.00  0.00           C
ATOM   2010  H3' A   A  63     103.540  70.770  92.300  1.00  0.00           H
ATOM   2011  C2' A   A  63     105.090  70.130  90.890  1.00  0.00           C
ATOM   2012 H2'1 A   A  63     104.510  70.620  90.110  1.00  0.00           H
ATOM   2013  O2' A   A  63     106.480  70.420  90.730  1.00  0.00           O
ATOM   2014 HO'2 A   A  63     106.570  71.290  91.160  1.00  0.00           H
ATOM   2015  O3' A   A  63     105.390  71.690  92.760  1.00  0.00           O
ATOM   2016  P   C   A  64     105.010  73.190  92.380  1.00  0.00           P
ATOM   2017  O1P C   A  64     106.230  73.970  92.650  1.00  0.00           O
ATOM   2018  O2P C   A  64     103.750  73.530  93.060  1.00  0.00           O
ATOM   2019  O5' C   A  64     104.860  73.070  90.810  1.00  0.00           O
ATOM   2020  C5' C   A  64     104.210  74.040  90.010  1.00  0.00           C
ATOM   2021 H5'1 C   A  64     104.440  75.040  90.370  1.00  0.00           H
ATOM   2022 H5'2 C   A  64     103.120  73.890  90.010  1.00  0.00           H
ATOM   2023  C4' C   A  64     104.790  73.850  88.590  1.00  0.00           C
ATOM   2024  H4' C   A  64     105.870  73.790  88.700  1.00  0.00           H
ATOM   2025  O4' C   A  64     104.290  72.670  87.960  1.00  0.00           O
ATOM   2026  C1' C   A  64     103.200  72.980  87.100  1.00  0.00           C
ATOM   2027  H1' C   A  64     103.440  72.570  86.110  1.00  0.00           H
ATOM   2028  N1  C   A  64     101.810  72.470  87.430  1.00  0.00           N
ATOM   2029  C6  C   A  64     100.760  72.890  86.640  1.00  0.00           C
ATOM   2030  H6  C   A  64     100.950  73.590  85.840  1.00  0.00           H
ATOM   2031  C5  C   A  64      99.510  72.420  86.840  1.00  0.00           C
ATOM   2032  H5  C   A  64      98.700  72.740  86.210  1.00  0.00           H
ATOM   2033  C4  C   A  64      99.320  71.470  87.880  1.00  0.00           C
ATOM   2034  N4  C   A  64      98.130  70.990  88.100  1.00  0.00           N
ATOM   2035  H41 C   A  64      97.340  71.320  87.570  1.00  0.00           H
ATOM   2036  H42 C   A  64      98.030  70.270  88.810  1.00  0.00           H
ATOM   2037  N3  C   A  64     100.310  71.030  88.620  1.00  0.00           N
ATOM   2038  C2  C   A  64     101.570  71.490  88.410  1.00  0.00           C
ATOM   2039  O2  C   A  64     102.460  71.010  89.110  1.00  0.00           O
ATOM   2040  C3' C   A  64     104.460  75.020  87.660  1.00  0.00           C
ATOM   2041  H3' C   A  64     104.240  75.920  88.230  1.00  0.00           H
ATOM   2042  C2' C   A  64     103.200  74.510  86.970  1.00  0.00           C
ATOM   2043 H2'1 C   A  64     102.340  74.910  87.510  1.00  0.00           H
ATOM   2044  O2' C   A  64     103.140  74.870  85.600  1.00  0.00           O
ATOM   2045 HO'2 C   A  64     103.720  75.640  85.470  1.00  0.00           H
ATOM   2046  O3' C   A  64     105.510  75.250  86.710  1.00  0.00           O
ATOM   2047  P   A   A  65     106.250  76.660  86.660  1.00  0.00           P
ATOM   2048  O1P A   A  65     107.020  76.710  85.400  1.00  0.00           O
ATOM   2049  O2P A   A  65     106.950  76.870  87.950  1.00  0.00           O
ATOM   2050  O5' A   A  65     105.000  77.670  86.550  1.00  0.00           O
ATOM   2051  C5' A   A  65     105.070  78.910  85.860  1.00  0.00           C
ATOM   2052 H5'1 A   A  65     106.030  79.000  85.360  1.00  0.00           H
ATOM   2053 H5'2 A   A  65     105.000  79.720  86.590  1.00  0.00           H
ATOM   2054  C4' A   A  65     103.950  79.070  84.800  1.00  0.00           C
ATOM   2055  H4' A   A  65     104.410  79.480  83.900  1.00  0.00           H
ATOM   2056  O4' A   A  65     103.370  77.810  84.450  1.00  0.00           O
ATOM   2057  C1' A   A  65     101.960  77.890  84.550  1.00  0.00           C
ATOM   2058  H1' A   A  65     101.480  77.340  83.730  1.00  0.00           H
ATOM   2059  N9  A   A  65     101.420  77.380  85.830  1.00  0.00           N
ATOM   2060  C8  A   A  65     101.890  77.560  87.110  1.00  0.00           C
ATOM   2061  H8  A   A  65     102.820  78.070  87.330  1.00  0.00           H
ATOM   2062  N7  A   A  65     101.120  77.080  88.050  1.00  0.00           N
ATOM   2063  C5  A   A  65     100.050  76.530  87.330  1.00  0.00           C
ATOM   2064  C6  A   A  65      98.880  75.810  87.660  1.00  0.00           C
ATOM   2065  N6  A   A  65      98.560  75.420  88.870  1.00  0.00           N
ATOM   2066  H61 A   A  65      99.120  75.730  89.650  1.00  0.00           H
ATOM   2067  H62 A   A  65      97.750  74.820  89.010  1.00  0.00           H
ATOM   2068  N1  A   A  65      98.020  75.420  86.720  1.00  0.00           N
ATOM   2069  C2  A   A  65      98.300  75.720  85.460  1.00  0.00           C
ATOM   2070  H2  A   A  65      97.580  75.390  84.730  1.00  0.00           H
ATOM   2071  N3  A   A  65      99.360  76.360  84.980  1.00  0.00           N
ATOM   2072  C4  A   A  65     100.210  76.730  85.980  1.00  0.00           C
ATOM   2073  C3' A   A  65     102.800  80.030  85.160  1.00  0.00           C
ATOM   2074  H3' A   A  65     102.630  80.030  86.240  1.00  0.00           H
ATOM   2075  C2' A   A  65     101.610  79.360  84.460  1.00  0.00           C
ATOM   2076 H2'1 A   A  65     100.690  79.550  85.010  1.00  0.00           H
ATOM   2077  O2' A   A  65     101.470  79.780  83.110  1.00  0.00           O
ATOM   2078 HO'2 A   A  65     101.360  80.740  83.160  1.00  0.00           H
ATOM   2079  O3' A   A  65     102.930  81.350  84.650  1.00  0.00           O
ATOM   2080  P   A   A  66     103.160  82.560  85.650  1.00  0.00           P
ATOM   2081  O1P A   A  66     103.170  83.790  84.840  1.00  0.00           O
ATOM   2082  O2P A   A  66     104.360  82.230  86.440  1.00  0.00           O
ATOM   2083  O5' A   A  66     101.890  82.550  86.650  1.00  0.00           O
ATOM   2084  C5' A   A  66     100.750  83.410  86.510  1.00  0.00           C
ATOM   2085 H5'1 A   A  66     101.070  84.440  86.470  1.00  0.00           H
ATOM   2086 H5'2 A   A  66     100.140  83.290  87.410  1.00  0.00           H
ATOM   2087  C4' A   A  66      99.850  83.120  85.290  1.00  0.00           C
ATOM   2088  H4' A   A  66     100.280  83.610  84.420  1.00  0.00           H
ATOM   2089  O4' A   A  66      99.810  81.720  85.030  1.00  0.00           O
ATOM   2090  C1' A   A  66      98.470  81.270  84.880  1.00  0.00           C
ATOM   2091  H1' A   A  66      98.370  80.650  83.990  1.00  0.00           H
ATOM   2092  N9  A   A  66      98.020  80.460  86.040  1.00  0.00           N
ATOM   2093  C8  A   A  66      98.700  80.100  87.180  1.00  0.00           C
ATOM   2094  H8  A   A  66      99.670  80.510  87.440  1.00  0.00           H
ATOM   2095  N7  A   A  66      98.090  79.180  87.900  1.00  0.00           N
ATOM   2096  C5  A   A  66      96.900  78.950  87.190  1.00  0.00           C
ATOM   2097  C6  A   A  66      95.780  78.090  87.320  1.00  0.00           C
ATOM   2098  N6  A   A  66      95.600  77.160  88.240  1.00  0.00           N
ATOM   2099  H61 A   A  66      96.290  77.040  88.970  1.00  0.00           H
ATOM   2100  H62 A   A  66      94.800  76.540  88.130  1.00  0.00           H
ATOM   2101  N1  A   A  66      94.780  78.130  86.450  1.00  0.00           N
ATOM   2102  C2  A   A  66      94.830  79.020  85.470  1.00  0.00           C
ATOM   2103  H2  A   A  66      93.980  79.030  84.800  1.00  0.00           H
ATOM   2104  N3  A   A  66      95.840  79.810  85.150  1.00  0.00           N
ATOM   2105  C4  A   A  66      96.840  79.750  86.080  1.00  0.00           C
ATOM   2106  C3' A   A  66      98.400  83.590  85.440  1.00  0.00           C
ATOM   2107  H3' A   A  66      98.090  83.570  86.490  1.00  0.00           H
ATOM   2108  C2' A   A  66      97.620  82.520  84.670  1.00  0.00           C
ATOM   2109 H2'1 A   A  66      96.620  82.400  85.080  1.00  0.00           H
ATOM   2110  O2' A   A  66      97.570  82.770  83.270  1.00  0.00           O
ATOM   2111 HO'2 A   A  66      97.210  83.670  83.190  1.00  0.00           H
ATOM   2112  O3' A   A  66      98.090  84.830  84.820  1.00  0.00           O
ATOM   2113  P   C   A  67      97.780  86.130  85.680  1.00  0.00           P
ATOM   2114  O1P C   A  67      97.410  87.150  84.680  1.00  0.00           O
ATOM   2115  O2P C   A  67      98.940  86.330  86.570  1.00  0.00           O
ATOM   2116  O5' C   A  67      96.450  85.650  86.430  1.00  0.00           O
ATOM   2117  C5' C   A  67      95.800  86.380  87.470  1.00  0.00           C
ATOM   2118 H5'1 C   A  67      96.080  87.430  87.400  1.00  0.00           H
ATOM   2119 H5'2 C   A  67      96.140  86.010  88.440  1.00  0.00           H
ATOM   2120  C4' C   A  67      94.250  86.290  87.360  1.00  0.00           C
ATOM   2121  H4' C   A  67      93.920  87.140  86.770  1.00  0.00           H
ATOM   2122  O4' C   A  67      93.920  85.120  86.610  1.00  0.00           O
ATOM   2123  C1' C   A  67      93.050  84.280  87.340  1.00  0.00           C
ATOM   2124  H1' C   A  67      92.270  83.930  86.660  1.00  0.00           H
ATOM   2125  N1  C   A  67      93.740  83.070  87.890  1.00  0.00           N
ATOM   2126  C6  C   A  67      94.700  83.150  88.870  1.00  0.00           C
ATOM   2127  H6  C   A  67      95.180  84.090  89.100  1.00  0.00           H
ATOM   2128  C5  C   A  67      95.070  82.030  89.540  1.00  0.00           C
ATOM   2129  H5  C   A  67      95.830  82.070  90.300  1.00  0.00           H
ATOM   2130  C4  C   A  67      94.430  80.810  89.180  1.00  0.00           C
ATOM   2131  N4  C   A  67      94.680  79.720  89.840  1.00  0.00           N
ATOM   2132  H41 C   A  67      95.330  79.740  90.620  1.00  0.00           H
ATOM   2133  H42 C   A  67      94.220  78.880  89.540  1.00  0.00           H
ATOM   2134  N3  C   A  67      93.600  80.700  88.170  1.00  0.00           N
ATOM   2135  C2  C   A  67      93.270  81.810  87.470  1.00  0.00           C
ATOM   2136  O2  C   A  67      92.550  81.690  86.490  1.00  0.00           O
ATOM   2137  C3' C   A  67      93.410  86.290  88.660  1.00  0.00           C
ATOM   2138  H3' C   A  67      94.040  85.990  89.510  1.00  0.00           H
ATOM   2139  C2' C   A  67      92.380  85.180  88.380  1.00  0.00           C
ATOM   2140 H2'1 C   A  67      92.150  84.630  89.300  1.00  0.00           H
ATOM   2141  O2' C   A  67      91.180  85.660  87.780  1.00  0.00           O
ATOM   2142 HO'2 C   A  67      90.850  86.380  88.370  1.00  0.00           H
ATOM   2143  O3' C   A  67      92.780  87.550  88.970  1.00  0.00           O
ATOM   2144  P   C   A  68      91.650  87.710  90.120  1.00  0.00           P
ATOM   2145  O1P C   A  68      91.980  86.760  91.200  1.00  0.00           O
ATOM   2146  O2P C   A  68      90.350  87.590  89.410  1.00  0.00           O
ATOM   2147  O5' C   A  68      91.710  89.190  90.740  1.00  0.00           O
ATOM   2148  C5' C   A  68      90.960  89.580  91.890  1.00  0.00           C
ATOM   2149 H5'1 C   A  68      90.270  88.790  92.180  1.00  0.00           H
ATOM   2150 H5'2 C   A  68      90.350  90.450  91.630  1.00  0.00           H
ATOM   2151  C4' C   A  68      91.840  89.940  93.120  1.00  0.00           C
ATOM   2152  H4' C   A  68      91.850  89.080  93.790  1.00  0.00           H
ATOM   2153  O4' C   A  68      93.190  90.190  92.720  1.00  0.00           O
ATOM   2154  C1' C   A  68      93.680  91.390  93.290  1.00  0.00           C
ATOM   2155  H1' C   A  68      94.660  91.200  93.730  1.00  0.00           H
ATOM   2156  N1  C   A  68      93.810  92.470  92.250  1.00  0.00           N
ATOM   2157  C6  C   A  68      92.820  92.690  91.310  1.00  0.00           C
ATOM   2158  H6  C   A  68      91.900  92.130  91.360  1.00  0.00           H
ATOM   2159  C5  C   A  68      93.030  93.550  90.290  1.00  0.00           C
ATOM   2160  H5  C   A  68      92.270  93.690  89.540  1.00  0.00           H
ATOM   2161  C4  C   A  68      94.290  94.200  90.230  1.00  0.00           C
ATOM   2162  N4  C   A  68      94.600  94.940  89.200  1.00  0.00           N
ATOM   2163  H41 C   A  68      93.990  95.020  88.400  1.00  0.00           H
ATOM   2164  H42 C   A  68      95.510  95.340  89.210  1.00  0.00           H
ATOM   2165  N3  C   A  68      95.230  94.050  91.140  1.00  0.00           N
ATOM   2166  C2  C   A  68      95.010  93.200  92.170  1.00  0.00           C
ATOM   2167  O2  C   A  68      95.880  93.060  93.030  1.00  0.00           O
ATOM   2168  C3' C   A  68      91.370  91.160  93.940  1.00  0.00           C
ATOM   2169  H3' C   A  68      90.900  91.890  93.280  1.00  0.00           H
ATOM   2170  C2' C   A  68      92.720  91.730  94.420  1.00  0.00           C
ATOM   2171 H2'1 C   A  68      92.660  92.800  94.570  1.00  0.00           H
ATOM   2172  O2' C   A  68      93.210  91.060  95.570  1.00  0.00           O
ATOM   2173 HO'2 C   A  68      92.820  91.500  96.340  1.00  0.00           H
ATOM   2174  O3' C   A  68      90.490  90.890  95.040  1.00  0.00           O
ATOM   2175  P   C   A  69      89.910  92.070  95.960  1.00  0.00           P
ATOM   2176  O1P C   A  69      88.790  91.530  96.780  1.00  0.00           O
ATOM   2177  O2P C   A  69      89.680  93.250  95.090  1.00  0.00           O
ATOM   2178  O5' C   A  69      91.110  92.460  96.980  1.00  0.00           O
ATOM   2179  C5' C   A  69      91.230  93.760  97.570  1.00  0.00           C
ATOM   2180 H5'1 C   A  69      90.690  93.780  98.520  1.00  0.00           H
ATOM   2181 H5'2 C   A  69      90.760  94.500  96.920  1.00  0.00           H
ATOM   2182  C4' C   A  69      92.700  94.160  97.810  1.00  0.00           C
ATOM   2183  H4' C   A  69      93.090  93.610  98.670  1.00  0.00           H
ATOM   2184  O4' C   A  69      93.500  93.840  96.670  1.00  0.00           O
ATOM   2185  C1' C   A  69      94.330  94.940  96.300  1.00  0.00           C
ATOM   2186  H1' C   A  69      95.360  94.600  96.130  1.00  0.00           H
ATOM   2187  N1  C   A  69      93.830  95.600  95.060  1.00  0.00           N
ATOM   2188  C6  C   A  69      92.540  95.440  94.630  1.00  0.00           C
ATOM   2189  H6  C   A  69      91.860  94.790  95.170  1.00  0.00           H
ATOM   2190  C5  C   A  69      92.090  96.060  93.510  1.00  0.00           C
ATOM   2191  H5  C   A  69      91.080  95.930  93.190  1.00  0.00           H
ATOM   2192  C4  C   A  69      93.030  96.860  92.810  1.00  0.00           C
ATOM   2193  N4  C   A  69      92.640  97.460  91.730  1.00  0.00           N
ATOM   2194  H41 C   A  69      91.710  97.390  91.380  1.00  0.00           H
ATOM   2195  H42 C   A  69      93.370  97.990  91.250  1.00  0.00           H
ATOM   2196  N3  C   A  69      94.270  97.050  93.200  1.00  0.00           N
ATOM   2197  C2  C   A  69      94.700  96.440  94.330  1.00  0.00           C
ATOM   2198  O2  C   A  69      95.850  96.690  94.710  1.00  0.00           O
ATOM   2199  C3' C   A  69      92.900  95.670  98.060  1.00  0.00           C
ATOM   2200  H3' C   A  69      92.170  96.220  97.450  1.00  0.00           H
ATOM   2201  C2' C   A  69      94.310  95.880  97.500  1.00  0.00           C
ATOM   2202 H2'1 C   A  69      94.450  96.910  97.190  1.00  0.00           H
ATOM   2203  O2' C   A  69      95.320  95.510  98.420  1.00  0.00           O
ATOM   2204 HO'2 C   A  69      95.260  96.110  99.180  1.00  0.00           H
ATOM   2205  O3' C   A  69      92.840  96.070  99.420  1.00  0.00           O
ATOM   2206  P   C   A  70      92.320  97.510  99.850  1.00  0.00           P
ATOM   2207  O1P C   A  70      93.300  98.030 100.830  1.00  0.00           O
ATOM   2208  O2P C   A  70      90.920  97.330 100.280  1.00  0.00           O
ATOM   2209  O5' C   A  70      92.370  98.440  98.530  1.00  0.00           O
ATOM   2210  C5' C   A  70      92.840  99.790  98.520  1.00  0.00           C
ATOM   2211 H5'1 C   A  70      92.990 100.150  99.540  1.00  0.00           H
ATOM   2212 H5'2 C   A  70      92.060 100.410  98.070  1.00  0.00           H
ATOM   2213  C4' C   A  70      94.150  99.970  97.720  1.00  0.00           C
ATOM   2214  H4' C   A  70      94.980  99.680  98.360  1.00  0.00           H
ATOM   2215  O4' C   A  70      94.140  99.120  96.570  1.00  0.00           O
ATOM   2216  C1' C   A  70      94.680  99.790  95.450  1.00  0.00           C
ATOM   2217  H1' C   A  70      95.450  99.180  94.960  1.00  0.00           H
ATOM   2218  N1  C   A  70      93.610 100.090  94.450  1.00  0.00           N
ATOM   2219  C6  C   A  70      92.280 100.120  94.790  1.00  0.00           C
ATOM   2220  H6  C   A  70      91.980  99.920  95.810  1.00  0.00           H
ATOM   2221  C5  C   A  70      91.340 100.380  93.850  1.00  0.00           C
ATOM   2222  H5  C   A  70      90.290 100.420  94.110  1.00  0.00           H
ATOM   2223  C4  C   A  70      91.790 100.590  92.520  1.00  0.00           C
ATOM   2224  N4  C   A  70      90.950 100.770  91.550  1.00  0.00           N
ATOM   2225  H41 C   A  70      89.970 100.940  91.730  1.00  0.00           H
ATOM   2226  H42 C   A  70      91.320 100.850  90.610  1.00  0.00           H
ATOM   2227  N3  C   A  70      93.060 100.600  92.180  1.00  0.00           N
ATOM   2228  C2  C   A  70      94.000 100.380  93.140  1.00  0.00           C
ATOM   2229  O2  C   A  70      95.180 100.470  92.820  1.00  0.00           O
ATOM   2230  C3' C   A  70      94.400 101.390  97.180  1.00  0.00           C
ATOM   2231  H3' C   A  70      93.460 101.810  96.820  1.00  0.00           H
ATOM   2232  C2' C   A  70      95.310 101.070  95.990  1.00  0.00           C
ATOM   2233 H2'1 C   A  70      95.310 101.870  95.250  1.00  0.00           H
ATOM   2234  O2' C   A  70      96.630 100.800  96.450  1.00  0.00           O
ATOM   2235 HO'2 C   A  70      96.680 101.280  97.290  1.00  0.00           H
ATOM   2236  O3' C   A  70      95.080 102.290  98.050  1.00  0.00           O
ATOM   2237  P   C   A  71      95.030 103.880  97.800  1.00  0.00           P
ATOM   2238  O1P C   A  71      95.620 104.540  98.980  1.00  0.00           O
ATOM   2239  O2P C   A  71      93.650 104.230  97.400  1.00  0.00           O
ATOM   2240  O5' C   A  71      95.950 104.190  96.530  1.00  0.00           O
ATOM   2241  C5' C   A  71      97.360 104.130  96.540  1.00  0.00           C
ATOM   2242 H5'1 C   A  71      97.680 103.160  96.930  1.00  0.00           H
ATOM   2243 H5'2 C   A  71      97.750 104.900  97.200  1.00  0.00           H
ATOM   2244  C4' C   A  71      97.960 104.310  95.130  1.00  0.00           C
ATOM   2245  H4' C   A  71      99.020 104.100  95.200  1.00  0.00           H
ATOM   2246  O4' C   A  71      97.420 103.380  94.180  1.00  0.00           O
ATOM   2247  C1' C   A  71      97.250 104.010  92.910  1.00  0.00           C
ATOM   2248  H1' C   A  71      97.770 103.440  92.150  1.00  0.00           H
ATOM   2249  N1  C   A  71      95.800 104.100  92.510  1.00  0.00           N
ATOM   2250  C6  C   A  71      94.790 104.000  93.430  1.00  0.00           C
ATOM   2251  H6  C   A  71      95.010 103.980  94.480  1.00  0.00           H
ATOM   2252  C5  C   A  71      93.490 103.890  93.030  1.00  0.00           C
ATOM   2253  H5  C   A  71      92.710 103.800  93.760  1.00  0.00           H
ATOM   2254  C4  C   A  71      93.250 103.910  91.640  1.00  0.00           C
ATOM   2255  N4  C   A  71      92.020 103.780  91.210  1.00  0.00           N
ATOM   2256  H41 C   A  71      91.260 103.690  91.860  1.00  0.00           H
ATOM   2257  H42 C   A  71      91.830 103.780  90.220  1.00  0.00           H
ATOM   2258  N3  C   A  71      94.190 104.060  90.730  1.00  0.00           N
ATOM   2259  C2  C   A  71      95.480 104.180  91.150  1.00  0.00           C
ATOM   2260  O2  C   A  71      96.340 104.380  90.290  1.00  0.00           O
ATOM   2261  C3' C   A  71      97.830 105.720  94.520  1.00  0.00           C
ATOM   2262  H3' C   A  71      96.860 106.160  94.780  1.00  0.00           H
ATOM   2263  C2' C   A  71      97.910 105.390  93.020  1.00  0.00           C
ATOM   2264 H2'1 C   A  71      97.370 106.130  92.430  1.00  0.00           H
ATOM   2265  O2' C   A  71      99.270 105.300  92.610  1.00  0.00           O
ATOM   2266 HO'2 C   A  71      99.730 105.870  93.250  1.00  0.00           H
ATOM   2267  O3' C   A  71      98.930 106.560  94.880  1.00  0.00           O
ATOM   2268  P   C   A  72      98.860 108.150  94.740  1.00  0.00           P
ATOM   2269  O1P C   A  72     100.260 108.630  94.880  1.00  0.00           O
ATOM   2270  O2P C   A  72      97.830 108.680  95.660  1.00  0.00           O
ATOM   2271  O5' C   A  72      98.420 108.430  93.220  1.00  0.00           O
ATOM   2272  C5' C   A  72      99.380 108.690  92.220  1.00  0.00           C
ATOM   2273 H5'1 C   A  72     100.150 107.910  92.250  1.00  0.00           H
ATOM   2274 H5'2 C   A  72      99.860 109.650  92.440  1.00  0.00           H
ATOM   2275  C4' C   A  72      98.830 108.750  90.780  1.00  0.00           C
ATOM   2276  H4' C   A  72      99.700 108.830  90.130  1.00  0.00           H
ATOM   2277  O4' C   A  72      98.120 107.580  90.390  1.00  0.00           O
ATOM   2278  C1' C   A  72      97.080 107.950  89.480  1.00  0.00           C
ATOM   2279  H1' C   A  72      97.190 107.400  88.550  1.00  0.00           H
ATOM   2280  N1  C   A  72      95.690 107.690  89.970  1.00  0.00           N
ATOM   2281  C6  C   A  72      95.390 107.650  91.300  1.00  0.00           C
ATOM   2282  H6  C   A  72      96.140 107.870  92.050  1.00  0.00           H
ATOM   2283  C5  C   A  72      94.110 107.380  91.700  1.00  0.00           C
ATOM   2284  H5  C   A  72      93.870 107.350  92.740  1.00  0.00           H
ATOM   2285  C4  C   A  72      93.140 107.210  90.690  1.00  0.00           C
ATOM   2286  N4  C   A  72      91.900 106.970  91.050  1.00  0.00           N
ATOM   2287  H41 C   A  72      91.700 106.920  92.040  1.00  0.00           H
ATOM   2288  H42 C   A  72      91.200 106.770  90.360  1.00  0.00           H
ATOM   2289  N3  C   A  72      93.390 107.260  89.400  1.00  0.00           N
ATOM   2290  C2  C   A  72      94.680 107.520  89.020  1.00  0.00           C
ATOM   2291  O2  C   A  72      94.900 107.610  87.810  1.00  0.00           O
ATOM   2292  C3' C   A  72      97.960 109.960  90.450  1.00  0.00           C
ATOM   2293  H3' C   A  72      97.250 110.150  91.250  1.00  0.00           H
ATOM   2294  C2' C   A  72      97.270 109.430  89.180  1.00  0.00           C
ATOM   2295 H2'1 C   A  72      96.330 109.950  89.010  1.00  0.00           H
ATOM   2296  O2' C   A  72      98.150 109.540  88.060  1.00  0.00           O
ATOM   2297 HO'2 C   A  72      98.660 110.340  88.270  1.00  0.00           H
ATOM   2298  O3' C   A  72      98.740 111.110  90.140  1.00  0.00           O
ATOM   2299  P   A   A  73      98.130 112.580  90.290  1.00  0.00           P
ATOM   2300  O1P A   A  73      99.110 113.540  89.730  1.00  0.00           O
ATOM   2301  O2P A   A  73      97.660 112.750  91.680  1.00  0.00           O
ATOM   2302  O5' A   A  73      96.890 112.530  89.260  1.00  0.00           O
ATOM   2303  C5' A   A  73      97.160 112.660  87.880  1.00  0.00           C
ATOM   2304 H5'1 A   A  73      97.930 111.960  87.580  1.00  0.00           H
ATOM   2305 H5'2 A   A  73      97.570 113.660  87.730  1.00  0.00           H
ATOM   2306  C4' A   A  73      95.970 112.520  86.930  1.00  0.00           C
ATOM   2307  H4' A   A  73      96.370 112.610  85.920  1.00  0.00           H
ATOM   2308  O4' A   A  73      95.300 111.270  86.990  1.00  0.00           O
ATOM   2309  C1' A   A  73      93.910 111.510  86.760  1.00  0.00           C
ATOM   2310  H1' A   A  73      93.540 110.890  85.950  1.00  0.00           H
ATOM   2311  N9  A   A  73      93.130 111.180  87.970  1.00  0.00           N
ATOM   2312  C8  A   A  73      93.530 111.080  89.280  1.00  0.00           C
ATOM   2313  H8  A   A  73      94.530 111.320  89.620  1.00  0.00           H
ATOM   2314  N7  A   A  73      92.600 110.650  90.080  1.00  0.00           N
ATOM   2315  C5  A   A  73      91.500 110.470  89.250  1.00  0.00           C
ATOM   2316  C6  A   A  73      90.180 110.000  89.430  1.00  0.00           C
ATOM   2317  N6  A   A  73      89.690 109.540  90.570  1.00  0.00           N
ATOM   2318  H61 A   A  73      90.310 109.510  91.370  1.00  0.00           H
ATOM   2319  H62 A   A  73      88.760 109.150  90.610  1.00  0.00           H
ATOM   2320  N1  A   A  73      89.330 109.970  88.410  1.00  0.00           N
ATOM   2321  C2  A   A  73      89.750 110.390  87.220  1.00  0.00           C
ATOM   2322  H2  A   A  73      89.020 110.340  86.430  1.00  0.00           H
ATOM   2323  N3  A   A  73      90.950 110.830  86.890  1.00  0.00           N
ATOM   2324  C4  A   A  73      91.790 110.840  87.960  1.00  0.00           C
ATOM   2325  C3' A   A  73      94.950 113.640  87.080  1.00  0.00           C
ATOM   2326  H3' A   A  73      94.740 113.840  88.130  1.00  0.00           H
ATOM   2327  C2' A   A  73      93.750 112.990  86.380  1.00  0.00           C
ATOM   2328 H2'1 A   A  73      92.810 113.400  86.750  1.00  0.00           H
ATOM   2329  O2' A   A  73      93.880 113.140  84.970  1.00  0.00           O
ATOM   2330 HO'2 A   A  73      94.390 113.960  84.890  1.00  0.00           H
ATOM   2331  O3' A   A  73      95.380 114.790  86.360  1.00  0.00           O
ATOM   2332  P   C   A  74      95.050 116.250  86.890  1.00  0.00           P
ATOM   2333  O1P C   A  74      95.680 117.160  85.910  1.00  0.00           O
ATOM   2334  O2P C   A  74      95.450 116.310  88.300  1.00  0.00           O
ATOM   2335  O5' C   A  74      93.450 116.310  86.710  1.00  0.00           O
ATOM   2336  C5' C   A  74      92.890 116.510  85.420  1.00  0.00           C
ATOM   2337 H5'1 C   A  74      93.400 115.840  84.720  1.00  0.00           H
ATOM   2338 H5'2 C   A  74      93.090 117.540  85.120  1.00  0.00           H
ATOM   2339  C4' C   A  74      91.390 116.230  85.300  1.00  0.00           C
ATOM   2340  H4' C   A  74      91.160 116.240  84.240  1.00  0.00           H
ATOM   2341  O4' C   A  74      91.040 114.930  85.760  1.00  0.00           O
ATOM   2342  C1' C   A  74      89.720 114.970  86.300  1.00  0.00           C
ATOM   2343  H1' C   A  74      89.060 114.320  85.720  1.00  0.00           H
ATOM   2344  N1  C   A  74      89.680 114.500  87.720  1.00  0.00           N
ATOM   2345  C6  C   A  74      90.770 114.600  88.550  1.00  0.00           C
ATOM   2346  H6  C   A  74      91.680 115.070  88.200  1.00  0.00           H
ATOM   2347  C5  C   A  74      90.710 114.080  89.800  1.00  0.00           C
ATOM   2348  H5  C   A  74      91.560 114.140  90.460  1.00  0.00           H
ATOM   2349  C4  C   A  74      89.490 113.460  90.200  1.00  0.00           C
ATOM   2350  N4  C   A  74      89.380 112.930  91.380  1.00  0.00           N
ATOM   2351  H41 C   A  74      90.100 113.070  92.060  1.00  0.00           H
ATOM   2352  H42 C   A  74      88.510 112.470  91.610  1.00  0.00           H
ATOM   2353  N3  C   A  74      88.420 113.390  89.420  1.00  0.00           N
ATOM   2354  C2  C   A  74      88.490 113.930  88.180  1.00  0.00           C
ATOM   2355  O2  C   A  74      87.470 113.910  87.490  1.00  0.00           O
ATOM   2356  C3' C   A  74      90.450 117.260  85.920  1.00  0.00           C
ATOM   2357  H3' C   A  74      90.860 117.630  86.860  1.00  0.00           H
ATOM   2358  C2' C   A  74      89.200 116.410  86.160  1.00  0.00           C
ATOM   2359 H2'1 C   A  74      88.700 116.720  87.080  1.00  0.00           H
ATOM   2360  O2' C   A  74      88.280 116.410  85.070  1.00  0.00           O
ATOM   2361 HO'2 C   A  74      87.460 116.810  85.400  1.00  0.00           H
ATOM   2362  O3' C   A  74      90.230 118.310  84.970  1.00  0.00           O
ATOM   2363  P   U   A  75      89.620 119.720  85.380  1.00  0.00           P
ATOM   2364  O1P U   A  75      89.430 120.430  84.100  1.00  0.00           O
ATOM   2365  O2P U   A  75      90.510 120.330  86.380  1.00  0.00           O
ATOM   2366  O5' U   A  75      88.180 119.460  86.010  1.00  0.00           O
ATOM   2367  C5' U   A  75      87.030 119.430  85.180  1.00  0.00           C
ATOM   2368 H5'1 U   A  75      87.210 118.780  84.320  1.00  0.00           H
ATOM   2369 H5'2 U   A  75      86.820 120.430  84.810  1.00  0.00           H
ATOM   2370  C4' U   A  75      85.800 118.900  85.920  1.00  0.00           C
ATOM   2371  H4' U   A  75      84.950 118.920  85.230  1.00  0.00           H
ATOM   2372  O4' U   A  75      85.980 117.570  86.370  1.00  0.00           O
ATOM   2373  C1' U   A  75      85.180 117.380  87.530  1.00  0.00           C
ATOM   2374  H1' U   A  75      84.400 116.640  87.340  1.00  0.00           H
ATOM   2375  N1  U   A  75      85.970 116.950  88.720  1.00  0.00           N
ATOM   2376  C6  U   A  75      87.210 117.480  89.010  1.00  0.00           C
ATOM   2377  H6  U   A  75      87.650 118.220  88.350  1.00  0.00           H
ATOM   2378  C5  U   A  75      87.870 117.100  90.140  1.00  0.00           C
ATOM   2379  H5  U   A  75      88.840 117.520  90.380  1.00  0.00           H
ATOM   2380  C4  U   A  75      87.290 116.180  91.080  1.00  0.00           C
ATOM   2381  O4  U   A  75      87.800 115.810  92.140  1.00  0.00           O
ATOM   2382  N3  U   A  75      86.050 115.710  90.730  1.00  0.00           N
ATOM   2383  H3  U   A  75      85.580 115.160  91.420  1.00  0.00           H
ATOM   2384  C2  U   A  75      85.330 116.080  89.620  1.00  0.00           C
ATOM   2385  O2  U   A  75      84.180 115.690  89.470  1.00  0.00           O
ATOM   2386  C3' U   A  75      85.390 119.730  87.130  1.00  0.00           C
ATOM   2387  H3' U   A  75      86.270 119.960  87.740  1.00  0.00           H
ATOM   2388  C2' U   A  75      84.500 118.720  87.850  1.00  0.00           C
ATOM   2389 H2'1 U   A  75      84.500 118.900  88.920  1.00  0.00           H
ATOM   2390  O2' U   A  75      83.170 118.720  87.340  1.00  0.00           O
ATOM   2391 HO'2 U   A  75      82.750 119.500  87.740  1.00  0.00           H
ATOM   2392  O3' U   A  75      84.710 120.920  86.770  1.00  0.00           O
ATOM   2393  P   G   A  76      84.300 121.990  87.860  1.00  0.00           P
ATOM   2394  O1P G   A  76      83.820 123.180  87.110  1.00  0.00           O
ATOM   2395  O2P G   A  76      85.400 122.150  88.820  1.00  0.00           O
ATOM   2396  O5' G   A  76      83.090 121.320  88.650  1.00  0.00           O
ATOM   2397  C5' G   A  76      81.770 121.820  88.590  1.00  0.00           C
ATOM   2398 H5'1 G   A  76      81.320 121.560  87.630  1.00  0.00           H
ATOM   2399 H5'2 G   A  76      81.760 122.900  88.710  1.00  0.00           H
ATOM   2400  C4' G   A  76      80.940 121.200  89.720  1.00  0.00           C
ATOM   2401  H4' G   A  76      79.880 121.380  89.490  1.00  0.00           H
ATOM   2402  O4' G   A  76      81.140 119.790  89.870  1.00  0.00           O
ATOM   2403  C1' G   A  76      81.110 119.470  91.270  1.00  0.00           C
ATOM   2404  H1' G   A  76      80.430 118.650  91.470  1.00  0.00           H
ATOM   2405  N9  G   A  76      82.420 119.080  91.840  1.00  0.00           N
ATOM   2406  C8  G   A  76      83.690 119.380  91.420  1.00  0.00           C
ATOM   2407  H8  G   A  76      83.890 120.000  90.560  1.00  0.00           H
ATOM   2408  N7  G   A  76      84.630 118.860  92.160  1.00  0.00           N
ATOM   2409  C5  G   A  76      83.940 118.230  93.200  1.00  0.00           C
ATOM   2410  C6  G   A  76      84.380 117.540  94.380  1.00  0.00           C
ATOM   2411  O6  G   A  76      85.520 117.270  94.770  1.00  0.00           O
ATOM   2412  N1  G   A  76      83.370 117.170  95.220  1.00  0.00           N
ATOM   2413  H1  G   A  76      83.640 116.760  96.090  1.00  0.00           H
ATOM   2414  C2  G   A  76      82.060 117.400  94.980  1.00  0.00           C
ATOM   2415  N2  G   A  76      81.230 117.080  95.940  1.00  0.00           N
ATOM   2416  H21 G   A  76      81.610 116.700  96.790  1.00  0.00           H
ATOM   2417  H22 G   A  76      80.260 117.330  95.870  1.00  0.00           H
ATOM   2418  N3  G   A  76      81.580 117.990  93.880  1.00  0.00           N
ATOM   2419  C4  G   A  76      82.570 118.390  93.030  1.00  0.00           C
ATOM   2420  C3' G   A  76      81.180 121.830  91.090  1.00  0.00           C
ATOM   2421  H3' G   A  76      82.250 121.960  91.260  1.00  0.00           H
ATOM   2422  C2' G   A  76      80.610 120.730  91.970  1.00  0.00           C
ATOM   2423 H2'1 G   A  76      80.990 120.790  92.990  1.00  0.00           H
ATOM   2424  O2' G   A  76      79.190 120.680  91.940  1.00  0.00           O
ATOM   2425 HO'2 G   A  76      78.880 121.550  92.220  1.00  0.00           H
ATOM   2426  O3' G   A  76      80.450 123.040  91.230  1.00  0.00           O
ATOM   2427  P   C   A  77      81.070 124.310  91.970  1.00  0.00           P
ATOM   2428  O1P C   A  77      80.180 125.440  91.650  1.00  0.00           O
ATOM   2429  O2P C   A  77      82.500 124.410  91.600  1.00  0.00           O
ATOM   2430  O5' C   A  77      80.950 123.920  93.520  1.00  0.00           O
ATOM   2431  C5' C   A  77      79.680 123.850  94.170  1.00  0.00           C
ATOM   2432 H5'1 C   A  77      78.950 123.460  93.470  1.00  0.00           H
ATOM   2433 H5'2 C   A  77      79.360 124.850  94.470  1.00  0.00           H
ATOM   2434  C4' C   A  77      79.670 122.920  95.410  1.00  0.00           C
ATOM   2435  H4' C   A  77      78.620 122.800  95.700  1.00  0.00           H
ATOM   2436  O4' C   A  77      80.180 121.620  95.110  1.00  0.00           O
ATOM   2437  C1' C   A  77      80.930 121.120  96.220  1.00  0.00           C
ATOM   2438  H1' C   A  77      80.560 120.130  96.480  1.00  0.00           H
ATOM   2439  N1  C   A  77      82.410 121.010  95.970  1.00  0.00           N
ATOM   2440  C6  C   A  77      83.020 121.620  94.910  1.00  0.00           C
ATOM   2441  H6  C   A  77      82.440 122.240  94.230  1.00  0.00           H
ATOM   2442  C5  C   A  77      84.340 121.440  94.680  1.00  0.00           C
ATOM   2443  H5  C   A  77      84.810 121.890  93.820  1.00  0.00           H
ATOM   2444  C4  C   A  77      85.060 120.610  95.580  1.00  0.00           C
ATOM   2445  N4  C   A  77      86.320 120.370  95.360  1.00  0.00           N
ATOM   2446  H41 C   A  77      86.750 120.710  94.520  1.00  0.00           H
ATOM   2447  H42 C   A  77      86.800 119.660  95.910  1.00  0.00           H
ATOM   2448  N3  C   A  77      84.500 120.040  96.630  1.00  0.00           N
ATOM   2449  C2  C   A  77      83.170 120.220  96.840  1.00  0.00           C
ATOM   2450  O2  C   A  77      82.660 119.650  97.810  1.00  0.00           O
ATOM   2451  C3' C   A  77      80.390 123.420  96.670  1.00  0.00           C
ATOM   2452  H3' C   A  77      81.330 123.890  96.390  1.00  0.00           H
ATOM   2453  C2' C   A  77      80.640 122.070  97.380  1.00  0.00           C
ATOM   2454 H2'1 C   A  77      81.500 122.150  98.050  1.00  0.00           H
ATOM   2455  O2' C   A  77      79.500 121.540  98.060  1.00  0.00           O
ATOM   2456 HO'2 C   A  77      79.810 120.840  98.660  1.00  0.00           H
ATOM   2457  O3' C   A  77      79.590 124.270  97.470  1.00  0.00           O
ATOM   2458  P   U   A  78      80.240 125.140  98.640  1.00  0.00           P
ATOM   2459  O1P U   A  78      79.170 125.680  99.500  1.00  0.00           O
ATOM   2460  O2P U   A  78      81.160 126.130  98.070  1.00  0.00           O
ATOM   2461  O5' U   A  78      81.140 124.190  99.530  1.00  0.00           O
ATOM   2462  C5' U   A  78      80.640 123.390 100.590  1.00  0.00           C
ATOM   2463 H5'1 U   A  78      79.940 122.640 100.220  1.00  0.00           H
ATOM   2464 H5'2 U   A  78      80.140 124.020 101.320  1.00  0.00           H
ATOM   2465  C4' U   A  78      81.820 122.690 101.280  1.00  0.00           C
ATOM   2466  H4' U   A  78      81.440 122.090 102.100  1.00  0.00           H
ATOM   2467  O4' U   A  78      82.570 121.820 100.430  1.00  0.00           O
ATOM   2468  C1' U   A  78      83.950 121.880 100.810  1.00  0.00           C
ATOM   2469  H1' U   A  78      84.300 120.890 101.120  1.00  0.00           H
ATOM   2470  N1  U   A  78      84.790 122.360  99.670  1.00  0.00           N
ATOM   2471  C6  U   A  78      84.300 123.270  98.760  1.00  0.00           C
ATOM   2472  H6  U   A  78      83.300 123.660  98.870  1.00  0.00           H
ATOM   2473  C5  U   A  78      85.060 123.680  97.710  1.00  0.00           C
ATOM   2474  H5  U   A  78      84.670 124.400  97.000  1.00  0.00           H
ATOM   2475  C4  U   A  78      86.410 123.200  97.510  1.00  0.00           C
ATOM   2476  O4  U   A  78      87.120 123.510  96.560  1.00  0.00           O
ATOM   2477  N3  U   A  78      86.860 122.340  98.490  1.00  0.00           N
ATOM   2478  H3  U   A  78      87.810 122.010  98.420  1.00  0.00           H
ATOM   2479  C2  U   A  78      86.120 121.920  99.590  1.00  0.00           C
ATOM   2480  O2  U   A  78      86.630 121.190 100.440  1.00  0.00           O
ATOM   2481  C3' U   A  78      82.820 123.690 101.850  1.00  0.00           C
ATOM   2482  H3' U   A  78      83.030 124.480 101.140  1.00  0.00           H
ATOM   2483  C2' U   A  78      84.060 122.820 102.020  1.00  0.00           C
ATOM   2484 H2'1 U   A  78      84.980 123.410 101.970  1.00  0.00           H
ATOM   2485  O2' U   A  78      83.990 122.110 103.240  1.00  0.00           O
ATOM   2486 HO'2 U   A  78      83.560 122.710 103.870  1.00  0.00           H
ATOM   2487  O3' U   A  78      82.340 124.180 103.100  1.00  0.00           O
ATOM   2488  P   A   A  79      82.020 125.730 103.300  1.00  0.00           P
ATOM   2489  O1P A   A  79      80.950 125.820 104.310  1.00  0.00           O
ATOM   2490  O2P A   A  79      81.790 126.370 101.990  1.00  0.00           O
ATOM   2491  O5' A   A  79      83.360 126.320 103.910  1.00  0.00           O
ATOM   2492  C5' A   A  79      84.590 126.310 103.190  1.00  0.00           C
ATOM   2493 H5'1 A   A  79      84.550 127.010 102.360  1.00  0.00           H
ATOM   2494 H5'2 A   A  79      84.790 125.320 102.800  1.00  0.00           H
ATOM   2495  C4' A   A  79      85.760 126.680 104.100  1.00  0.00           C
ATOM   2496  H4' A   A  79      85.970 125.840 104.760  1.00  0.00           H
ATOM   2497  O4' A   A  79      86.920 126.940 103.320  1.00  0.00           O
ATOM   2498  C1' A   A  79      87.540 128.150 103.750  1.00  0.00           C
ATOM   2499  H1' A   A  79      88.620 127.980 103.890  1.00  0.00           H
ATOM   2500  N9  A   A  79      87.360 129.150 102.670  1.00  0.00           N
ATOM   2501  C8  A   A  79      86.280 129.960 102.380  1.00  0.00           C
ATOM   2502  H8  A   A  79      85.400 130.010 103.000  1.00  0.00           H
ATOM   2503  N7  A   A  79      86.390 130.630 101.260  1.00  0.00           N
ATOM   2504  C5  A   A  79      87.660 130.260 100.790  1.00  0.00           C
ATOM   2505  C6  A   A  79      88.440 130.550  99.640  1.00  0.00           C
ATOM   2506  N6  A   A  79      88.090 131.300  98.610  1.00  0.00           N
ATOM   2507  H61 A   A  79      87.160 131.690  98.550  1.00  0.00           H
ATOM   2508  H62 A   A  79      88.710 131.310  97.830  1.00  0.00           H
ATOM   2509  N1  A   A  79      89.660 130.040  99.480  1.00  0.00           N
ATOM   2510  C2  A   A  79      90.140 129.270 100.450  1.00  0.00           C
ATOM   2511  H2  A   A  79      91.140 128.890 100.300  1.00  0.00           H
ATOM   2512  N3  A   A  79      89.530 128.890 101.560  1.00  0.00           N
ATOM   2513  C4  A   A  79      88.270 129.400 101.670  1.00  0.00           C
ATOM   2514  C3' A   A  79      85.490 127.910 104.970  1.00  0.00           C
ATOM   2515  H3' A   A  79      84.840 128.590 104.420  1.00  0.00           H
ATOM   2516  C2' A   A  79      86.900 128.510 105.100  1.00  0.00           C
ATOM   2517 H2'1 A   A  79      86.860 129.590 105.250  1.00  0.00           H
ATOM   2518  O2' A   A  79      87.620 127.880 106.140  1.00  0.00           O
ATOM   2519 HO'2 A   A  79      87.010 127.780 106.880  1.00  0.00           H
ATOM   2520  O3' A   A  79      84.930 127.590 106.230  1.00  0.00           O
ATOM   2521  P   A   A  80      84.050 128.670 106.990  1.00  0.00           P
ATOM   2522  O1P A   A  80      82.910 129.050 106.120  1.00  0.00           O
ATOM   2523  O2P A   A  80      84.970 129.740 107.430  1.00  0.00           O
ATOM   2524  O5' A   A  80      83.460 127.940 108.270  1.00  0.00           O
ATOM   2525  C5' A   A  80      84.290 127.510 109.330  1.00  0.00           C
ATOM   2526 H5'1 A   A  80      84.660 128.370 109.880  1.00  0.00           H
ATOM   2527 H5'2 A   A  80      85.140 126.950 108.930  1.00  0.00           H
ATOM   2528  C4' A   A  80      83.490 126.590 110.270  1.00  0.00           C
ATOM   2529  H4' A   A  80      84.190 126.130 110.970  1.00  0.00           H
ATOM   2530  O4' A   A  80      82.550 127.340 111.030  1.00  0.00           O
ATOM   2531  C1' A   A  80      81.300 126.680 111.030  1.00  0.00           C
ATOM   2532  H1' A   A  80      81.030 126.450 112.060  1.00  0.00           H
ATOM   2533  N9  A   A  80      80.240 127.550 110.460  1.00  0.00           N
ATOM   2534  C8  A   A  80      80.190 128.160 109.230  1.00  0.00           C
ATOM   2535  H8  A   A  80      81.010 128.150 108.530  1.00  0.00           H
ATOM   2536  N7  A   A  80      79.040 128.740 108.980  1.00  0.00           N
ATOM   2537  C5  A   A  80      78.300 128.500 110.140  1.00  0.00           C
ATOM   2538  C6  A   A  80      76.980 128.810 110.550  1.00  0.00           C
ATOM   2539  N6  A   A  80      76.100 129.470 109.830  1.00  0.00           N
ATOM   2540  H61 A   A  80      76.420 129.840 108.940  1.00  0.00           H
ATOM   2541  H62 A   A  80      75.220 129.690 110.240  1.00  0.00           H
ATOM   2542  N1  A   A  80      76.500 128.390 111.720  1.00  0.00           N
ATOM   2543  C2  A   A  80      77.340 127.730 112.520  1.00  0.00           C
ATOM   2544  H2  A   A  80      76.930 127.430 113.470  1.00  0.00           H
ATOM   2545  N3  A   A  80      78.600 127.390 112.290  1.00  0.00           N
ATOM   2546  C4  A   A  80      79.020 127.790 111.050  1.00  0.00           C
ATOM   2547  C3' A   A  80      82.760 125.470 109.520  1.00  0.00           C
ATOM   2548  H3' A   A  80      82.560 125.770 108.490  1.00  0.00           H
ATOM   2549  C2' A   A  80      81.420 125.360 110.260  1.00  0.00           C
ATOM   2550 H2'1 A   A  80      80.620 125.240 109.530  1.00  0.00           H
ATOM   2551  O2' A   A  80      81.350 124.310 111.230  1.00  0.00           O
ATOM   2552 HO'2 A   A  80      82.020 123.640 110.990  1.00  0.00           H
ATOM   2553  O3' A   A  80      83.490 124.260 109.560  1.00  0.00           O
ATOM   2554  P   A   A  81      83.380 123.210 108.370  1.00  0.00           P
ATOM   2555  O1P A   A  81      81.960 123.120 107.970  1.00  0.00           O
ATOM   2556  O2P A   A  81      84.020 122.000 108.900  1.00  0.00           O
ATOM   2557  O5' A   A  81      84.270 123.820 107.190  1.00  0.00           O
ATOM   2558  C5' A   A  81      85.620 124.240 107.390  1.00  0.00           C
ATOM   2559 H5'1 A   A  81      85.660 124.970 108.200  1.00  0.00           H
ATOM   2560 H5'2 A   A  81      85.970 124.730 106.490  1.00  0.00           H
ATOM   2561  C4' A   A  81      86.580 123.080 107.710  1.00  0.00           C
ATOM   2562  H4' A   A  81      86.250 122.590 108.630  1.00  0.00           H
ATOM   2563  O4' A   A  81      86.610 122.100 106.680  1.00  0.00           O
ATOM   2564  C1' A   A  81      87.950 121.860 106.290  1.00  0.00           C
ATOM   2565  H1' A   A  81      88.130 120.790 106.150  1.00  0.00           H
ATOM   2566  N9  A   A  81      88.200 122.560 105.000  1.00  0.00           N
ATOM   2567  C8  A   A  81      87.270 123.140 104.160  1.00  0.00           C
ATOM   2568  H8  A   A  81      86.220 123.190 104.400  1.00  0.00           H
ATOM   2569  N7  A   A  81      87.770 123.600 103.050  1.00  0.00           N
ATOM   2570  C5  A   A  81      89.140 123.320 103.160  1.00  0.00           C
ATOM   2571  C6  A   A  81      90.270 123.500 102.330  1.00  0.00           C
ATOM   2572  N6  A   A  81      90.240 124.090 101.150  1.00  0.00           N
ATOM   2573  H61 A   A  81      89.380 124.500 100.830  1.00  0.00           H
ATOM   2574  H62 A   A  81      91.090 124.120 100.580  1.00  0.00           H
ATOM   2575  N1  A   A  81      91.470 123.040 102.690  1.00  0.00           N
ATOM   2576  C2  A   A  81      91.570 122.410 103.850  1.00  0.00           C
ATOM   2577  H2  A   A  81      92.550 122.050 104.110  1.00  0.00           H
ATOM   2578  N3  A   A  81      90.610 122.190 104.750  1.00  0.00           N
ATOM   2579  C4  A   A  81      89.400 122.660 104.340  1.00  0.00           C
ATOM   2580  C3' A   A  81      88.010 123.550 107.990  1.00  0.00           C
ATOM   2581  H3' A   A  81      88.250 124.470 107.450  1.00  0.00           H
ATOM   2582  C2' A   A  81      88.820 122.380 107.430  1.00  0.00           C
ATOM   2583 H2'1 A   A  81      89.800 122.710 107.090  1.00  0.00           H
ATOM   2584  O2' A   A  81      88.970 121.400 108.450  1.00  0.00           O
ATOM   2585 HO'2 A   A  81      88.840 121.930 109.250  1.00  0.00           H
ATOM   2586  O3' A   A  81      88.250 123.620 109.390  1.00  0.00           O
ATOM   2587  P   U   A  82      88.500 124.980 110.170  1.00  0.00           P
ATOM   2588  O1P U   A  82      88.000 124.770 111.530  1.00  0.00           O
ATOM   2589  O2P U   A  82      87.950 126.120 109.400  1.00  0.00           O
ATOM   2590  O5' U   A  82      90.090 125.110 110.170  1.00  0.00           O
ATOM   2591  C5' U   A  82      90.890 124.290 111.020  1.00  0.00           C
ATOM   2592 H5'1 U   A  82      90.430 123.310 111.120  1.00  0.00           H
ATOM   2593 H5'2 U   A  82      90.930 124.750 112.010  1.00  0.00           H
ATOM   2594  C4' U   A  82      92.310 124.090 110.480  1.00  0.00           C
ATOM   2595  H4' U   A  82      92.830 123.440 111.190  1.00  0.00           H
ATOM   2596  O4' U   A  82      92.300 123.430 109.220  1.00  0.00           O
ATOM   2597  C1' U   A  82      93.310 123.980 108.370  1.00  0.00           C
ATOM   2598  H1' U   A  82      93.990 123.190 108.030  1.00  0.00           H
ATOM   2599  N1  U   A  82      92.740 124.660 107.170  1.00  0.00           N
ATOM   2600  C6  U   A  82      91.410 125.020 107.090  1.00  0.00           C
ATOM   2601  H6  U   A  82      90.750 124.820 107.920  1.00  0.00           H
ATOM   2602  C5  U   A  82      90.910 125.600 105.970  1.00  0.00           C
ATOM   2603  H5  U   A  82      89.870 125.890 105.910  1.00  0.00           H
ATOM   2604  C4  U   A  82      91.740 125.870 104.820  1.00  0.00           C
ATOM   2605  O4  U   A  82      91.390 126.390 103.780  1.00  0.00           O
ATOM   2606  N3  U   A  82      93.050 125.490 104.970  1.00  0.00           N
ATOM   2607  H3  U   A  82      93.650 125.650 104.170  1.00  0.00           H
ATOM   2608  C2  U   A  82      93.600 124.930 106.100  1.00  0.00           C
ATOM   2609  O2  U   A  82      94.820 124.720 106.140  1.00  0.00           O
ATOM   2610  C3' U   A  82      93.160 125.370 110.350  1.00  0.00           C
ATOM   2611  H3' U   A  82      92.530 126.200 110.020  1.00  0.00           H
ATOM   2612  C2' U   A  82      94.130 124.940 109.240  1.00  0.00           C
ATOM   2613 H2'1 U   A  82      94.480 125.800 108.670  1.00  0.00           H
ATOM   2614  O2' U   A  82      95.220 124.240 109.820  1.00  0.00           O
ATOM   2615 HO'2 U   A  82      95.140 124.390 110.770  1.00  0.00           H
ATOM   2616  O3' U   A  82      93.890 125.700 111.540  1.00  0.00           O
ATOM   2617  P   U   A  83      94.530 127.150 111.730  1.00  0.00           P
ATOM   2618  O1P U   A  83      95.490 127.100 112.850  1.00  0.00           O
ATOM   2619  O2P U   A  83      93.460 128.140 111.860  1.00  0.00           O
ATOM   2620  O5' U   A  83      95.360 127.510 110.420  1.00  0.00           O
ATOM   2621  C5' U   A  83      96.730 127.170 110.270  1.00  0.00           C
ATOM   2622 H5'1 U   A  83      96.860 126.090 110.330  1.00  0.00           H
ATOM   2623 H5'2 U   A  83      97.320 127.640 111.060  1.00  0.00           H
ATOM   2624  C4' U   A  83      97.240 127.670 108.910  1.00  0.00           C
ATOM   2625  H4' U   A  83      98.290 127.390 108.800  1.00  0.00           H
ATOM   2626  O4' U   A  83      96.510 127.100 107.840  1.00  0.00           O
ATOM   2627  C1' U   A  83      96.380 128.080 106.810  1.00  0.00           C
ATOM   2628  H1' U   A  83      96.890 127.710 105.910  1.00  0.00           H
ATOM   2629  N1  U   A  83      94.960 128.340 106.460  1.00  0.00           N
ATOM   2630  C6  U   A  83      93.950 128.390 107.410  1.00  0.00           C
ATOM   2631  H6  U   A  83      94.180 128.140 108.440  1.00  0.00           H
ATOM   2632  C5  U   A  83      92.700 128.770 107.060  1.00  0.00           C
ATOM   2633  H5  U   A  83      91.910 128.840 107.800  1.00  0.00           H
ATOM   2634  C4  U   A  83      92.360 129.150 105.710  1.00  0.00           C
ATOM   2635  O4  U   A  83      91.310 129.650 105.340  1.00  0.00           O
ATOM   2636  N3  U   A  83      93.400 129.010 104.810  1.00  0.00           N
ATOM   2637  H3  U   A  83      93.190 129.250 103.850  1.00  0.00           H
ATOM   2638  C2  U   A  83      94.700 128.700 105.140  1.00  0.00           C
ATOM   2639  O2  U   A  83      95.590 128.780 104.300  1.00  0.00           O
ATOM   2640  C3' U   A  83      97.150 129.190 108.790  1.00  0.00           C
ATOM   2641  H3' U   A  83      96.220 129.530 109.230  1.00  0.00           H
ATOM   2642  C2' U   A  83      97.090 129.370 107.270  1.00  0.00           C
ATOM   2643 H2'1 U   A  83      96.500 130.250 107.020  1.00  0.00           H
ATOM   2644  O2' U   A  83      98.380 129.440 106.670  1.00  0.00           O
ATOM   2645 HO'2 U   A  83      98.740 130.320 106.860  1.00  0.00           H
ATOM   2646  O3' U   A  83      98.270 129.810 109.410  1.00  0.00           O
ATOM   2647  P   U   A  84      98.310 131.390 109.610  1.00  0.00           P
ATOM   2648  O1P U   A  84      99.290 131.650 110.680  1.00  0.00           O
ATOM   2649  O2P U   A  84      96.930 131.870 109.770  1.00  0.00           O
ATOM   2650  O5' U   A  84      98.890 131.930 108.230  1.00  0.00           O
ATOM   2651  C5' U   A  84     100.280 131.990 107.980  1.00  0.00           C
ATOM   2652 H5'1 U   A  84     100.720 131.000 108.070  1.00  0.00           H
ATOM   2653 H5'2 U   A  84     100.750 132.660 108.700  1.00  0.00           H
ATOM   2654  C4' U   A  84     100.530 132.530 106.570  1.00  0.00           C
ATOM   2655  H4' U   A  84     101.600 132.460 106.350  1.00  0.00           H
ATOM   2656  O4' U   A  84      99.810 131.770 105.620  1.00  0.00           O
ATOM   2657  C1' U   A  84      99.540 132.610 104.510  1.00  0.00           C
ATOM   2658  H1' U   A  84     100.120 132.260 103.660  1.00  0.00           H
ATOM   2659  N1  U   A  84      98.100 132.620 104.140  1.00  0.00           N
ATOM   2660  C6  U   A  84      97.100 132.640 105.100  1.00  0.00           C
ATOM   2661  H6  U   A  84      97.360 132.480 106.140  1.00  0.00           H
ATOM   2662  C5  U   A  84      95.820 132.900 104.750  1.00  0.00           C
ATOM   2663  H5  U   A  84      95.040 132.930 105.500  1.00  0.00           H
ATOM   2664  C4  U   A  84      95.450 133.190 103.380  1.00  0.00           C
ATOM   2665  O4  U   A  84      94.340 133.510 102.980  1.00  0.00           O
ATOM   2666  N3  U   A  84      96.490 133.110 102.490  1.00  0.00           N
ATOM   2667  H3  U   A  84      96.280 133.400 101.540  1.00  0.00           H
ATOM   2668  C2  U   A  84      97.800 132.840 102.800  1.00  0.00           C
ATOM   2669  O2  U   A  84      98.640 132.820 101.900  1.00  0.00           O
ATOM   2670  C3' U   A  84     100.120 133.990 106.380  1.00  0.00           C
ATOM   2671  H3' U   A  84      99.160 134.180 106.860  1.00  0.00           H
ATOM   2672  C2' U   A  84     100.000 134.030 104.850  1.00  0.00           C
ATOM   2673 H2'1 U   A  84      99.250 134.770 104.560  1.00  0.00           H
ATOM   2674  O2' U   A  84     101.230 134.250 104.160  1.00  0.00           O
ATOM   2675 HO'2 U   A  84     101.000 134.630 103.300  1.00  0.00           H
ATOM   2676  O3' U   A  84     101.120 134.870 106.860  1.00  0.00           O
ATOM   2677  P   G   A  85     100.900 136.430 107.010  1.00  0.00           P
ATOM   2678  O1P G   A  85     102.270 136.980 107.050  1.00  0.00           O
ATOM   2679  O2P G   A  85      99.990 136.680 108.150  1.00  0.00           O
ATOM   2680  O5' G   A  85     100.190 136.970 105.680  1.00  0.00           O
ATOM   2681  C5' G   A  85     100.960 137.460 104.600  1.00  0.00           C
ATOM   2682 H5'1 G   A  85     101.710 136.720 104.340  1.00  0.00           H
ATOM   2683 H5'2 G   A  85     101.470 138.370 104.920  1.00  0.00           H
ATOM   2684  C4' G   A  85     100.120 137.770 103.360  1.00  0.00           C
ATOM   2685  H4' G   A  85     100.800 137.910 102.520  1.00  0.00           H
ATOM   2686  O4' G   A  85      99.230 136.720 103.020  1.00  0.00           O
ATOM   2687  C1' G   A  85      98.030 137.280 102.510  1.00  0.00           C
ATOM   2688  H1' G   A  85      97.840 136.920 101.490  1.00  0.00           H
ATOM   2689  N9  G   A  85      96.860 136.920 103.350  1.00  0.00           N
ATOM   2690  C8  G   A  85      96.800 136.510 104.660  1.00  0.00           C
ATOM   2691  H8  G   A  85      97.680 136.420 105.280  1.00  0.00           H
ATOM   2692  N7  G   A  85      95.590 136.220 105.080  1.00  0.00           N
ATOM   2693  C5  G   A  85      94.770 136.510 103.970  1.00  0.00           C
ATOM   2694  C6  G   A  85      93.350 136.420 103.770  1.00  0.00           C
ATOM   2695  O6  G   A  85      92.470 135.990 104.530  1.00  0.00           O
ATOM   2696  N1  G   A  85      92.940 136.890 102.540  1.00  0.00           N
ATOM   2697  H1  G   A  85      91.950 136.880 102.350  1.00  0.00           H
ATOM   2698  C2  G   A  85      93.800 137.300 101.580  1.00  0.00           C
ATOM   2699  N2  G   A  85      93.280 137.720 100.460  1.00  0.00           N
ATOM   2700  H21 G   A  85      92.270 137.740 100.340  1.00  0.00           H
ATOM   2701  H22 G   A  85      93.900 137.910  99.700  1.00  0.00           H
ATOM   2702  N3  G   A  85      95.120 137.310 101.680  1.00  0.00           N
ATOM   2703  C4  G   A  85      95.550 136.940 102.920  1.00  0.00           C
ATOM   2704  C3' G   A  85      99.320 139.070 103.480  1.00  0.00           C
ATOM   2705  H3' G   A  85      98.900 139.150 104.480  1.00  0.00           H
ATOM   2706  C2' G   A  85      98.220 138.800 102.450  1.00  0.00           C
ATOM   2707 H2'1 G   A  85      97.300 139.330 102.700  1.00  0.00           H
ATOM   2708  O2' G   A  85      98.660 139.160 101.150  1.00  0.00           O
ATOM   2709 HO'2 G   A  85      99.140 139.990 101.260  1.00  0.00           H
ATOM   2710  O3' G   A  85     100.130 140.190 103.120  1.00  0.00           O
ATOM   2711  P   A   A  86      99.820 141.650 103.670  1.00  0.00           P
ATOM   2712  O1P A   A  86     100.950 142.490 103.230  1.00  0.00           O
ATOM   2713  O2P A   A  86      99.550 141.530 105.110  1.00  0.00           O
ATOM   2714  O5' A   A  86      98.500 142.090 102.860  1.00  0.00           O
ATOM   2715  C5' A   A  86      98.610 142.620 101.550  1.00  0.00           C
ATOM   2716 H5'1 A   A  86      99.250 141.970 100.950  1.00  0.00           H
ATOM   2717 H5'2 A   A  86      99.090 143.600 101.610  1.00  0.00           H
ATOM   2718  C4' A   A  86      97.260 142.780 100.830  1.00  0.00           C
ATOM   2719  H4' A   A  86      97.480 143.100  99.810  1.00  0.00           H
ATOM   2720  O4' A   A  86      96.550 141.550 100.740  1.00  0.00           O
ATOM   2721  C1' A   A  86      95.160 141.820 100.840  1.00  0.00           C
ATOM   2722  H1' A   A  86      94.620 141.390  99.990  1.00  0.00           H
ATOM   2723  N9  A   A  86      94.580 141.240 102.080  1.00  0.00           N
ATOM   2724  C8  A   A  86      95.180 140.960 103.290  1.00  0.00           C
ATOM   2725  H8  A   A  86      96.230 141.140 103.470  1.00  0.00           H
ATOM   2726  N7  A   A  86      94.380 140.450 104.180  1.00  0.00           N
ATOM   2727  C5  A   A  86      93.140 140.400 103.520  1.00  0.00           C
ATOM   2728  C6  A   A  86      91.830 139.980 103.860  1.00  0.00           C
ATOM   2729  N6  A   A  86      91.470 139.420 104.990  1.00  0.00           N
ATOM   2730  H61 A   A  86      92.120 139.350 105.760  1.00  0.00           H
ATOM   2731  H62 A   A  86      90.510 139.110 105.100  1.00  0.00           H
ATOM   2732  N1  A   A  86      90.820 140.120 103.000  1.00  0.00           N
ATOM   2733  C2  A   A  86      91.080 140.630 101.810  1.00  0.00           C
ATOM   2734  H2  A   A  86      90.240 140.720 101.140  1.00  0.00           H
ATOM   2735  N3  A   A  86      92.260 141.050 101.330  1.00  0.00           N
ATOM   2736  C4  A   A  86      93.250 140.900 102.250  1.00  0.00           C
ATOM   2737  C3' A   A  86      96.320 143.830 101.410  1.00  0.00           C
ATOM   2738  H3' A   A  86      96.320 143.750 102.500  1.00  0.00           H
ATOM   2739  C2' A   A  86      94.980 143.340 100.830  1.00  0.00           C
ATOM   2740 H2'1 A   A  86      94.160 143.630 101.480  1.00  0.00           H
ATOM   2741  O2' A   A  86      94.730 143.770  99.490  1.00  0.00           O
ATOM   2742 HO'2 A   A  86      93.950 144.340  99.540  1.00  0.00           H
ATOM   2743  O3' A   A  86      96.670 145.140 100.990  1.00  0.00           O
ATOM   2744  P   C   A  87      96.130 146.440 101.740  1.00  0.00           P
ATOM   2745  O1P C   A  87      96.830 147.600 101.140  1.00  0.00           O
ATOM   2746  O2P C   A  87      96.250 146.240 103.200  1.00  0.00           O
ATOM   2747  O5' C   A  87      94.580 146.580 101.410  1.00  0.00           O
ATOM   2748  C5' C   A  87      94.110 146.950 100.130  1.00  0.00           C
ATOM   2749 H5'1 C   A  87      94.600 146.350  99.360  1.00  0.00           H
ATOM   2750 H5'2 C   A  87      94.330 148.010  99.950  1.00  0.00           H
ATOM   2751  C4' C   A  87      92.590 146.740 100.040  1.00  0.00           C
ATOM   2752  H4' C   A  87      92.260 146.950  99.020  1.00  0.00           H
ATOM   2753  O4' C   A  87      92.250 145.390 100.360  1.00  0.00           O
ATOM   2754  C1' C   A  87      91.010 145.390 101.080  1.00  0.00           C
ATOM   2755  H1' C   A  87      90.270 144.790 100.550  1.00  0.00           H
ATOM   2756  N1  C   A  87      91.140 144.840 102.460  1.00  0.00           N
ATOM   2757  C6  C   A  87      92.350 144.750 103.110  1.00  0.00           C
ATOM   2758  H6  C   A  87      93.230 145.190 102.660  1.00  0.00           H
ATOM   2759  C5  C   A  87      92.460 144.100 104.280  1.00  0.00           C
ATOM   2760  H5  C   A  87      93.420 144.000 104.770  1.00  0.00           H
ATOM   2761  C4  C   A  87      91.280 143.540 104.830  1.00  0.00           C
ATOM   2762  N4  C   A  87      91.340 142.870 105.930  1.00  0.00           N
ATOM   2763  H41 C   A  87      92.200 142.730 106.420  1.00  0.00           H
ATOM   2764  H42 C   A  87      90.490 142.420 106.260  1.00  0.00           H
ATOM   2765  N3  C   A  87      90.090 143.680 104.270  1.00  0.00           N
ATOM   2766  C2  C   A  87      89.990 144.350 103.100  1.00  0.00           C
ATOM   2767  O2  C   A  87      88.870 144.530 102.620  1.00  0.00           O
ATOM   2768  C3' C   A  87      91.800 147.660 100.970  1.00  0.00           C
ATOM   2769  H3' C   A  87      92.300 147.720 101.940  1.00  0.00           H
ATOM   2770  C2' C   A  87      90.510 146.840 101.110  1.00  0.00           C
ATOM   2771 H2'1 C   A  87      90.000 147.070 102.050  1.00  0.00           H
ATOM   2772  O2' C   A  87      89.650 146.970  99.990  1.00  0.00           O
ATOM   2773 HO'2 C   A  87      89.390 147.890  99.900  1.00  0.00           H
ATOM   2774  O3' C   A  87      91.570 148.950 100.410  1.00  0.00           O
ATOM   2775  P   U   A  88      91.300 150.220 101.340  1.00  0.00           P
ATOM   2776  O1P U   A  88      91.150 151.380 100.430  1.00  0.00           O
ATOM   2777  O2P U   A  88      92.380 150.250 102.350  1.00  0.00           O
ATOM   2778  O5' U   A  88      89.920 149.920 102.060  1.00  0.00           O
ATOM   2779  C5' U   A  88      88.680 149.940 101.390  1.00  0.00           C
ATOM   2780 H5'1 U   A  88      88.750 149.360 100.470  1.00  0.00           H
ATOM   2781 H5'2 U   A  88      88.420 150.970 101.120  1.00  0.00           H
ATOM   2782  C4' U   A  88      87.560 149.360 102.270  1.00  0.00           C
ATOM   2783  H4' U   A  88      86.660 149.280 101.660  1.00  0.00           H
ATOM   2784  O4' U   A  88      87.860 148.050 102.750  1.00  0.00           O
ATOM   2785  C1' U   A  88      87.370 147.900 104.090  1.00  0.00           C
ATOM   2786  H1' U   A  88      86.640 147.090 104.120  1.00  0.00           H
ATOM   2787  N1  U   A  88      88.490 147.540 105.010  1.00  0.00           N
ATOM   2788  C6  U   A  88      89.760 148.070 104.840  1.00  0.00           C
ATOM   2789  H6  U   A  88      89.910 148.850 104.110  1.00  0.00           H
ATOM   2790  C5  U   A  88      90.810 147.610 105.560  1.00  0.00           C
ATOM   2791  H5  U   A  88      91.800 148.020 105.400  1.00  0.00           H
ATOM   2792  C4  U   A  88      90.660 146.580 106.560  1.00  0.00           C
ATOM   2793  O4  U   A  88      91.590 146.110 107.210  1.00  0.00           O
ATOM   2794  N3  U   A  88      89.360 146.170 106.750  1.00  0.00           N
ATOM   2795  H3  U   A  88      89.190 145.540 107.520  1.00  0.00           H
ATOM   2796  C2  U   A  88      88.260 146.610 106.040  1.00  0.00           C
ATOM   2797  O2  U   A  88      87.130 146.210 106.340  1.00  0.00           O
ATOM   2798  C3' U   A  88      87.230 150.250 103.470  1.00  0.00           C
ATOM   2799  H3' U   A  88      88.130 150.720 103.860  1.00  0.00           H
ATOM   2800  C2' U   A  88      86.670 149.210 104.460  1.00  0.00           C
ATOM   2801 H2'1 U   A  88      86.890 149.490 105.490  1.00  0.00           H
ATOM   2802  O2' U   A  88      85.280 149.060 104.270  1.00  0.00           O
ATOM   2803 HO'2 U   A  88      85.010 149.850 103.780  1.00  0.00           H
ATOM   2804  O3' U   A  88      86.240 151.180 103.050  1.00  0.00           O
ATOM   2805  P   G   A  89      86.240 152.710 103.490  1.00  0.00           P
ATOM   2806  O1P G   A  89      85.480 153.460 102.470  1.00  0.00           O
ATOM   2807  O2P G   A  89      87.610 153.160 103.780  1.00  0.00           O
ATOM   2808  O5' G   A  89      85.400 152.710 104.850  1.00  0.00           O
ATOM   2809  C5' G   A  89      84.020 152.380 104.860  1.00  0.00           C
ATOM   2810 H5'1 G   A  89      83.860 151.480 104.260  1.00  0.00           H
ATOM   2811 H5'2 G   A  89      83.460 153.190 104.390  1.00  0.00           H
ATOM   2812  C4' G   A  89      83.460 152.120 106.270  1.00  0.00           C
ATOM   2813  H4' G   A  89      82.400 151.900 106.160  1.00  0.00           H
ATOM   2814  O4' G   A  89      84.110 150.990 106.850  1.00  0.00           O
ATOM   2815  C1' G   A  89      84.970 151.430 107.900  1.00  0.00           C
ATOM   2816  H1' G   A  89      84.540 151.120 108.850  1.00  0.00           H
ATOM   2817  N9  G   A  89      86.330 150.870 107.810  1.00  0.00           N
ATOM   2818  C8  G   A  89      87.430 151.350 107.150  1.00  0.00           C
ATOM   2819  H8  G   A  89      87.390 152.170 106.440  1.00  0.00           H
ATOM   2820  N7  G   A  89      88.550 150.740 107.430  1.00  0.00           N
ATOM   2821  C5  G   A  89      88.160 149.780 108.370  1.00  0.00           C
ATOM   2822  C6  G   A  89      88.940 148.860 109.150  1.00  0.00           C
ATOM   2823  O6  G   A  89      90.160 148.750 109.240  1.00  0.00           O
ATOM   2824  N1  G   A  89      88.180 148.040 109.960  1.00  0.00           N
ATOM   2825  H1  G   A  89      88.640 147.230 110.340  1.00  0.00           H
ATOM   2826  C2  G   A  89      86.850 148.170 110.110  1.00  0.00           C
ATOM   2827  N2  G   A  89      86.300 147.440 111.040  1.00  0.00           N
ATOM   2828  H21 G   A  89      86.880 146.900 111.660  1.00  0.00           H
ATOM   2829  H22 G   A  89      85.370 147.670 111.340  1.00  0.00           H
ATOM   2830  N3  G   A  89      86.080 149.040 109.450  1.00  0.00           N
ATOM   2831  C4  G   A  89      86.800 149.820 108.580  1.00  0.00           C
ATOM   2832  C3' G   A  89      83.610 153.300 107.240  1.00  0.00           C
ATOM   2833  H3' G   A  89      83.660 154.240 106.690  1.00  0.00           H
ATOM   2834  C2' G   A  89      84.970 152.960 107.880  1.00  0.00           C
ATOM   2835 H2'1 G   A  89      85.750 153.340 107.220  1.00  0.00           H
ATOM   2836  O2' G   A  89      85.180 153.480 109.180  1.00  0.00           O
ATOM   2837 HO'2 G   A  89      84.590 154.240 109.310  1.00  0.00           H
ATOM   2838  O3' G   A  89      82.510 153.300 108.150  1.00  0.00           O
ATOM   2839  P   G   A  90      82.220 154.530 109.140  1.00  0.00           P
ATOM   2840  O1P G   A  90      80.890 155.080 108.820  1.00  0.00           O
ATOM   2841  O2P G   A  90      83.400 155.420 109.140  1.00  0.00           O
ATOM   2842  O5' G   A  90      82.170 153.860 110.580  1.00  0.00           O
ATOM   2843  C5' G   A  90      81.010 153.190 111.040  1.00  0.00           C
ATOM   2844 H5'1 G   A  90      80.710 152.430 110.320  1.00  0.00           H
ATOM   2845 H5'2 G   A  90      80.200 153.910 111.160  1.00  0.00           H
ATOM   2846  C4' G   A  90      81.230 152.490 112.380  1.00  0.00           C
ATOM   2847  H4' G   A  90      80.260 152.120 112.740  1.00  0.00           H
ATOM   2848  O4' G   A  90      82.080 151.360 112.250  1.00  0.00           O
ATOM   2849  C1' G   A  90      82.890 151.250 113.410  1.00  0.00           C
ATOM   2850  H1' G   A  90      82.800 150.260 113.860  1.00  0.00           H
ATOM   2851  N9  G   A  90      84.310 151.450 113.030  1.00  0.00           N
ATOM   2852  C8  G   A  90      84.810 151.800 111.800  1.00  0.00           C
ATOM   2853  H8  G   A  90      84.170 152.120 111.000  1.00  0.00           H
ATOM   2854  N7  G   A  90      86.110 151.680 111.690  1.00  0.00           N
ATOM   2855  C5  G   A  90      86.500 151.190 112.940  1.00  0.00           C
ATOM   2856  C6  G   A  90      87.790 150.800 113.440  1.00  0.00           C
ATOM   2857  O6  G   A  90      88.870 150.740 112.840  1.00  0.00           O
ATOM   2858  N1  G   A  90      87.770 150.450 114.770  1.00  0.00           N
ATOM   2859  H1  G   A  90      88.660 150.200 115.180  1.00  0.00           H
ATOM   2860  C2  G   A  90      86.650 150.430 115.530  1.00  0.00           C
ATOM   2861  N2  G   A  90      86.800 150.090 116.780  1.00  0.00           N
ATOM   2862  H21 G   A  90      87.730 149.840 117.110  1.00  0.00           H
ATOM   2863  H22 G   A  90      85.990 150.040 117.370  1.00  0.00           H
ATOM   2864  N3  G   A  90      85.430 150.750 115.110  1.00  0.00           N
ATOM   2865  C4  G   A  90      85.420 151.120 113.790  1.00  0.00           C
ATOM   2866  C3' G   A  90      81.800 153.390 113.470  1.00  0.00           C
ATOM   2867  H3' G   A  90      82.600 154.010 113.070  1.00  0.00           H
ATOM   2868  C2' G   A  90      82.380 152.310 114.400  1.00  0.00           C
ATOM   2869 H2'1 G   A  90      83.190 152.700 115.020  1.00  0.00           H
ATOM   2870  O2' G   A  90      81.360 151.720 115.190  1.00  0.00           O
ATOM   2871 HO'2 G   A  90      80.790 152.450 115.500  1.00  0.00           H
ATOM   2872  O3' G   A  90      80.780 154.150 114.100  1.00  0.00           O
ATOM   2873  P   C   A  91      81.090 155.560 114.760  1.00  0.00           P
ATOM   2874  O1P C   A  91      79.890 155.990 115.500  1.00  0.00           O
ATOM   2875  O2P C   A  91      81.670 156.450 113.720  1.00  0.00           O
ATOM   2876  O5' C   A  91      82.220 155.220 115.830  1.00  0.00           O
ATOM   2877  C5' C   A  91      81.910 154.520 117.030  1.00  0.00           C
ATOM   2878 H5'1 C   A  91      81.460 153.560 116.800  1.00  0.00           H
ATOM   2879 H5'2 C   A  91      81.180 155.070 117.600  1.00  0.00           H
ATOM   2880  C4' C   A  91      83.100 154.280 117.940  1.00  0.00           C
ATOM   2881  H4' C   A  91      82.720 153.890 118.880  1.00  0.00           H
ATOM   2882  O4' C   A  91      83.970 153.300 117.390  1.00  0.00           O
ATOM   2883  C1' C   A  91      85.290 153.640 117.770  1.00  0.00           C
ATOM   2884  H1' C   A  91      85.750 152.790 118.280  1.00  0.00           H
ATOM   2885  N1  C   A  91      86.100 153.960 116.560  1.00  0.00           N
ATOM   2886  C6  C   A  91      85.550 154.330 115.350  1.00  0.00           C
ATOM   2887  H6  C   A  91      84.490 154.530 115.290  1.00  0.00           H
ATOM   2888  C5  C   A  91      86.320 154.400 114.240  1.00  0.00           C
ATOM   2889  H5  C   A  91      85.890 154.650 113.280  1.00  0.00           H
ATOM   2890  C4  C   A  91      87.710 154.100 114.390  1.00  0.00           C
ATOM   2891  N4  C   A  91      88.520 154.080 113.380  1.00  0.00           N
ATOM   2892  H41 C   A  91      88.190 154.140 112.430  1.00  0.00           H
ATOM   2893  H42 C   A  91      89.480 153.840 113.590  1.00  0.00           H
ATOM   2894  N3  C   A  91      88.250 153.830 115.550  1.00  0.00           N
ATOM   2895  C2  C   A  91      87.480 153.780 116.650  1.00  0.00           C
ATOM   2896  O2  C   A  91      88.020 153.570 117.730  1.00  0.00           O
ATOM   2897  C3' C   A  91      83.920 155.530 118.270  1.00  0.00           C
ATOM   2898  H3' C   A  91      84.110 156.120 117.380  1.00  0.00           H
ATOM   2899  C2' C   A  91      85.200 154.820 118.750  1.00  0.00           C
ATOM   2900 H2'1 C   A  91      86.060 155.470 118.670  1.00  0.00           H
ATOM   2901  O2' C   A  91      85.060 154.300 120.080  1.00  0.00           O
ATOM   2902 HO'2 C   A  91      85.910 153.910 120.360  1.00  0.00           H
ATOM   2903  O3' C   A  91      83.290 156.280 119.290  1.00  0.00           O
ATOM   2904  P   U   A  92      83.740 157.760 119.680  1.00  0.00           P
ATOM   2905  O1P U   A  92      83.110 158.000 121.000  1.00  0.00           O
ATOM   2906  O2P U   A  92      83.430 158.650 118.550  1.00  0.00           O
ATOM   2907  O5' U   A  92      85.330 157.750 119.860  1.00  0.00           O
ATOM   2908  C5' U   A  92      85.950 157.450 121.100  1.00  0.00           C
ATOM   2909 H5'1 U   A  92      85.600 156.480 121.470  1.00  0.00           H
ATOM   2910 H5'2 U   A  92      85.680 158.220 121.820  1.00  0.00           H
ATOM   2911  C4' U   A  92      87.480 157.410 120.960  1.00  0.00           C
ATOM   2912  H4' U   A  92      87.900 157.200 121.950  1.00  0.00           H
ATOM   2913  O4' U   A  92      87.910 156.370 120.080  1.00  0.00           O
ATOM   2914  C1' U   A  92      89.040 156.810 119.320  1.00  0.00           C
ATOM   2915  H1' U   A  92      89.890 156.140 119.500  1.00  0.00           H
ATOM   2916  N1  U   A  92      88.750 156.860 117.860  1.00  0.00           N
ATOM   2917  C6  U   A  92      87.580 157.380 117.360  1.00  0.00           C
ATOM   2918  H6  U   A  92      86.770 157.640 118.040  1.00  0.00           H
ATOM   2919  C5  U   A  92      87.410 157.590 116.030  1.00  0.00           C
ATOM   2920  H5  U   A  92      86.490 158.010 115.660  1.00  0.00           H
ATOM   2921  C4  U   A  92      88.460 157.290 115.080  1.00  0.00           C
ATOM   2922  O4  U   A  92      88.410 157.530 113.880  1.00  0.00           O
ATOM   2923  N3  U   A  92      89.600 156.750 115.640  1.00  0.00           N
ATOM   2924  H3  U   A  92      90.360 156.500 115.030  1.00  0.00           H
ATOM   2925  C2  U   A  92      89.800 156.530 116.990  1.00  0.00           C
ATOM   2926  O2  U   A  92      90.880 156.090 117.380  1.00  0.00           O
ATOM   2927  C3' U   A  92      88.110 158.720 120.470  1.00  0.00           C
ATOM   2928  H3' U   A  92      87.470 159.180 119.710  1.00  0.00           H
ATOM   2929  C2' U   A  92      89.410 158.210 119.840  1.00  0.00           C
ATOM   2930 H2'1 U   A  92      89.720 158.850 119.020  1.00  0.00           H
ATOM   2931  O2' U   A  92      90.430 158.090 120.810  1.00  0.00           O
ATOM   2932 HO'2 U   A  92      90.160 158.630 121.570  1.00  0.00           H
ATOM   2933  O3' U   A  92      88.410 159.620 121.530  1.00  0.00           O
ATOM   2934  P   U   A  93      88.790 161.140 121.210  1.00  0.00           P
ATOM   2935  O1P U   A  93      89.210 161.300 119.810  1.00  0.00           O
ATOM   2936  O2P U   A  93      89.720 161.580 122.270  1.00  0.00           O
ATOM   2937  O5' U   A  93      87.410 161.880 121.400  1.00  0.00           O
ATOM   2938  C5' U   A  93      87.300 163.030 122.220  1.00  0.00           C
ATOM   2939 H5'1 U   A  93      88.100 163.730 121.990  1.00  0.00           H
ATOM   2940 H5'2 U   A  93      87.370 162.730 123.270  1.00  0.00           H
ATOM   2941  C4' U   A  93      85.960 163.730 121.970  1.00  0.00           C
ATOM   2942  H4' U   A  93      85.950 164.600 122.620  1.00  0.00           H
ATOM   2943  O4' U   A  93      85.840 164.180 120.630  1.00  0.00           O
ATOM   2944  C1' U   A  93      84.740 163.550 119.980  1.00  0.00           C
ATOM   2945  H1' U   A  93      84.120 164.340 119.560  1.00  0.00           H
ATOM   2946  N1  U   A  93      85.110 162.670 118.830  1.00  0.00           N
ATOM   2947  C6  U   A  93      86.430 162.410 118.520  1.00  0.00           C
ATOM   2948  H6  U   A  93      87.210 162.770 119.170  1.00  0.00           H
ATOM   2949  C5  U   A  93      86.760 161.730 117.390  1.00  0.00           C
ATOM   2950  H5  U   A  93      87.800 161.550 117.140  1.00  0.00           H
ATOM   2951  C4  U   A  93      85.750 161.240 116.470  1.00  0.00           C
ATOM   2952  O4  U   A  93      85.970 160.750 115.370  1.00  0.00           O
ATOM   2953  N3  U   A  93      84.460 161.470 116.890  1.00  0.00           N
ATOM   2954  H3  U   A  93      83.730 160.990 116.390  1.00  0.00           H
ATOM   2955  C2  U   A  93      84.090 162.250 117.960  1.00  0.00           C
ATOM   2956  O2  U   A  93      82.920 162.630 118.060  1.00  0.00           O
ATOM   2957  C3' U   A  93      84.760 162.830 122.310  1.00  0.00           C
ATOM   2958  H3' U   A  93      85.120 161.810 122.420  1.00  0.00           H
ATOM   2959  C2' U   A  93      83.890 162.830 121.050  1.00  0.00           C
ATOM   2960 H2'1 U   A  93      83.680 161.800 120.740  1.00  0.00           H
ATOM   2961  O2' U   A  93      82.680 163.540 121.200  1.00  0.00           O
ATOM   2962 HO'2 U   A  93      82.510 163.620 122.160  1.00  0.00           H
ATOM   2963  O3' U   A  93      84.110 163.160 123.550  1.00  0.00           O
ATOM   2964  P   U   A  94      83.530 164.590 123.980  1.00  0.00           P
ATOM   2965  O1P U   A  94      83.820 165.610 122.950  1.00  0.00           O
ATOM   2966  O2P U   A  94      83.920 164.850 125.380  1.00  0.00           O
ATOM   2967  O5' U   A  94      81.960 164.310 123.890  1.00  0.00           O
ATOM   2968  C5' U   A  94      81.100 164.870 124.870  1.00  0.00           C
ATOM   2969 H5'1 U   A  94      81.370 165.910 125.010  1.00  0.00           H
ATOM   2970 H5'2 U   A  94      81.230 164.340 125.810  1.00  0.00           H
ATOM   2971  C4' U   A  94      79.620 164.830 124.480  1.00  0.00           C
ATOM   2972  H4' U   A  94      79.080 165.410 125.230  1.00  0.00           H
ATOM   2973  O4' U   A  94      79.390 165.420 123.190  1.00  0.00           O
ATOM   2974  C1' U   A  94      78.200 164.850 122.640  1.00  0.00           C
ATOM   2975  H1' U   A  94      77.450 165.630 122.520  1.00  0.00           H
ATOM   2976  N1  U   A  94      78.430 164.220 121.300  1.00  0.00           N
ATOM   2977  C6  U   A  94      79.580 163.510 121.020  1.00  0.00           C
ATOM   2978  H6  U   A  94      80.290 163.310 121.820  1.00  0.00           H
ATOM   2979  C5  U   A  94      79.850 163.110 119.750  1.00  0.00           C
ATOM   2980  H5  U   A  94      80.770 162.580 119.540  1.00  0.00           H
ATOM   2981  C4  U   A  94      78.970 163.400 118.650  1.00  0.00           C
ATOM   2982  O4  U   A  94      79.170 163.150 117.470  1.00  0.00           O
ATOM   2983  N3  U   A  94      77.780 163.990 119.030  1.00  0.00           N
ATOM   2984  H3  U   A  94      77.090 164.090 118.300  1.00  0.00           H
ATOM   2985  C2  U   A  94      77.450 164.370 120.310  1.00  0.00           C
ATOM   2986  O2  U   A  94      76.330 164.820 120.530  1.00  0.00           O
ATOM   2987  C3' U   A  94      78.960 163.450 124.430  1.00  0.00           C
ATOM   2988  H3' U   A  94      79.570 162.770 123.840  1.00  0.00           H
ATOM   2989  C2' U   A  94      77.690 163.860 123.680  1.00  0.00           C
ATOM   2990 H2'1 U   A  94      77.240 163.000 123.200  1.00  0.00           H
ATOM   2991  O2' U   A  94      76.750 164.490 124.550  1.00  0.00           O
ATOM   2992 HO'2 U   A  94      76.660 163.860 125.280  1.00  0.00           H
ATOM   2993  O3' U   A  94      78.660 162.900 125.700  1.00  0.00           O
ATOM   2994  P   U   A  95      78.280 161.350 125.820  1.00  0.00           P
ATOM   2995  O1P U   A  95      78.000 161.090 127.250  1.00  0.00           O
ATOM   2996  O2P U   A  95      79.340 160.580 125.130  1.00  0.00           O
ATOM   2997  O5' U   A  95      76.900 161.300 124.990  1.00  0.00           O
ATOM   2998  C5' U   A  95      76.470 160.130 124.300  1.00  0.00           C
ATOM   2999 H5'1 U   A  95      75.860 159.520 124.960  1.00  0.00           H
ATOM   3000 H5'2 U   A  95      77.330 159.550 123.970  1.00  0.00           H
ATOM   3001  C4' U   A  95      75.650 160.530 123.050  1.00  0.00           C
ATOM   3002  H4' U   A  95      74.840 161.200 123.350  1.00  0.00           H
ATOM   3003  O4' U   A  95      76.490 161.200 122.130  1.00  0.00           O
ATOM   3004  C1' U   A  95      76.160 160.870 120.790  1.00  0.00           C
ATOM   3005  H1' U   A  95      75.800 161.770 120.280  1.00  0.00           H
ATOM   3006  N1  U   A  95      77.370 160.390 120.070  1.00  0.00           N
ATOM   3007  C6  U   A  95      78.480 159.880 120.730  1.00  0.00           C
ATOM   3008  H6  U   A  95      78.460 159.750 121.800  1.00  0.00           H
ATOM   3009  C5  U   A  95      79.610 159.570 120.030  1.00  0.00           C
ATOM   3010  H5  U   A  95      80.480 159.170 120.540  1.00  0.00           H
ATOM   3011  C4  U   A  95      79.680 159.750 118.600  1.00  0.00           C
ATOM   3012  O4  U   A  95      80.630 159.450 117.890  1.00  0.00           O
ATOM   3013  N3  U   A  95      78.540 160.220 118.020  1.00  0.00           N
ATOM   3014  H3  U   A  95      78.600 160.410 117.030  1.00  0.00           H
ATOM   3015  C2  U   A  95      77.390 160.560 118.680  1.00  0.00           C
ATOM   3016  O2  U   A  95      76.440 161.020 118.050  1.00  0.00           O
ATOM   3017  C3' U   A  95      75.090 159.340 122.260  1.00  0.00           C
ATOM   3018  H3' U   A  95      75.860 158.560 122.270  1.00  0.00           H
ATOM   3019  C2' U   A  95      75.020 159.850 120.810  1.00  0.00           C
ATOM   3020 H2'1 U   A  95      75.220 159.030 120.110  1.00  0.00           H
ATOM   3021  O2' U   A  95      73.850 160.560 120.420  1.00  0.00           O
ATOM   3022 HO'2 U   A  95      73.250 160.610 121.210  1.00  0.00           H
ATOM   3023  O3' U   A  95      73.890 158.720 122.730  1.00  0.00           O
ATOM   3024  P   U   A  96      72.640 159.500 123.330  1.00  0.00           P
ATOM   3025  O1P U   A  96      72.410 160.710 122.520  1.00  0.00           O
ATOM   3026  O2P U   A  96      72.880 159.650 124.780  1.00  0.00           O
ATOM   3027  O5' U   A  96      71.420 158.490 123.090  1.00  0.00           O
ATOM   3028  C5' U   A  96      70.910 157.630 124.120  1.00  0.00           C
ATOM   3029 H5'1 U   A  96      69.830 157.680 124.070  1.00  0.00           H
ATOM   3030 H5'2 U   A  96      71.200 158.000 125.100  1.00  0.00           H
ATOM   3031  C4' U   A  96      71.320 156.150 123.990  1.00  0.00           C
ATOM   3032  H4' U   A  96      71.090 155.680 124.940  1.00  0.00           H
ATOM   3033  O4' U   A  96      70.570 155.470 123.000  1.00  0.00           O
ATOM   3034  C1' U   A  96      71.390 154.480 122.380  1.00  0.00           C
ATOM   3035  H1' U   A  96      70.900 153.500 122.440  1.00  0.00           H
ATOM   3036  N1  U   A  96      71.630 154.810 120.940  1.00  0.00           N
ATOM   3037  C6  U   A  96      71.480 156.100 120.450  1.00  0.00           C
ATOM   3038  H6  U   A  96      71.260 156.910 121.130  1.00  0.00           H
ATOM   3039  C5  U   A  96      71.630 156.350 119.120  1.00  0.00           C
ATOM   3040  H5  U   A  96      71.540 157.370 118.750  1.00  0.00           H
ATOM   3041  C4  U   A  96      71.910 155.300 118.170  1.00  0.00           C
ATOM   3042  O4  U   A  96      72.040 155.420 116.960  1.00  0.00           O
ATOM   3043  N3  U   A  96      72.050 154.060 118.740  1.00  0.00           N
ATOM   3044  H3  U   A  96      72.290 153.300 118.120  1.00  0.00           H
ATOM   3045  C2  U   A  96      72.010 153.770 120.080  1.00  0.00           C
ATOM   3046  O2  U   A  96      72.370 152.650 120.460  1.00  0.00           O
ATOM   3047  C3' U   A  96      72.800 155.860 123.720  1.00  0.00           C
ATOM   3048  H3' U   A  96      73.190 156.490 122.930  1.00  0.00           H
ATOM   3049  C2' U   A  96      72.700 154.430 123.180  1.00  0.00           C
ATOM   3050 H2'1 U   A  96      73.550 154.190 122.540  1.00  0.00           H
ATOM   3051  O2' U   A  96      72.600 153.500 124.250  1.00  0.00           O
ATOM   3052 HO'2 U   A  96      73.270 153.800 124.890  1.00  0.00           H
ATOM   3053  O3' U   A  96      73.610 155.900 124.890  1.00  0.00           O
ATOM   3054  H3T U   A  96      73.900 156.810 125.020  1.00  0.00           H
CONECT   43   42   44   45   62
CONECT   54   52   55   58
CONECT   62   43   60   63   64
CONECT   60   66   40   61   62
CONECT   59   45   49   58
CONECT   40   37   41   42   60
CONECT   49   48   50   59
CONECT   37   36   38   39   40
CONECT   50   49   51   52
CONECT   46   45   47   48
CONECT   53   52
CONECT   44   43
CONECT   63   62
CONECT   56   55
CONECT   57   55
CONECT   61   60
CONECT   41   40
CONECT   38   37
CONECT   39   37
CONECT   47   46
CONECT   65   64
CONECT   52   50   53   54
CONECT   55   54   56   57
CONECT   58   54   59
CONECT   48   46   49
CONECT   45   43   46   59
CONECT   34   33
CONECT   64   62   65
CONECT   35   33
CONECT   66   67   60
CONECT   42   40   43
CONECT   36   33   37
CONECT   51   50
CONECT   33   35   32   34   36
CONECT   77   76   78   79   93
CONECT   89   79   88   90
CONECT   93   77   91   94   95
CONECT   91   74   92   93   97
CONECT   84   82   85   88
CONECT   74   71   75   76   91
CONECT   82   80   83   84
CONECT   71   70   72   73   74
CONECT   80   79   81   82
CONECT   78   77
CONECT   94   93
CONECT   92   91
CONECT   75   74
CONECT   86   85
CONECT   87   85
CONECT   83   82
CONECT   72   71
CONECT   73   71
CONECT   81   80
CONECT   96   95
CONECT   79   77   80   89
CONECT   88   84   89
CONECT   85   84   86   87
CONECT   68   67
CONECT   90   89
CONECT   95   93   96
CONECT   69   67
CONECT   97   91   98
CONECT   76   74   77
CONECT   70   67   71
CONECT   67   66   68   69   70
CONECT  108  107  109  110  123
CONECT  119  110  117  120
CONECT  123  108  121  124  125
CONECT  121  105  122  123  127
CONECT  115  113  116  117
CONECT  105  102  106  107  121
CONECT  113  111  114  115
CONECT  102  101  103  104  105
CONECT  111  110  112  113
CONECT  109  108
CONECT  124  123
CONECT  118  117
CONECT  122  121
CONECT  106  105
CONECT  114  113
CONECT  103  102
CONECT  104  102
CONECT  112  111
CONECT  126  125
CONECT  110  108  111  119
CONECT  117  115  118  119
CONECT   99   98
CONECT  120  119
CONECT  125  123  126
CONECT  100   98
CONECT  127  121  128
CONECT  116  115
CONECT  107  105  108
CONECT  101   98  102
CONECT   98   97   99  100  101
CONECT  138  137  139  140  157
CONECT  149  147  150  153
CONECT  157  138  155  158  159
CONECT  155  135  156  157  161
CONECT  154  140  144  153
CONECT  135  132  136  137  155
CONECT  144  143  145  154
CONECT  132  131  133  134  135
CONECT  145  144  146  147
CONECT  141  140  142  143
CONECT  148  147
CONECT  139  138
CONECT  158  157
CONECT  151  150
CONECT  152  150
CONECT  156  155
CONECT  136  135
CONECT  133  132
CONECT  134  132
CONECT  142  141
CONECT  160  159
CONECT  147  145  148  149
CONECT  150  149  151  152
CONECT  153  149  154
CONECT  143  141  144
CONECT  140  138  141  154
CONECT  129  128
CONECT  159  157  160
CONECT  130  128
CONECT  161  155  162
CONECT  137  135  138
CONECT  131  132  128
CONECT  146  145
CONECT  128  130  131  127  129
CONECT  172  171  173  174  191
CONECT  183  181  184  187
CONECT  191  172  189  192  193
CONECT  189  169  190  191  195
CONECT  188  174  178  187
CONECT  169  166  170  171  189
CONECT  178  177  179  188
CONECT  166  165  167  168  169
CONECT  179  178  180  181
CONECT  175  174  176  177
CONECT  182  181
CONECT  173  172
CONECT  192  191
CONECT  185  184
CONECT  186  184
CONECT  190  189
CONECT  170  169
CONECT  167  166
CONECT  168  166
CONECT  176  175
CONECT  194  193
CONECT  181  179  182  183
CONECT  184  183  185  186
CONECT  187  183  188
CONECT  177  175  178
CONECT  174  172  175  188
CONECT  163  162
CONECT  193  191  194
CONECT  164  162
CONECT  195  189  196
CONECT  171  169  172
CONECT  165  162  166
CONECT  180  179
CONECT  162  161  163  164  165
CONECT  206  205  207  208  221
CONECT  217  208  215  218
CONECT  221  206  219  222  223
CONECT  219  203  220  221  225
CONECT  213  211  214  215
CONECT  203  200  204  205  219
CONECT  211  209  212  213
CONECT  200  199  201  202  203
CONECT  209  208  210  211
CONECT  207  206
CONECT  222  221
CONECT  216  215
CONECT  220  219
CONECT  204  203
CONECT  212  211
CONECT  201  200
CONECT  202  200
CONECT  210  209
CONECT  224  223
CONECT  208  206  209  217
CONECT  215  213  216  217
CONECT  197  196
CONECT  218  217
CONECT  223  221  224
CONECT  198  196
CONECT  225  219  226
CONECT  214  213
CONECT  205  203  206
CONECT  199  196  200
CONECT  196  195  197  198  199
CONECT  236  235  237  238  252
CONECT  248  238  247  249
CONECT  252  236  250  253  254
CONECT  250  233  251  252  256
CONECT  243  241  244  247
CONECT  233  230  234  235  250
CONECT  241  239  242  243
CONECT  230  229  231  232  233
CONECT  239  238  240  241
CONECT  237  236
CONECT  253  252
CONECT  251  250
CONECT  234  233
CONECT  245  244
CONECT  246  244
CONECT  242  241
CONECT  231  230
CONECT  232  230
CONECT  240  239
CONECT  255  254
CONECT  238  236  239  248
CONECT  247  243  248
CONECT  244  243  245  246
CONECT  227  226
CONECT  249  248
CONECT  254  252  255
CONECT  228  226
CONECT  256  250  257
CONECT  235  233  236
CONECT  229  226  230
CONECT  226  225  227  228  229
CONECT  267  266  268  269  283
CONECT  279  269  278  280
CONECT  283  267  281  284  285
CONECT  281  264  282  283  287
CONECT  274  272  275  278
CONECT  264  261  265  266  281
CONECT  272  270  273  274
CONECT  261  260  262  263  264
CONECT  270  269  271  272
CONECT  268  267
CONECT  284  283
CONECT  282  281
CONECT  265  264
CONECT  276  275
CONECT  277  275
CONECT  273  272
CONECT  262  261
CONECT  263  261
CONECT  271  270
CONECT  286  285
CONECT  269  267  270  279
CONECT  278  274  279
CONECT  275  274  276  277
CONECT  258  257
CONECT  280  279
CONECT  285  283  286
CONECT  259  257
CONECT  287  281  288
CONECT  266  264  267
CONECT  260  261  257
CONECT  257  258  259  260  256
CONECT  298  297  299  300  317
CONECT  309  307  310  313
CONECT  317  298  315  318  319
CONECT  315  295  316  317  321
CONECT  314  300  304  313
CONECT  295  292  296  297  315
CONECT  304  303  305  314
CONECT  292  291  293  294  295
CONECT  305  304  306  307
CONECT  301  300  302  303
CONECT  308  307
CONECT  299  298
CONECT  318  317
CONECT  311  310
CONECT  312  310
CONECT  316  315
CONECT  296  295
CONECT  293  292
CONECT  294  292
CONECT  302  301
CONECT  320  319
CONECT  307  305  308  309
CONECT  310  309  311  312
CONECT  313  309  314
CONECT  303  301  304
CONECT  300  298  301  314
CONECT  289  288
CONECT  319  317  320
CONECT  290  288
CONECT  321  315  322
CONECT  297  295  298
CONECT  291  288  292
CONECT  306  305
CONECT  288  287  289  290  291
CONECT  332  331  333  334  350
CONECT  344  343  345  346
CONECT  350  332  348  351  352
CONECT  348  329  349  350  354
CONECT  347  334  338  346
CONECT  329  326  330  331  348
CONECT  338  337  339  347
CONECT  326  325  327  328  329
CONECT  339  338  340  343
CONECT  335  334  336  337
CONECT  333  332
CONECT  345  344
CONECT  351  350
CONECT  349  348
CONECT  330  329
CONECT  327  326
CONECT  328  326
CONECT  341  340
CONECT  342  340
CONECT  336  335
CONECT  353  352
CONECT  343  339  344
CONECT  346  344  347
CONECT  340  339  341  342
CONECT  337  335  338
CONECT  334  332  335  347
CONECT  323  322
CONECT  352  350  353
CONECT  324  322
CONECT  354  348  355
CONECT  331  329  332
CONECT  325  322  326
CONECT  322  321  323  324  325
CONECT  365  364  366  367  380
CONECT  376  367  374  377
CONECT  380  365  378  381  382
CONECT  378  362  379  380  384
CONECT  372  370  373  374
CONECT  362  359  363  364  378
CONECT  370  368  371  372
CONECT  359  358  360  361  362
CONECT  368  367  369  370
CONECT  366  365
CONECT  381  380
CONECT  375  374
CONECT  379  378
CONECT  363  362
CONECT  371  370
CONECT  360  359
CONECT  361  359
CONECT  369  368
CONECT  383  382
CONECT  367  365  368  376
CONECT  374  372  375  376
CONECT  356  355
CONECT  377  376
CONECT  382  380  383
CONECT  357  355
CONECT  384  378  385
CONECT  373  372
CONECT  364  362  365
CONECT  358  355  359
CONECT  355  354  356  357  358
CONECT  395  394  396  397  414
CONECT  406  404  407  410
CONECT  414  395  412  415  416
CONECT  412  392  413  414  418
CONECT  411  397  401  410
CONECT  392  389  393  394  412
CONECT  401  400  402  411
CONECT  389  388  390  391  392
CONECT  402  401  403  404
CONECT  398  397  399  400
CONECT  405  404
CONECT  396  395
CONECT  415  414
CONECT  408  407
CONECT  409  407
CONECT  413  412
CONECT  393  392
CONECT  390  389
CONECT  391  389
CONECT  399  398
CONECT  417  416
CONECT  404  402  405  406
CONECT  407  406  408  409
CONECT  410  406  411
CONECT  400  398  401
CONECT  397  395  398  411
CONECT  386  385
CONECT  416  414  417
CONECT  387  385
CONECT  418  412  419
CONECT  394  392  395
CONECT  388  385  389
CONECT  403  402
CONECT  385  384  386  387  388
CONECT  429  428  430  431  448
CONECT  440  438  441  444
CONECT  448  429  446  449  450
CONECT  446  426  447  448  452
CONECT  445  431  435  444
CONECT  426  423  427  428  446
CONECT  435  434  436  445
CONECT  423  422  424  425  426
CONECT  436  435  437  438
CONECT  432  431  433  434
CONECT  439  438
CONECT  430  429
CONECT  449  448
CONECT  442  441
CONECT  443  441
CONECT  447  446
CONECT  427  426
CONECT  424  423
CONECT  425  423
CONECT  433  432
CONECT  451  450
CONECT  438  436  439  440
CONECT  441  440  442  443
CONECT  444  440  445
CONECT  434  432  435
CONECT  431  429  432  445
CONECT  420  419
CONECT  450  448  451
CONECT  421  419
CONECT  452  446  453
CONECT  428  426  429
CONECT  422  419  423
CONECT  437  436
CONECT  419  418  420  421  422
CONECT  463  462  464  465  478
CONECT  474  465  472  475
CONECT  478  463  476  479  480
CONECT  476  460  477  478  482
CONECT  470  468  471  472
CONECT  460  457  461  462  476
CONECT  468  466  469  470
CONECT  457  456  458  459  460
CONECT  466  465  467  468
CONECT  464  463
CONECT  479  478
CONECT  473  472
CONECT  477  476
CONECT  461  460
CONECT  469  468
CONECT  458  457
CONECT  459  457
CONECT  467  466
CONECT  481  480
CONECT  465  463  466  474
CONECT  472  470  473  474
CONECT  454  453
CONECT  475  474
CONECT  480  478  481
CONECT  455  453
CONECT  482  476  483
CONECT  471  470
CONECT  462  460  463
CONECT  456  453  457
CONECT  453  452  454  455  456
CONECT  493  492  494  495  511
CONECT  505  504  506  507
CONECT  511  493  509  512  513
CONECT  509  515  490  510  511
CONECT  508  495  499  507
CONECT  490  487  491  492  509
CONECT  499  498  500  508
CONECT  487  486  488  489  490
CONECT  500  499  501  504
CONECT  496  495  497  498
CONECT  494  493
CONECT  506  505
CONECT  512  511
CONECT  510  509
CONECT  491  490
CONECT  488  487
CONECT  489  487
CONECT  502  501
CONECT  503  501
CONECT  497  496
CONECT  514  513
CONECT  504  500  505
CONECT  507  505  508
CONECT  501  500  502  503
CONECT  498  496  499
CONECT  495  493  496  508
CONECT  484  483
CONECT  513  514  511
CONECT  485  483
CONECT  515  516  509
CONECT  492  490  493
CONECT  486  483  487
CONECT  483  482  484  485  486
CONECT  526  525  527  528  545
CONECT  537  535  538  541
CONECT  545  526  543  546  547
CONECT  543  523  544  545  549
CONECT  542  528  532  541
CONECT  523  520  524  525  543
CONECT  532  531  533  542
CONECT  520  519  521  522  523
CONECT  533  532  534  535
CONECT  529  528  530  531
CONECT  536  535
CONECT  527  526
CONECT  546  545
CONECT  539  538
CONECT  540  538
CONECT  544  543
CONECT  524  523
CONECT  521  520
CONECT  522  520
CONECT  530  529
CONECT  548  547
CONECT  535  533  536  537
CONECT  538  537  539  540
CONECT  541  537  542
CONECT  531  529  532
CONECT  528  526  529  542
CONECT  517  516
CONECT  547  545  548
CONECT  518  516
CONECT  549  543  550
CONECT  525  523  526
CONECT  519  516  520
CONECT  534  533
CONECT  516  515  517  518  519
CONECT  560  559  561  562  575
CONECT  571  562  569  572
CONECT  575  560  573  576  577
CONECT  573  557  574  575  579
CONECT  567  565  568  569
CONECT  557  554  558  559  573
CONECT  565  563  566  567
CONECT  554  553  555  556  557
CONECT  563  562  564  565
CONECT  561  560
CONECT  576  575
CONECT  570  569
CONECT  574  573
CONECT  558  557
CONECT  566  565
CONECT  555  554
CONECT  556  554
CONECT  564  563
CONECT  578  577
CONECT  562  560  563  571
CONECT  569  567  570  571
CONECT  551  550
CONECT  572  571
CONECT  577  575  578
CONECT  552  550
CONECT  579  573  580
CONECT  568  567
CONECT  559  557  560
CONECT  553  550  554
CONECT  550  549  551  552  553
CONECT  590  589  591  592  609
CONECT  601  599  602  605
CONECT  609  590  607  610  611
CONECT  607  587  608  609  613
CONECT  606  592  596  605
CONECT  587  584  588  589  607
CONECT  596  595  597  606
CONECT  584  583  585  586  587
CONECT  597  596  598  599
CONECT  593  592  594  595
CONECT  600  599
CONECT  591  590
CONECT  610  609
CONECT  603  602
CONECT  604  602
CONECT  608  607
CONECT  588  587
CONECT  585  584
CONECT  586  584
CONECT  594  593
CONECT  612  611
CONECT  599  597  600  601
CONECT  602  601  603  604
CONECT  605  601  606
CONECT  595  593  596
CONECT  592  590  593  606
CONECT  581  580
CONECT  611  609  612
CONECT  582  580
CONECT  613  607  614
CONECT  589  587  590
CONECT  583  580  584
CONECT  598  597
CONECT  580  579  581  582  583
CONECT  624  623  625  626  643
CONECT  635  633  636  639
CONECT  643  624  641  644  645
CONECT  641  621  642  643  647
CONECT  640  626  630  639
CONECT  621  618  622  623  641
CONECT  630  629  631  640
CONECT  618  617  619  620  621
CONECT  631  630  632  633
CONECT  627  626  628  629
CONECT  634  633
CONECT  625  624
CONECT  644  643
CONECT  637  636
CONECT  638  636
CONECT  642  641
CONECT  622  621
CONECT  619  618
CONECT  620  618
CONECT  628  627
CONECT  646  645
CONECT  633  631  634  635
CONECT  636  635  637  638
CONECT  639  635  640
CONECT  629  627  630
CONECT  626  624  627  640
CONECT  615  614
CONECT  645  643  646
CONECT  616  614
CONECT  647  641  648
CONECT  623  621  624
CONECT  617  614  618
CONECT  632  631
CONECT  614  613  615  616  617
CONECT  658  657  659  660  677
CONECT  669  667  670  673
CONECT  677  658  675  678  679
CONECT  675  655  676  677  681
CONECT  674  660  664  673
CONECT  655  652  656  657  675
CONECT  664  663  665  674
CONECT  652  651  653  654  655
CONECT  665  664  666  667
CONECT  661  660  662  663
CONECT  668  667
CONECT  659  658
CONECT  678  677
CONECT  671  670
CONECT  672  670
CONECT  676  675
CONECT  656  655
CONECT  653  652
CONECT  654  652
CONECT  662  661
CONECT  680  679
CONECT  667  665  668  669
CONECT  670  669  671  672
CONECT  673  669  674
CONECT  663  661  664
CONECT  660  658  661  674
CONECT  649  648
CONECT  679  677  680
CONECT  650  648
CONECT  681  675  682
CONECT  657  655  658
CONECT  651  648  652
CONECT  666  665
CONECT  648  647  649  650  651
CONECT  692  691  693  694  707
CONECT  703  694  701  704
CONECT  707  692  705  708  709
CONECT  705  689  706  707  711
CONECT  699  697  700  701
CONECT  689  686  690  691  705
CONECT  697  695  698  699
CONECT  686  685  687  688  689
CONECT  695  694  696  697
CONECT  693  692
CONECT  708  707
CONECT  702  701
CONECT  706  705
CONECT  690  689
CONECT  698  697
CONECT  687  686
CONECT  688  686
CONECT  696  695
CONECT  710  709
CONECT  694  692  695  703
CONECT  701  699  702  703
CONECT  683  682
CONECT  704  703
CONECT  709  707  710
CONECT  684  682
CONECT  711  705  712
CONECT  700  699
CONECT  691  689  692
CONECT  685  682  686
CONECT  682  681  683  684  685
CONECT  722  721  723  724  737
CONECT  733  724  731  734
CONECT  737  722  735  738  739
CONECT  735  719  736  737  741
CONECT  729  727  730  731
CONECT  719  716  720  721  735
CONECT  727  725  728  729
CONECT  716  715  717  718  719
CONECT  725  724  726  727
CONECT  723  722
CONECT  738  737
CONECT  732  731
CONECT  736  735
CONECT  720  719
CONECT  728  727
CONECT  717  716
CONECT  718  716
CONECT  726  725
CONECT  740  739
CONECT  724  722  725  733
CONECT  731  729  732  733
CONECT  713  712
CONECT  734  733
CONECT  739  737  740
CONECT  714  712
CONECT  741  735  742
CONECT  730  729
CONECT  721  719  722
CONECT  715  712  716
CONECT  712  711  713  714  715
CONECT  752  751  753  754  770
CONECT  764  763  765  766
CONECT  770  752  768  771  772
CONECT  768  749  769  770  774
CONECT  767  754  758  766
CONECT  749  746  750  751  768
CONECT  758  757  759  767
CONECT  746  745  747  748  749
CONECT  759  758  760  763
CONECT  755  754  756  757
CONECT  753  752
CONECT  765  764
CONECT  771  770
CONECT  769  768
CONECT  750  749
CONECT  747  746
CONECT  748  746
CONECT  761  760
CONECT  762  760
CONECT  756  755
CONECT  773  772
CONECT  763  759  764
CONECT  766  764  767
CONECT  760  759  761  762
CONECT  757  755  758
CONECT  754  752  755  767
CONECT  743  742
CONECT  772  770  773
CONECT  744  742
CONECT  774  768  775
CONECT  751  749  752
CONECT  745  742  746
CONECT  742  741  743  744  745
CONECT  785  784  786  787  800
CONECT  796  787  794  797
CONECT  800  785  798  801  802
CONECT  798  782  799  800  804
CONECT  792  790  793  794
CONECT  782  779  783  784  798
CONECT  790  788  791  792
CONECT  779  778  780  781  782
CONECT  788  787  789  790
CONECT  786  785
CONECT  801  800
CONECT  795  794
CONECT  799  798
CONECT  783  782
CONECT  791  790
CONECT  780  779
CONECT  781  779
CONECT  789  788
CONECT  803  802
CONECT  787  785  788  796
CONECT  794  792  795  796
CONECT  776  775
CONECT  797  796
CONECT  802  800  803
CONECT  777  775
CONECT  804  798  805
CONECT  793  792
CONECT  784  782  785
CONECT  778  775  779
CONECT  775  774  776  777  778
CONECT  815  814  816  817  831
CONECT  827  817  826  828
CONECT  831  815  829  832  833
CONECT  829  812  830  831  835
CONECT  822  820  823  826
CONECT  812  809  813  814  829
CONECT  820  818  821  822
CONECT  809  808  810  811  812
CONECT  818  817  819  820
CONECT  816  815
CONECT  832  831
CONECT  830  829
CONECT  813  812
CONECT  824  823
CONECT  825  823
CONECT  821  820
CONECT  810  809
CONECT  811  809
CONECT  819  818
CONECT  834  833
CONECT  817  815  818  827
CONECT  826  822  827
CONECT  823  822  824  825
CONECT  806  805
CONECT  828  827
CONECT  833  831  834
CONECT  807  805
CONECT  835  829  836
CONECT  814  812  815
CONECT  808  805  809
CONECT  805  804  806  807  808
CONECT  846  845  847  848  864
CONECT  858  857  859  860
CONECT  864  846  862  865  866
CONECT  862  843  863  864  868
CONECT  861  848  852  860
CONECT  843  840  844  845  862
CONECT  852  851  853  861
CONECT  840  839  841  842  843
CONECT  853  852  854  857
CONECT  849  848  850  851
CONECT  847  846
CONECT  859  858
CONECT  865  864
CONECT  863  862
CONECT  844  843
CONECT  841  840
CONECT  842  840
CONECT  855  854
CONECT  856  854
CONECT  850  849
CONECT  867  866
CONECT  857  853  858
CONECT  860  858  861
CONECT  854  853  855  856
CONECT  851  849  852
CONECT  848  846  849  861
CONECT  837  836
CONECT  866  864  867
CONECT  838  836
CONECT  868  862  869
CONECT  845  843  846
CONECT  839  836  840
CONECT  836  835  837  838  839
CONECT  879  878  880  881  898
CONECT  890  888  891  894
CONECT  898  879  896  899  900
CONECT  896  876  897  898  902
CONECT  895  881  885  894
CONECT  876  873  877  878  896
CONECT  885  884  886  895
CONECT  873  872  874  875  876
CONECT  886  885  887  888
CONECT  882  881  883  884
CONECT  889  888
CONECT  880  879
CONECT  899  898
CONECT  892  891
CONECT  893  891
CONECT  897  896
CONECT  877  876
CONECT  874  873
CONECT  875  873
CONECT  883  882
CONECT  901  900
CONECT  888  886  889  890
CONECT  891  890  892  893
CONECT  894  890  895
CONECT  884  882  885
CONECT  881  879  882  895
CONECT  870  869
CONECT  900  898  901
CONECT  871  869
CONECT  902  896  903
CONECT  878  876  879
CONECT  872  869  873
CONECT  887  886
CONECT  869  868  870  871  872
CONECT  913  912  914  915  931
CONECT  925  924  926  927
CONECT  931  913  929  932  933
CONECT  929  910  930  931  935
CONECT  928  915  919  927
CONECT  910  907  911  912  929
CONECT  919  918  920  928
CONECT  907  906  908  909  910
CONECT  920  919  921  924
CONECT  916  915  917  918
CONECT  914  913
CONECT  926  925
CONECT  932  931
CONECT  930  929
CONECT  911  910
CONECT  908  907
CONECT  909  907
CONECT  922  921
CONECT  923  921
CONECT  917  916
CONECT  934  933
CONECT  924  920  925
CONECT  927  925  928
CONECT  921  920  922  923
CONECT  918  916  919
CONECT  915  913  916  928
CONECT  904  903
CONECT  933  931  934
CONECT  905  903
CONECT  935  929  936
CONECT  912  910  913
CONECT  906  903  907
CONECT  903  902  904  905  906
CONECT  946  945  947  948  964
CONECT  958  957  959  960
CONECT  964  946  962  965  966
CONECT  962  943  963  964  968
CONECT  961  948  952  960
CONECT  943  940  944  945  962
CONECT  952  951  953  961
CONECT  940  939  941  942  943
CONECT  953  952  954  957
CONECT  949  948  950  951
CONECT  947  946
CONECT  959  958
CONECT  965  964
CONECT  963  962
CONECT  944  943
CONECT  941  940
CONECT  942  940
CONECT  955  954
CONECT  956  954
CONECT  950  949
CONECT  967  966
CONECT  957  953  958
CONECT  960  958  961
CONECT  954  953  955  956
CONECT  951  949  952
CONECT  948  946  949  961
CONECT  937  936
CONECT  966  964  967
CONECT  938  936
CONECT  968  962  969
CONECT  945  943  946
CONECT  939  936  940
CONECT  936  935  937  938  939
CONECT  979  978  980  981  995
CONECT  991  981  990  992
CONECT  995  979  993  996  997
CONECT  993  976  994  995  999
CONECT  986  984  987  990
CONECT  976  973  977  978  993
CONECT  984  982  985  986
CONECT  973  972  974  975  976
CONECT  982  981  983  984
CONECT  980  979
CONECT  996  995
CONECT  994  993
CONECT  977  976
CONECT  988  987
CONECT  989  987
CONECT  985  984
CONECT  974  973
CONECT  975  973
CONECT  983  982
CONECT  998  997
CONECT  981  979  982  991
CONECT  990  986  991
CONECT  987  986  988  989
CONECT  970  969
CONECT  992  991
CONECT  997  995  998
CONECT  971  969
CONECT  999  993 1000
CONECT  978  976  979
CONECT  972  969  973
CONECT  969  968  970  971  972
CONECT 1010 1009 1011 1012 1025
CONECT 1021 1012 1019 1022
CONECT 1025 1026 1027 1010 1023
CONECT 1023 1029 1007 1024 1025
CONECT 1017 1015 1018 1019
CONECT 1007 1004 1008 1009 1023
CONECT 1015 1013 1016 1017
CONECT 1004 1003 1005 1006 1007
CONECT 1013 1012 1014 1015
CONECT 1011 1010
CONECT 1026 1025
CONECT 1020 1019
CONECT 1024 1023
CONECT 1008 1007
CONECT 1016 1015
CONECT 1005 1004
CONECT 1006 1004
CONECT 1014 1013
CONECT 1028 1027
CONECT 1012 1010 1013 1021
CONECT 1019 1017 1020 1021
CONECT 1001 1000
CONECT 1022 1021
CONECT 1027 1028 1025
CONECT 1002 1000
CONECT 1029 1030 1023
CONECT 1018 1017
CONECT 1009 1007 1010
CONECT 1003 1000 1004
CONECT 1000  999 1001 1002 1003
CONECT 1040 1039 1041 1042 1055
CONECT 1051 1042 1049 1052
CONECT 1055 1040 1053 1056 1057
CONECT 1053 1037 1054 1055 1059
CONECT 1047 1045 1048 1049
CONECT 1037 1034 1038 1039 1053
CONECT 1045 1043 1046 1047
CONECT 1034 1033 1035 1036 1037
CONECT 1043 1042 1044 1045
CONECT 1041 1040
CONECT 1056 1055
CONECT 1050 1049
CONECT 1054 1053
CONECT 1038 1037
CONECT 1046 1045
CONECT 1035 1034
CONECT 1036 1034
CONECT 1044 1043
CONECT 1058 1057
CONECT 1042 1040 1043 1051
CONECT 1049 1047 1050 1051
CONECT 1031 1030
CONECT 1052 1051
CONECT 1057 1055 1058
CONECT 1032 1030
CONECT 1059 1053 1060
CONECT 1048 1047
CONECT 1039 1037 1040
CONECT 1033 1030 1034
CONECT 1030 1029 1031 1032 1033
CONECT 1070 1069 1071 1072 1088
CONECT 1082 1081 1083 1084
CONECT 1088 1070 1086 1089 1090
CONECT 1086 1067 1087 1088 1092
CONECT 1085 1072 1076 1084
CONECT 1067 1064 1068 1069 1086
CONECT 1076 1075 1077 1085
CONECT 1064 1063 1065 1066 1067
CONECT 1077 1076 1078 1081
CONECT 1073 1072 1074 1075
CONECT 1071 1070
CONECT 1083 1082
CONECT 1089 1088
CONECT 1087 1086
CONECT 1068 1067
CONECT 1065 1064
CONECT 1066 1064
CONECT 1079 1078
CONECT 1080 1078
CONECT 1074 1073
CONECT 1091 1090
CONECT 1081 1077 1082
CONECT 1084 1082 1085
CONECT 1078 1077 1079 1080
CONECT 1075 1073 1076
CONECT 1072 1070 1073 1085
CONECT 1061 1060
CONECT 1090 1088 1091
CONECT 1062 1060
CONECT 1092 1086 1093
CONECT 1069 1067 1070
CONECT 1063 1060 1064
CONECT 1060 1059 1061 1062 1063
CONECT 1103 1102 1104 1105 1118
CONECT 1114 1105 1112 1115
CONECT 1118 1103 1116 1119 1120
CONECT 1116 1100 1117 1118 1122
CONECT 1110 1108 1111 1112
CONECT 1100 1097 1101 1102 1116
CONECT 1108 1106 1109 1110
CONECT 1097 1096 1098 1099 1100
CONECT 1106 1105 1107 1108
CONECT 1104 1103
CONECT 1119 1118
CONECT 1113 1112
CONECT 1117 1116
CONECT 1101 1100
CONECT 1109 1108
CONECT 1098 1097
CONECT 1099 1097
CONECT 1107 1106
CONECT 1121 1120
CONECT 1105 1103 1106 1114
CONECT 1112 1110 1113 1114
CONECT 1094 1093
CONECT 1115 1114
CONECT 1120 1118 1121
CONECT 1095 1093
CONECT 1122 1116 1123
CONECT 1111 1110
CONECT 1102 1100 1103
CONECT 1096 1093 1097
CONECT 1093 1092 1094 1095 1096
CONECT 1133 1132 1134 1135 1148
CONECT 1144 1135 1142 1145
CONECT 1148 1133 1146 1149 1150
CONECT 1146 1130 1147 1148 1152
CONECT 1140 1138 1141 1142
CONECT 1130 1127 1131 1132 1146
CONECT 1138 1136 1139 1140
CONECT 1127 1126 1128 1129 1130
CONECT 1136 1135 1137 1138
CONECT 1134 1133
CONECT 1149 1148
CONECT 1143 1142
CONECT 1147 1146
CONECT 1131 1130
CONECT 1139 1138
CONECT 1128 1127
CONECT 1129 1127
CONECT 1137 1136
CONECT 1151 1150
CONECT 1135 1133 1136 1144
CONECT 1142 1140 1143 1144
CONECT 1124 1123
CONECT 1145 1144
CONECT 1150 1148 1151
CONECT 1125 1123
CONECT 1152 1146 1153
CONECT 1141 1140
CONECT 1132 1130 1133
CONECT 1126 1123 1127
CONECT 1123 1122 1124 1125 1126
CONECT 1163 1162 1164 1165 1181
CONECT 1175 1174 1176 1177
CONECT 1181 1163 1179 1182 1183
CONECT 1179 1160 1180 1181 1185
CONECT 1178 1165 1169 1177
CONECT 1160 1157 1161 1162 1179
CONECT 1169 1168 1170 1178
CONECT 1157 1156 1158 1159 1160
CONECT 1170 1169 1171 1174
CONECT 1166 1165 1167 1168
CONECT 1164 1163
CONECT 1176 1175
CONECT 1182 1181
CONECT 1180 1179
CONECT 1161 1160
CONECT 1158 1157
CONECT 1159 1157
CONECT 1172 1171
CONECT 1173 1171
CONECT 1167 1166
CONECT 1184 1183
CONECT 1174 1170 1175
CONECT 1177 1175 1178
CONECT 1171 1170 1172 1173
CONECT 1168 1166 1169
CONECT 1165 1163 1166 1178
CONECT 1154 1153
CONECT 1183 1181 1184
CONECT 1155 1153
CONECT 1185 1179 1186
CONECT 1162 1160 1163
CONECT 1156 1153 1157
CONECT 1153 1152 1154 1155 1156
CONECT 1196 1195 1197 1198 1214
CONECT 1208 1207 1209 1210
CONECT 1214 1196 1212 1215 1216
CONECT 1212 1193 1213 1214 1218
CONECT 1211 1198 1202 1210
CONECT 1193 1190 1194 1195 1212
CONECT 1202 1201 1203 1211
CONECT 1190 1189 1191 1192 1193
CONECT 1203 1202 1204 1207
CONECT 1199 1198 1200 1201
CONECT 1197 1196
CONECT 1209 1208
CONECT 1215 1214
CONECT 1213 1212
CONECT 1194 1193
CONECT 1191 1190
CONECT 1192 1190
CONECT 1205 1204
CONECT 1206 1204
CONECT 1200 1199
CONECT 1217 1216
CONECT 1207 1203 1208
CONECT 1210 1208 1211
CONECT 1204 1203 1205 1206
CONECT 1201 1199 1202
CONECT 1198 1196 1199 1211
CONECT 1187 1186
CONECT 1216 1214 1217
CONECT 1188 1186
CONECT 1218 1212 1219
CONECT 1195 1193 1196
CONECT 1189 1186 1190
CONECT 1186 1185 1187 1188 1189
CONECT 1229 1228 1230 1231 1245
CONECT 1241 1231 1240 1242
CONECT 1245 1229 1243 1246 1247
CONECT 1243 1226 1244 1245 1249
CONECT 1236 1234 1237 1240
CONECT 1226 1223 1227 1228 1243
CONECT 1234 1232 1235 1236
CONECT 1223 1222 1224 1225 1226
CONECT 1232 1231 1233 1234
CONECT 1230 1229
CONECT 1246 1245
CONECT 1244 1243
CONECT 1227 1226
CONECT 1238 1237
CONECT 1239 1237
CONECT 1235 1234
CONECT 1224 1223
CONECT 1225 1223
CONECT 1233 1232
CONECT 1248 1247
CONECT 1231 1229 1232 1241
CONECT 1240 1236 1241
CONECT 1237 1236 1238 1239
CONECT 1220 1219
CONECT 1242 1241
CONECT 1247 1245 1248
CONECT 1221 1219
CONECT 1249 1243 1250
CONECT 1228 1226 1229
CONECT 1222 1219 1223
CONECT 1219 1218 1220 1221 1222
CONECT 1260 1259 1261 1262 1278
CONECT 1272 1271 1273 1274
CONECT 1278 1260 1276 1279 1280
CONECT 1276 1257 1277 1278 1282
CONECT 1275 1262 1266 1274
CONECT 1257 1254 1258 1259 1276
CONECT 1266 1265 1267 1275
CONECT 1254 1253 1255 1256 1257
CONECT 1267 1266 1268 1271
CONECT 1263 1262 1264 1265
CONECT 1261 1260
CONECT 1273 1272
CONECT 1279 1278
CONECT 1277 1276
CONECT 1258 1257
CONECT 1255 1254
CONECT 1256 1254
CONECT 1269 1268
CONECT 1270 1268
CONECT 1264 1263
CONECT 1281 1280
CONECT 1271 1267 1272
CONECT 1274 1272 1275
CONECT 1268 1267 1269 1270
CONECT 1265 1263 1266
CONECT 1262 1260 1263 1275
CONECT 1251 1250
CONECT 1280 1278 1281
CONECT 1252 1250
CONECT 1282 1276 1283
CONECT 1259 1257 1260
CONECT 1253 1250 1254
CONECT 1250 1249 1251 1252 1253
CONECT 1293 1292 1294 1295 1308
CONECT 1304 1295 1302 1305
CONECT 1308 1293 1306 1309 1310
CONECT 1306 1290 1307 1308 1312
CONECT 1300 1298 1301 1302
CONECT 1290 1287 1291 1292 1306
CONECT 1298 1296 1299 1300
CONECT 1287 1286 1288 1289 1290
CONECT 1296 1295 1297 1298
CONECT 1294 1293
CONECT 1309 1308
CONECT 1303 1302
CONECT 1307 1306
CONECT 1291 1290
CONECT 1299 1298
CONECT 1288 1287
CONECT 1289 1287
CONECT 1297 1296
CONECT 1311 1310
CONECT 1295 1293 1296 1304
CONECT 1302 1300 1303 1304
CONECT 1284 1283
CONECT 1305 1304
CONECT 1310 1308 1311
CONECT 1285 1283
CONECT 1312 1306 1313
CONECT 1301 1300
CONECT 1292 1290 1293
CONECT 1286 1283 1287
CONECT 1283 1282 1284 1285 1286
CONECT 1323 1322 1324 1325 1338
CONECT 1334 1325 1332 1335
CONECT 1338 1323 1336 1339 1340
CONECT 1336 1320 1337 1338 1342
CONECT 1330 1328 1331 1332
CONECT 1320 1317 1321 1322 1336
CONECT 1328 1326 1329 1330
CONECT 1317 1316 1318 1319 1320
CONECT 1326 1325 1327 1328
CONECT 1324 1323
CONECT 1339 1338
CONECT 1333 1332
CONECT 1337 1336
CONECT 1321 1320
CONECT 1329 1328
CONECT 1318 1317
CONECT 1319 1317
CONECT 1327 1326
CONECT 1341 1340
CONECT 1325 1323 1326 1334
CONECT 1332 1330 1333 1334
CONECT 1314 1313
CONECT 1335 1334
CONECT 1340 1338 1341
CONECT 1315 1313
CONECT 1342 1336 1343
CONECT 1331 1330
CONECT 1322 1320 1323
CONECT 1316 1313 1317
CONECT 1313 1312 1314 1315 1316
CONECT 1353 1352 1354 1355 1371
CONECT 1365 1364 1366 1367
CONECT 1371 1353 1369 1372 1373
CONECT 1369 1350 1370 1371 1375
CONECT 1368 1355 1359 1367
CONECT 1350 1347 1351 1352 1369
CONECT 1359 1358 1360 1368
CONECT 1347 1346 1348 1349 1350
CONECT 1360 1359 1361 1364
CONECT 1356 1355 1357 1358
CONECT 1354 1353
CONECT 1366 1365
CONECT 1372 1371
CONECT 1370 1369
CONECT 1351 1350
CONECT 1348 1347
CONECT 1349 1347
CONECT 1362 1361
CONECT 1363 1361
CONECT 1357 1356
CONECT 1374 1373
CONECT 1364 1360 1365
CONECT 1367 1365 1368
CONECT 1361 1360 1362 1363
CONECT 1358 1356 1359
CONECT 1355 1353 1356 1368
CONECT 1344 1343
CONECT 1373 1371 1374
CONECT 1345 1343
CONECT 1375 1369 1376
CONECT 1352 1350 1353
CONECT 1346 1343 1347
CONECT 1343 1342 1344 1345 1346
CONECT 1386 1385 1387 1388 1405
CONECT 1397 1395 1398 1401
CONECT 1405 1386 1403 1406 1407
CONECT 1403 1383 1404 1405 1409
CONECT 1402 1388 1392 1401
CONECT 1383 1380 1384 1385 1403
CONECT 1392 1391 1393 1402
CONECT 1380 1379 1381 1382 1383
CONECT 1393 1392 1394 1395
CONECT 1389 1388 1390 1391
CONECT 1396 1395
CONECT 1387 1386
CONECT 1406 1405
CONECT 1399 1398
CONECT 1400 1398
CONECT 1404 1403
CONECT 1384 1383
CONECT 1381 1380
CONECT 1382 1380
CONECT 1390 1389
CONECT 1408 1407
CONECT 1395 1393 1396 1397
CONECT 1398 1397 1399 1400
CONECT 1401 1397 1402
CONECT 1391 1389 1392
CONECT 1388 1386 1389 1402
CONECT 1377 1376
CONECT 1407 1405 1408
CONECT 1378 1376
CONECT 1409 1403 1410
CONECT 1385 1383 1386
CONECT 1379 1376 1380
CONECT 1394 1393
CONECT 1376 1375 1377 1378 1379
CONECT 1420 1419 1421 1422 1435
CONECT 1431 1422 1429 1432
CONECT 1435 1420 1433 1436 1437
CONECT 1433 1417 1434 1435 1439
CONECT 1427 1425 1428 1429
CONECT 1417 1414 1418 1419 1433
CONECT 1425 1423 1426 1427
CONECT 1414 1413 1415 1416 1417
CONECT 1423 1422 1424 1425
CONECT 1421 1420
CONECT 1436 1435
CONECT 1430 1429
CONECT 1434 1433
CONECT 1418 1417
CONECT 1426 1425
CONECT 1415 1414
CONECT 1416 1414
CONECT 1424 1423
CONECT 1438 1437
CONECT 1422 1420 1423 1431
CONECT 1429 1427 1430 1431
CONECT 1411 1410
CONECT 1432 1431
CONECT 1437 1435 1438
CONECT 1412 1410
CONECT 1439 1433 1440
CONECT 1428 1427
CONECT 1419 1417 1420
CONECT 1413 1410 1414
CONECT 1410 1409 1411 1412 1413
CONECT 1450 1449 1451 1452 1469
CONECT 1461 1459 1462 1465
CONECT 1469 1450 1467 1470 1471
CONECT 1467 1447 1468 1469 1473
CONECT 1466 1452 1456 1465
CONECT 1447 1444 1448 1449 1467
CONECT 1456 1455 1457 1466
CONECT 1444 1443 1445 1446 1447
CONECT 1457 1456 1458 1459
CONECT 1453 1452 1454 1455
CONECT 1460 1459
CONECT 1451 1450
CONECT 1470 1469
CONECT 1463 1462
CONECT 1464 1462
CONECT 1468 1467
CONECT 1448 1447
CONECT 1445 1444
CONECT 1446 1444
CONECT 1454 1453
CONECT 1472 1471
CONECT 1459 1457 1460 1461
CONECT 1462 1461 1463 1464
CONECT 1465 1461 1466
CONECT 1455 1453 1456
CONECT 1452 1450 1453 1466
CONECT 1441 1440
CONECT 1471 1469 1472
CONECT 1442 1440
CONECT 1473 1467 1474
CONECT 1449 1447 1450
CONECT 1443 1440 1444
CONECT 1458 1457
CONECT 1440 1439 1441 1442 1443
CONECT 1484 1483 1485 1486 1499
CONECT 1495 1486 1493 1496
CONECT 1499 1484 1497 1500 1501
CONECT 1497 1481 1498 1499 1503
CONECT 1491 1489 1492 1493
CONECT 1481 1478 1482 1483 1497
CONECT 1489 1487 1490 1491
CONECT 1478 1477 1479 1480 1481
CONECT 1487 1486 1488 1489
CONECT 1485 1484
CONECT 1500 1499
CONECT 1494 1493
CONECT 1498 1497
CONECT 1482 1481
CONECT 1490 1489
CONECT 1479 1478
CONECT 1480 1478
CONECT 1488 1487
CONECT 1502 1501
CONECT 1486 1484 1487 1495
CONECT 1493 1491 1494 1495
CONECT 1475 1474
CONECT 1496 1495
CONECT 1501 1499 1502
CONECT 1476 1474
CONECT 1503 1497 1504
CONECT 1492 1491
CONECT 1483 1481 1484
CONECT 1477 1474 1478
CONECT 1474 1473 1475 1476 1477
CONECT 1514 1513 1515 1516 1530
CONECT 1526 1516 1525 1527
CONECT 1530 1514 1528 1531 1532
CONECT 1528 1511 1529 1530 1534
CONECT 1521 1519 1522 1525
CONECT 1511 1508 1512 1513 1528
CONECT 1519 1517 1520 1521
CONECT 1508 1507 1509 1510 1511
CONECT 1517 1516 1518 1519
CONECT 1515 1514
CONECT 1531 1530
CONECT 1529 1528
CONECT 1512 1511
CONECT 1523 1522
CONECT 1524 1522
CONECT 1520 1519
CONECT 1509 1508
CONECT 1510 1508
CONECT 1518 1517
CONECT 1533 1532
CONECT 1516 1514 1517 1526
CONECT 1525 1521 1526
CONECT 1522 1521 1523 1524
CONECT 1505 1504
CONECT 1527 1526
CONECT 1532 1530 1533
CONECT 1506 1504
CONECT 1534 1528 1535
CONECT 1513 1511 1514
CONECT 1507 1504 1508
CONECT 1504 1503 1505 1506 1507
CONECT 1545 1544 1546 1547 1563
CONECT 1557 1556 1558 1559
CONECT 1563 1545 1561 1564 1565
CONECT 1561 1542 1562 1563 1567
CONECT 1560 1547 1551 1559
CONECT 1542 1539 1543 1544 1561
CONECT 1551 1550 1552 1560
CONECT 1539 1538 1540 1541 1542
CONECT 1552 1551 1553 1556
CONECT 1548 1547 1549 1550
CONECT 1546 1545
CONECT 1558 1557
CONECT 1564 1563
CONECT 1562 1561
CONECT 1543 1542
CONECT 1540 1539
CONECT 1541 1539
CONECT 1554 1553
CONECT 1555 1553
CONECT 1549 1548
CONECT 1566 1565
CONECT 1556 1552 1557
CONECT 1559 1557 1560
CONECT 1553 1552 1554 1555
CONECT 1550 1548 1551
CONECT 1547 1545 1548 1560
CONECT 1536 1535
CONECT 1565 1563 1566
CONECT 1537 1535
CONECT 1567 1561 1568
CONECT 1544 1542 1545
CONECT 1538 1535 1539
CONECT 1535 1534 1536 1537 1538
CONECT 1578 1577 1579 1580 1594
CONECT 1590 1580 1589 1591
CONECT 1594 1578 1592 1595 1596
CONECT 1592 1575 1593 1594 1598
CONECT 1585 1583 1586 1589
CONECT 1575 1572 1576 1577 1592
CONECT 1583 1581 1584 1585
CONECT 1572 1571 1573 1574 1575
CONECT 1581 1580 1582 1583
CONECT 1579 1578
CONECT 1595 1594
CONECT 1593 1592
CONECT 1576 1575
CONECT 1587 1586
CONECT 1588 1586
CONECT 1584 1583
CONECT 1573 1572
CONECT 1574 1572
CONECT 1582 1581
CONECT 1597 1596
CONECT 1580 1578 1581 1590
CONECT 1589 1585 1590
CONECT 1586 1585 1587 1588
CONECT 1569 1568
CONECT 1591 1590
CONECT 1596 1594 1597
CONECT 1570 1568
CONECT 1598 1592 1599
CONECT 1577 1575 1578
CONECT 1571 1568 1572
CONECT 1568 1567 1569 1570 1571
CONECT 1609 1608 1610 1611 1624
CONECT 1620 1611 1618 1621
CONECT 1624 1609 1622 1625 1626
CONECT 1622 1606 1623 1624 1628
CONECT 1616 1614 1617 1618
CONECT 1606 1603 1607 1608 1622
CONECT 1614 1612 1615 1616
CONECT 1603 1602 1604 1605 1606
CONECT 1612 1611 1613 1614
CONECT 1610 1609
CONECT 1625 1624
CONECT 1619 1618
CONECT 1623 1622
CONECT 1607 1606
CONECT 1615 1614
CONECT 1604 1603
CONECT 1605 1603
CONECT 1613 1612
CONECT 1627 1626
CONECT 1611 1609 1612 1620
CONECT 1618 1616 1619 1620
CONECT 1600 1599
CONECT 1621 1620
CONECT 1626 1624 1627
CONECT 1601 1599
CONECT 1628 1622 1629
CONECT 1617 1616
CONECT 1608 1606 1609
CONECT 1602 1599 1603
CONECT 1599 1598 1600 1601 1602
CONECT 1639 1638 1640 1641 1657
CONECT 1651 1650 1652 1653
CONECT 1657 1639 1655 1658 1659
CONECT 1655 1636 1656 1657 1661
CONECT 1654 1641 1645 1653
CONECT 1636 1633 1637 1638 1655
CONECT 1645 1644 1646 1654
CONECT 1633 1632 1634 1635 1636
CONECT 1646 1645 1647 1650
CONECT 1642 1641 1643 1644
CONECT 1640 1639
CONECT 1652 1651
CONECT 1658 1657
CONECT 1656 1655
CONECT 1637 1636
CONECT 1634 1633
CONECT 1635 1633
CONECT 1648 1647
CONECT 1649 1647
CONECT 1643 1642
CONECT 1660 1659
CONECT 1650 1646 1651
CONECT 1653 1651 1654
CONECT 1647 1646 1648 1649
CONECT 1644 1642 1645
CONECT 1641 1639 1642 1654
CONECT 1630 1629
CONECT 1659 1657 1660
CONECT 1631 1629
CONECT 1661 1655 1662
CONECT 1638 1636 1639
CONECT 1632 1629 1633
CONECT 1629 1628 1630 1631 1632
CONECT 1672 1671 1673 1674 1690
CONECT 1684 1683 1685 1686
CONECT 1690 1672 1688 1691 1692
CONECT 1688 1669 1689 1690 1694
CONECT 1687 1674 1678 1686
CONECT 1669 1666 1670 1671 1688
CONECT 1678 1677 1679 1687
CONECT 1666 1665 1667 1668 1669
CONECT 1679 1678 1680 1683
CONECT 1675 1674 1676 1677
CONECT 1673 1672
CONECT 1685 1684
CONECT 1691 1690
CONECT 1689 1688
CONECT 1670 1669
CONECT 1667 1666
CONECT 1668 1666
CONECT 1681 1680
CONECT 1682 1680
CONECT 1676 1675
CONECT 1693 1692
CONECT 1683 1679 1684
CONECT 1686 1684 1687
CONECT 1680 1679 1681 1682
CONECT 1677 1675 1678
CONECT 1674 1672 1675 1687
CONECT 1663 1662
CONECT 1692 1690 1693
CONECT 1664 1662
CONECT 1694 1688 1695
CONECT 1671 1669 1672
CONECT 1665 1662 1666
CONECT 1662 1661 1663 1664 1665
CONECT 1705 1704 1706 1707 1723
CONECT 1717 1716 1718 1719
CONECT 1723 1705 1721 1724 1725
CONECT 1721 1702 1722 1723 1727
CONECT 1720 1707 1711 1719
CONECT 1702 1699 1703 1704 1721
CONECT 1711 1710 1712 1720
CONECT 1699 1698 1700 1701 1702
CONECT 1712 1711 1713 1716
CONECT 1708 1707 1709 1710
CONECT 1706 1705
CONECT 1718 1717
CONECT 1724 1723
CONECT 1722 1721
CONECT 1703 1702
CONECT 1700 1699
CONECT 1701 1699
CONECT 1714 1713
CONECT 1715 1713
CONECT 1709 1708
CONECT 1726 1725
CONECT 1716 1712 1717
CONECT 1719 1717 1720
CONECT 1713 1712 1714 1715
CONECT 1710 1708 1711
CONECT 1707 1705 1708 1720
CONECT 1696 1695
CONECT 1725 1723 1726
CONECT 1697 1695
CONECT 1727 1721 1728
CONECT 1704 1702 1705
CONECT 1698 1695 1699
CONECT 1695 1694 1696 1697 1698
CONECT 1738 1737 1739 1740 1757
CONECT 1749 1747 1750 1753
CONECT 1757 1738 1755 1758 1759
CONECT 1755 1735 1756 1757 1761
CONECT 1754 1740 1744 1753
CONECT 1735 1732 1736 1737 1755
CONECT 1744 1743 1745 1754
CONECT 1732 1731 1733 1734 1735
CONECT 1745 1744 1746 1747
CONECT 1741 1740 1742 1743
CONECT 1748 1747
CONECT 1739 1738
CONECT 1758 1757
CONECT 1751 1750
CONECT 1752 1750
CONECT 1756 1755
CONECT 1736 1735
CONECT 1733 1732
CONECT 1734 1732
CONECT 1742 1741
CONECT 1760 1759
CONECT 1747 1745 1748 1749
CONECT 1750 1749 1751 1752
CONECT 1753 1749 1754
CONECT 1743 1741 1744
CONECT 1740 1738 1741 1754
CONECT 1729 1728
CONECT 1759 1757 1760
CONECT 1730 1728
CONECT 1761 1755 1762
CONECT 1737 1735 1738
CONECT 1731 1728 1732
CONECT 1746 1745
CONECT 1728 1727 1729 1730 1731
CONECT 1772 1771 1773 1774 1787
CONECT 1783 1774 1781 1784
CONECT 1787 1772 1785 1788 1789
CONECT 1785 1769 1786 1787 1791
CONECT 1779 1777 1780 1781
CONECT 1769 1766 1770 1771 1785
CONECT 1777 1775 1778 1779
CONECT 1766 1765 1767 1768 1769
CONECT 1775 1774 1776 1777
CONECT 1773 1772
CONECT 1788 1787
CONECT 1782 1781
CONECT 1786 1785
CONECT 1770 1769
CONECT 1778 1777
CONECT 1767 1766
CONECT 1768 1766
CONECT 1776 1775
CONECT 1790 1789
CONECT 1774 1772 1775 1783
CONECT 1781 1779 1782 1783
CONECT 1763 1762
CONECT 1784 1783
CONECT 1789 1787 1790
CONECT 1764 1762
CONECT 1791 1785 1792
CONECT 1780 1779
CONECT 1771 1769 1772
CONECT 1765 1762 1766
CONECT 1762 1761 1763 1764 1765
CONECT 1802 1801 1803 1804 1817
CONECT 1813 1804 1811 1814
CONECT 1817 1802 1815 1818 1819
CONECT 1815 1799 1816 1817 1821
CONECT 1809 1807 1810 1811
CONECT 1799 1796 1800 1801 1815
CONECT 1807 1805 1808 1809
CONECT 1796 1795 1797 1798 1799
CONECT 1805 1804 1806 1807
CONECT 1803 1802
CONECT 1818 1817
CONECT 1812 1811
CONECT 1816 1815
CONECT 1800 1799
CONECT 1808 1807
CONECT 1797 1796
CONECT 1798 1796
CONECT 1806 1805
CONECT 1820 1819
CONECT 1804 1802 1805 1813
CONECT 1811 1809 1812 1813
CONECT 1793 1792
CONECT 1814 1813
CONECT 1819 1817 1820
CONECT 1794 1792
CONECT 1821 1815 1822
CONECT 1810 1809
CONECT 1801 1799 1802
CONECT 1795 1792 1796
CONECT 1792 1791 1793 1794 1795
CONECT 1832 1831 1833 1834 1851
CONECT 1843 1841 1844 1847
CONECT 1851 1832 1849 1852 1853
CONECT 1849 1829 1850 1851 1855
CONECT 1848 1834 1838 1847
CONECT 1829 1826 1830 1831 1849
CONECT 1838 1837 1839 1848
CONECT 1826 1825 1827 1828 1829
CONECT 1839 1838 1840 1841
CONECT 1835 1834 1836 1837
CONECT 1842 1841
CONECT 1833 1832
CONECT 1852 1851
CONECT 1845 1844
CONECT 1846 1844
CONECT 1850 1849
CONECT 1830 1829
CONECT 1827 1826
CONECT 1828 1826
CONECT 1836 1835
CONECT 1854 1853
CONECT 1841 1839 1842 1843
CONECT 1844 1843 1845 1846
CONECT 1847 1843 1848
CONECT 1837 1835 1838
CONECT 1834 1832 1835 1848
CONECT 1823 1822
CONECT 1853 1851 1854
CONECT 1824 1822
CONECT 1855 1849 1856
CONECT 1831 1829 1832
CONECT 1825 1822 1826
CONECT 1840 1839
CONECT 1822 1821 1823 1824 1825
CONECT 1866 1865 1867 1868 1885
CONECT 1877 1875 1878 1881
CONECT 1885 1866 1883 1886 1887
CONECT 1883 1863 1884 1885 1889
CONECT 1882 1868 1872 1881
CONECT 1863 1860 1864 1865 1883
CONECT 1872 1871 1873 1882
CONECT 1860 1859 1861 1862 1863
CONECT 1873 1872 1874 1875
CONECT 1869 1868 1870 1871
CONECT 1876 1875
CONECT 1867 1866
CONECT 1886 1885
CONECT 1879 1878
CONECT 1880 1878
CONECT 1884 1883
CONECT 1864 1863
CONECT 1861 1860
CONECT 1862 1860
CONECT 1870 1869
CONECT 1888 1887
CONECT 1875 1873 1876 1877
CONECT 1878 1877 1879 1880
CONECT 1881 1877 1882
CONECT 1871 1869 1872
CONECT 1868 1866 1869 1882
CONECT 1857 1856
CONECT 1887 1885 1888
CONECT 1858 1856
CONECT 1889 1883 1890
CONECT 1865 1863 1866
CONECT 1859 1856 1860
CONECT 1874 1873
CONECT 1856 1855 1857 1858 1859
CONECT 1900 1899 1901 1902 1915
CONECT 1911 1902 1909 1912
CONECT 1915 1900 1913 1916 1917
CONECT 1913 1897 1914 1915 1919
CONECT 1907 1905 1908 1909
CONECT 1897 1894 1898 1899 1913
CONECT 1905 1903 1906 1907
CONECT 1894 1893 1895 1896 1897
CONECT 1903 1902 1904 1905
CONECT 1901 1900
CONECT 1916 1915
CONECT 1910 1909
CONECT 1914 1913
CONECT 1898 1897
CONECT 1906 1905
CONECT 1895 1894
CONECT 1896 1894
CONECT 1904 1903
CONECT 1918 1917
CONECT 1902 1900 1903 1911
CONECT 1909 1907 1910 1911
CONECT 1891 1890
CONECT 1912 1911
CONECT 1917 1915 1918
CONECT 1892 1890
CONECT 1919 1913 1920
CONECT 1908 1907
CONECT 1899 1897 1900
CONECT 1893 1890 1894
CONECT 1890 1889 1891 1892 1893
CONECT 1930 1929 1931 1932 1948
CONECT 1942 1941 1943 1944
CONECT 1948 1930 1946 1949 1950
CONECT 1946 1927 1947 1948 1952
CONECT 1945 1932 1936 1944
CONECT 1927 1924 1928 1929 1946
CONECT 1936 1935 1937 1945
CONECT 1924 1923 1925 1926 1927
CONECT 1937 1936 1938 1941
CONECT 1933 1932 1934 1935
CONECT 1931 1930
CONECT 1943 1942
CONECT 1949 1948
CONECT 1947 1946
CONECT 1928 1927
CONECT 1925 1924
CONECT 1926 1924
CONECT 1939 1938
CONECT 1940 1938
CONECT 1934 1933
CONECT 1951 1950
CONECT 1941 1937 1942
CONECT 1944 1942 1945
CONECT 1938 1937 1939 1940
CONECT 1935 1933 1936
CONECT 1932 1930 1933 1945
CONECT 1921 1920
CONECT 1950 1948 1951
CONECT 1922 1920
CONECT 1952 1946 1953
CONECT 1929 1927 1930
CONECT 1923 1920 1924
CONECT 1920 1919 1921 1922 1923
CONECT 1963 1962 1964 1965 1978
CONECT 1974 1965 1972 1975
CONECT 1978 1963 1976 1979 1980
CONECT 1976 1960 1977 1978 1982
CONECT 1970 1968 1971 1972
CONECT 1960 1957 1961 1962 1976
CONECT 1968 1966 1969 1970
CONECT 1957 1956 1958 1959 1960
CONECT 1966 1965 1967 1968
CONECT 1964 1963
CONECT 1979 1978
CONECT 1973 1972
CONECT 1977 1976
CONECT 1961 1960
CONECT 1969 1968
CONECT 1958 1957
CONECT 1959 1957
CONECT 1967 1966
CONECT 1981 1980
CONECT 1965 1963 1966 1974
CONECT 1972 1970 1973 1974
CONECT 1954 1953
CONECT 1975 1974
CONECT 1980 1978 1981
CONECT 1955 1953
CONECT 1982 1976 1983
CONECT 1971 1970
CONECT 1962 1960 1963
CONECT 1956 1953 1957
CONECT 1953 1952 1954 1955 1956
CONECT 1993 1992 1994 1995 2011
CONECT 2005 2004 2006 2007
CONECT 2011 1993 2009 2012 2013
CONECT 2009 1990 2010 2011 2015
CONECT 2008 1995 1999 2007
CONECT 1990 1987 1991 1992 2009
CONECT 1999 1998 2000 2008
CONECT 1987 1986 1988 1989 1990
CONECT 2000 1999 2001 2004
CONECT 1996 1995 1997 1998
CONECT 1994 1993
CONECT 2006 2005
CONECT 2012 2011
CONECT 2010 2009
CONECT 1991 1990
CONECT 1988 1987
CONECT 1989 1987
CONECT 2002 2001
CONECT 2003 2001
CONECT 1997 1996
CONECT 2014 2013
CONECT 2004 2000 2005
CONECT 2007 2005 2008
CONECT 2001 2000 2002 2003
CONECT 1998 1996 1999
CONECT 1995 1993 1996 2008
CONECT 1984 1983
CONECT 2013 2011 2014
CONECT 1985 1983
CONECT 2015 2009 2016
CONECT 1992 1990 1993
CONECT 1986 1983 1987
CONECT 1983 1982 1984 1985 1986
CONECT 2026 2025 2027 2028 2042
CONECT 2038 2028 2037 2039
CONECT 2042 2026 2040 2043 2044
CONECT 2040 2023 2041 2042 2046
CONECT 2033 2031 2034 2037
CONECT 2023 2020 2024 2025 2040
CONECT 2031 2029 2032 2033
CONECT 2020 2019 2021 2022 2023
CONECT 2029 2028 2030 2031
CONECT 2027 2026
CONECT 2043 2042
CONECT 2041 2040
CONECT 2024 2023
CONECT 2035 2034
CONECT 2036 2034
CONECT 2032 2031
CONECT 2021 2020
CONECT 2022 2020
CONECT 2030 2029
CONECT 2045 2044
CONECT 2028 2026 2029 2038
CONECT 2037 2033 2038
CONECT 2034 2033 2035 2036
CONECT 2017 2016
CONECT 2039 2038
CONECT 2044 2042 2045
CONECT 2018 2016
CONECT 2046 2047 2040
CONECT 2025 2023 2026
CONECT 2019 2016 2020
CONECT 2016 2015 2017 2018 2019
CONECT 2057 2056 2058 2059 2075
CONECT 2069 2068 2070 2071
CONECT 2075 2057 2073 2076 2077
CONECT 2073 2054 2074 2075 2079
CONECT 2072 2059 2063 2071
CONECT 2054 2051 2055 2056 2073
CONECT 2063 2062 2064 2072
CONECT 2051 2050 2052 2053 2054
CONECT 2064 2063 2065 2068
CONECT 2060 2059 2061 2062
CONECT 2058 2057
CONECT 2070 2069
CONECT 2076 2075
CONECT 2074 2073
CONECT 2055 2054
CONECT 2052 2051
CONECT 2053 2051
CONECT 2066 2065
CONECT 2067 2065
CONECT 2061 2060
CONECT 2078 2077
CONECT 2068 2064 2069
CONECT 2071 2069 2072
CONECT 2065 2064 2066 2067
CONECT 2062 2060 2063
CONECT 2059 2057 2060 2072
CONECT 2048 2047
CONECT 2077 2075 2078
CONECT 2049 2047
CONECT 2079 2073 2080
CONECT 2056 2054 2057
CONECT 2050 2047 2051
CONECT 2047 2050 2046 2048 2049
CONECT 2090 2089 2091 2092 2108
CONECT 2102 2101 2103 2104
CONECT 2108 2090 2106 2109 2110
CONECT 2106 2087 2107 2108 2112
CONECT 2105 2092 2096 2104
CONECT 2087 2084 2088 2089 2106
CONECT 2096 2095 2097 2105
CONECT 2084 2083 2085 2086 2087
CONECT 2097 2096 2098 2101
CONECT 2093 2092 2094 2095
CONECT 2091 2090
CONECT 2103 2102
CONECT 2109 2108
CONECT 2107 2106
CONECT 2088 2087
CONECT 2085 2084
CONECT 2086 2084
CONECT 2099 2098
CONECT 2100 2098
CONECT 2094 2093
CONECT 2111 2110
CONECT 2101 2097 2102
CONECT 2104 2102 2105
CONECT 2098 2097 2099 2100
CONECT 2095 2093 2096
CONECT 2092 2090 2093 2105
CONECT 2081 2080
CONECT 2110 2108 2111
CONECT 2082 2080
CONECT 2112 2106 2113
CONECT 2089 2087 2090
CONECT 2083 2080 2084
CONECT 2080 2079 2081 2082 2083
CONECT 2123 2122 2124 2125 2139
CONECT 2135 2125 2134 2136
CONECT 2139 2123 2137 2140 2141
CONECT 2137 2120 2138 2139 2143
CONECT 2130 2128 2131 2134
CONECT 2120 2117 2121 2122 2137
CONECT 2128 2126 2129 2130
CONECT 2117 2116 2118 2119 2120
CONECT 2126 2125 2127 2128
CONECT 2124 2123
CONECT 2140 2139
CONECT 2138 2137
CONECT 2121 2120
CONECT 2132 2131
CONECT 2133 2131
CONECT 2129 2128
CONECT 2118 2117
CONECT 2119 2117
CONECT 2127 2126
CONECT 2142 2141
CONECT 2125 2123 2126 2135
CONECT 2134 2130 2135
CONECT 2131 2130 2132 2133
CONECT 2114 2113
CONECT 2136 2135
CONECT 2141 2139 2142
CONECT 2115 2113
CONECT 2143 2137 2144
CONECT 2122 2120 2123
CONECT 2116 2113 2117
CONECT 2113 2112 2114 2115 2116
CONECT 2154 2153 2155 2156 2170
CONECT 2166 2156 2165 2167
CONECT 2170 2154 2168 2171 2172
CONECT 2168 2151 2169 2170 2174
CONECT 2161 2159 2162 2165
CONECT 2151 2148 2152 2153 2168
CONECT 2159 2157 2160 2161
CONECT 2148 2147 2149 2150 2151
CONECT 2157 2156 2158 2159
CONECT 2155 2154
CONECT 2171 2170
CONECT 2169 2168
CONECT 2152 2151
CONECT 2163 2162
CONECT 2164 2162
CONECT 2160 2159
CONECT 2149 2148
CONECT 2150 2148
CONECT 2158 2157
CONECT 2173 2172
CONECT 2156 2154 2157 2166
CONECT 2165 2161 2166
CONECT 2162 2161 2163 2164
CONECT 2145 2144
CONECT 2167 2166
CONECT 2172 2170 2173
CONECT 2146 2144
CONECT 2174 2168 2175
CONECT 2153 2151 2154
CONECT 2147 2144 2148
CONECT 2144 2143 2145 2146 2147
CONECT 2185 2184 2186 2187 2201
CONECT 2197 2187 2196 2198
CONECT 2201 2185 2199 2202 2203
CONECT 2199 2182 2200 2201 2205
CONECT 2192 2190 2193 2196
CONECT 2182 2179 2183 2184 2199
CONECT 2190 2188 2191 2192
CONECT 2179 2178 2180 2181 2182
CONECT 2188 2187 2189 2190
CONECT 2186 2185
CONECT 2202 2201
CONECT 2200 2199
CONECT 2183 2182
CONECT 2194 2193
CONECT 2195 2193
CONECT 2191 2190
CONECT 2180 2179
CONECT 2181 2179
CONECT 2189 2188
CONECT 2204 2203
CONECT 2187 2185 2188 2197
CONECT 2196 2192 2197
CONECT 2193 2192 2194 2195
CONECT 2176 2175
CONECT 2198 2197
CONECT 2203 2201 2204
CONECT 2177 2175
CONECT 2205 2199 2206
CONECT 2184 2182 2185
CONECT 2178 2175 2179
CONECT 2175 2174 2176 2177 2178
CONECT 2216 2215 2217 2218 2232
CONECT 2228 2218 2227 2229
CONECT 2232 2216 2230 2233 2234
CONECT 2230 2213 2231 2232 2236
CONECT 2223 2221 2224 2227
CONECT 2213 2210 2214 2215 2230
CONECT 2221 2219 2222 2223
CONECT 2210 2209 2211 2212 2213
CONECT 2219 2218 2220 2221
CONECT 2217 2216
CONECT 2233 2232
CONECT 2231 2230
CONECT 2214 2213
CONECT 2225 2224
CONECT 2226 2224
CONECT 2222 2221
CONECT 2211 2210
CONECT 2212 2210
CONECT 2220 2219
CONECT 2235 2234
CONECT 2218 2216 2219 2228
CONECT 2227 2223 2228
CONECT 2224 2223 2225 2226
CONECT 2207 2206
CONECT 2229 2228
CONECT 2234 2232 2235
CONECT 2208 2206
CONECT 2236 2230 2237
CONECT 2215 2213 2216
CONECT 2209 2206 2210
CONECT 2206 2205 2207 2208 2209
CONECT 2247 2246 2248 2249 2263
CONECT 2259 2249 2258 2260
CONECT 2263 2247 2261 2264 2265
CONECT 2261 2244 2262 2263 2267
CONECT 2254 2252 2255 2258
CONECT 2244 2241 2245 2246 2261
CONECT 2252 2250 2253 2254
CONECT 2241 2240 2242 2243 2244
CONECT 2250 2249 2251 2252
CONECT 2248 2247
CONECT 2264 2263
CONECT 2262 2261
CONECT 2245 2244
CONECT 2256 2255
CONECT 2257 2255
CONECT 2253 2252
CONECT 2242 2241
CONECT 2243 2241
CONECT 2251 2250
CONECT 2266 2265
CONECT 2249 2247 2250 2259
CONECT 2258 2254 2259
CONECT 2255 2254 2256 2257
CONECT 2238 2237
CONECT 2260 2259
CONECT 2265 2263 2266
CONECT 2239 2237
CONECT 2267 2261 2268
CONECT 2246 2244 2247
CONECT 2240 2237 2241
CONECT 2237 2236 2238 2239 2240
CONECT 2278 2277 2279 2280 2294
CONECT 2290 2280 2289 2291
CONECT 2294 2278 2292 2295 2296
CONECT 2292 2275 2293 2294 2298
CONECT 2285 2283 2286 2289
CONECT 2275 2272 2276 2277 2292
CONECT 2283 2281 2284 2285
CONECT 2272 2271 2273 2274 2275
CONECT 2281 2280 2282 2283
CONECT 2279 2278
CONECT 2295 2294
CONECT 2293 2292
CONECT 2276 2275
CONECT 2287 2286
CONECT 2288 2286
CONECT 2284 2283
CONECT 2273 2272
CONECT 2274 2272
CONECT 2282 2281
CONECT 2297 2296
CONECT 2280 2278 2281 2290
CONECT 2289 2285 2290
CONECT 2286 2285 2287 2288
CONECT 2269 2268
CONECT 2291 2290
CONECT 2296 2294 2297
CONECT 2270 2268
CONECT 2298 2292 2299
CONECT 2277 2275 2278
CONECT 2271 2268 2272
CONECT 2268 2267 2269 2270 2271
CONECT 2309 2308 2310 2311 2327
CONECT 2321 2320 2322 2323
CONECT 2327 2309 2325 2328 2329
CONECT 2325 2306 2326 2327 2331
CONECT 2324 2311 2315 2323
CONECT 2306 2303 2307 2308 2325
CONECT 2315 2314 2316 2324
CONECT 2303 2302 2304 2305 2306
CONECT 2316 2315 2317 2320
CONECT 2312 2311 2313 2314
CONECT 2310 2309
CONECT 2322 2321
CONECT 2328 2327
CONECT 2326 2325
CONECT 2307 2306
CONECT 2304 2303
CONECT 2305 2303
CONECT 2318 2317
CONECT 2319 2317
CONECT 2313 2312
CONECT 2330 2329
CONECT 2320 2316 2321
CONECT 2323 2321 2324
CONECT 2317 2316 2318 2319
CONECT 2314 2312 2315
CONECT 2311 2309 2312 2324
CONECT 2300 2299
CONECT 2329 2327 2330
CONECT 2301 2299
CONECT 2331 2325 2332
CONECT 2308 2306 2309
CONECT 2302 2299 2303
CONECT 2299 2298 2300 2301 2302
CONECT 2342 2341 2343 2344 2358
CONECT 2354 2344 2353 2355
CONECT 2358 2342 2356 2359 2360
CONECT 2356 2339 2357 2358 2362
CONECT 2349 2347 2350 2353
CONECT 2339 2336 2340 2341 2356
CONECT 2347 2345 2348 2349
CONECT 2336 2335 2337 2338 2339
CONECT 2345 2344 2346 2347
CONECT 2343 2342
CONECT 2359 2358
CONECT 2357 2356
CONECT 2340 2339
CONECT 2351 2350
CONECT 2352 2350
CONECT 2348 2347
CONECT 2337 2336
CONECT 2338 2336
CONECT 2346 2345
CONECT 2361 2360
CONECT 2344 2342 2345 2354
CONECT 2353 2349 2354
CONECT 2350 2349 2351 2352
CONECT 2333 2332
CONECT 2355 2354
CONECT 2360 2358 2361
CONECT 2334 2332
CONECT 2362 2356 2363
CONECT 2341 2339 2342
CONECT 2335 2332 2336
CONECT 2332 2331 2333 2334 2335
CONECT 2373 2372 2374 2375 2388
CONECT 2384 2375 2382 2385
CONECT 2388 2373 2386 2389 2390
CONECT 2386 2370 2387 2388 2392
CONECT 2380 2378 2381 2382
CONECT 2370 2367 2371 2372 2386
CONECT 2378 2376 2379 2380
CONECT 2367 2366 2368 2369 2370
CONECT 2376 2375 2377 2378
CONECT 2374 2373
CONECT 2389 2388
CONECT 2383 2382
CONECT 2387 2386
CONECT 2371 2370
CONECT 2379 2378
CONECT 2368 2367
CONECT 2369 2367
CONECT 2377 2376
CONECT 2391 2390
CONECT 2375 2373 2376 2384
CONECT 2382 2380 2383 2384
CONECT 2364 2363
CONECT 2385 2384
CONECT 2390 2388 2391
CONECT 2365 2363
CONECT 2392 2386 2393
CONECT 2381 2380
CONECT 2372 2370 2373
CONECT 2366 2363 2367
CONECT 2363 2362 2364 2365 2366
CONECT 2403 2402 2404 2405 2422
CONECT 2414 2412 2415 2418
CONECT 2422 2403 2420 2423 2424
CONECT 2420 2400 2421 2422 2426
CONECT 2419 2405 2409 2418
CONECT 2400 2397 2401 2402 2420
CONECT 2409 2408 2410 2419
CONECT 2397 2396 2398 2399 2400
CONECT 2410 2409 2411 2412
CONECT 2406 2405 2407 2408
CONECT 2413 2412
CONECT 2404 2403
CONECT 2423 2422
CONECT 2416 2415
CONECT 2417 2415
CONECT 2421 2420
CONECT 2401 2400
CONECT 2398 2397
CONECT 2399 2397
CONECT 2407 2406
CONECT 2425 2424
CONECT 2412 2410 2413 2414
CONECT 2415 2414 2416 2417
CONECT 2418 2414 2419
CONECT 2408 2406 2409
CONECT 2405 2403 2406 2419
CONECT 2394 2393
CONECT 2424 2422 2425
CONECT 2395 2393
CONECT 2426 2420 2427
CONECT 2402 2400 2403
CONECT 2396 2393 2397
CONECT 2411 2410
CONECT 2393 2392 2394 2395 2396
CONECT 2437 2436 2438 2439 2453
CONECT 2449 2439 2448 2450
CONECT 2453 2437 2451 2454 2455
CONECT 2451 2434 2452 2453 2457
CONECT 2444 2442 2445 2448
CONECT 2434 2431 2435 2436 2451
CONECT 2442 2440 2443 2444
CONECT 2431 2430 2432 2433 2434
CONECT 2440 2439 2441 2442
CONECT 2438 2437
CONECT 2454 2453
CONECT 2452 2451
CONECT 2435 2434
CONECT 2446 2445
CONECT 2447 2445
CONECT 2443 2442
CONECT 2432 2431
CONECT 2433 2431
CONECT 2441 2440
CONECT 2456 2455
CONECT 2439 2437 2440 2449
CONECT 2448 2444 2449
CONECT 2445 2444 2446 2447
CONECT 2428 2427
CONECT 2450 2449
CONECT 2455 2453 2456
CONECT 2429 2427
CONECT 2457 2451 2458
CONECT 2436 2434 2437
CONECT 2430 2427 2431
CONECT 2427 2426 2428 2429 2430
CONECT 2468 2467 2469 2470 2483
CONECT 2479 2470 2477 2480
CONECT 2483 2468 2481 2484 2485
CONECT 2481 2465 2482 2483 2487
CONECT 2475 2473 2476 2477
CONECT 2465 2462 2466 2467 2481
CONECT 2473 2471 2474 2475
CONECT 2462 2461 2463 2464 2465
CONECT 2471 2470 2472 2473
CONECT 2469 2468
CONECT 2484 2483
CONECT 2478 2477
CONECT 2482 2481
CONECT 2466 2465
CONECT 2474 2473
CONECT 2463 2462
CONECT 2464 2462
CONECT 2472 2471
CONECT 2486 2485
CONECT 2470 2468 2471 2479
CONECT 2477 2475 2478 2479
CONECT 2459 2458
CONECT 2480 2479
CONECT 2485 2483 2486
CONECT 2460 2458
CONECT 2487 2481 2488
CONECT 2476 2475
CONECT 2467 2465 2468
CONECT 2461 2458 2462
CONECT 2458 2457 2459 2460 2461
CONECT 2498 2497 2499 2500 2516
CONECT 2510 2509 2511 2512
CONECT 2516 2498 2514 2517 2518
CONECT 2514 2495 2515 2516 2520
CONECT 2513 2500 2504 2512
CONECT 2495 2492 2496 2497 2514
CONECT 2504 2503 2505 2513
CONECT 2492 2491 2493 2494 2495
CONECT 2505 2504 2506 2509
CONECT 2501 2500 2502 2503
CONECT 2499 2498
CONECT 2511 2510
CONECT 2517 2516
CONECT 2515 2514
CONECT 2496 2495
CONECT 2493 2492
CONECT 2494 2492
CONECT 2507 2506
CONECT 2508 2506
CONECT 2502 2501
CONECT 2519 2518
CONECT 2509 2505 2510
CONECT 2512 2510 2513
CONECT 2506 2505 2507 2508
CONECT 2503 2501 2504
CONECT 2500 2498 2501 2513
CONECT 2489 2488
CONECT 2518 2516 2519
CONECT 2490 2488
CONECT 2520 2514 2521
CONECT 2497 2495 2498
CONECT 2491 2488 2492
CONECT 2488 2487 2489 2490 2491
CONECT 2531 2530 2532 2533 2549
CONECT 2543 2542 2544 2545
CONECT 2549 2531 2547 2550 2551
CONECT 2547 2528 2548 2549 2553
CONECT 2546 2533 2537 2545
CONECT 2528 2525 2529 2530 2547
CONECT 2537 2536 2538 2546
CONECT 2525 2524 2526 2527 2528
CONECT 2538 2537 2539 2542
CONECT 2534 2533 2535 2536
CONECT 2532 2531
CONECT 2544 2543
CONECT 2550 2549
CONECT 2548 2547
CONECT 2529 2528
CONECT 2526 2525
CONECT 2527 2525
CONECT 2540 2539
CONECT 2541 2539
CONECT 2535 2534
CONECT 2552 2551
CONECT 2542 2538 2543
CONECT 2545 2543 2546
CONECT 2539 2538 2540 2541
CONECT 2536 2534 2537
CONECT 2533 2531 2534 2546
CONECT 2522 2521
CONECT 2551 2549 2552
CONECT 2523 2521
CONECT 2553 2547 2554
CONECT 2530 2528 2531
CONECT 2524 2521 2525
CONECT 2521 2520 2522 2523 2524
CONECT 2564 2563 2565 2566 2582
CONECT 2576 2575 2577 2578
CONECT 2582 2564 2580 2583 2584
CONECT 2580 2561 2581 2582 2586
CONECT 2579 2566 2570 2578
CONECT 2561 2558 2562 2563 2580
CONECT 2570 2569 2571 2579
CONECT 2558 2557 2559 2560 2561
CONECT 2571 2570 2572 2575
CONECT 2567 2566 2568 2569
CONECT 2565 2564
CONECT 2577 2576
CONECT 2583 2582
CONECT 2581 2580
CONECT 2562 2561
CONECT 2559 2558
CONECT 2560 2558
CONECT 2573 2572
CONECT 2574 2572
CONECT 2568 2567
CONECT 2585 2584
CONECT 2575 2571 2576
CONECT 2578 2576 2579
CONECT 2572 2571 2573 2574
CONECT 2569 2567 2570
CONECT 2566 2564 2567 2579
CONECT 2555 2554
CONECT 2584 2582 2585
CONECT 2556 2554
CONECT 2586 2580 2587
CONECT 2563 2561 2564
CONECT 2557 2554 2558
CONECT 2554 2553 2555 2556 2557
CONECT 2597 2596 2598 2599 2612
CONECT 2608 2599 2606 2609
CONECT 2612 2597 2610 2613 2614
CONECT 2610 2594 2611 2612 2616
CONECT 2604 2602 2605 2606
CONECT 2594 2591 2595 2596 2610
CONECT 2602 2600 2603 2604
CONECT 2591 2590 2592 2593 2594
CONECT 2600 2599 2601 2602
CONECT 2598 2597
CONECT 2613 2612
CONECT 2607 2606
CONECT 2611 2610
CONECT 2595 2594
CONECT 2603 2602
CONECT 2592 2591
CONECT 2593 2591
CONECT 2601 2600
CONECT 2615 2614
CONECT 2599 2597 2600 2608
CONECT 2606 2604 2607 2608
CONECT 2588 2587
CONECT 2609 2608
CONECT 2614 2612 2615
CONECT 2589 2587
CONECT 2616 2610 2617
CONECT 2605 2604
CONECT 2596 2594 2597
CONECT 2590 2587 2591
CONECT 2587 2586 2588 2589 2590
CONECT 2627 2626 2628 2629 2642
CONECT 2638 2629 2636 2639
CONECT 2642 2627 2640 2643 2644
CONECT 2640 2624 2641 2642 2646
CONECT 2634 2632 2635 2636
CONECT 2624 2621 2625 2626 2640
CONECT 2632 2630 2633 2634
CONECT 2621 2620 2622 2623 2624
CONECT 2630 2629 2631 2632
CONECT 2628 2627
CONECT 2643 2642
CONECT 2637 2636
CONECT 2641 2640
CONECT 2625 2624
CONECT 2633 2632
CONECT 2622 2621
CONECT 2623 2621
CONECT 2631 2630
CONECT 2645 2644
CONECT 2629 2627 2630 2638
CONECT 2636 2634 2637 2638
CONECT 2618 2617
CONECT 2639 2638
CONECT 2644 2642 2645
CONECT 2619 2617
CONECT 2646 2640 2647
CONECT 2635 2634
CONECT 2626 2624 2627
CONECT 2620 2617 2621
CONECT 2617 2616 2618 2619 2620
CONECT 2657 2656 2658 2659 2672
CONECT 2668 2659 2666 2669
CONECT 2672 2657 2670 2673 2674
CONECT 2670 2654 2671 2672 2676
CONECT 2664 2662 2665 2666
CONECT 2654 2651 2655 2656 2670
CONECT 2662 2660 2663 2664
CONECT 2651 2650 2652 2653 2654
CONECT 2660 2659 2661 2662
CONECT 2658 2657
CONECT 2673 2672
CONECT 2667 2666
CONECT 2671 2670
CONECT 2655 2654
CONECT 2663 2662
CONECT 2652 2651
CONECT 2653 2651
CONECT 2661 2660
CONECT 2675 2674
CONECT 2659 2657 2660 2668
CONECT 2666 2664 2667 2668
CONECT 2648 2647
CONECT 2669 2668
CONECT 2674 2672 2675
CONECT 2649 2647
CONECT 2676 2670 2677
CONECT 2665 2664
CONECT 2656 2654 2657
CONECT 2650 2647 2651
CONECT 2647 2646 2648 2649 2650
CONECT 2687 2686 2688 2689 2706
CONECT 2698 2696 2699 2702
CONECT 2706 2687 2704 2707 2708
CONECT 2704 2684 2705 2706 2710
CONECT 2703 2689 2693 2702
CONECT 2684 2681 2685 2686 2704
CONECT 2693 2692 2694 2703
CONECT 2681 2680 2682 2683 2684
CONECT 2694 2693 2695 2696
CONECT 2690 2689 2691 2692
CONECT 2697 2696
CONECT 2688 2687
CONECT 2707 2706
CONECT 2700 2699
CONECT 2701 2699
CONECT 2705 2704
CONECT 2685 2684
CONECT 2682 2681
CONECT 2683 2681
CONECT 2691 2690
CONECT 2709 2708
CONECT 2696 2694 2697 2698
CONECT 2699 2698 2700 2701
CONECT 2702 2698 2703
CONECT 2692 2690 2693
CONECT 2689 2687 2690 2703
CONECT 2678 2677
CONECT 2708 2706 2709
CONECT 2679 2677
CONECT 2710 2704 2711
CONECT 2686 2684 2687
CONECT 2680 2677 2681
CONECT 2695 2694
CONECT 2677 2676 2678 2679 2680
CONECT 2721 2720 2722 2723 2739
CONECT 2733 2732 2734 2735
CONECT 2739 2721 2737 2740 2741
CONECT 2737 2718 2738 2739 2743
CONECT 2736 2723 2727 2735
CONECT 2718 2715 2719 2720 2737
CONECT 2727 2726 2728 2736
CONECT 2715 2714 2716 2717 2718
CONECT 2728 2727 2729 2732
CONECT 2724 2723 2725 2726
CONECT 2722 2721
CONECT 2734 2733
CONECT 2740 2739
CONECT 2738 2737
CONECT 2719 2718
CONECT 2716 2715
CONECT 2717 2715
CONECT 2730 2729
CONECT 2731 2729
CONECT 2725 2724
CONECT 2742 2741
CONECT 2732 2728 2733
CONECT 2735 2733 2736
CONECT 2729 2728 2730 2731
CONECT 2726 2724 2727
CONECT 2723 2721 2724 2736
CONECT 2712 2711
CONECT 2741 2739 2742
CONECT 2713 2711
CONECT 2743 2737 2744
CONECT 2720 2718 2721
CONECT 2714 2711 2715
CONECT 2711 2710 2712 2713 2714
CONECT 2754 2753 2755 2756 2770
CONECT 2766 2756 2765 2767
CONECT 2770 2754 2768 2771 2772
CONECT 2768 2751 2769 2770 2774
CONECT 2761 2759 2762 2765
CONECT 2751 2748 2752 2753 2768
CONECT 2759 2757 2760 2761
CONECT 2748 2747 2749 2750 2751
CONECT 2757 2756 2758 2759
CONECT 2755 2754
CONECT 2771 2770
CONECT 2769 2768
CONECT 2752 2751
CONECT 2763 2762
CONECT 2764 2762
CONECT 2760 2759
CONECT 2749 2748
CONECT 2750 2748
CONECT 2758 2757
CONECT 2773 2772
CONECT 2756 2754 2757 2766
CONECT 2765 2761 2766
CONECT 2762 2761 2763 2764
CONECT 2745 2744
CONECT 2767 2766
CONECT 2772 2770 2773
CONECT 2746 2744
CONECT 2774 2768 2775
CONECT 2753 2751 2754
CONECT 2747 2744 2748
CONECT 2744 2743 2745 2746 2747
CONECT 2785 2784 2786 2787 2800
CONECT 2796 2787 2794 2797
CONECT 2800 2785 2798 2801 2802
CONECT 2798 2782 2799 2800 2804
CONECT 2792 2790 2793 2794
CONECT 2782 2779 2783 2784 2798
CONECT 2790 2788 2791 2792
CONECT 2779 2778 2780 2781 2782
CONECT 2788 2787 2789 2790
CONECT 2786 2785
CONECT 2801 2800
CONECT 2795 2794
CONECT 2799 2798
CONECT 2783 2782
CONECT 2791 2790
CONECT 2780 2779
CONECT 2781 2779
CONECT 2789 2788
CONECT 2803 2802
CONECT 2787 2785 2788 2796
CONECT 2794 2792 2795 2796
CONECT 2776 2775
CONECT 2797 2796
CONECT 2802 2800 2803
CONECT 2777 2775
CONECT 2804 2798 2805
CONECT 2793 2792
CONECT 2784 2782 2785
CONECT 2778 2775 2779
CONECT 2775 2774 2776 2777 2778
CONECT 2815 2814 2816 2817 2834
CONECT 2826 2824 2827 2830
CONECT 2834 2815 2832 2835 2836
CONECT 2832 2812 2833 2834 2838
CONECT 2831 2817 2821 2830
CONECT 2812 2809 2813 2814 2832
CONECT 2821 2820 2822 2831
CONECT 2809 2808 2810 2811 2812
CONECT 2822 2821 2823 2824
CONECT 2818 2817 2819 2820
CONECT 2825 2824
CONECT 2816 2815
CONECT 2835 2834
CONECT 2828 2827
CONECT 2829 2827
CONECT 2833 2832
CONECT 2813 2812
CONECT 2810 2809
CONECT 2811 2809
CONECT 2819 2818
CONECT 2837 2836
CONECT 2824 2822 2825 2826
CONECT 2827 2826 2828 2829
CONECT 2830 2826 2831
CONECT 2820 2818 2821
CONECT 2817 2815 2818 2831
CONECT 2806 2805
CONECT 2836 2834 2837
CONECT 2807 2805
CONECT 2838 2832 2839
CONECT 2814 2812 2815
CONECT 2808 2805 2809
CONECT 2823 2822
CONECT 2805 2804 2806 2807 2808
CONECT 2849 2848 2850 2851 2868
CONECT 2860 2858 2861 2864
CONECT 2868 2849 2866 2869 2870
CONECT 2866 2846 2867 2868 2872
CONECT 2865 2851 2855 2864
CONECT 2846 2843 2847 2848 2866
CONECT 2855 2854 2856 2865
CONECT 2843 2842 2844 2845 2846
CONECT 2856 2855 2857 2858
CONECT 2852 2851 2853 2854
CONECT 2859 2858
CONECT 2850 2849
CONECT 2869 2868
CONECT 2862 2861
CONECT 2863 2861
CONECT 2867 2866
CONECT 2847 2846
CONECT 2844 2843
CONECT 2845 2843
CONECT 2853 2852
CONECT 2871 2870
CONECT 2858 2856 2859 2860
CONECT 2861 2860 2862 2863
CONECT 2864 2860 2865
CONECT 2854 2852 2855
CONECT 2851 2849 2852 2865
CONECT 2840 2839
CONECT 2870 2868 2871
CONECT 2841 2839
CONECT 2872 2866 2873
CONECT 2848 2846 2849
CONECT 2842 2839 2843
CONECT 2857 2856
CONECT 2839 2838 2840 2841 2842
CONECT 2883 2882 2884 2885 2899
CONECT 2895 2885 2894 2896
CONECT 2899 2883 2897 2900 2901
CONECT 2897 2880 2898 2899 2903
CONECT 2890 2888 2891 2894
CONECT 2880 2877 2881 2882 2897
CONECT 2888 2886 2889 2890
CONECT 2877 2876 2878 2879 2880
CONECT 2886 2885 2887 2888
CONECT 2884 2883
CONECT 2900 2899
CONECT 2898 2897
CONECT 2881 2880
CONECT 2892 2891
CONECT 2893 2891
CONECT 2889 2888
CONECT 2878 2877
CONECT 2879 2877
CONECT 2887 2886
CONECT 2902 2901
CONECT 2885 2883 2886 2895
CONECT 2894 2890 2895
CONECT 2891 2890 2892 2893
CONECT 2874 2873
CONECT 2896 2895
CONECT 2901 2899 2902
CONECT 2875 2873
CONECT 2903 2897 2904
CONECT 2882 2880 2883
CONECT 2876 2873 2877
CONECT 2873 2872 2874 2875 2876
CONECT 2914 2913 2915 2916 2929
CONECT 2925 2916 2923 2926
CONECT 2929 2914 2927 2930 2931
CONECT 2927 2911 2928 2929 2933
CONECT 2921 2919 2922 2923
CONECT 2911 2908 2912 2913 2927
CONECT 2919 2917 2920 2921
CONECT 2908 2907 2909 2910 2911
CONECT 2917 2916 2918 2919
CONECT 2915 2914
CONECT 2930 2929
CONECT 2924 2923
CONECT 2928 2927
CONECT 2912 2911
CONECT 2920 2919
CONECT 2909 2908
CONECT 2910 2908
CONECT 2918 2917
CONECT 2932 2931
CONECT 2916 2914 2917 2925
CONECT 2923 2921 2924 2925
CONECT 2905 2904
CONECT 2926 2925
CONECT 2931 2929 2932
CONECT 2906 2904
CONECT 2933 2927 2934
CONECT 2922 2921
CONECT 2913 2911 2914
CONECT 2907 2904 2908
CONECT 2904 2903 2905 2906 2907
CONECT 2944 2943 2945 2946 2959
CONECT 2955 2946 2953 2956
CONECT 2959 2944 2957 2960 2961
CONECT 2957 2941 2958 2959 2963
CONECT 2951 2949 2952 2953
CONECT 2941 2938 2942 2943 2957
CONECT 2949 2947 2950 2951
CONECT 2938 2937 2939 2940 2941
CONECT 2947 2946 2948 2949
CONECT 2945 2944
CONECT 2960 2959
CONECT 2954 2953
CONECT 2958 2957
CONECT 2942 2941
CONECT 2950 2949
CONECT 2939 2938
CONECT 2940 2938
CONECT 2948 2947
CONECT 2962 2961
CONECT 2946 2944 2947 2955
CONECT 2953 2951 2954 2955
CONECT 2935 2934
CONECT 2956 2955
CONECT 2961 2959 2962
CONECT 2936 2934
CONECT 2963 2957 2964
CONECT 2952 2951
CONECT 2943 2941 2944
CONECT 2937 2934 2938
CONECT 2934 2933 2935 2936 2937
CONECT 2974 2973 2975 2976 2989
CONECT 2985 2976 2983 2986
CONECT 2989 2974 2987 2990 2991
CONECT 2987 2971 2988 2989 2993
CONECT 2981 2979 2982 2983
CONECT 2971 2968 2972 2973 2987
CONECT 2979 2977 2980 2981
CONECT 2968 2967 2969 2970 2971
CONECT 2977 2976 2978 2979
CONECT 2975 2974
CONECT 2990 2989
CONECT 2984 2983
CONECT 2988 2987
CONECT 2972 2971
CONECT 2980 2979
CONECT 2969 2968
CONECT 2970 2968
CONECT 2978 2977
CONECT 2992 2991
CONECT 2976 2974 2977 2985
CONECT 2983 2981 2984 2985
CONECT 2965 2964
CONECT 2986 2985
CONECT 2991 2989 2992
CONECT 2966 2964
CONECT 2993 2987 2994
CONECT 2982 2981
CONECT 2973 2971 2974
CONECT 2967 2964 2968
CONECT 2964 2963 2965 2966 2967
CONECT 3004 3003 3005 3006 3019
CONECT 3015 3006 3013 3016
CONECT 3019 3004 3017 3020 3021
CONECT 3017 3001 3018 3019 3023
CONECT 3011 3009 3012 3013
CONECT 3001 2998 3002 3003 3017
CONECT 3009 3007 3010 3011
CONECT 2998 2997 2999 3000 3001
CONECT 3007 3006 3008 3009
CONECT 3005 3004
CONECT 3020 3019
CONECT 3014 3013
CONECT 3018 3017
CONECT 3002 3001
CONECT 3010 3009
CONECT 2999 2998
CONECT 3000 2998
CONECT 3008 3007
CONECT 3022 3021
CONECT 3006 3004 3007 3015
CONECT 3013 3011 3014 3015
CONECT 2995 2994
CONECT 3016 3015
CONECT 3021 3019 3022
CONECT 2996 2994
CONECT 3023 3017 3024
CONECT 3012 3011
CONECT 3003 3001 3004
CONECT 2997 2994 2998
CONECT 2994 2993 2995 2996 2997
CONECT 3034 3033 3035 3036 3049
CONECT 3045 3036 3043 3046
CONECT 3049 3034 3047 3050 3051
CONECT 3047 3031 3048 3049 3053
CONECT 3041 3039 3042 3043
CONECT 3031 3028 3032 3033 3047
CONECT 3039 3037 3040 3041
CONECT 3028 3027 3029 3030 3031
CONECT 3037 3036 3038 3039
CONECT 3035 3034
CONECT 3050 3049
CONECT 3044 3043
CONECT 3048 3047
CONECT 3054 3053
CONECT 3032 3031
CONECT 3040 3039
CONECT 3029 3028
CONECT 3030 3028
CONECT 3038 3037
CONECT 3052 3051
CONECT 3036 3034 3037 3045
CONECT 3043 3041 3044 3045
CONECT 3025 3024
CONECT 3046 3045
CONECT 3051 3049 3052
CONECT 3026 3024
CONECT 3053 3047 3054
CONECT 3042 3041
CONECT 3033 3031 3034
CONECT 3027 3024 3028
CONECT 3024 3023 3025 3026 3027
END
