# Supplementary material for: Structural and functional analysis of four non-coding Y RNAs from Chinese hamster cells: identification, molecular dynamics simulations and DNA replication initiation assays
Source: BMC Mol Biol. 2016 Jan 5;17:1. doi: 10.1186/s12867-015-0053-5 (PMC4702372; doi:10.1186/s12867-015-0053-5)
Supplement: Supplementary file 4 — 10.1186/s12867-015-0053-5 Y RNAs files in the.pdb format. [file 12867_2015_53_MOESM4_ESM.zip › hY5_RNA.pdb]

TITLE     Human Y5 RNA (hY5 RNA)
ATOM      1  O5' A   A   1       1.000  -0.347  -1.005  1.00  0.00           O
ATOM      2  H5T A   A   1       1.137  -0.476  -1.987  1.00  0.00           H
ATOM      3  C5' A   A   1       2.232  -0.583  -0.317  1.00  0.00           C
ATOM      4 1H5' A   A   1       2.911   0.060  -0.671  1.00  0.00           H
ATOM      5 2H5' A   A   1       2.523  -1.518  -0.518  1.00  0.00           H
ATOM      6  C4' A   A   1       2.064  -0.397   1.173  1.00  0.00           C
ATOM      7  H4' A   A   1       2.935  -0.689   1.567  1.00  0.00           H
ATOM      8  O4' A   A   1       1.750   0.996   1.445  1.00  0.00           O
ATOM      9  C1' A   A   1       0.826   1.076   2.516  1.00  0.00           C
ATOM     10  H1' A   A   1       1.184   1.676   3.231  1.00  0.00           H
ATOM     11  N9  A   A   1      -0.399   1.707   2.024  1.00  0.00           N
ATOM     12  C8  A   A   1      -0.766   1.944   0.722  1.00  0.00           C
ATOM     13  H8  A   A   1      -0.195   1.696  -0.060  1.00  0.00           H
ATOM     14  N7  A   A   1      -1.934   2.526   0.600  1.00  0.00           N
ATOM     15  C5  A   A   1      -2.366   2.684   1.911  1.00  0.00           C
ATOM     16  C6  A   A   1      -3.534   3.239   2.463  1.00  0.00           C
ATOM     17  N6  A   A   1      -4.524   3.756   1.735  1.00  0.00           N
ATOM     18  H61 A   A   1      -4.460   3.763   0.737  1.00  0.00           H
ATOM     19  H62 A   A   1      -5.331   4.137   2.187  1.00  0.00           H
ATOM     20  N1  A   A   1      -3.651   3.245   3.809  1.00  0.00           N
ATOM     21  C2  A   A   1      -2.657   2.723   4.541  1.00  0.00           C
ATOM     22  H2  A   A   1      -2.794   2.751   5.531  1.00  0.00           H
ATOM     23  N3  A   A   1      -1.514   2.173   4.138  1.00  0.00           N
ATOM     24  C4  A   A   1      -1.429   2.185   2.797  1.00  0.00           C
ATOM     25  C3' A   A   1       0.916  -1.170   1.806  1.00  0.00           C
ATOM     26  H3' A   A   1       0.131  -1.340   1.210  1.00  0.00           H
ATOM     27  C2' A   A   1       0.610  -0.341   3.047  1.00  0.00           C
ATOM     28 1H2' A   A   1      -0.263  -0.544   3.491  1.00  0.00           H
ATOM     29  O2' A   A   1       1.551  -0.589   4.074  1.00  0.00           O
ATOM     30 2HO' A   A   1       1.420  -1.514   4.430  1.00  0.00           H
ATOM     31  O3' A   A   1       1.294  -2.507   2.125  1.00  0.00           O
ATOM     32  P   G   A   2       0.180  -3.669   2.152  1.00  0.00           P
ATOM     33  O1P G   A   2       0.887  -4.949   2.412  1.00  0.00           O
ATOM     34  O2P G   A   2      -0.668  -3.533   0.941  1.00  0.00           O
ATOM     35  O5' G   A   2      -0.710  -3.322   3.427  1.00  0.00           O
ATOM     36  C5' G   A   2      -0.175  -3.421   4.747  1.00  0.00           C
ATOM     37 1H5' G   A   2       0.466  -2.665   4.879  1.00  0.00           H
ATOM     38 2H5' G   A   2       0.314  -4.290   4.819  1.00  0.00           H
ATOM     39  C4' G   A   2      -1.287  -3.355   5.769  1.00  0.00           C
ATOM     40  H4' G   A   2      -0.900  -3.756   6.599  1.00  0.00           H
ATOM     41  O4' G   A   2      -1.690  -1.968   5.938  1.00  0.00           O
ATOM     42  C1' G   A   2      -3.100  -1.891   6.069  1.00  0.00           C
ATOM     43  H1' G   A   2      -3.349  -1.351   6.873  1.00  0.00           H
ATOM     44  N9  G   A   2      -3.628  -1.164   4.918  1.00  0.00           N
ATOM     45  C8  G   A   2      -3.029  -1.008   3.692  1.00  0.00           C
ATOM     46  H8  G   A   2      -2.141  -1.405   3.459  1.00  0.00           H
ATOM     47  N7  G   A   2      -3.735  -0.290   2.862  1.00  0.00           N
ATOM     48  C5  G   A   2      -4.874   0.043   3.582  1.00  0.00           C
ATOM     49  C6  G   A   2      -6.008   0.811   3.209  1.00  0.00           C
ATOM     50  O6  G   A   2      -6.240   1.371   2.131  1.00  0.00           O
ATOM     51  N1  G   A   2      -6.930   0.898   4.245  1.00  0.00           N
ATOM     52  H1  G   A   2      -7.765   1.422   4.077  1.00  0.00           H
ATOM     53  C2  G   A   2      -6.783   0.321   5.480  1.00  0.00           C
ATOM     54  N2  G   A   2      -7.782   0.514   6.343  1.00  0.00           N
ATOM     55  H21 G   A   2      -8.579   1.054   6.073  1.00  0.00           H
ATOM     56  H22 G   A   2      -7.734   0.118   7.260  1.00  0.00           H
ATOM     57  N3  G   A   2      -5.735  -0.395   5.843  1.00  0.00           N
ATOM     58  C4  G   A   2      -4.824  -0.492   4.852  1.00  0.00           C
ATOM     59  C3' G   A   2      -2.570  -4.082   5.392  1.00  0.00           C
ATOM     60  H3' G   A   2      -2.757  -4.150   4.412  1.00  0.00           H
ATOM     61  C2' G   A   2      -3.622  -3.322   6.189  1.00  0.00           C
ATOM     62 1H2' G   A   2      -4.570  -3.496   5.923  1.00  0.00           H
ATOM     63  O2' G   A   2      -3.603  -3.701   7.553  1.00  0.00           O
ATOM     64 2HO' G   A   2      -3.943  -4.637   7.644  1.00  0.00           H
ATOM     65  O3' G   A   2      -2.511  -5.463   5.740  1.00  0.00           O
ATOM     66  P   U   A   3      -3.318  -6.543   4.863  1.00  0.00           P
ATOM     67  O1P U   A   3      -3.007  -7.885   5.418  1.00  0.00           O
ATOM     68  O2P U   A   3      -3.065  -6.267   3.426  1.00  0.00           O
ATOM     69  O5' U   A   3      -4.848  -6.221   5.169  1.00  0.00           O
ATOM     70  C5' U   A   3      -5.352  -6.240   6.504  1.00  0.00           C
ATOM     71 1H5' U   A   3      -4.744  -5.687   7.074  1.00  0.00           H
ATOM     72 2H5' U   A   3      -5.342  -7.186   6.827  1.00  0.00           H
ATOM     73  C4' U   A   3      -6.756  -5.686   6.539  1.00  0.00           C
ATOM     74  H4' U   A   3      -7.095  -5.888   7.458  1.00  0.00           H
ATOM     75  O4' U   A   3      -6.708  -4.260   6.255  1.00  0.00           O
ATOM     76  C1' U   A   3      -7.783  -3.903   5.404  1.00  0.00           C
ATOM     77  H1' U   A   3      -8.279  -3.123   5.784  1.00  0.00           H
ATOM     78  N1  U   A   3      -7.226  -3.455   4.119  1.00  0.00           N
ATOM     79  C6  U   A   3      -6.016  -3.929   3.663  1.00  0.00           C
ATOM     80  H6  U   A   3      -5.517  -4.592   4.221  1.00  0.00           H
ATOM     81  C5  U   A   3      -5.485  -3.535   2.503  1.00  0.00           C
ATOM     82  H5  U   A   3      -4.603  -3.902   2.207  1.00  0.00           H
ATOM     83  C4  U   A   3      -6.176  -2.590   1.684  1.00  0.00           C
ATOM     84  O4  U   A   3      -5.793  -2.157   0.599  1.00  0.00           O
ATOM     85  N3  U   A   3      -7.378  -2.159   2.197  1.00  0.00           N
ATOM     86  H3  U   A   3      -7.886  -1.497   1.646  1.00  0.00           H
ATOM     87  C2  U   A   3      -7.955  -2.538   3.382  1.00  0.00           C
ATOM     88  O2  U   A   3      -9.031  -2.095   3.749  1.00  0.00           O
ATOM     89  C3' U   A   3      -7.705  -6.258   5.494  1.00  0.00           C
ATOM     90  H3' U   A   3      -7.276  -6.589   4.654  1.00  0.00           H
ATOM     91  C2' U   A   3      -8.698  -5.121   5.289  1.00  0.00           C
ATOM     92 1H2' U   A   3      -9.270  -5.198   4.472  1.00  0.00           H
ATOM     93  O2' U   A   3      -9.649  -5.073   6.336  1.00  0.00           O
ATOM     94 2HO' U   A   3     -10.255  -5.866   6.272  1.00  0.00           H
ATOM     95  O3' U   A   3      -8.327  -7.453   5.959  1.00  0.00           O
ATOM     96  P   U   A   4      -8.738  -8.603   4.912  1.00  0.00           P
ATOM     97  O1P U   A   4      -8.825  -9.878   5.668  1.00  0.00           O
ATOM     98  O2P U   A   4      -7.849  -8.513   3.725  1.00  0.00           O
ATOM     99  O5' U   A   4     -10.210  -8.197   4.458  1.00  0.00           O
ATOM    100  C5' U   A   4     -11.263  -8.066   5.411  1.00  0.00           C
ATOM    101 1H5' U   A   4     -10.944  -7.468   6.146  1.00  0.00           H
ATOM    102 2H5' U   A   4     -11.462  -8.973   5.782  1.00  0.00           H
ATOM    103  C4' U   A   4     -12.491  -7.484   4.752  1.00  0.00           C
ATOM    104  H4' U   A   4     -13.235  -7.645   5.400  1.00  0.00           H
ATOM    105  O4' U   A   4     -12.260  -6.071   4.489  1.00  0.00           O
ATOM    106  C1' U   A   4     -12.752  -5.736   3.203  1.00  0.00           C
ATOM    107  H1' U   A   4     -13.310  -4.907   3.245  1.00  0.00           H
ATOM    108  N1  U   A   4     -11.607  -5.415   2.339  1.00  0.00           N
ATOM    109  C6  U   A   4     -10.422  -6.108   2.438  1.00  0.00           C
ATOM    110  H6  U   A   4     -10.349  -6.845   3.110  1.00  0.00           H
ATOM    111  C5  U   A   4      -9.365  -5.831   1.669  1.00  0.00           C
ATOM    112  H5  U   A   4      -8.520  -6.356   1.773  1.00  0.00           H
ATOM    113  C4  U   A   4      -9.441  -4.785   0.699  1.00  0.00           C
ATOM    114  O4  U   A   4      -8.534  -4.424  -0.050  1.00  0.00           O
ATOM    115  N3  U   A   4     -10.654  -4.138   0.650  1.00  0.00           N
ATOM    116  H3  U   A   4     -10.740  -3.403  -0.022  1.00  0.00           H
ATOM    117  C2  U   A   4     -11.758  -4.391   1.422  1.00  0.00           C
ATOM    118  O2  U   A   4     -12.789  -3.754   1.301  1.00  0.00           O
ATOM    119  C3' U   A   4     -12.845  -8.076   3.394  1.00  0.00           C
ATOM    120  H3' U   A   4     -12.079  -8.447   2.869  1.00  0.00           H
ATOM    121  C2' U   A   4     -13.579  -6.926   2.720  1.00  0.00           C
ATOM    122 1H2' U   A   4     -13.724  -7.028   1.736  1.00  0.00           H
ATOM    123  O2' U   A   4     -14.897  -6.794   3.218  1.00  0.00           O
ATOM    124 2HO' U   A   4     -15.449  -7.568   2.908  1.00  0.00           H
ATOM    125  O3' U   A   4     -13.651  -9.244   3.523  1.00  0.00           O
ATOM    126  P   G   A   5     -13.633 -10.359   2.364  1.00  0.00           P
ATOM    127  O1P G   A   5     -14.379 -11.537   2.875  1.00  0.00           O
ATOM    128  O2P G   A   5     -12.236 -10.526   1.889  1.00  0.00           O
ATOM    129  O5' G   A   5     -14.487  -9.704   1.190  1.00  0.00           O
ATOM    130  C5' G   A   5     -15.822  -9.256   1.418  1.00  0.00           C
ATOM    131 1H5' G   A   5     -15.797  -8.559   2.134  1.00  0.00           H
ATOM    132 2H5' G   A   5     -16.362 -10.037   1.732  1.00  0.00           H
ATOM    133  C4' G   A   5     -16.409  -8.686   0.148  1.00  0.00           C
ATOM    134  H4' G   A   5     -17.397  -8.743   0.290  1.00  0.00           H
ATOM    135  O4' G   A   5     -15.922  -7.331  -0.043  1.00  0.00           O
ATOM    136  C1' G   A   5     -15.819  -7.059  -1.432  1.00  0.00           C
ATOM    137  H1' G   A   5     -16.379  -6.264  -1.665  1.00  0.00           H
ATOM    138  N9  G   A   5     -14.440  -6.690  -1.733  1.00  0.00           N
ATOM    139  C8  G   A   5     -13.309  -7.074  -1.056  1.00  0.00           C
ATOM    140  H8  G   A   5     -13.325  -7.665  -0.249  1.00  0.00           H
ATOM    141  N7  G   A   5     -12.211  -6.591  -1.571  1.00  0.00           N
ATOM    142  C5  G   A   5     -12.645  -5.842  -2.656  1.00  0.00           C
ATOM    143  C6  G   A   5     -11.912  -5.084  -3.602  1.00  0.00           C
ATOM    144  O6  G   A   5     -10.690  -4.914  -3.673  1.00  0.00           O
ATOM    145  N1  G   A   5     -12.748  -4.485  -4.536  1.00  0.00           N
ATOM    146  H1  G   A   5     -12.320  -3.929  -5.248  1.00  0.00           H
ATOM    147  C2  G   A   5     -14.114  -4.597  -4.558  1.00  0.00           C
ATOM    148  N2  G   A   5     -14.743  -3.944  -5.539  1.00  0.00           N
ATOM    149  H21 G   A   5     -14.217  -3.413  -6.203  1.00  0.00           H
ATOM    150  H22 G   A   5     -15.740  -3.986  -5.609  1.00  0.00           H
ATOM    151  N3  G   A   5     -14.812  -5.297  -3.684  1.00  0.00           N
ATOM    152  C4  G   A   5     -14.019  -5.891  -2.767  1.00  0.00           C
ATOM    153  C3' G   A   5     -16.014  -9.387  -1.142  1.00  0.00           C
ATOM    154  H3' G   A   5     -15.092  -9.773  -1.157  1.00  0.00           H
ATOM    155  C2' G   A   5     -16.284  -8.308  -2.182  1.00  0.00           C
ATOM    156 1H2' G   A   5     -15.897  -8.481  -3.088  1.00  0.00           H
ATOM    157  O2' G   A   5     -17.668  -8.187  -2.451  1.00  0.00           O
ATOM    158 2HO' G   A   5     -17.984  -8.999  -2.942  1.00  0.00           H
ATOM    159  O3' G   A   5     -16.780 -10.568  -1.368  1.00  0.00           O
ATOM    160  P   G   A   6     -16.149 -11.776  -2.222  1.00  0.00           P
ATOM    161  O1P G   A   6     -17.197 -12.821  -2.346  1.00  0.00           O
ATOM    162  O2P G   A   6     -14.830 -12.126  -1.636  1.00  0.00           O
ATOM    163  O5' G   A   6     -15.905 -11.144  -3.665  1.00  0.00           O
ATOM    164  C5' G   A   6     -16.982 -10.981  -4.588  1.00  0.00           C
ATOM    165 1H5' G   A   6     -17.820 -10.832  -4.063  1.00  0.00           H
ATOM    166 2H5' G   A   6     -17.066 -11.825  -5.117  1.00  0.00           H
ATOM    167  C4' G   A   6     -16.717  -9.807  -5.505  1.00  0.00           C
ATOM    168  H4' G   A   6     -17.625  -9.433  -5.695  1.00  0.00           H
ATOM    169  O4' G   A   6     -15.836  -8.864  -4.847  1.00  0.00           O
ATOM    170  C1' G   A   6     -15.090  -8.159  -5.822  1.00  0.00           C
ATOM    171  H1' G   A   6     -15.351  -7.194  -5.811  1.00  0.00           H
ATOM    172  N9  G   A   6     -13.680  -8.205  -5.446  1.00  0.00           N
ATOM    173  C8  G   A   6     -13.134  -8.792  -4.330  1.00  0.00           C
ATOM    174  H8  G   A   6     -13.676  -9.269  -3.638  1.00  0.00           H
ATOM    175  N7  G   A   6     -11.837  -8.665  -4.263  1.00  0.00           N
ATOM    176  C5  G   A   6     -11.505  -7.950  -5.407  1.00  0.00           C
ATOM    177  C6  G   A   6     -10.243  -7.508  -5.884  1.00  0.00           C
ATOM    178  O6  G   A   6      -9.127  -7.663  -5.376  1.00  0.00           O
ATOM    179  N1  G   A   6     -10.364  -6.819  -7.086  1.00  0.00           N
ATOM    180  H1  G   A   6      -9.526  -6.468  -7.503  1.00  0.00           H
ATOM    181  C2  G   A   6     -11.543  -6.584  -7.744  1.00  0.00           C
ATOM    182  N2  G   A   6     -11.454  -5.902  -8.888  1.00  0.00           N
ATOM    183  H21 G   A   6     -10.562  -5.594  -9.218  1.00  0.00           H
ATOM    184  H22 G   A   6     -12.280  -5.699  -9.415  1.00  0.00           H
ATOM    185  N3  G   A   6     -12.724  -6.988  -7.313  1.00  0.00           N
ATOM    186  C4  G   A   6     -12.632  -7.660  -6.147  1.00  0.00           C
ATOM    187  C3' G   A   6     -15.985 -10.132  -6.798  1.00  0.00           C
ATOM    188  H3' G   A   6     -15.327 -10.883  -6.741  1.00  0.00           H
ATOM    189  C2' G   A   6     -15.382  -8.785  -7.189  1.00  0.00           C
ATOM    190 1H2' G   A   6     -14.626  -8.837  -7.842  1.00  0.00           H
ATOM    191  O2' G   A   6     -16.332  -7.977  -7.858  1.00  0.00           O
ATOM    192 2HO' G   A   6     -16.534  -8.373  -8.754  1.00  0.00           H
ATOM    193  O3' G   A   6     -16.880 -10.635  -7.788  1.00  0.00           O
ATOM    194  P   U   A   7     -16.378 -11.757  -8.826  1.00  0.00           P
ATOM    195  O1P U   A   7     -17.561 -12.195  -9.609  1.00  0.00           O
ATOM    196  O2P U   A   7     -15.577 -12.763  -8.083  1.00  0.00           O
ATOM    197  O5' U   A   7     -15.401 -10.967  -9.807  1.00  0.00           O
ATOM    198  C5' U   A   7     -15.847  -9.810 -10.512  1.00  0.00           C
ATOM    199 1H5' U   A   7     -16.080  -9.108  -9.840  1.00  0.00           H
ATOM    200 2H5' U   A   7     -16.665 -10.059 -11.031  1.00  0.00           H
ATOM    201  C4' U   A   7     -14.764  -9.313 -11.440  1.00  0.00           C
ATOM    202  H4' U   A   7     -15.171  -8.555 -11.950  1.00  0.00           H
ATOM    203  O4' U   A   7     -13.625  -8.892 -10.637  1.00  0.00           O
ATOM    204  C1' U   A   7     -12.468  -9.583 -11.054  1.00  0.00           C
ATOM    205  H1' U   A   7     -11.923  -9.024 -11.679  1.00  0.00           H
ATOM    206  N1  U   A   7     -11.614  -9.813  -9.881  1.00  0.00           N
ATOM    207  C6  U   A   7     -12.133 -10.310  -8.707  1.00  0.00           C
ATOM    208  H6  U   A   7     -13.110 -10.518  -8.661  1.00  0.00           H
ATOM    209  C5  U   A   7     -11.377 -10.525  -7.626  1.00  0.00           C
ATOM    210  H5  U   A   7     -11.791 -10.887  -6.791  1.00  0.00           H
ATOM    211  C4  U   A   7      -9.977 -10.238  -7.664  1.00  0.00           C
ATOM    212  O4  U   A   7      -9.181 -10.390  -6.738  1.00  0.00           O
ATOM    213  N3  U   A   7      -9.526  -9.746  -8.867  1.00  0.00           N
ATOM    214  H3  U   A   7      -8.550  -9.536  -8.925  1.00  0.00           H
ATOM    215  C2  U   A   7     -10.270  -9.512  -9.994  1.00  0.00           C
ATOM    216  O2  U   A   7      -9.773  -9.070 -11.016  1.00  0.00           O
ATOM    217  C3' U   A   7     -14.222 -10.351 -12.422  1.00  0.00           C
ATOM    218  H3' U   A   7     -14.865 -11.072 -12.678  1.00  0.00           H
ATOM    219  C2' U   A   7     -12.957 -10.856 -11.737  1.00  0.00           C
ATOM    220 1H2' U   A   7     -13.072 -11.672 -11.170  1.00  0.00           H
ATOM    221  O2' U   A   7     -11.988 -11.267 -12.685  1.00  0.00           O
ATOM    222 2HO' U   A   7     -12.299 -12.102 -13.139  1.00  0.00           H
ATOM    223  O3' U   A   7     -13.948  -9.766 -13.692  1.00  0.00           O
ATOM    224  P   C   A   8     -14.702 -10.310 -15.004  1.00  0.00           P
ATOM    225  O1P C   A   8     -16.045  -9.677 -15.038  1.00  0.00           O
ATOM    226  O2P C   A   8     -14.588 -11.791 -15.018  1.00  0.00           O
ATOM    227  O5' C   A   8     -13.833  -9.732 -16.208  1.00  0.00           O
ATOM    228  C5' C   A   8     -14.340  -8.702 -17.056  1.00  0.00           C
ATOM    229 1H5' C   A   8     -14.636  -7.941 -16.478  1.00  0.00           H
ATOM    230 2H5' C   A   8     -15.126  -9.068 -17.554  1.00  0.00           H
ATOM    231  C4' C   A   8     -13.269  -8.247 -18.021  1.00  0.00           C
ATOM    232  H4' C   A   8     -13.738  -8.138 -18.897  1.00  0.00           H
ATOM    233  O4' C   A   8     -12.686  -7.009 -17.526  1.00  0.00           O
ATOM    234  C1' C   A   8     -11.281  -7.034 -17.712  1.00  0.00           C
ATOM    235  H1' C   A   8     -10.975  -6.186 -18.145  1.00  0.00           H
ATOM    236  N1  C   A   8     -10.637  -7.086 -16.389  1.00  0.00           N
ATOM    237  C6  C   A   8     -11.146  -7.872 -15.393  1.00  0.00           C
ATOM    238  H6  C   A   8     -11.974  -8.406 -15.563  1.00  0.00           H
ATOM    239  C5  C   A   8     -10.555  -7.939 -14.194  1.00  0.00           C
ATOM    240  H5  C   A   8     -10.922  -8.516 -13.465  1.00  0.00           H
ATOM    241  C4  C   A   8      -9.382  -7.155 -13.998  1.00  0.00           C
ATOM    242  N4  C   A   8      -8.746  -7.185 -12.827  1.00  0.00           N
ATOM    243  H41 C   A   8      -9.092  -7.758 -12.085  1.00  0.00           H
ATOM    244  H42 C   A   8      -7.923  -6.634 -12.691  1.00  0.00           H
ATOM    245  N3  C   A   8      -8.882  -6.378 -14.959  1.00  0.00           N
ATOM    246  C2  C   A   8      -9.489  -6.322 -16.166  1.00  0.00           C
ATOM    247  O2  C   A   8      -9.054  -5.609 -17.082  1.00  0.00           O
ATOM    248  C3' C   A   8     -12.085  -9.192 -18.181  1.00  0.00           C
ATOM    249  H3' C   A   8     -11.877  -9.766 -17.389  1.00  0.00           H
ATOM    250  C2' C   A   8     -10.967  -8.244 -18.590  1.00  0.00           C
ATOM    251 1H2' C   A   8     -10.044  -8.625 -18.547  1.00  0.00           H
ATOM    252  O2' C   A   8     -11.087  -7.865 -19.949  1.00  0.00           O
ATOM    253 2HO' C   A   8     -10.883  -8.651 -20.533  1.00  0.00           H
ATOM    254  O3' C   A   8     -12.341 -10.197 -19.157  1.00  0.00           O
ATOM    255  P   C   A   9     -12.066 -11.742 -18.803  1.00  0.00           P
ATOM    256  O1P C   A   9     -12.557 -12.550 -19.948  1.00  0.00           O
ATOM    257  O2P C   A   9     -12.582 -12.016 -17.437  1.00  0.00           O
ATOM    258  O5' C   A   9     -10.476 -11.850 -18.761  1.00  0.00           O
ATOM    259  C5' C   A   9      -9.678 -11.381 -19.847  1.00  0.00           C
ATOM    260 1H5' C   A   9     -10.175 -10.640 -20.299  1.00  0.00           H
ATOM    261 2H5' C   A   9      -9.552 -12.138 -20.488  1.00  0.00           H
ATOM    262  C4' C   A   9      -8.340 -10.889 -19.342  1.00  0.00           C
ATOM    263  H4' C   A   9      -7.954 -10.398 -20.123  1.00  0.00           H
ATOM    264  O4' C   A   9      -8.536 -10.055 -18.172  1.00  0.00           O
ATOM    265  C1' C   A   9      -7.395 -10.145 -17.334  1.00  0.00           C
ATOM    266  H1' C   A   9      -6.968  -9.244 -17.255  1.00  0.00           H
ATOM    267  N1  C   A   9      -7.833 -10.524 -15.979  1.00  0.00           N
ATOM    268  C6  C   A   9      -9.152 -10.749 -15.701  1.00  0.00           C
ATOM    269  H6  C   A   9      -9.832 -10.648 -16.427  1.00  0.00           H
ATOM    270  C5  C   A   9      -9.549 -11.103 -14.471  1.00  0.00           C
ATOM    271  H5  C   A   9     -10.513 -11.268 -14.263  1.00  0.00           H
ATOM    272  C4  C   A   9      -8.541 -11.235 -13.470  1.00  0.00           C
ATOM    273  N4  C   A   9      -8.870 -11.590 -12.228  1.00  0.00           N
ATOM    274  H41 C   A   9      -9.827 -11.765 -11.995  1.00  0.00           H
ATOM    275  H42 C   A   9      -8.160 -11.681 -11.529  1.00  0.00           H
ATOM    276  N3  C   A   9      -7.253 -11.013 -13.731  1.00  0.00           N
ATOM    277  C2  C   A   9      -6.869 -10.654 -14.975  1.00  0.00           C
ATOM    278  O2  C   A   9      -5.682 -10.435 -15.250  1.00  0.00           O
ATOM    279  C3' C   A   9      -7.379 -11.960 -18.849  1.00  0.00           C
ATOM    280  H3' C   A   9      -7.806 -12.750 -18.409  1.00  0.00           H
ATOM    281  C2' C   A   9      -6.433 -11.156 -17.965  1.00  0.00           C
ATOM    282 1H2' C   A   9      -5.861 -11.700 -17.351  1.00  0.00           H
ATOM    283  O2' C   A   9      -5.486 -10.449 -18.743  1.00  0.00           O
ATOM    284 2HO' C   A   9      -4.849 -11.096 -19.163  1.00  0.00           H
ATOM    285  O3' C   A   9      -6.701 -12.607 -19.923  1.00  0.00           O
ATOM    286  P   G   A  10      -5.868 -13.955 -19.646  1.00  0.00           P
ATOM    287  O1P G   A  10      -5.581 -14.575 -20.965  1.00  0.00           O
ATOM    288  O2P G   A  10      -6.577 -14.742 -18.605  1.00  0.00           O
ATOM    289  O5' G   A  10      -4.491 -13.440 -19.029  1.00  0.00           O
ATOM    290  C5' G   A  10      -3.563 -12.696 -19.817  1.00  0.00           C
ATOM    291 1H5' G   A  10      -3.798 -11.727 -19.741  1.00  0.00           H
ATOM    292 2H5' G   A  10      -3.659 -12.988 -20.768  1.00  0.00           H
ATOM    293  C4' G   A  10      -2.153 -12.938 -19.330  1.00  0.00           C
ATOM    294  H4' G   A  10      -1.562 -12.621 -20.071  1.00  0.00           H
ATOM    295  O4' G   A  10      -1.954 -12.203 -18.089  1.00  0.00           O
ATOM    296  C1' G   A  10      -1.279 -13.022 -17.151  1.00  0.00           C
ATOM    297  H1' G   A  10      -0.539 -12.515 -16.709  1.00  0.00           H
ATOM    298  N9  G   A  10      -2.217 -13.374 -16.088  1.00  0.00           N
ATOM    299  C8  G   A  10      -3.588 -13.318 -16.142  1.00  0.00           C
ATOM    300  H8  G   A  10      -4.095 -13.018 -16.950  1.00  0.00           H
ATOM    301  N7  G   A  10      -4.163 -13.695 -15.034  1.00  0.00           N
ATOM    302  C5  G   A  10      -3.106 -14.021 -14.195  1.00  0.00           C
ATOM    303  C6  G   A  10      -3.105 -14.494 -12.859  1.00  0.00           C
ATOM    304  O6  G   A  10      -4.070 -14.728 -12.123  1.00  0.00           O
ATOM    305  N1  G   A  10      -1.813 -14.696 -12.389  1.00  0.00           N
ATOM    306  H1  G   A  10      -1.710 -15.031 -11.452  1.00  0.00           H
ATOM    307  C2  G   A  10      -0.668 -14.472 -13.109  1.00  0.00           C
ATOM    308  N2  G   A  10       0.483 -14.727 -12.481  1.00  0.00           N
ATOM    309  H21 G   A  10       0.475 -15.062 -11.539  1.00  0.00           H
ATOM    310  H22 G   A  10       1.353 -14.583 -12.953  1.00  0.00           H
ATOM    311  N3  G   A  10      -0.652 -14.032 -14.354  1.00  0.00           N
ATOM    312  C4  G   A  10      -1.898 -13.828 -14.832  1.00  0.00           C
ATOM    313  C3' G   A  10      -1.818 -14.385 -18.986  1.00  0.00           C
ATOM    314  H3' G   A  10      -2.593 -14.957 -18.717  1.00  0.00           H
ATOM    315  C2' G   A  10      -0.743 -14.227 -17.920  1.00  0.00           C
ATOM    316 1H2' G   A  10      -0.527 -15.054 -17.401  1.00  0.00           H
ATOM    317  O2' G   A  10       0.504 -13.882 -18.497  1.00  0.00           O
ATOM    318 2HO' G   A  10       0.865 -14.665 -19.004  1.00  0.00           H
ATOM    319  O3' G   A  10      -1.356 -15.103 -20.126  1.00  0.00           O
ATOM    320  P   A   A  11      -1.567 -16.696 -20.206  1.00  0.00           P
ATOM    321  O1P A   A  11      -0.925 -17.163 -21.461  1.00  0.00           O
ATOM    322  O2P A   A  11      -3.001 -16.994 -19.960  1.00  0.00           O
ATOM    323  O5' A   A  11      -0.722 -17.258 -18.977  1.00  0.00           O
ATOM    324  C5' A   A  11       0.700 -17.143 -18.950  1.00  0.00           C
ATOM    325 1H5' A   A  11       0.934 -16.172 -18.997  1.00  0.00           H
ATOM    326 2H5' A   A  11       1.065 -17.613 -19.754  1.00  0.00           H
ATOM    327  C4' A   A  11       1.249 -17.758 -17.684  1.00  0.00           C
ATOM    328  H4' A   A  11       2.241 -17.753 -17.809  1.00  0.00           H
ATOM    329  O4' A   A  11       0.812 -16.973 -16.542  1.00  0.00           O
ATOM    330  C1' A   A  11       0.563 -17.831 -15.442  1.00  0.00           C
ATOM    331  H1' A   A  11       1.095 -17.533 -14.649  1.00  0.00           H
ATOM    332  N9  A   A  11      -0.844 -17.703 -15.063  1.00  0.00           N
ATOM    333  C8  A   A  11      -1.875 -17.173 -15.800  1.00  0.00           C
ATOM    334  H8  A   A  11      -1.754 -16.800 -16.720  1.00  0.00           H
ATOM    335  N7  A   A  11      -3.032 -17.202 -15.186  1.00  0.00           N
ATOM    336  C5  A   A  11      -2.745 -17.791 -13.962  1.00  0.00           C
ATOM    337  C6  A   A  11      -3.548 -18.108 -12.852  1.00  0.00           C
ATOM    338  N6  A   A  11      -4.858 -17.868 -12.793  1.00  0.00           N
ATOM    339  H61 A   A  11      -5.323 -17.439 -13.567  1.00  0.00           H
ATOM    340  H62 A   A  11      -5.376 -18.117 -11.974  1.00  0.00           H
ATOM    341  N1  A   A  11      -2.950 -18.690 -11.790  1.00  0.00           N
ATOM    342  C2  A   A  11      -1.634 -18.932 -11.849  1.00  0.00           C
ATOM    343  H2  A   A  11      -1.241 -19.364 -11.037  1.00  0.00           H
ATOM    344  N3  A   A  11      -0.775 -18.680 -12.834  1.00  0.00           N
ATOM    345  C4  A   A  11      -1.401 -18.103 -13.873  1.00  0.00           C
ATOM    346  C3' A   A  11       0.762 -19.165 -17.374  1.00  0.00           C
ATOM    347  H3' A   A  11      -0.160 -19.383 -17.695  1.00  0.00           H
ATOM    348  C2' A   A  11       0.954 -19.247 -15.865  1.00  0.00           C
ATOM    349 1H2' A   A  11       0.492 -20.012 -15.416  1.00  0.00           H
ATOM    350  O2' A   A  11       2.313 -19.461 -15.533  1.00  0.00           O
ATOM    351 2HO' A   A  11       2.581 -20.385 -15.805  1.00  0.00           H
ATOM    352  O3' A   A  11       1.513 -20.152 -18.075  1.00  0.00           O
ATOM    353  P   G   A  12       0.836 -21.566 -18.435  1.00  0.00           P
ATOM    354  O1P G   A  12       1.832 -22.344 -19.215  1.00  0.00           O
ATOM    355  O2P G   A  12      -0.509 -21.313 -19.010  1.00  0.00           O
ATOM    356  O5' G   A  12       0.651 -22.276 -17.020  1.00  0.00           O
ATOM    357  C5' G   A  12       1.760 -22.870 -16.346  1.00  0.00           C
ATOM    358 1H5' G   A  12       2.544 -22.256 -16.439  1.00  0.00           H
ATOM    359 2H5' G   A  12       1.964 -23.741 -16.792  1.00  0.00           H
ATOM    360  C4' G   A  12       1.432 -23.089 -14.887  1.00  0.00           C
ATOM    361  H4' G   A  12       2.321 -23.175 -14.438  1.00  0.00           H
ATOM    362  O4' G   A  12       0.651 -21.969 -14.397  1.00  0.00           O
ATOM    363  C1' G   A  12      -0.237 -22.416 -13.387  1.00  0.00           C
ATOM    364  H1' G   A  12      -0.028 -21.956 -12.524  1.00  0.00           H
ATOM    365  N9  G   A  12      -1.590 -22.004 -13.750  1.00  0.00           N
ATOM    366  C8  G   A  12      -1.994 -21.422 -14.926  1.00  0.00           C
ATOM    367  H8  G   A  12      -1.372 -21.222 -15.683  1.00  0.00           H
ATOM    368  N7  G   A  12      -3.271 -21.156 -14.957  1.00  0.00           N
ATOM    369  C5  G   A  12      -3.741 -21.593 -13.726  1.00  0.00           C
ATOM    370  C6  G   A  12      -5.050 -21.571 -13.179  1.00  0.00           C
ATOM    371  O6  G   A  12      -6.093 -21.146 -13.689  1.00  0.00           O
ATOM    372  N1  G   A  12      -5.080 -22.116 -11.901  1.00  0.00           N
ATOM    373  H1  G   A  12      -5.963 -22.144 -11.432  1.00  0.00           H
ATOM    374  C2  G   A  12      -3.993 -22.618 -11.234  1.00  0.00           C
ATOM    375  N2  G   A  12      -4.225 -23.100 -10.010  1.00  0.00           N
ATOM    376  H21 G   A  12      -5.151 -23.080  -9.632  1.00  0.00           H
ATOM    377  H22 G   A  12      -3.473 -23.480  -9.472  1.00  0.00           H
ATOM    378  N3  G   A  12      -2.769 -22.646 -11.728  1.00  0.00           N
ATOM    379  C4  G   A  12      -2.715 -22.121 -12.970  1.00  0.00           C
ATOM    380  C3' G   A  12       0.564 -24.301 -14.585  1.00  0.00           C
ATOM    381  H3' G   A  12      -0.087 -24.553 -15.301  1.00  0.00           H
ATOM    382  C2' G   A  12      -0.071 -23.932 -13.247  1.00  0.00           C
ATOM    383 1H2' G   A  12      -0.883 -24.463 -13.003  1.00  0.00           H
ATOM    384  O2' G   A  12       0.818 -24.191 -12.177  1.00  0.00           O
ATOM    385 2HO' G   A  12       0.936 -25.179 -12.073  1.00  0.00           H
ATOM    386  O3' G   A  12       1.345 -25.490 -14.505  1.00  0.00           O
ATOM    387  P   U   A  13       0.712 -26.896 -14.965  1.00  0.00           P
ATOM    388  O1P U   A  13       1.700 -27.955 -14.634  1.00  0.00           O
ATOM    389  O2P U   A  13       0.225 -26.757 -16.361  1.00  0.00           O
ATOM    390  O5' U   A  13      -0.552 -27.080 -14.012  1.00  0.00           O
ATOM    391  C5' U   A  13      -0.390 -27.352 -12.621  1.00  0.00           C
ATOM    392 1H5' U   A  13       0.116 -26.593 -12.213  1.00  0.00           H
ATOM    393 2H5' U   A  13       0.141 -28.194 -12.529  1.00  0.00           H
ATOM    394  C4' U   A  13      -1.740 -27.503 -11.960  1.00  0.00           C
ATOM    395  H4' U   A  13      -1.549 -27.879 -11.053  1.00  0.00           H
ATOM    396  O4' U   A  13      -2.384 -26.204 -11.910  1.00  0.00           O
ATOM    397  C1' U   A  13      -3.777 -26.352 -12.119  1.00  0.00           C
ATOM    398  H1' U   A  13      -4.276 -25.956 -11.348  1.00  0.00           H
ATOM    399  N1  U   A  13      -4.152 -25.573 -13.308  1.00  0.00           N
ATOM    400  C6  U   A  13      -3.277 -25.398 -14.355  1.00  0.00           C
ATOM    401  H6  U   A  13      -2.367 -25.809 -14.297  1.00  0.00           H
ATOM    402  C5  U   A  13      -3.601 -24.698 -15.447  1.00  0.00           C
ATOM    403  H5  U   A  13      -2.937 -24.589 -16.187  1.00  0.00           H
ATOM    404  C4  U   A  13      -4.897 -24.105 -15.557  1.00  0.00           C
ATOM    405  O4  U   A  13      -5.312 -23.447 -16.510  1.00  0.00           O
ATOM    406  N3  U   A  13      -5.719 -24.319 -14.475  1.00  0.00           N
ATOM    407  H3  U   A  13      -6.634 -23.917 -14.523  1.00  0.00           H
ATOM    408  C2  U   A  13      -5.419 -25.024 -13.338  1.00  0.00           C
ATOM    409  O2  U   A  13      -6.213 -25.151 -12.426  1.00  0.00           O
ATOM    410  C3' U   A  13      -2.730 -28.394 -12.698  1.00  0.00           C
ATOM    411  H3' U   A  13      -2.615 -28.437 -13.690  1.00  0.00           H
ATOM    412  C2' U   A  13      -4.079 -27.847 -12.244  1.00  0.00           C
ATOM    413 1H2' U   A  13      -4.855 -28.119 -12.812  1.00  0.00           H
ATOM    414  O2' U   A  13      -4.435 -28.341 -10.967  1.00  0.00           O
ATOM    415 2HO' U   A  13      -4.636 -29.318 -11.032  1.00  0.00           H
ATOM    416  O3' U   A  13      -2.550 -29.765 -12.350  1.00  0.00           O
ATOM    417  P   G   A  14      -3.207 -30.915 -13.262  1.00  0.00           P
ATOM    418  O1P G   A  14      -2.411 -32.150 -13.047  1.00  0.00           O
ATOM    419  O2P G   A  14      -3.383 -30.387 -14.639  1.00  0.00           O
ATOM    420  O5' G   A  14      -4.646 -31.143 -12.615  1.00  0.00           O
ATOM    421  C5' G   A  14      -5.826 -31.144 -13.418  1.00  0.00           C
ATOM    422 1H5' G   A  14      -5.938 -32.059 -13.806  1.00  0.00           H
ATOM    423 2H5' G   A  14      -5.701 -30.482 -14.157  1.00  0.00           H
ATOM    424  C4' G   A  14      -7.025 -30.776 -12.576  1.00  0.00           C
ATOM    425  H4' G   A  14      -6.912 -31.281 -11.720  1.00  0.00           H
ATOM    426  O4' G   A  14      -7.036 -29.335 -12.391  1.00  0.00           O
ATOM    427  C1' G   A  14      -8.365 -28.852 -12.470  1.00  0.00           C
ATOM    428  H1' G   A  14      -8.573 -28.290 -11.669  1.00  0.00           H
ATOM    429  N9  G   A  14      -8.466 -27.965 -13.625  1.00  0.00           N
ATOM    430  C8  G   A  14      -7.478 -27.655 -14.528  1.00  0.00           C
ATOM    431  H8  G   A  14      -6.552 -28.030 -14.480  1.00  0.00           H
ATOM    432  N7  G   A  14      -7.868 -26.823 -15.454  1.00  0.00           N
ATOM    433  C5  G   A  14      -9.198 -26.569 -15.144  1.00  0.00           C
ATOM    434  C6  G   A  14     -10.154 -25.740 -15.790  1.00  0.00           C
ATOM    435  O6  G   A  14     -10.014 -25.041 -16.802  1.00  0.00           O
ATOM    436  N1  G   A  14     -11.381 -25.775 -15.139  1.00  0.00           N
ATOM    437  H1  G   A  14     -12.120 -25.219 -15.519  1.00  0.00           H
ATOM    438  C2  G   A  14     -11.658 -26.511 -14.017  1.00  0.00           C
ATOM    439  N2  G   A  14     -12.900 -26.413 -13.539  1.00  0.00           N
ATOM    440  H21 G   A  14     -13.567 -25.826 -13.998  1.00  0.00           H
ATOM    441  H22 G   A  14     -13.163 -26.926 -12.722  1.00  0.00           H
ATOM    442  N3  G   A  14     -10.782 -27.287 -13.407  1.00  0.00           N
ATOM    443  C4  G   A  14      -9.581 -27.268 -14.019  1.00  0.00           C
ATOM    444  C3' G   A  14      -8.381 -31.099 -13.191  1.00  0.00           C
ATOM    445  H3' G   A  14      -8.405 -31.115 -14.191  1.00  0.00           H
ATOM    446  C2' G   A  14      -9.294 -30.063 -12.544  1.00  0.00           C
ATOM    447 1H2' G   A  14     -10.182 -29.941 -12.988  1.00  0.00           H
ATOM    448  O2' G   A  14      -9.648 -30.442 -11.227  1.00  0.00           O
ATOM    449 2HO' G   A  14     -10.257 -31.235 -11.260  1.00  0.00           H
ATOM    450  O3' G   A  14      -8.786 -32.433 -12.897  1.00  0.00           O
ATOM    451  P   U   A  15      -9.488 -33.326 -14.037  1.00  0.00           P
ATOM    452  O1P U   A  15      -9.841 -34.631 -13.422  1.00  0.00           O
ATOM    453  O2P U   A  15      -8.628 -33.295 -15.248  1.00  0.00           O
ATOM    454  O5' U   A  15     -10.839 -32.547 -14.365  1.00  0.00           O
ATOM    455  C5' U   A  15     -11.978 -32.657 -13.511  1.00  0.00           C
ATOM    456 1H5' U   A  15     -11.712 -32.348 -12.598  1.00  0.00           H
ATOM    457 2H5' U   A  15     -12.245 -33.620 -13.472  1.00  0.00           H
ATOM    458  C4' U   A  15     -13.115 -31.815 -14.044  1.00  0.00           C
ATOM    459  H4' U   A  15     -13.885 -32.003 -13.434  1.00  0.00           H
ATOM    460  O4' U   A  15     -12.710 -30.419 -14.038  1.00  0.00           O
ATOM    461  C1' U   A  15     -13.204 -29.773 -15.198  1.00  0.00           C
ATOM    462  H1' U   A  15     -13.701 -28.945 -14.938  1.00  0.00           H
ATOM    463  N1  U   A  15     -12.061 -29.338 -16.013  1.00  0.00           N
ATOM    464  C6  U   A  15     -10.821 -29.921 -15.880  1.00  0.00           C
ATOM    465  H6  U   A  15     -10.701 -30.651 -15.208  1.00  0.00           H
ATOM    466  C5  U   A  15      -9.772 -29.546 -16.617  1.00  0.00           C
ATOM    467  H5  U   A  15      -8.887 -29.993 -16.490  1.00  0.00           H
ATOM    468  C4  U   A  15      -9.915 -28.505 -17.587  1.00  0.00           C
ATOM    469  O4  U   A  15      -9.030 -28.080 -18.327  1.00  0.00           O
ATOM    470  N3  U   A  15     -11.179 -27.965 -17.665  1.00  0.00           N
ATOM    471  H3  U   A  15     -11.311 -27.233 -18.334  1.00  0.00           H
ATOM    472  C2  U   A  15     -12.276 -28.323 -16.924  1.00  0.00           C
ATOM    473  O2  U   A  15     -13.357 -27.782 -17.064  1.00  0.00           O
ATOM    474  C3' U   A  15     -13.515 -32.090 -15.488  1.00  0.00           C
ATOM    475  H3' U   A  15     -12.783 -32.431 -16.079  1.00  0.00           H
ATOM    476  C2' U   A  15     -14.121 -30.760 -15.919  1.00  0.00           C
ATOM    477 1H2' U   A  15     -14.245 -30.648 -16.905  1.00  0.00           H
ATOM    478  O2' U   A  15     -15.436 -30.604 -15.419  1.00  0.00           O
ATOM    479 2HO' U   A  15     -16.047 -31.245 -15.883  1.00  0.00           H
ATOM    480  O3' U   A  15     -14.445 -33.166 -15.584  1.00  0.00           O
ATOM    481  P   U   A  16     -14.805 -33.785 -17.025  1.00  0.00           P
ATOM    482  O1P U   A  16     -15.017 -35.243 -16.843  1.00  0.00           O
ATOM    483  O2P U   A  16     -13.801 -33.308 -18.011  1.00  0.00           O
ATOM    484  O5' U   A  16     -16.206 -33.119 -17.390  1.00  0.00           O
ATOM    485  C5' U   A  16     -17.364 -33.359 -16.591  1.00  0.00           C
ATOM    486 1H5' U   A  16     -17.221 -32.929 -15.700  1.00  0.00           H
ATOM    487 2H5' U   A  16     -17.460 -34.347 -16.473  1.00  0.00           H
ATOM    488  C4' U   A  16     -18.590 -32.785 -17.264  1.00  0.00           C
ATOM    489  H4' U   A  16     -19.363 -33.183 -16.770  1.00  0.00           H
ATOM    490  O4' U   A  16     -18.539 -31.332 -17.181  1.00  0.00           O
ATOM    491  C1' U   A  16     -18.986 -30.767 -18.402  1.00  0.00           C
ATOM    492  H1' U   A  16     -19.672 -30.061 -18.227  1.00  0.00           H
ATOM    493  N1  U   A  16     -17.850 -30.091 -19.046  1.00  0.00           N
ATOM    494  C6  U   A  16     -16.556 -30.511 -18.838  1.00  0.00           C
ATOM    495  H6  U   A  16     -16.393 -31.289 -18.232  1.00  0.00           H
ATOM    496  C5  U   A  16     -15.509 -29.916 -19.417  1.00  0.00           C
ATOM    497  H5  U   A  16     -14.583 -30.251 -19.241  1.00  0.00           H
ATOM    498  C4  U   A  16     -15.712 -28.801 -20.287  1.00  0.00           C
ATOM    499  O4  U   A  16     -14.832 -28.165 -20.867  1.00  0.00           O
ATOM    500  N3  U   A  16     -17.027 -28.434 -20.450  1.00  0.00           N
ATOM    501  H3  U   A  16     -17.201 -27.657 -21.055  1.00  0.00           H
ATOM    502  C2  U   A  16     -18.125 -29.017 -19.874  1.00  0.00           C
ATOM    503  O2  U   A  16     -19.255 -28.611 -20.081  1.00  0.00           O
ATOM    504  C3' U   A  16     -18.717 -33.073 -18.754  1.00  0.00           C
ATOM    505  H3' U   A  16     -17.854 -33.197 -19.244  1.00  0.00           H
ATOM    506  C2' U   A  16     -19.569 -31.907 -19.234  1.00  0.00           C
ATOM    507 1H2' U   A  16     -19.614 -31.787 -20.226  1.00  0.00           H
ATOM    508  O2' U   A  16     -20.928 -32.083 -18.876  1.00  0.00           O
ATOM    509 2HO' U   A  16     -21.321 -32.828 -19.415  1.00  0.00           H
ATOM    510  O3' U   A  16     -19.329 -34.335 -19.004  1.00  0.00           O
ATOM    511  P   G   A  17     -19.014 -35.117 -20.374  1.00  0.00           P
ATOM    512  O1P G   A  17     -19.768 -36.395 -20.335  1.00  0.00           O
ATOM    513  O2P G   A  17     -17.542 -35.139 -20.573  1.00  0.00           O
ATOM    514  O5' G   A  17     -19.659 -34.195 -21.503  1.00  0.00           O
ATOM    515  C5' G   A  17     -21.064 -33.954 -21.538  1.00  0.00           C
ATOM    516 1H5' G   A  17     -21.365 -33.742 -20.608  1.00  0.00           H
ATOM    517 2H5' G   A  17     -21.514 -34.790 -21.851  1.00  0.00           H
ATOM    518  C4' G   A  17     -21.378 -32.805 -22.469  1.00  0.00           C
ATOM    519  H4' G   A  17     -22.362 -32.666 -22.355  1.00  0.00           H
ATOM    520  O4' G   A  17     -20.579 -31.653 -22.106  1.00  0.00           O
ATOM    521  C1' G   A  17     -20.419 -30.825 -23.243  1.00  0.00           C
ATOM    522  H1' G   A  17     -20.917 -29.969 -23.101  1.00  0.00           H
ATOM    523  N9  G   A  17     -19.010 -30.464 -23.364  1.00  0.00           N
ATOM    524  C8  G   A  17     -17.953 -30.965 -22.644  1.00  0.00           C
ATOM    525  H8  G   A  17     -18.052 -31.658 -21.930  1.00  0.00           H
ATOM    526  N7  G   A  17     -16.805 -30.444 -22.986  1.00  0.00           N
ATOM    527  C5  G   A  17     -17.126 -29.544 -23.994  1.00  0.00           C
ATOM    528  C6  G   A  17     -16.296 -28.679 -24.757  1.00  0.00           C
ATOM    529  O6  G   A  17     -15.070 -28.530 -24.694  1.00  0.00           O
ATOM    530  N1  G   A  17     -17.036 -27.938 -25.672  1.00  0.00           N
ATOM    531  H1  G   A  17     -16.539 -27.299 -26.258  1.00  0.00           H
ATOM    532  C2  G   A  17     -18.396 -28.017 -25.832  1.00  0.00           C
ATOM    533  N2  G   A  17     -18.929 -27.224 -26.764  1.00  0.00           N
ATOM    534  H21 G   A  17     -18.342 -26.617 -27.299  1.00  0.00           H
ATOM    535  H22 G   A  17     -19.916 -27.237 -26.927  1.00  0.00           H
ATOM    536  N3  G   A  17     -19.179 -28.815 -25.132  1.00  0.00           N
ATOM    537  C4  G   A  17     -18.483 -29.545 -24.237  1.00  0.00           C
ATOM    538  C3' G   A  17     -21.027 -33.015 -23.933  1.00  0.00           C
ATOM    539  H3' G   A  17     -20.213 -33.571 -24.100  1.00  0.00           H
ATOM    540  C2' G   A  17     -20.955 -31.584 -24.462  1.00  0.00           C
ATOM    541 1H2' G   A  17     -20.461 -31.479 -25.325  1.00  0.00           H
ATOM    542  O2' G   A  17     -22.245 -31.087 -24.766  1.00  0.00           O
ATOM    543 2HO' G   A  17     -22.610 -31.572 -25.560  1.00  0.00           H
ATOM    544  O3' G   A  17     -22.014 -33.791 -24.609  1.00  0.00           O
ATOM    545  P   U   A  18     -21.665 -34.472 -26.024  1.00  0.00           P
ATOM    546  O1P U   A  18     -22.723 -35.477 -26.303  1.00  0.00           O
ATOM    547  O2P U   A  18     -20.241 -34.893 -26.008  1.00  0.00           O
ATOM    548  O5' U   A  18     -21.818 -33.284 -27.075  1.00  0.00           O
ATOM    549  C5' U   A  18     -23.093 -32.702 -27.348  1.00  0.00           C
ATOM    550 1H5' U   A  18     -23.361 -32.154 -26.555  1.00  0.00           H
ATOM    551 2H5' U   A  18     -23.751 -33.443 -27.479  1.00  0.00           H
ATOM    552  C4' U   A  18     -23.017 -31.838 -28.586  1.00  0.00           C
ATOM    553  H4' U   A  18     -23.969 -31.679 -28.847  1.00  0.00           H
ATOM    554  O4' U   A  18     -22.298 -30.613 -28.266  1.00  0.00           O
ATOM    555  C1' U   A  18     -21.431 -30.275 -29.335  1.00  0.00           C
ATOM    556  H1' U   A  18     -21.546 -29.314 -29.585  1.00  0.00           H
ATOM    557  N1  U   A  18     -20.043 -30.421 -28.872  1.00  0.00           N
ATOM    558  C6  U   A  18     -19.707 -31.337 -27.900  1.00  0.00           C
ATOM    559  H6  U   A  18     -20.428 -31.905 -27.503  1.00  0.00           H
ATOM    560  C5  U   A  18     -18.452 -31.494 -27.468  1.00  0.00           C
ATOM    561  H5  U   A  18     -18.248 -32.171 -26.761  1.00  0.00           H
ATOM    562  C4  U   A  18     -17.403 -30.695 -28.016  1.00  0.00           C
ATOM    563  O4  U   A  18     -16.215 -30.741 -27.697  1.00  0.00           O
ATOM    564  N3  U   A  18     -17.808 -29.801 -28.980  1.00  0.00           N
ATOM    565  H3  U   A  18     -17.095 -29.228 -29.383  1.00  0.00           H
ATOM    566  C2  U   A  18     -19.082 -29.610 -29.448  1.00  0.00           C
ATOM    567  O2  U   A  18     -19.338 -28.785 -30.306  1.00  0.00           O
ATOM    568  C3' U   A  18     -22.249 -32.435 -29.757  1.00  0.00           C
ATOM    569  H3' U   A  18     -21.521 -33.077 -29.517  1.00  0.00           H
ATOM    570  C2' U   A  18     -21.784 -31.193 -30.503  1.00  0.00           C
ATOM    571 1H2' U   A  18     -21.088 -31.349 -31.204  1.00  0.00           H
ATOM    572  O2' U   A  18     -22.842 -30.607 -31.239  1.00  0.00           O
ATOM    573 2HO' U   A  18     -23.082 -31.200 -32.007  1.00  0.00           H
ATOM    574  O3' U   A  18     -23.074 -33.280 -30.554  1.00  0.00           O
ATOM    575  P   G   A  19     -22.434 -34.564 -31.282  1.00  0.00           P
ATOM    576  O1P G   A  19     -23.555 -35.357 -31.849  1.00  0.00           O
ATOM    577  O2P G   A  19     -21.480 -35.210 -30.345  1.00  0.00           O
ATOM    578  O5' G   A  19     -21.602 -33.946 -32.492  1.00  0.00           O
ATOM    579  C5' G   A  19     -22.259 -33.484 -33.671  1.00  0.00           C
ATOM    580 1H5' G   A  19     -23.112 -33.039 -33.396  1.00  0.00           H
ATOM    581 2H5' G   A  19     -22.466 -34.279 -34.242  1.00  0.00           H
ATOM    582  C4' G   A  19     -21.374 -32.513 -34.419  1.00  0.00           C
ATOM    583  H4' G   A  19     -22.002 -32.039 -35.036  1.00  0.00           H
ATOM    584  O4' G   A  19     -20.712 -31.628 -33.477  1.00  0.00           O
ATOM    585  C1' G   A  19     -19.447 -31.248 -33.995  1.00  0.00           C
ATOM    586  H1' G   A  19     -19.404 -30.254 -34.095  1.00  0.00           H
ATOM    587  N9  G   A  19     -18.420 -31.599 -33.018  1.00  0.00           N
ATOM    588  C8  G   A  19     -18.581 -32.328 -31.865  1.00  0.00           C
ATOM    589  H8  G   A  19     -19.458 -32.709 -31.573  1.00  0.00           H
ATOM    590  N7  G   A  19     -17.474 -32.473 -31.188  1.00  0.00           N
ATOM    591  C5  G   A  19     -16.522 -31.802 -31.944  1.00  0.00           C
ATOM    592  C6  G   A  19     -15.132 -31.615 -31.720  1.00  0.00           C
ATOM    593  O6  G   A  19     -14.441 -32.013 -30.775  1.00  0.00           O
ATOM    594  N1  G   A  19     -14.545 -30.875 -32.741  1.00  0.00           N
ATOM    595  H1  G   A  19     -13.564 -30.692 -32.673  1.00  0.00           H
ATOM    596  C2  G   A  19     -15.207 -30.377 -33.834  1.00  0.00           C
ATOM    597  N2  G   A  19     -14.469 -29.693 -34.711  1.00  0.00           N
ATOM    598  H21 G   A  19     -13.490 -29.568 -34.551  1.00  0.00           H
ATOM    599  H22 G   A  19     -14.895 -29.305 -35.528  1.00  0.00           H
ATOM    600  N3  G   A  19     -16.499 -30.539 -34.054  1.00  0.00           N
ATOM    601  C4  G   A  19     -17.090 -31.257 -33.077  1.00  0.00           C
ATOM    602  C3' G   A  19     -20.220 -33.129 -35.194  1.00  0.00           C
ATOM    603  H3' G   A  19     -19.815 -33.948 -34.787  1.00  0.00           H
ATOM    604  C2' G   A  19     -19.271 -31.946 -35.346  1.00  0.00           C
ATOM    605 1H2' G   A  19     -18.342 -32.179 -35.632  1.00  0.00           H
ATOM    606  O2' G   A  19     -19.708 -31.069 -36.368  1.00  0.00           O
ATOM    607 2HO' G   A  19     -19.599 -31.513 -37.257  1.00  0.00           H
ATOM    608  O3' G   A  19     -20.644 -33.656 -36.449  1.00  0.00           O
ATOM    609  P   G   A  20     -19.846 -34.887 -37.111  1.00  0.00           P
ATOM    610  O1P G   A  20     -20.542 -35.235 -38.376  1.00  0.00           O
ATOM    611  O2P G   A  20     -19.645 -35.931 -36.073  1.00  0.00           O
ATOM    612  O5' G   A  20     -18.425 -34.268 -37.483  1.00  0.00           O
ATOM    613  C5' G   A  20     -18.306 -33.247 -38.472  1.00  0.00           C
ATOM    614 1H5' G   A  20     -18.806 -32.443 -38.150  1.00  0.00           H
ATOM    615 2H5' G   A  20     -18.722 -33.583 -39.317  1.00  0.00           H
ATOM    616  C4' G   A  20     -16.853 -32.908 -38.699  1.00  0.00           C
ATOM    617  H4' G   A  20     -16.859 -32.350 -39.529  1.00  0.00           H
ATOM    618  O4' G   A  20     -16.332 -32.216 -37.537  1.00  0.00           O
ATOM    619  C1' G   A  20     -14.944 -32.472 -37.423  1.00  0.00           C
ATOM    620  H1' G   A  20     -14.441 -31.614 -37.527  1.00  0.00           H
ATOM    621  N9  G   A  20     -14.666 -32.955 -36.074  1.00  0.00           N
ATOM    622  C8  G   A  20     -15.574 -33.368 -35.130  1.00  0.00           C
ATOM    623  H8  G   A  20     -16.562 -33.371 -35.282  1.00  0.00           H
ATOM    624  N7  G   A  20     -15.018 -33.756 -34.015  1.00  0.00           N
ATOM    625  C5  G   A  20     -13.657 -33.588 -34.237  1.00  0.00           C
ATOM    626  C6  G   A  20     -12.546 -33.839 -33.388  1.00  0.00           C
ATOM    627  O6  G   A  20     -12.541 -34.270 -32.229  1.00  0.00           O
ATOM    628  N1  G   A  20     -11.345 -33.531 -34.015  1.00  0.00           N
ATOM    629  H1  G   A  20     -10.503 -33.680 -33.497  1.00  0.00           H
ATOM    630  C2  G   A  20     -11.225 -33.039 -35.289  1.00  0.00           C
ATOM    631  N2  G   A  20      -9.984 -32.801 -35.715  1.00  0.00           N
ATOM    632  H21 G   A  20      -9.206 -32.982 -35.114  1.00  0.00           H
ATOM    633  H22 G   A  20      -9.832 -32.441 -36.636  1.00  0.00           H
ATOM    634  N3  G   A  20     -12.247 -32.795 -36.087  1.00  0.00           N
ATOM    635  C4  G   A  20     -13.425 -33.092 -35.502  1.00  0.00           C
ATOM    636  C3' G   A  20     -15.912 -34.093 -38.852  1.00  0.00           C
ATOM    637  H3' G   A  20     -16.154 -34.905 -38.321  1.00  0.00           H
ATOM    638  C2' G   A  20     -14.558 -33.480 -38.509  1.00  0.00           C
ATOM    639 1H2' G   A  20     -13.837 -34.138 -38.292  1.00  0.00           H
ATOM    640  O2' G   A  20     -14.022 -32.776 -39.614  1.00  0.00           O
ATOM    641 2HO' G   A  20     -13.766 -33.425 -40.330  1.00  0.00           H
ATOM    642  O3' G   A  20     -15.949 -34.629 -40.173  1.00  0.00           O
ATOM    643  P   G   A  21     -15.810 -36.216 -40.397  1.00  0.00           P
ATOM    644  O1P G   A  21     -16.297 -36.504 -41.771  1.00  0.00           O
ATOM    645  O2P G   A  21     -16.425 -36.918 -39.240  1.00  0.00           O
ATOM    646  O5' G   A  21     -14.238 -36.477 -40.367  1.00  0.00           O
ATOM    647  C5' G   A  21     -13.509 -36.697 -41.574  1.00  0.00           C
ATOM    648 1H5' G   A  21     -13.691 -35.930 -42.189  1.00  0.00           H
ATOM    649 2H5' G   A  21     -13.845 -37.543 -41.988  1.00  0.00           H
ATOM    650  C4' G   A  21     -12.028 -36.802 -41.287  1.00  0.00           C
ATOM    651  H4' G   A  21     -11.592 -36.652 -42.175  1.00  0.00           H
ATOM    652  O4' G   A  21     -11.655 -35.810 -40.292  1.00  0.00           O
ATOM    653  C1' G   A  21     -10.646 -36.341 -39.448  1.00  0.00           C
ATOM    654  H1' G   A  21      -9.858 -35.726 -39.428  1.00  0.00           H
ATOM    655  N9  G   A  21     -11.161 -36.391 -38.083  1.00  0.00           N
ATOM    656  C8  G   A  21     -12.467 -36.255 -37.681  1.00  0.00           C
ATOM    657  H8  G   A  21     -13.224 -36.093 -38.315  1.00  0.00           H
ATOM    658  N7  G   A  21     -12.622 -36.358 -36.390  1.00  0.00           N
ATOM    659  C5  G   A  21     -11.337 -36.577 -35.909  1.00  0.00           C
ATOM    660  C6  G   A  21     -10.870 -36.770 -34.583  1.00  0.00           C
ATOM    661  O6  G   A  21     -11.517 -36.779 -33.530  1.00  0.00           O
ATOM    662  N1  G   A  21      -9.494 -36.965 -34.549  1.00  0.00           N
ATOM    663  H1  G   A  21      -9.071 -37.118 -33.656  1.00  0.00           H
ATOM    664  C2  G   A  21      -8.672 -36.964 -35.646  1.00  0.00           C
ATOM    665  N2  G   A  21      -7.373 -37.164 -35.409  1.00  0.00           N
ATOM    666  H21 G   A  21      -7.051 -37.303 -34.472  1.00  0.00           H
ATOM    667  H22 G   A  21      -6.722 -37.174 -36.168  1.00  0.00           H
ATOM    668  N3  G   A  21      -9.090 -36.779 -36.884  1.00  0.00           N
ATOM    669  C4  G   A  21     -10.425 -36.596 -36.943  1.00  0.00           C
ATOM    670  C3' G   A  21     -11.564 -38.120 -40.683  1.00  0.00           C
ATOM    671  H3' G   A  21     -12.227 -38.584 -40.096  1.00  0.00           H
ATOM    672  C2' G   A  21     -10.266 -37.715 -39.998  1.00  0.00           C
ATOM    673 1H2' G   A  21      -9.889 -38.385 -39.358  1.00  0.00           H
ATOM    674  O2' G   A  21      -9.221 -37.558 -40.939  1.00  0.00           O
ATOM    675 2HO' G   A  21      -8.965 -38.453 -41.305  1.00  0.00           H
ATOM    676  O3' G   A  21     -11.365 -39.120 -41.679  1.00  0.00           O
ATOM    677  P   U   A  22     -11.643 -40.665 -41.329  1.00  0.00           P
ATOM    678  O1P U   A  22     -10.584 -41.460 -42.003  1.00  0.00           O
ATOM    679  O2P U   A  22     -13.071 -40.946 -41.628  1.00  0.00           O
ATOM    680  O5' U   A  22     -11.431 -40.752 -39.750  1.00  0.00           O
ATOM    681  C5' U   A  22     -10.839 -41.903 -39.143  1.00  0.00           C
ATOM    682 1H5' U   A  22     -10.455 -41.627 -38.262  1.00  0.00           H
ATOM    683 2H5' U   A  22     -10.105 -42.226 -39.740  1.00  0.00           H
ATOM    684  C4' U   A  22     -11.878 -42.985 -38.951  1.00  0.00           C
ATOM    685  H4' U   A  22     -12.574 -42.578 -38.359  1.00  0.00           H
ATOM    686  O4' U   A  22     -12.386 -43.374 -40.249  1.00  0.00           O
ATOM    687  C1' U   A  22     -12.795 -44.725 -40.210  1.00  0.00           C
ATOM    688  H1' U   A  22     -13.790 -44.774 -40.296  1.00  0.00           H
ATOM    689  N1  U   A  22     -12.239 -45.405 -41.390  1.00  0.00           N
ATOM    690  C6  U   A  22     -13.057 -45.809 -42.420  1.00  0.00           C
ATOM    691  H6  U   A  22     -14.039 -45.634 -42.352  1.00  0.00           H
ATOM    692  C5  U   A  22     -12.587 -46.426 -43.508  1.00  0.00           C
ATOM    693  H5  U   A  22     -13.215 -46.704 -44.235  1.00  0.00           H
ATOM    694  C4  U   A  22     -11.188 -46.689 -43.633  1.00  0.00           C
ATOM    695  O4  U   A  22     -10.638 -47.246 -44.583  1.00  0.00           O
ATOM    696  N3  U   A  22     -10.428 -46.260 -42.570  1.00  0.00           N
ATOM    697  H3  U   A  22      -9.444 -46.430 -42.628  1.00  0.00           H
ATOM    698  C2  U   A  22     -10.872 -45.625 -41.439  1.00  0.00           C
ATOM    699  O2  U   A  22     -10.111 -45.287 -40.552  1.00  0.00           O
ATOM    700  C3' U   A  22     -11.368 -44.286 -38.346  1.00  0.00           C
ATOM    701  H3' U   A  22     -10.408 -44.490 -38.538  1.00  0.00           H
ATOM    702  C2' U   A  22     -12.359 -45.327 -38.870  1.00  0.00           C
ATOM    703 1H2' U   A  22     -12.006 -46.263 -38.880  1.00  0.00           H
ATOM    704  O2' U   A  22     -13.500 -45.415 -38.038  1.00  0.00           O
ATOM    705 2HO' U   A  22     -13.240 -45.806 -37.155  1.00  0.00           H
ATOM    706  O3' U   A  22     -11.355 -44.229 -36.919  1.00  0.00           O
ATOM    707  P   U   A  23      -9.980 -44.475 -36.115  1.00  0.00           P
ATOM    708  O1P U   A  23     -10.088 -43.762 -34.816  1.00  0.00           O
ATOM    709  O2P U   A  23      -8.837 -44.186 -37.016  1.00  0.00           O
ATOM    710  O5' U   A  23      -9.984 -46.039 -35.808  1.00  0.00           O
ATOM    711  C5' U   A  23      -9.192 -46.586 -34.751  1.00  0.00           C
ATOM    712 1H5' U   A  23      -8.587 -45.866 -34.412  1.00  0.00           H
ATOM    713 2H5' U   A  23      -8.643 -47.332 -35.129  1.00  0.00           H
ATOM    714  C4' U   A  23     -10.081 -47.096 -33.637  1.00  0.00           C
ATOM    715  H4' U   A  23      -9.987 -46.440 -32.888  1.00  0.00           H
ATOM    716  O4' U   A  23     -11.448 -47.169 -34.130  1.00  0.00           O
ATOM    717  C1' U   A  23     -11.927 -48.491 -34.014  1.00  0.00           C
ATOM    718  H1' U   A  23     -12.904 -48.507 -33.804  1.00  0.00           H
ATOM    719  N1  U   A  23     -11.796 -49.149 -35.323  1.00  0.00           N
ATOM    720  C6  U   A  23     -11.504 -48.425 -36.457  1.00  0.00           C
ATOM    721  H6  U   A  23     -11.385 -47.435 -36.379  1.00  0.00           H
ATOM    722  C5  U   A  23     -11.374 -48.996 -37.657  1.00  0.00           C
ATOM    723  H5  U   A  23     -11.161 -48.435 -38.457  1.00  0.00           H
ATOM    724  C4  U   A  23     -11.539 -50.408 -37.799  1.00  0.00           C
ATOM    725  O4  U   A  23     -11.436 -51.048 -38.846  1.00  0.00           O
ATOM    726  N3  U   A  23     -11.832 -51.071 -36.629  1.00  0.00           N
ATOM    727  H3  U   A  23     -11.955 -52.061 -36.696  1.00  0.00           H
ATOM    728  C2  U   A  23     -11.974 -50.521 -35.381  1.00  0.00           C
ATOM    729  O2  U   A  23     -12.237 -51.200 -34.405  1.00  0.00           O
ATOM    730  C3' U   A  23      -9.742 -48.500 -33.134  1.00  0.00           C
ATOM    731  H3' U   A  23      -9.143 -49.032 -33.733  1.00  0.00           H
ATOM    732  C2' U   A  23     -11.111 -49.131 -32.896  1.00  0.00           C
ATOM    733 1H2' U   A  23     -11.116 -50.129 -32.829  1.00  0.00           H
ATOM    734  O2' U   A  23     -11.656 -48.730 -31.653  1.00  0.00           O
ATOM    735 2HO' U   A  23     -11.130 -49.143 -30.910  1.00  0.00           H
ATOM    736  O3' U   A  23      -8.959 -48.452 -31.944  1.00  0.00           O
ATOM    737  P   A   A  24      -8.566 -49.819 -31.193  1.00  0.00           P
ATOM    738  O1P A   A  24      -8.217 -50.818 -32.235  1.00  0.00           O
ATOM    739  O2P A   A  24      -9.633 -50.128 -30.209  1.00  0.00           O
ATOM    740  O5' A   A  24      -7.240 -49.455 -30.388  1.00  0.00           O
ATOM    741  C5' A   A  24      -6.507 -50.462 -29.691  1.00  0.00           C
ATOM    742 1H5' A   A  24      -6.627 -51.327 -30.179  1.00  0.00           H
ATOM    743 2H5' A   A  24      -6.889 -50.543 -28.770  1.00  0.00           H
ATOM    744  C4' A   A  24      -5.043 -50.093 -29.624  1.00  0.00           C
ATOM    745  H4' A   A  24      -4.553 -50.965 -29.619  1.00  0.00           H
ATOM    746  O4' A   A  24      -4.707 -49.269 -30.775  1.00  0.00           O
ATOM    747  C1' A   A  24      -3.865 -48.203 -30.371  1.00  0.00           C
ATOM    748  H1' A   A  24      -3.073 -48.134 -30.978  1.00  0.00           H
ATOM    749  N9  A   A  24      -4.603 -46.950 -30.525  1.00  0.00           N
ATOM    750  C8  A   A  24      -5.961 -46.758 -30.456  1.00  0.00           C
ATOM    751  H8  A   A  24      -6.610 -47.500 -30.289  1.00  0.00           H
ATOM    752  N7  A   A  24      -6.328 -45.512 -30.629  1.00  0.00           N
ATOM    753  C5  A   A  24      -5.131 -44.836 -30.826  1.00  0.00           C
ATOM    754  C6  A   A  24      -4.836 -43.482 -31.065  1.00  0.00           C
ATOM    755  N6  A   A  24      -5.759 -42.525 -31.146  1.00  0.00           N
ATOM    756  H61 A   A  24      -6.726 -42.753 -31.035  1.00  0.00           H
ATOM    757  H62 A   A  24      -5.485 -41.579 -31.318  1.00  0.00           H
ATOM    758  N1  A   A  24      -3.539 -43.141 -31.219  1.00  0.00           N
ATOM    759  C2  A   A  24      -2.609 -44.100 -31.135  1.00  0.00           C
ATOM    760  H2  A   A  24      -1.665 -43.793 -31.255  1.00  0.00           H
ATOM    761  N3  A   A  24      -2.761 -45.404 -30.914  1.00  0.00           N
ATOM    762  C4  A   A  24      -4.061 -45.710 -30.766  1.00  0.00           C
ATOM    763  C3' A   A  24      -4.638 -49.261 -28.414  1.00  0.00           C
ATOM    764  H3' A   A  24      -5.355 -48.688 -28.018  1.00  0.00           H
ATOM    765  C2' A   A  24      -3.431 -48.490 -28.935  1.00  0.00           C
ATOM    766 1H2' A   A  24      -3.142 -47.715 -28.373  1.00  0.00           H
ATOM    767  O2' A   A  24      -2.274 -49.306 -28.962  1.00  0.00           O
ATOM    768 2HO' A   A  24      -1.981 -49.500 -28.026  1.00  0.00           H
ATOM    769  O3' A   A  24      -4.324 -50.092 -27.299  1.00  0.00           O
ATOM    770  P   U   A  25      -3.797 -49.432 -25.929  1.00  0.00           P
ATOM    771  O1P U   A  25      -4.408 -50.194 -24.810  1.00  0.00           O
ATOM    772  O2P U   A  25      -3.981 -47.961 -26.001  1.00  0.00           O
ATOM    773  O5' U   A  25      -2.234 -49.742 -25.938  1.00  0.00           O
ATOM    774  C5' U   A  25      -1.451 -49.632 -24.750  1.00  0.00           C
ATOM    775 1H5' U   A  25      -1.150 -50.549 -24.490  1.00  0.00           H
ATOM    776 2H5' U   A  25      -2.031 -49.254 -24.028  1.00  0.00           H
ATOM    777  C4' U   A  25      -0.261 -48.735 -24.994  1.00  0.00           C
ATOM    778  H4' U   A  25      -0.435 -48.296 -25.876  1.00  0.00           H
ATOM    779  O4' U   A  25      -0.164 -47.784 -23.900  1.00  0.00           O
ATOM    780  C1' U   A  25       1.191 -47.622 -23.521  1.00  0.00           C
ATOM    781  H1' U   A  25       1.429 -46.651 -23.490  1.00  0.00           H
ATOM    782  N1  U   A  25       1.348 -48.127 -22.150  1.00  0.00           N
ATOM    783  C6  U   A  25       0.625 -49.210 -21.701  1.00  0.00           C
ATOM    784  H6  U   A  25      -0.011 -49.658 -22.329  1.00  0.00           H
ATOM    785  C5  U   A  25       0.743 -49.683 -20.457  1.00  0.00           C
ATOM    786  H5  U   A  25       0.200 -50.471 -20.168  1.00  0.00           H
ATOM    787  C4  U   A  25       1.646 -49.062 -19.539  1.00  0.00           C
ATOM    788  O4  U   A  25       1.831 -49.396 -18.369  1.00  0.00           O
ATOM    789  N3  U   A  25       2.338 -47.990 -20.053  1.00  0.00           N
ATOM    790  H3  U   A  25       2.979 -47.536 -19.435  1.00  0.00           H
ATOM    791  C2  U   A  25       2.244 -47.477 -21.321  1.00  0.00           C
ATOM    792  O2  U   A  25       2.906 -46.521 -21.681  1.00  0.00           O
ATOM    793  C3' U   A  25       1.090 -49.439 -25.026  1.00  0.00           C
ATOM    794  H3' U   A  25       1.145 -50.291 -24.506  1.00  0.00           H
ATOM    795  C2' U   A  25       2.048 -48.349 -24.557  1.00  0.00           C
ATOM    796 1H2' U   A  25       2.950 -48.671 -24.270  1.00  0.00           H
ATOM    797  O2' U   A  25       2.352 -47.447 -25.604  1.00  0.00           O
ATOM    798 2HO' U   A  25       2.913 -47.910 -26.290  1.00  0.00           H
ATOM    799  O3' U   A  25       1.397 -49.908 -26.336  1.00  0.00           O
ATOM    800  P   U   A  26       2.746 -50.746 -26.592  1.00  0.00           P
ATOM    801  O1P U   A  26       3.329 -51.079 -25.266  1.00  0.00           O
ATOM    802  O2P U   A  26       2.440 -51.838 -27.551  1.00  0.00           O
ATOM    803  O5' U   A  26       3.717 -49.702 -27.306  1.00  0.00           O
ATOM    804  C5' U   A  26       3.663 -49.486 -28.717  1.00  0.00           C
ATOM    805 1H5' U   A  26       3.717 -50.376 -29.170  1.00  0.00           H
ATOM    806 2H5' U   A  26       4.454 -48.931 -28.977  1.00  0.00           H
ATOM    807  C4' U   A  26       2.378 -48.781 -29.089  1.00  0.00           C
ATOM    808  H4' U   A  26       1.893 -48.653 -28.224  1.00  0.00           H
ATOM    809  O4' U   A  26       2.699 -47.528 -29.753  1.00  0.00           O
ATOM    810  C1' U   A  26       1.789 -47.303 -30.817  1.00  0.00           C
ATOM    811  H1' U   A  26       1.388 -46.390 -30.743  1.00  0.00           H
ATOM    812  N1  U   A  26       2.539 -47.324 -32.081  1.00  0.00           N
ATOM    813  C6  U   A  26       3.787 -47.897 -32.159  1.00  0.00           C
ATOM    814  H6  U   A  26       4.184 -48.303 -31.335  1.00  0.00           H
ATOM    815  C5  U   A  26       4.488 -47.931 -33.295  1.00  0.00           C
ATOM    816  H5  U   A  26       5.393 -48.356 -33.312  1.00  0.00           H
ATOM    817  C4  U   A  26       3.945 -47.361 -34.486  1.00  0.00           C
ATOM    818  O4  U   A  26       4.494 -47.332 -35.587  1.00  0.00           O
ATOM    819  N3  U   A  26       2.696 -46.804 -34.339  1.00  0.00           N
ATOM    820  H3  U   A  26       2.290 -46.396 -35.157  1.00  0.00           H
ATOM    821  C2  U   A  26       1.948 -46.749 -33.191  1.00  0.00           C
ATOM    822  O2  U   A  26       0.848 -46.229 -33.162  1.00  0.00           O
ATOM    823  C3' U   A  26       1.493 -49.519 -30.084  1.00  0.00           C
ATOM    824  H3' U   A  26       1.968 -50.116 -30.730  1.00  0.00           H
ATOM    825  C2' U   A  26       0.710 -48.381 -30.725  1.00  0.00           C
ATOM    826 1H2' U   A  26       0.214 -48.625 -31.559  1.00  0.00           H
ATOM    827  O2' U   A  26      -0.320 -47.912 -29.875  1.00  0.00           O
ATOM    828 2HO' U   A  26      -1.036 -48.607 -29.804  1.00  0.00           H
ATOM    829  O3' U   A  26       0.654 -50.470 -29.436  1.00  0.00           O
ATOM    830  P   G   A  27       0.578 -51.977 -29.994  1.00  0.00           P
ATOM    831  O1P G   A  27      -0.131 -52.791 -28.973  1.00  0.00           O
ATOM    832  O2P G   A  27       1.933 -52.386 -30.447  1.00  0.00           O
ATOM    833  O5' G   A  27      -0.362 -51.866 -31.276  1.00  0.00           O
ATOM    834  C5' G   A  27      -1.768 -51.664 -31.137  1.00  0.00           C
ATOM    835 1H5' G   A  27      -1.926 -51.160 -30.288  1.00  0.00           H
ATOM    836 2H5' G   A  27      -2.206 -52.561 -31.079  1.00  0.00           H
ATOM    837  C4' G   A  27      -2.307 -50.890 -32.318  1.00  0.00           C
ATOM    838  H4' G   A  27      -3.154 -50.486 -31.973  1.00  0.00           H
ATOM    839  O4' G   A  27      -1.335 -49.906 -32.750  1.00  0.00           O
ATOM    840  C1' G   A  27      -1.520 -49.642 -34.130  1.00  0.00           C
ATOM    841  H1' G   A  27      -1.817 -48.696 -34.256  1.00  0.00           H
ATOM    842  N9  G   A  27      -0.227 -49.755 -34.799  1.00  0.00           N
ATOM    843  C8  G   A  27       0.957 -50.186 -34.252  1.00  0.00           C
ATOM    844  H8  G   A  27       1.049 -50.476 -33.299  1.00  0.00           H
ATOM    845  N7  G   A  27       1.949 -50.179 -35.099  1.00  0.00           N
ATOM    846  C5  G   A  27       1.386 -49.714 -36.280  1.00  0.00           C
ATOM    847  C6  G   A  27       1.971 -49.493 -37.554  1.00  0.00           C
ATOM    848  O6  G   A  27       3.143 -49.669 -37.906  1.00  0.00           O
ATOM    849  N1  G   A  27       1.039 -49.017 -38.469  1.00  0.00           N
ATOM    850  H1  G   A  27       1.358 -48.831 -39.398  1.00  0.00           H
ATOM    851  C2  G   A  27      -0.284 -48.783 -38.196  1.00  0.00           C
ATOM    852  N2  G   A  27      -1.021 -48.322 -39.210  1.00  0.00           N
ATOM    853  H21 G   A  27      -0.600 -48.167 -40.104  1.00  0.00           H
ATOM    854  H22 G   A  27      -1.993 -48.131 -39.075  1.00  0.00           H
ATOM    855  N3  G   A  27      -0.843 -48.985 -37.017  1.00  0.00           N
ATOM    856  C4  G   A  27       0.044 -49.448 -36.111  1.00  0.00           C
ATOM    857  C3' G   A  27      -2.561 -51.699 -33.579  1.00  0.00           C
ATOM    858  H3' G   A  27      -1.925 -52.453 -33.745  1.00  0.00           H
ATOM    859  C2' G   A  27      -2.572 -50.621 -34.660  1.00  0.00           C
ATOM    860 1H2' G   A  27      -2.461 -50.958 -35.595  1.00  0.00           H
ATOM    861  O2' G   A  27      -3.821 -49.957 -34.704  1.00  0.00           O
ATOM    862 2HO' G   A  27      -4.520 -50.584 -35.049  1.00  0.00           H
ATOM    863  O3' G   A  27      -3.794 -52.412 -33.500  1.00  0.00           O
ATOM    864  P   U   A  28      -3.942 -53.838 -34.231  1.00  0.00           P
ATOM    865  O1P U   A  28      -5.261 -54.400 -33.841  1.00  0.00           O
ATOM    866  O2P U   A  28      -2.708 -54.628 -33.987  1.00  0.00           O
ATOM    867  O5' U   A  28      -4.001 -53.472 -35.781  1.00  0.00           O
ATOM    868  C5' U   A  28      -5.044 -52.650 -36.301  1.00  0.00           C
ATOM    869 1H5' U   A  28      -4.977 -51.752 -35.867  1.00  0.00           H
ATOM    870 2H5' U   A  28      -5.919 -53.071 -36.063  1.00  0.00           H
ATOM    871  C4' U   A  28      -4.910 -52.523 -37.800  1.00  0.00           C
ATOM    872  H4' U   A  28      -5.810 -52.222 -38.115  1.00  0.00           H
ATOM    873  O4' U   A  28      -3.853 -51.573 -38.099  1.00  0.00           O
ATOM    874  C1' U   A  28      -3.137 -52.000 -39.245  1.00  0.00           C
ATOM    875  H1' U   A  28      -3.125 -51.271 -39.930  1.00  0.00           H
ATOM    876  N1  U   A  28      -1.738 -52.234 -38.858  1.00  0.00           N
ATOM    877  C6  U   A  28      -1.398 -52.564 -37.565  1.00  0.00           C
ATOM    878  H6  U   A  28      -2.123 -52.645 -36.881  1.00  0.00           H
ATOM    879  C5  U   A  28      -0.133 -52.780 -37.191  1.00  0.00           C
ATOM    880  H5  U   A  28       0.075 -53.016 -36.242  1.00  0.00           H
ATOM    881  C4  U   A  28       0.923 -52.674 -38.149  1.00  0.00           C
ATOM    882  O4  U   A  28       2.120 -52.852 -37.929  1.00  0.00           O
ATOM    883  N3  U   A  28       0.512 -52.344 -39.419  1.00  0.00           N
ATOM    884  H3  U   A  28       1.228 -52.264 -40.112  1.00  0.00           H
ATOM    885  C2  U   A  28      -0.772 -52.113 -39.839  1.00  0.00           C
ATOM    886  O2  U   A  28      -1.031 -51.824 -40.993  1.00  0.00           O
ATOM    887  C3' U   A  28      -4.497 -53.792 -38.532  1.00  0.00           C
ATOM    888  H3' U   A  28      -3.932 -54.428 -38.006  1.00  0.00           H
ATOM    889  C2' U   A  28      -3.838 -53.244 -39.791  1.00  0.00           C
ATOM    890 1H2' U   A  28      -3.285 -53.902 -40.302  1.00  0.00           H
ATOM    891  O2' U   A  28      -4.807 -52.838 -40.739  1.00  0.00           O
ATOM    892 2HO' U   A  28      -5.274 -53.643 -41.105  1.00  0.00           H
ATOM    893  O3' U   A  28      -5.621 -54.620 -38.822  1.00  0.00           O
ATOM    894  P   U   A  29      -5.405 -56.185 -39.123  1.00  0.00           P
ATOM    895  O1P U   A  29      -6.741 -56.832 -39.082  1.00  0.00           O
ATOM    896  O2P U   A  29      -4.318 -56.690 -38.246  1.00  0.00           O
ATOM    897  O5' U   A  29      -4.881 -56.219 -40.628  1.00  0.00           O
ATOM    898  C5' U   A  29      -5.735 -55.862 -41.714  1.00  0.00           C
ATOM    899 1H5' U   A  29      -5.874 -54.872 -41.687  1.00  0.00           H
ATOM    900 2H5' U   A  29      -6.612 -56.325 -41.585  1.00  0.00           H
ATOM    901  C4' U   A  29      -5.109 -56.272 -43.027  1.00  0.00           C
ATOM    902  H4' U   A  29      -5.840 -56.197 -43.705  1.00  0.00           H
ATOM    903  O4' U   A  29      -3.989 -55.388 -43.308  1.00  0.00           O
ATOM    904  C1' U   A  29      -2.891 -56.140 -43.793  1.00  0.00           C
ATOM    905  H1' U   A  29      -2.520 -55.719 -44.621  1.00  0.00           H
ATOM    906  N1  U   A  29      -1.818 -56.090 -42.790  1.00  0.00           N
ATOM    907  C6  U   A  29      -2.104 -56.006 -41.447  1.00  0.00           C
ATOM    908  H6  U   A  29      -3.061 -55.981 -41.159  1.00  0.00           H
ATOM    909  C5  U   A  29      -1.150 -55.956 -40.514  1.00  0.00           C
ATOM    910  H5  U   A  29      -1.399 -55.895 -39.547  1.00  0.00           H
ATOM    911  C4  U   A  29       0.225 -55.989 -40.897  1.00  0.00           C
ATOM    912  O4  U   A  29       1.188 -55.947 -40.133  1.00  0.00           O
ATOM    913  N3  U   A  29       0.442 -56.074 -42.253  1.00  0.00           N
ATOM    914  H3  U   A  29       1.396 -56.099 -42.552  1.00  0.00           H
ATOM    915  C2  U   A  29      -0.510 -56.128 -43.239  1.00  0.00           C
ATOM    916  O2  U   A  29      -0.214 -56.204 -44.418  1.00  0.00           O
ATOM    917  C3' U   A  29      -4.520 -57.677 -43.055  1.00  0.00           C
ATOM    918  H3' U   A  29      -4.229 -58.042 -42.170  1.00  0.00           H
ATOM    919  C2' U   A  29      -3.402 -57.551 -44.084  1.00  0.00           C
ATOM    920 1H2' U   A  29      -2.736 -58.297 -44.085  1.00  0.00           H
ATOM    921  O2' U   A  29      -3.913 -57.584 -45.403  1.00  0.00           O
ATOM    922 2HO' U   A  29      -4.251 -58.503 -45.607  1.00  0.00           H
ATOM    923  O3' U   A  29      -5.501 -58.641 -43.430  1.00  0.00           O
ATOM    924  P   A   A  30      -5.447 -60.123 -42.805  1.00  0.00           P
ATOM    925  O1P A   A  30      -6.758 -60.763 -43.080  1.00  0.00           O
ATOM    926  O2P A   A  30      -4.953 -60.033 -41.407  1.00  0.00           O
ATOM    927  O5' A   A  30      -4.342 -60.868 -43.678  1.00  0.00           O
ATOM    928  C5' A   A  30      -4.448 -60.933 -45.099  1.00  0.00           C
ATOM    929 1H5' A   A  30      -4.540 -60.000 -45.447  1.00  0.00           H
ATOM    930 2H5' A   A  30      -5.270 -61.456 -45.326  1.00  0.00           H
ATOM    931  C4' A   A  30      -3.223 -61.596 -45.682  1.00  0.00           C
ATOM    932  H4' A   A  30      -3.463 -61.811 -46.629  1.00  0.00           H
ATOM    933  O4' A   A  30      -2.101 -60.677 -45.577  1.00  0.00           O
ATOM    934  C1' A   A  30      -0.940 -61.382 -45.180  1.00  0.00           C
ATOM    935  H1' A   A  30      -0.177 -61.160 -45.787  1.00  0.00           H
ATOM    936  N9  A   A  30      -0.552 -60.915 -43.850  1.00  0.00           N
ATOM    937  C8  A   A  30      -1.373 -60.539 -42.815  1.00  0.00           C
ATOM    938  H8  A   A  30      -2.371 -60.548 -42.879  1.00  0.00           H
ATOM    939  N7  A   A  30      -0.728 -60.168 -41.736  1.00  0.00           N
ATOM    940  C5  A   A  30       0.609 -60.309 -42.083  1.00  0.00           C
ATOM    941  C6  A   A  30       1.801 -60.078 -41.375  1.00  0.00           C
ATOM    942  N6  A   A  30       1.843 -59.639 -40.116  1.00  0.00           N
ATOM    943  H61 A   A  30       0.993 -59.455 -39.622  1.00  0.00           H
ATOM    944  H62 A   A  30       2.724 -59.494 -39.666  1.00  0.00           H
ATOM    945  N1  A   A  30       2.967 -60.317 -42.013  1.00  0.00           N
ATOM    946  C2  A   A  30       2.927 -60.760 -43.277  1.00  0.00           C
ATOM    947  H2  A   A  30       3.817 -60.921 -43.703  1.00  0.00           H
ATOM    948  N3  A   A  30       1.873 -61.016 -44.046  1.00  0.00           N
ATOM    949  C4  A   A  30       0.731 -60.767 -43.383  1.00  0.00           C
ATOM    950  C3' A   A  30      -2.765 -62.860 -44.967  1.00  0.00           C
ATOM    951  H3' A   A  30      -3.013 -62.921 -44.000  1.00  0.00           H
ATOM    952  C2' A   A  30      -1.265 -62.874 -45.239  1.00  0.00           C
ATOM    953 1H2' A   A  30      -0.731 -63.489 -44.659  1.00  0.00           H
ATOM    954  O2' A   A  30      -0.986 -63.349 -46.542  1.00  0.00           O
ATOM    955 2HO' A   A  30      -1.195 -64.326 -46.593  1.00  0.00           H
ATOM    956  O3' A   A  30      -3.423 -64.016 -45.479  1.00  0.00           O
ATOM    957  P   A   A  31      -3.865 -65.197 -44.480  1.00  0.00           P
ATOM    958  O1P A   A  31      -4.837 -66.048 -45.212  1.00  0.00           O
ATOM    959  O2P A   A  31      -4.251 -64.599 -43.176  1.00  0.00           O
ATOM    960  O5' A   A  31      -2.529 -66.040 -44.268  1.00  0.00           O
ATOM    961  C5' A   A  31      -1.921 -66.739 -45.353  1.00  0.00           C
ATOM    962 1H5' A   A  31      -1.692 -66.072 -46.062  1.00  0.00           H
ATOM    963 2H5' A   A  31      -2.586 -67.393 -45.713  1.00  0.00           H
ATOM    964  C4' A   A  31      -0.678 -67.456 -44.881  1.00  0.00           C
ATOM    965  H4' A   A  31      -0.468 -68.117 -45.601  1.00  0.00           H
ATOM    966  O4' A   A  31       0.379 -66.476 -44.678  1.00  0.00           O
ATOM    967  C1' A   A  31       1.087 -66.776 -43.489  1.00  0.00           C
ATOM    968  H1' A   A  31       2.072 -66.756 -43.659  1.00  0.00           H
ATOM    969  N9  A   A  31       0.819 -65.722 -42.511  1.00  0.00           N
ATOM    970  C8  A   A  31      -0.346 -65.018 -42.331  1.00  0.00           C
ATOM    971  H8  A   A  31      -1.164 -65.165 -42.886  1.00  0.00           H
ATOM    972  N7  A   A  31      -0.286 -64.136 -41.364  1.00  0.00           N
ATOM    973  C5  A   A  31       1.006 -64.266 -40.874  1.00  0.00           C
ATOM    974  C6  A   A  31       1.697 -63.610 -39.840  1.00  0.00           C
ATOM    975  N6  A   A  31       1.160 -62.658 -39.077  1.00  0.00           N
ATOM    976  H61 A   A  31       0.213 -62.373 -39.225  1.00  0.00           H
ATOM    977  H62 A   A  31       1.704 -62.229 -38.356  1.00  0.00           H
ATOM    978  N1  A   A  31       2.978 -63.973 -39.612  1.00  0.00           N
ATOM    979  C2  A   A  31       3.517 -64.935 -40.374  1.00  0.00           C
ATOM    980  H2  A   A  31       4.466 -65.167 -40.163  1.00  0.00           H
ATOM    981  N3  A   A  31       2.970 -65.625 -41.371  1.00  0.00           N
ATOM    982  C4  A   A  31       1.699 -65.237 -41.574  1.00  0.00           C
ATOM    983  C3' A   A  31      -0.804 -68.171 -43.542  1.00  0.00           C
ATOM    984  H3' A   A  31      -1.477 -67.788 -42.909  1.00  0.00           H
ATOM    985  C2' A   A  31       0.630 -68.159 -43.030  1.00  0.00           C
ATOM    986 1H2' A   A  31       0.741 -68.393 -42.064  1.00  0.00           H
ATOM    987  O2' A   A  31       1.420 -69.138 -43.680  1.00  0.00           O
ATOM    988 2HO' A   A  31       1.130 -70.049 -43.387  1.00  0.00           H
ATOM    989  O3' A   A  31      -1.319 -69.492 -43.697  1.00  0.00           O
ATOM    990  P   G   A  32      -2.354 -70.080 -42.614  1.00  0.00           P
ATOM    991  O1P G   A  32      -3.012 -71.258 -43.238  1.00  0.00           O
ATOM    992  O2P G   A  32      -3.188 -68.965 -42.097  1.00  0.00           O
ATOM    993  O5' G   A  32      -1.422 -70.599 -41.430  1.00  0.00           O
ATOM    994  C5' G   A  32      -0.921 -71.936 -41.419  1.00  0.00           C
ATOM    995 1H5' G   A  32      -0.831 -72.241 -42.367  1.00  0.00           H
ATOM    996 2H5' G   A  32      -1.587 -72.512 -40.945  1.00  0.00           H
ATOM    997  C4' G   A  32       0.419 -71.990 -40.717  1.00  0.00           C
ATOM    998  H4' G   A  32       0.899 -72.754 -41.148  1.00  0.00           H
ATOM    999  O4' G   A  32       1.103 -70.722 -40.885  1.00  0.00           O
ATOM   1000  C1' G   A  32       1.897 -70.455 -39.743  1.00  0.00           C
ATOM   1001  H1' G   A  32       2.857 -70.375 -40.012  1.00  0.00           H
ATOM   1002  N9  G   A  32       1.511 -69.153 -39.207  1.00  0.00           N
ATOM   1003  C8  G   A  32       0.391 -68.423 -39.523  1.00  0.00           C
ATOM   1004  H8  G   A  32      -0.298 -68.729 -40.180  1.00  0.00           H
ATOM   1005  N7  G   A  32       0.317 -67.290 -38.880  1.00  0.00           N
ATOM   1006  C5  G   A  32       1.459 -67.272 -38.089  1.00  0.00           C
ATOM   1007  C6  G   A  32       1.924 -66.299 -37.170  1.00  0.00           C
ATOM   1008  O6  G   A  32       1.408 -65.220 -36.865  1.00  0.00           O
ATOM   1009  N1  G   A  32       3.122 -66.683 -36.580  1.00  0.00           N
ATOM   1010  H1  G   A  32       3.528 -66.059 -35.912  1.00  0.00           H
ATOM   1011  C2  G   A  32       3.790 -67.852 -36.843  1.00  0.00           C
ATOM   1012  N2  G   A  32       4.930 -68.043 -36.175  1.00  0.00           N
ATOM   1013  H21 G   A  32       5.251 -67.353 -35.526  1.00  0.00           H
ATOM   1014  H22 G   A  32       5.463 -68.876 -36.323  1.00  0.00           H
ATOM   1015  N3  G   A  32       3.370 -68.767 -37.697  1.00  0.00           N
ATOM   1016  C4  G   A  32       2.205 -68.415 -38.280  1.00  0.00           C
ATOM   1017  C3' G   A  32       0.363 -72.180 -39.208  1.00  0.00           C
ATOM   1018  H3' G   A  32      -0.437 -71.788 -38.753  1.00  0.00           H
ATOM   1019  C2' G   A  32       1.700 -71.605 -38.751  1.00  0.00           C
ATOM   1020 1H2' G   A  32       1.756 -71.389 -37.776  1.00  0.00           H
ATOM   1021  O2' G   A  32       2.746 -72.541 -38.933  1.00  0.00           O
ATOM   1022 2HO' G   A  32       2.631 -73.299 -38.291  1.00  0.00           H
ATOM   1023  O3' G   A  32       0.215 -73.555 -38.864  1.00  0.00           O
ATOM   1024  P   U   A  33      -0.087 -73.973 -37.340  1.00  0.00           P
ATOM   1025  O1P U   A  33       1.047 -73.494 -36.510  1.00  0.00           O
ATOM   1026  O2P U   A  33      -0.449 -75.413 -37.321  1.00  0.00           O
ATOM   1027  O5' U   A  33      -1.376 -73.119 -36.949  1.00  0.00           O
ATOM   1028  C5' U   A  33      -2.694 -73.631 -37.150  1.00  0.00           C
ATOM   1029 1H5' U   A  33      -2.635 -74.628 -37.202  1.00  0.00           H
ATOM   1030 2H5' U   A  33      -3.038 -73.272 -38.018  1.00  0.00           H
ATOM   1031  C4' U   A  33      -3.597 -73.214 -36.011  1.00  0.00           C
ATOM   1032  H4' U   A  33      -4.529 -73.401 -36.322  1.00  0.00           H
ATOM   1033  O4' U   A  33      -3.238 -73.985 -34.829  1.00  0.00           O
ATOM   1034  C1' U   A  33      -2.766 -73.117 -33.816  1.00  0.00           C
ATOM   1035  H1' U   A  33      -3.461 -72.990 -33.109  1.00  0.00           H
ATOM   1036  N1  U   A  33      -1.622 -73.758 -33.152  1.00  0.00           N
ATOM   1037  C6  U   A  33      -0.777 -74.599 -33.840  1.00  0.00           C
ATOM   1038  H6  U   A  33      -0.956 -74.776 -34.808  1.00  0.00           H
ATOM   1039  C5  U   A  33       0.274 -75.187 -33.261  1.00  0.00           C
ATOM   1040  H5  U   A  33       0.865 -75.791 -33.795  1.00  0.00           H
ATOM   1041  C4  U   A  33       0.554 -74.953 -31.879  1.00  0.00           C
ATOM   1042  O4  U   A  33       1.487 -75.435 -31.238  1.00  0.00           O
ATOM   1043  N3  U   A  33      -0.331 -74.106 -31.252  1.00  0.00           N
ATOM   1044  H3  U   A  33      -0.162 -73.923 -30.284  1.00  0.00           H
ATOM   1045  C2  U   A  33      -1.419 -73.486 -31.811  1.00  0.00           C
ATOM   1046  O2  U   A  33      -2.146 -72.753 -31.165  1.00  0.00           O
ATOM   1047  C3' U   A  33      -3.482 -71.750 -35.594  1.00  0.00           C
ATOM   1048  H3' U   A  33      -3.284 -71.108 -36.335  1.00  0.00           H
ATOM   1049  C2' U   A  33      -2.427 -71.793 -34.495  1.00  0.00           C
ATOM   1050 1H2' U   A  33      -1.485 -71.655 -34.800  1.00  0.00           H
ATOM   1051  O2' U   A  33      -2.609 -70.743 -33.564  1.00  0.00           O
ATOM   1052 2HO' U   A  33      -2.389 -69.870 -33.999  1.00  0.00           H
ATOM   1053  O3' U   A  33      -4.729 -71.239 -35.126  1.00  0.00           O
ATOM   1054  P   U   A  34      -5.794 -70.639 -36.173  1.00  0.00           P
ATOM   1055  O1P U   A  34      -7.138 -71.115 -35.758  1.00  0.00           O
ATOM   1056  O2P U   A  34      -5.312 -70.916 -37.551  1.00  0.00           O
ATOM   1057  O5' U   A  34      -5.728 -69.065 -35.931  1.00  0.00           O
ATOM   1058  C5' U   A  34      -6.214 -68.485 -34.720  1.00  0.00           C
ATOM   1059 1H5' U   A  34      -5.901 -69.051 -33.957  1.00  0.00           H
ATOM   1060 2H5' U   A  34      -7.213 -68.492 -34.752  1.00  0.00           H
ATOM   1061  C4' U   A  34      -5.699 -67.070 -34.575  1.00  0.00           C
ATOM   1062  H4' U   A  34      -6.277 -66.644 -33.879  1.00  0.00           H
ATOM   1063  O4' U   A  34      -4.296 -67.128 -34.187  1.00  0.00           O
ATOM   1064  C1' U   A  34      -3.504 -66.498 -35.173  1.00  0.00           C
ATOM   1065  H1' U   A  34      -3.252 -65.568 -34.905  1.00  0.00           H
ATOM   1066  N1  U   A  34      -2.231 -67.225 -35.277  1.00  0.00           N
ATOM   1067  C6  U   A  34      -2.174 -68.506 -35.776  1.00  0.00           C
ATOM   1068  H6  U   A  34      -3.020 -68.944 -36.078  1.00  0.00           H
ATOM   1069  C5  U   A  34      -1.026 -69.185 -35.871  1.00  0.00           C
ATOM   1070  H5  U   A  34      -1.024 -70.114 -36.241  1.00  0.00           H
ATOM   1071  C4  U   A  34       0.198 -68.583 -35.444  1.00  0.00           C
ATOM   1072  O4  U   A  34       1.312 -69.105 -35.475  1.00  0.00           O
ATOM   1073  N3  U   A  34       0.067 -67.302 -34.960  1.00  0.00           N
ATOM   1074  H3  U   A  34       0.907 -66.853 -34.655  1.00  0.00           H
ATOM   1075  C2  U   A  34      -1.089 -66.575 -34.850  1.00  0.00           C
ATOM   1076  O2  U   A  34      -1.098 -65.440 -34.408  1.00  0.00           O
ATOM   1077  C3' U   A  34      -5.729 -66.229 -35.851  1.00  0.00           C
ATOM   1078  H3' U   A  34      -6.505 -66.418 -36.453  1.00  0.00           H
ATOM   1079  C2' U   A  34      -4.349 -66.485 -36.443  1.00  0.00           C
ATOM   1080 1H2' U   A  34      -4.280 -67.267 -37.062  1.00  0.00           H
ATOM   1081  O2' U   A  34      -3.931 -65.410 -37.262  1.00  0.00           O
ATOM   1082 2HO' U   A  34      -4.480 -65.394 -38.097  1.00  0.00           H
ATOM   1083  O3' U   A  34      -5.925 -64.836 -35.594  1.00  0.00           O
ATOM   1084  P   G   A  35      -7.105 -64.351 -34.612  1.00  0.00           P
ATOM   1085  O1P G   A  35      -8.181 -65.375 -34.650  1.00  0.00           O
ATOM   1086  O2P G   A  35      -7.426 -62.940 -34.946  1.00  0.00           O
ATOM   1087  O5' G   A  35      -6.437 -64.376 -33.165  1.00  0.00           O
ATOM   1088  C5' G   A  35      -5.065 -64.023 -32.981  1.00  0.00           C
ATOM   1089 1H5' G   A  35      -4.890 -63.180 -33.490  1.00  0.00           H
ATOM   1090 2H5' G   A  35      -4.502 -64.761 -33.353  1.00  0.00           H
ATOM   1091  C4' G   A  35      -4.769 -63.823 -31.513  1.00  0.00           C
ATOM   1092  H4' G   A  35      -5.477 -63.201 -31.180  1.00  0.00           H
ATOM   1093  O4' G   A  35      -4.799 -65.119 -30.851  1.00  0.00           O
ATOM   1094  C1' G   A  35      -3.700 -65.231 -29.963  1.00  0.00           C
ATOM   1095  H1' G   A  35      -4.004 -65.577 -29.075  1.00  0.00           H
ATOM   1096  N9  G   A  35      -2.778 -66.232 -30.492  1.00  0.00           N
ATOM   1097  C8  G   A  35      -2.835 -66.847 -31.719  1.00  0.00           C
ATOM   1098  H8  G   A  35      -3.552 -66.665 -32.392  1.00  0.00           H
ATOM   1099  N7  G   A  35      -1.861 -67.692 -31.918  1.00  0.00           N
ATOM   1100  C5  G   A  35      -1.117 -67.635 -30.747  1.00  0.00           C
ATOM   1101  C6  G   A  35       0.062 -68.330 -30.372  1.00  0.00           C
ATOM   1102  O6  G   A  35       0.708 -69.162 -31.019  1.00  0.00           O
ATOM   1103  N1  G   A  35       0.482 -67.972 -29.096  1.00  0.00           N
ATOM   1104  H1  G   A  35       1.308 -68.411 -28.742  1.00  0.00           H
ATOM   1105  C2  G   A  35      -0.149 -67.064 -28.285  1.00  0.00           C
ATOM   1106  N2  G   A  35       0.407 -66.855 -27.089  1.00  0.00           N
ATOM   1107  H21 G   A  35       1.237 -67.349 -26.830  1.00  0.00           H
ATOM   1108  H22 G   A  35      -0.007 -66.204 -26.452  1.00  0.00           H
ATOM   1109  N3  G   A  35      -1.245 -66.409 -28.620  1.00  0.00           N
ATOM   1110  C4  G   A  35      -1.672 -66.740 -29.857  1.00  0.00           C
ATOM   1111  C3' G   A  35      -3.389 -63.253 -31.203  1.00  0.00           C
ATOM   1112  H3' G   A  35      -2.689 -63.425 -31.896  1.00  0.00           H
ATOM   1113  C2' G   A  35      -3.083 -63.841 -29.831  1.00  0.00           C
ATOM   1114 1H2' G   A  35      -2.127 -63.784 -29.544  1.00  0.00           H
ATOM   1115  O2' G   A  35      -3.761 -63.135 -28.808  1.00  0.00           O
ATOM   1116 2HO' G   A  35      -3.364 -62.222 -28.713  1.00  0.00           H
ATOM   1117  O3' G   A  35      -3.401 -61.828 -31.191  1.00  0.00           O
ATOM   1118  P   A   A  36      -2.145 -61.013 -31.781  1.00  0.00           P
ATOM   1119  O1P A   A  36      -2.338 -59.585 -31.421  1.00  0.00           O
ATOM   1120  O2P A   A  36      -1.968 -61.392 -33.205  1.00  0.00           O
ATOM   1121  O5' A   A  36      -0.900 -61.566 -30.954  1.00  0.00           O
ATOM   1122  C5' A   A  36      -0.791 -61.332 -29.551  1.00  0.00           C
ATOM   1123 1H5' A   A  36      -1.676 -61.536 -29.133  1.00  0.00           H
ATOM   1124 2H5' A   A  36      -0.573 -60.366 -29.414  1.00  0.00           H
ATOM   1125  C4' A   A  36       0.289 -62.207 -28.955  1.00  0.00           C
ATOM   1126  H4' A   A  36       0.195 -62.065 -27.970  1.00  0.00           H
ATOM   1127  O4' A   A  36       0.090 -63.580 -29.365  1.00  0.00           O
ATOM   1128  C1' A   A  36       1.323 -64.267 -29.277  1.00  0.00           C
ATOM   1129  H1' A   A  36       1.294 -64.897 -28.501  1.00  0.00           H
ATOM   1130  N9  A   A  36       1.484 -65.095 -30.471  1.00  0.00           N
ATOM   1131  C8  A   A  36       0.707 -65.126 -31.603  1.00  0.00           C
ATOM   1132  H8  A   A  36      -0.099 -64.547 -31.729  1.00  0.00           H
ATOM   1133  N7  A   A  36       1.120 -65.985 -32.503  1.00  0.00           N
ATOM   1134  C5  A   A  36       2.244 -66.560 -31.925  1.00  0.00           C
ATOM   1135  C6  A   A  36       3.140 -67.549 -32.371  1.00  0.00           C
ATOM   1136  N6  A   A  36       3.040 -68.168 -33.547  1.00  0.00           N
ATOM   1137  H61 A   A  36       2.294 -67.937 -34.172  1.00  0.00           H
ATOM   1138  H62 A   A  36       3.711 -68.863 -33.805  1.00  0.00           H
ATOM   1139  N1  A   A  36       4.158 -67.889 -31.551  1.00  0.00           N
ATOM   1140  C2  A   A  36       4.258 -67.276 -30.365  1.00  0.00           C
ATOM   1141  H2  A   A  36       5.029 -67.565 -29.797  1.00  0.00           H
ATOM   1142  N3  A   A  36       3.479 -66.338 -29.834  1.00  0.00           N
ATOM   1143  C4  A   A  36       2.479 -66.020 -30.675  1.00  0.00           C
ATOM   1144  C3' A   A  36       1.708 -61.921 -29.418  1.00  0.00           C
ATOM   1145  H3' A   A  36       1.789 -61.611 -30.365  1.00  0.00           H
ATOM   1146  C2' A   A  36       2.436 -63.227 -29.102  1.00  0.00           C
ATOM   1147 1H2' A   A  36       3.282 -63.370 -29.616  1.00  0.00           H
ATOM   1148  O2' A   A  36       2.865 -63.255 -27.754  1.00  0.00           O
ATOM   1149 2HO' A   A  36       3.592 -62.582 -27.622  1.00  0.00           H
ATOM   1150  O3' A   A  36       2.273 -60.810 -28.727  1.00  0.00           O
ATOM   1151  P   U   A  37       3.287 -59.824 -29.493  1.00  0.00           P
ATOM   1152  O1P U   A  37       4.099 -59.129 -28.462  1.00  0.00           O
ATOM   1153  O2P U   A  37       2.506 -59.026 -30.472  1.00  0.00           O
ATOM   1154  O5' U   A  37       4.244 -60.804 -30.308  1.00  0.00           O
ATOM   1155  C5' U   A  37       5.203 -61.624 -29.639  1.00  0.00           C
ATOM   1156 1H5' U   A  37       4.747 -62.071 -28.869  1.00  0.00           H
ATOM   1157 2H5' U   A  37       5.933 -61.033 -29.297  1.00  0.00           H
ATOM   1158  C4' U   A  37       5.761 -62.655 -30.593  1.00  0.00           C
ATOM   1159  H4' U   A  37       6.475 -63.129 -30.078  1.00  0.00           H
ATOM   1160  O4' U   A  37       4.686 -63.541 -31.016  1.00  0.00           O
ATOM   1161  C1' U   A  37       4.794 -63.797 -32.406  1.00  0.00           C
ATOM   1162  H1' U   A  37       4.720 -64.778 -32.587  1.00  0.00           H
ATOM   1163  N1  U   A  37       3.652 -63.165 -33.083  1.00  0.00           N
ATOM   1164  C6  U   A  37       3.100 -61.998 -32.605  1.00  0.00           C
ATOM   1165  H6  U   A  37       3.490 -61.582 -31.783  1.00  0.00           H
ATOM   1166  C5  U   A  37       2.064 -61.401 -33.198  1.00  0.00           C
ATOM   1167  H5  U   A  37       1.691 -60.554 -32.819  1.00  0.00           H
ATOM   1168  C4  U   A  37       1.488 -61.971 -34.373  1.00  0.00           C
ATOM   1169  O4  U   A  37       0.547 -61.507 -35.016  1.00  0.00           O
ATOM   1170  N3  U   A  37       2.085 -63.136 -34.796  1.00  0.00           N
ATOM   1171  H3  U   A  37       1.702 -63.560 -35.616  1.00  0.00           H
ATOM   1172  C2  U   A  37       3.148 -63.779 -34.216  1.00  0.00           C
ATOM   1173  O2  U   A  37       3.609 -64.812 -34.673  1.00  0.00           O
ATOM   1174  C3' U   A  37       6.335 -62.097 -31.888  1.00  0.00           C
ATOM   1175  H3' U   A  37       5.943 -61.231 -32.198  1.00  0.00           H
ATOM   1176  C2' U   A  37       6.151 -63.258 -32.856  1.00  0.00           C
ATOM   1177 1H2' U   A  37       6.268 -63.031 -33.823  1.00  0.00           H
ATOM   1178  O2' U   A  37       7.128 -64.261 -32.651  1.00  0.00           O
ATOM   1179 2HO' U   A  37       8.022 -63.920 -32.942  1.00  0.00           H
ATOM   1180  O3' U   A  37       7.700 -61.719 -31.735  1.00  0.00           O
ATOM   1181  P   U   A  38       8.274 -60.447 -32.536  1.00  0.00           P
ATOM   1182  O1P U   A  38       9.500 -59.996 -31.831  1.00  0.00           O
ATOM   1183  O2P U   A  38       7.166 -59.485 -32.766  1.00  0.00           O
ATOM   1184  O5' U   A  38       8.707 -61.047 -33.946  1.00  0.00           O
ATOM   1185  C5' U   A  38       9.672 -62.094 -34.033  1.00  0.00           C
ATOM   1186 1H5' U   A  38       9.443 -62.786 -33.348  1.00  0.00           H
ATOM   1187 2H5' U   A  38      10.571 -61.706 -33.828  1.00  0.00           H
ATOM   1188  C4' U   A  38       9.660 -62.698 -35.417  1.00  0.00           C
ATOM   1189  H4' U   A  38      10.469 -63.285 -35.449  1.00  0.00           H
ATOM   1190  O4' U   A  38       8.420 -63.427 -35.606  1.00  0.00           O
ATOM   1191  C1' U   A  38       8.003 -63.317 -36.955  1.00  0.00           C
ATOM   1192  H1' U   A  38       7.923 -64.228 -37.359  1.00  0.00           H
ATOM   1193  N1  U   A  38       6.655 -62.731 -36.977  1.00  0.00           N
ATOM   1194  C6  U   A  38       6.287 -61.745 -36.088  1.00  0.00           C
ATOM   1195  H6  U   A  38       6.958 -61.423 -35.420  1.00  0.00           H
ATOM   1196  C5  U   A  38       5.065 -61.203 -36.087  1.00  0.00           C
ATOM   1197  H5  U   A  38       4.835 -60.489 -35.425  1.00  0.00           H
ATOM   1198  C4  U   A  38       4.088 -61.644 -37.032  1.00  0.00           C
ATOM   1199  O4  U   A  38       2.933 -61.229 -37.128  1.00  0.00           O
ATOM   1200  N3  U   A  38       4.523 -62.627 -37.889  1.00  0.00           N
ATOM   1201  H3  U   A  38       3.861 -62.955 -38.563  1.00  0.00           H
ATOM   1202  C2  U   A  38       5.764 -63.206 -37.921  1.00  0.00           C
ATOM   1203  O2  U   A  38       6.051 -64.073 -38.726  1.00  0.00           O
ATOM   1204  C3' U   A  38       9.685 -61.700 -36.564  1.00  0.00           C
ATOM   1205  H3' U   A  38       9.254 -60.817 -36.377  1.00  0.00           H
ATOM   1206  C2' U   A  38       9.049 -62.488 -37.704  1.00  0.00           C
ATOM   1207 1H2' U   A  38       8.736 -61.937 -38.478  1.00  0.00           H
ATOM   1208  O2' U   A  38       9.984 -63.370 -38.297  1.00  0.00           O
ATOM   1209 2HO' U   A  38      10.674 -62.841 -38.791  1.00  0.00           H
ATOM   1210  O3' U   A  38      11.015 -61.284 -36.862  1.00  0.00           O
ATOM   1211  P   U   A  39      11.271 -59.843 -37.529  1.00  0.00           P
ATOM   1212  O1P U   A  39      12.740 -59.626 -37.566  1.00  0.00           O
ATOM   1213  O2P U   A  39      10.400 -58.849 -36.853  1.00  0.00           O
ATOM   1214  O5' U   A  39      10.754 -60.017 -39.026  1.00  0.00           O
ATOM   1215  C5' U   A  39      11.434 -60.869 -39.947  1.00  0.00           C
ATOM   1216 1H5' U   A  39      11.254 -61.817 -39.685  1.00  0.00           H
ATOM   1217 2H5' U   A  39      12.414 -60.684 -39.877  1.00  0.00           H
ATOM   1218  C4' U   A  39      10.947 -60.609 -41.353  1.00  0.00           C
ATOM   1219  H4' U   A  39      11.655 -60.973 -41.958  1.00  0.00           H
ATOM   1220  O4' U   A  39       9.667 -61.272 -41.529  1.00  0.00           O
ATOM   1221  C1' U   A  39       8.784 -60.430 -42.247  1.00  0.00           C
ATOM   1222  H1' U   A  39       8.393 -60.925 -43.023  1.00  0.00           H
ATOM   1223  N1  U   A  39       7.662 -60.083 -41.362  1.00  0.00           N
ATOM   1224  C6  U   A  39       7.874 -59.698 -40.058  1.00  0.00           C
ATOM   1225  H6  U   A  39       8.812 -59.654 -39.715  1.00  0.00           H
ATOM   1226  C5  U   A  39       6.870 -59.381 -39.234  1.00  0.00           C
ATOM   1227  H5  U   A  39       7.064 -59.104 -38.293  1.00  0.00           H
ATOM   1228  C4  U   A  39       5.520 -59.438 -39.699  1.00  0.00           C
ATOM   1229  O4  U   A  39       4.515 -59.175 -39.038  1.00  0.00           O
ATOM   1230  N3  U   A  39       5.382 -59.830 -41.009  1.00  0.00           N
ATOM   1231  H3  U   A  39       4.448 -59.880 -41.363  1.00  0.00           H
ATOM   1232  C2  U   A  39       6.384 -60.160 -41.884  1.00  0.00           C
ATOM   1233  O2  U   A  39       6.154 -60.493 -43.032  1.00  0.00           O
ATOM   1234  C3' U   A  39      10.689 -59.146 -41.686  1.00  0.00           C
ATOM   1235  H3' U   A  39      10.472 -58.557 -40.908  1.00  0.00           H
ATOM   1236  C2' U   A  39       9.585 -59.224 -42.736  1.00  0.00           C
ATOM   1237 1H2' U   A  39       9.088 -58.370 -42.891  1.00  0.00           H
ATOM   1238  O2' U   A  39      10.113 -59.522 -44.016  1.00  0.00           O
ATOM   1239 2HO' U   A  39      10.641 -58.741 -44.349  1.00  0.00           H
ATOM   1240  O3' U   A  39      11.871 -58.519 -42.176  1.00  0.00           O
ATOM   1241  P   A   A  40      11.899 -56.927 -42.399  1.00  0.00           P
ATOM   1242  O1P A   A  40      13.300 -56.480 -42.196  1.00  0.00           O
ATOM   1243  O2P A   A  40      10.810 -56.314 -41.596  1.00  0.00           O
ATOM   1244  O5' A   A  40      11.547 -56.751 -43.943  1.00  0.00           O
ATOM   1245  C5' A   A  40      11.157 -55.483 -44.470  1.00  0.00           C
ATOM   1246 1H5' A   A  40      11.939 -55.096 -44.959  1.00  0.00           H
ATOM   1247 2H5' A   A  40      10.915 -54.889 -43.703  1.00  0.00           H
ATOM   1248  C4' A   A  40       9.979 -55.647 -45.403  1.00  0.00           C
ATOM   1249  H4' A   A  40      10.378 -55.917 -46.279  1.00  0.00           H
ATOM   1250  O4' A   A  40       9.076 -56.646 -44.859  1.00  0.00           O
ATOM   1251  C1' A   A  40       7.735 -56.278 -45.136  1.00  0.00           C
ATOM   1252  H1' A   A  40       7.271 -57.018 -45.622  1.00  0.00           H
ATOM   1253  N9  A   A  40       7.030 -56.117 -43.866  1.00  0.00           N
ATOM   1254  C8  A   A  40       7.571 -55.981 -42.611  1.00  0.00           C
ATOM   1255  H8  A   A  40       8.556 -55.980 -42.438  1.00  0.00           H
ATOM   1256  N7  A   A  40       6.677 -55.853 -41.661  1.00  0.00           N
ATOM   1257  C5  A   A  40       5.465 -55.908 -42.336  1.00  0.00           C
ATOM   1258  C6  A   A  40       4.133 -55.830 -41.896  1.00  0.00           C
ATOM   1259  N6  A   A  40       3.785 -55.670 -40.620  1.00  0.00           N
ATOM   1260  H61 A   A  40       4.490 -55.598 -39.915  1.00  0.00           H
ATOM   1261  H62 A   A  40       2.819 -55.621 -40.368  1.00  0.00           H
ATOM   1262  N1  A   A  40       3.157 -55.922 -42.825  1.00  0.00           N
ATOM   1263  C2  A   A  40       3.508 -56.077 -44.108  1.00  0.00           C
ATOM   1264  H2  A   A  40       2.748 -56.138 -44.755  1.00  0.00           H
ATOM   1265  N3  A   A  40       4.723 -56.161 -44.645  1.00  0.00           N
ATOM   1266  C4  A   A  40       5.668 -56.070 -43.694  1.00  0.00           C
ATOM   1267  C3' A   A  40       9.110 -54.410 -45.575  1.00  0.00           C
ATOM   1268  H3' A   A  40       9.075 -53.797 -44.786  1.00  0.00           H
ATOM   1269  C2' A   A  40       7.767 -55.005 -45.983  1.00  0.00           C
ATOM   1270 1H2' A   A  40       6.987 -54.383 -45.916  1.00  0.00           H
ATOM   1271  O2' A   A  40       7.763 -55.368 -47.351  1.00  0.00           O
ATOM   1272 2HO' A   A  40       7.784 -54.542 -47.915  1.00  0.00           H
ATOM   1273  O3' A   A  40       9.638 -53.532 -46.567  1.00  0.00           O
ATOM   1274  P   A   A  41       9.895 -51.982 -46.216  1.00  0.00           P
ATOM   1275  O1P A   A  41      11.243 -51.641 -46.737  1.00  0.00           O
ATOM   1276  O2P A   A  41       9.585 -51.748 -44.781  1.00  0.00           O
ATOM   1277  O5' A   A  41       8.821 -51.206 -47.102  1.00  0.00           O
ATOM   1278  C5' A   A  41       8.008 -50.174 -46.544  1.00  0.00           C
ATOM   1279 1H5' A   A  41       8.316 -49.299 -46.917  1.00  0.00           H
ATOM   1280 2H5' A   A  41       8.137 -50.178 -45.552  1.00  0.00           H
ATOM   1281  C4' A   A  41       6.557 -50.412 -46.888  1.00  0.00           C
ATOM   1282  H4' A   A  41       6.509 -50.335 -47.884  1.00  0.00           H
ATOM   1283  O4' A   A  41       6.163 -51.725 -46.402  1.00  0.00           O
ATOM   1284  C1' A   A  41       4.854 -51.664 -45.865  1.00  0.00           C
ATOM   1285  H1' A   A  41       4.283 -52.383 -46.261  1.00  0.00           H
ATOM   1286  N9  A   A  41       4.932 -51.947 -44.432  1.00  0.00           N
ATOM   1287  C8  A   A  41       6.050 -52.244 -43.691  1.00  0.00           C
ATOM   1288  H8  A   A  41       6.968 -52.299 -44.085  1.00  0.00           H
ATOM   1289  N7  A   A  41       5.802 -52.448 -42.420  1.00  0.00           N
ATOM   1290  C5  A   A  41       4.429 -52.274 -42.316  1.00  0.00           C
ATOM   1291  C6  A   A  41       3.545 -52.353 -41.226  1.00  0.00           C
ATOM   1292  N6  A   A  41       3.927 -52.638 -39.980  1.00  0.00           N
ATOM   1293  H61 A   A  41       4.892 -52.810 -39.780  1.00  0.00           H
ATOM   1294  H62 A   A  41       3.249 -52.680 -39.246  1.00  0.00           H
ATOM   1295  N1  A   A  41       2.235 -52.126 -41.462  1.00  0.00           N
ATOM   1296  C2  A   A  41       1.849 -51.837 -42.712  1.00  0.00           C
ATOM   1297  H2  A   A  41       0.869 -51.677 -42.832  1.00  0.00           H
ATOM   1298  N3  A   A  41       2.585 -51.733 -43.817  1.00  0.00           N
ATOM   1299  C4  A   A  41       3.880 -51.966 -43.547  1.00  0.00           C
ATOM   1300  C3' A   A  41       5.571 -49.452 -46.238  1.00  0.00           C
ATOM   1301  H3' A   A  41       5.854 -49.070 -45.359  1.00  0.00           H
ATOM   1302  C2' A   A  41       4.293 -50.279 -46.188  1.00  0.00           C
ATOM   1303 1H2' A   A  41       3.572 -49.918 -45.596  1.00  0.00           H
ATOM   1304  O2' A   A  41       3.663 -50.327 -47.454  1.00  0.00           O
ATOM   1305 2HO' A   A  41       3.292 -49.425 -47.676  1.00  0.00           H
ATOM   1306  O3' A   A  41       5.422 -48.260 -47.006  1.00  0.00           O
ATOM   1307  P   C   A  42       5.762 -46.830 -46.348  1.00  0.00           P
ATOM   1308  O1P C   A  42       6.447 -46.022 -47.388  1.00  0.00           O
ATOM   1309  O2P C   A  42       6.419 -47.040 -45.032  1.00  0.00           O
ATOM   1310  O5' C   A  42       4.331 -46.180 -46.084  1.00  0.00           O
ATOM   1311  C5' C   A  42       3.204 -46.531 -46.884  1.00  0.00           C
ATOM   1312 1H5' C   A  42       3.348 -47.457 -47.234  1.00  0.00           H
ATOM   1313 2H5' C   A  42       3.155 -45.889 -47.650  1.00  0.00           H
ATOM   1314  C4' C   A  42       1.939 -46.468 -46.060  1.00  0.00           C
ATOM   1315  H4' C   A  42       1.215 -46.259 -46.717  1.00  0.00           H
ATOM   1316  O4' C   A  42       1.752 -47.741 -45.382  1.00  0.00           O
ATOM   1317  C1' C   A  42       1.210 -47.518 -44.090  1.00  0.00           C
ATOM   1318  H1' C   A  42       0.374 -48.055 -43.972  1.00  0.00           H
ATOM   1319  N1  C   A  42       2.170 -48.014 -43.090  1.00  0.00           N
ATOM   1320  C6  C   A  42       3.480 -48.226 -43.418  1.00  0.00           C
ATOM   1321  H6  C   A  42       3.790 -48.037 -44.350  1.00  0.00           H
ATOM   1322  C5  C   A  42       4.355 -48.682 -42.513  1.00  0.00           C
ATOM   1323  H5  C   A  42       5.313 -48.840 -42.751  1.00  0.00           H
ATOM   1324  C4  C   A  42       3.867 -48.933 -41.198  1.00  0.00           C
ATOM   1325  N4  C   A  42       4.690 -49.389 -40.255  1.00  0.00           N
ATOM   1326  H41 C   A  42       5.652 -49.556 -40.469  1.00  0.00           H
ATOM   1327  H42 C   A  42       4.345 -49.564 -39.333  1.00  0.00           H
ATOM   1328  N3  C   A  42       2.592 -48.726 -40.866  1.00  0.00           N
ATOM   1329  C2  C   A  42       1.720 -48.267 -41.790  1.00  0.00           C
ATOM   1330  O2  C   A  42       0.529 -48.061 -41.515  1.00  0.00           O
ATOM   1331  C3' C   A  42       1.940 -45.443 -44.935  1.00  0.00           C
ATOM   1332  H3' C   A  42       2.833 -45.245 -44.532  1.00  0.00           H
ATOM   1333  C2' C   A  42       0.916 -46.023 -43.968  1.00  0.00           C
ATOM   1334 1H2' C   A  42       0.919 -45.619 -43.053  1.00  0.00           H
ATOM   1335  O2' C   A  42      -0.407 -45.786 -44.413  1.00  0.00           O
ATOM   1336 2HO' C   A  42      -0.614 -44.810 -44.339  1.00  0.00           H
ATOM   1337  O3' C   A  42       1.579 -44.146 -45.403  1.00  0.00           O
ATOM   1338  P   A   A  43       2.233 -42.839 -44.728  1.00  0.00           P
ATOM   1339  O1P A   A  43       2.192 -41.758 -45.745  1.00  0.00           O
ATOM   1340  O2P A   A  43       3.531 -43.212 -44.108  1.00  0.00           O
ATOM   1341  O5' A   A  43       1.220 -42.460 -43.558  1.00  0.00           O
ATOM   1342  C5' A   A  43      -0.179 -42.326 -43.810  1.00  0.00           C
ATOM   1343 1H5' A   A  43      -0.488 -43.148 -44.288  1.00  0.00           H
ATOM   1344 2H5' A   A  43      -0.313 -41.528 -44.398  1.00  0.00           H
ATOM   1345  C4' A   A  43      -0.932 -42.157 -42.509  1.00  0.00           C
ATOM   1346  H4' A   A  43      -1.835 -41.818 -42.772  1.00  0.00           H
ATOM   1347  O4' A   A  43      -0.979 -43.441 -41.828  1.00  0.00           O
ATOM   1348  C1' A   A  43      -0.779 -43.254 -40.439  1.00  0.00           C
ATOM   1349  H1' A   A  43      -1.495 -43.725 -39.923  1.00  0.00           H
ATOM   1350  N9  A   A  43       0.484 -43.890 -40.065  1.00  0.00           N
ATOM   1351  C8  A   A  43       1.584 -44.104 -40.859  1.00  0.00           C
ATOM   1352  H8  A   A  43       1.625 -43.832 -41.820  1.00  0.00           H
ATOM   1353  N7  A   A  43       2.575 -44.697 -40.241  1.00  0.00           N
ATOM   1354  C5  A   A  43       2.097 -44.887 -38.951  1.00  0.00           C
ATOM   1355  C6  A   A  43       2.670 -45.464 -37.806  1.00  0.00           C
ATOM   1356  N6  A   A  43       3.900 -45.973 -37.772  1.00  0.00           N
ATOM   1357  H61 A   A  43       4.471 -45.957 -38.593  1.00  0.00           H
ATOM   1358  H62 A   A  43       4.253 -46.371 -36.925  1.00  0.00           H
ATOM   1359  N1  A   A  43       1.925 -45.500 -36.680  1.00  0.00           N
ATOM   1360  C2  A   A  43       0.690 -44.982 -36.712  1.00  0.00           C
ATOM   1361  H2  A   A  43       0.182 -45.031 -35.852  1.00  0.00           H
ATOM   1362  N3  A   A  43       0.043 -44.411 -37.726  1.00  0.00           N
ATOM   1363  C4  A   A  43       0.810 -44.396 -38.830  1.00  0.00           C
ATOM   1364  C3' A   A  43      -0.304 -41.204 -41.500  1.00  0.00           C
ATOM   1365  H3' A   A  43       0.689 -41.105 -41.556  1.00  0.00           H
ATOM   1366  C2' A   A  43      -0.808 -41.751 -40.170  1.00  0.00           C
ATOM   1367 1H2' A   A  43      -0.327 -41.414 -39.361  1.00  0.00           H
ATOM   1368  O2' A   A  43      -2.146 -41.359 -39.924  1.00  0.00           O
ATOM   1369 2HO' A   A  43      -2.178 -40.375 -39.746  1.00  0.00           H
ATOM   1370  O3' A   A  43      -0.713 -39.858 -41.734  1.00  0.00           O
ATOM   1371  P   U   A  44      -0.369 -38.714 -40.655  1.00  0.00           P
ATOM   1372  O1P U   A  44      -0.039 -37.482 -41.415  1.00  0.00           O
ATOM   1373  O2P U   A  44       0.608 -39.254 -39.676  1.00  0.00           O
ATOM   1374  O5' U   A  44      -1.753 -38.476 -39.901  1.00  0.00           O
ATOM   1375  C5' U   A  44      -2.906 -38.031 -40.613  1.00  0.00           C
ATOM   1376 1H5' U   A  44      -3.062 -38.660 -41.374  1.00  0.00           H
ATOM   1377 2H5' U   A  44      -2.716 -37.116 -40.970  1.00  0.00           H
ATOM   1378  C4' U   A  44      -4.108 -38.001 -39.699  1.00  0.00           C
ATOM   1379  H4' U   A  44      -4.181 -38.921 -39.314  1.00  0.00           H
ATOM   1380  O4' U   A  44      -3.889 -36.983 -38.676  1.00  0.00           O
ATOM   1381  C1' U   A  44      -4.970 -36.077 -38.686  1.00  0.00           C
ATOM   1382  H1' U   A  44      -5.675 -36.331 -38.024  1.00  0.00           H
ATOM   1383  N1  U   A  44      -4.494 -34.762 -38.232  1.00  0.00           N
ATOM   1384  C6  U   A  44      -3.574 -34.039 -38.956  1.00  0.00           C
ATOM   1385  H6  U   A  44      -3.216 -34.426 -39.806  1.00  0.00           H
ATOM   1386  C5  U   A  44      -3.142 -32.837 -38.563  1.00  0.00           C
ATOM   1387  H5  U   A  44      -2.473 -32.341 -39.117  1.00  0.00           H
ATOM   1388  C4  U   A  44      -3.635 -32.259 -37.351  1.00  0.00           C
ATOM   1389  O4  U   A  44      -3.319 -31.162 -36.892  1.00  0.00           O
ATOM   1390  N3  U   A  44      -4.546 -33.037 -36.676  1.00  0.00           N
ATOM   1391  H3  U   A  44      -4.908 -32.661 -35.823  1.00  0.00           H
ATOM   1392  C2  U   A  44      -5.012 -34.272 -37.046  1.00  0.00           C
ATOM   1393  O2  U   A  44      -5.820 -34.887 -36.372  1.00  0.00           O
ATOM   1394  C3' U   A  44      -5.419 -37.612 -40.384  1.00  0.00           C
ATOM   1395  H3' U   A  44      -5.485 -37.882 -41.345  1.00  0.00           H
ATOM   1396  C2' U   A  44      -5.502 -36.117 -40.113  1.00  0.00           C
ATOM   1397 1H2' U   A  44      -5.072 -35.524 -40.794  1.00  0.00           H
ATOM   1398  O2' U   A  44      -6.842 -35.662 -40.120  1.00  0.00           O
ATOM   1399 2HO' U   A  44      -7.197 -35.686 -41.054  1.00  0.00           H
ATOM   1400  O3' U   A  44      -6.544 -38.294 -39.832  1.00  0.00           O
ATOM   1401  P   U   A  45      -6.861 -39.812 -40.263  1.00  0.00           P
ATOM   1402  O1P U   A  45      -6.174 -40.076 -41.554  1.00  0.00           O
ATOM   1403  O2P U   A  45      -8.326 -40.026 -40.155  1.00  0.00           O
ATOM   1404  O5' U   A  45      -6.151 -40.682 -39.133  1.00  0.00           O
ATOM   1405  C5' U   A  45      -6.291 -40.349 -37.752  1.00  0.00           C
ATOM   1406 1H5' U   A  45      -6.658 -39.421 -37.691  1.00  0.00           H
ATOM   1407 2H5' U   A  45      -5.384 -40.377 -37.332  1.00  0.00           H
ATOM   1408  C4' U   A  45      -7.219 -41.330 -37.073  1.00  0.00           C
ATOM   1409  H4' U   A  45      -7.984 -41.461 -37.703  1.00  0.00           H
ATOM   1410  O4' U   A  45      -6.483 -42.560 -36.825  1.00  0.00           O
ATOM   1411  C1' U   A  45      -6.466 -42.837 -35.441  1.00  0.00           C
ATOM   1412  H1' U   A  45      -7.146 -43.531 -35.206  1.00  0.00           H
ATOM   1413  N1  U   A  45      -5.162 -43.427 -35.104  1.00  0.00           N
ATOM   1414  C6  U   A  45      -3.987 -42.859 -35.540  1.00  0.00           C
ATOM   1415  H6  U   A  45      -4.030 -42.026 -36.091  1.00  0.00           H
ATOM   1416  C5  U   A  45      -2.791 -43.381 -35.253  1.00  0.00           C
ATOM   1417  H5  U   A  45      -1.959 -42.939 -35.588  1.00  0.00           H
ATOM   1418  C4  U   A  45      -2.700 -44.571 -34.467  1.00  0.00           C
ATOM   1419  O4  U   A  45      -1.662 -45.145 -34.141  1.00  0.00           O
ATOM   1420  N3  U   A  45      -3.912 -45.085 -34.063  1.00  0.00           N
ATOM   1421  H3  U   A  45      -3.881 -45.919 -33.512  1.00  0.00           H
ATOM   1422  C2  U   A  45      -5.156 -44.577 -34.335  1.00  0.00           C
ATOM   1423  O2  U   A  45      -6.173 -45.106 -33.927  1.00  0.00           O
ATOM   1424  C3' U   A  45      -7.753 -40.887 -35.712  1.00  0.00           C
ATOM   1425  H3' U   A  45      -7.872 -39.901 -35.598  1.00  0.00           H
ATOM   1426  C2' U   A  45      -6.767 -41.518 -34.735  1.00  0.00           C
ATOM   1427 1H2' U   A  45      -5.993 -40.941 -34.473  1.00  0.00           H
ATOM   1428  O2' U   A  45      -7.381 -41.798 -33.491  1.00  0.00           O
ATOM   1429 2HO' U   A  45      -7.583 -40.940 -33.019  1.00  0.00           H
ATOM   1430  O3' U   A  45      -9.087 -41.349 -35.505  1.00  0.00           O
ATOM   1431  P   G   A  46     -10.175 -40.377 -34.827  1.00  0.00           P
ATOM   1432  O1P G   A  46     -10.695 -39.490 -35.897  1.00  0.00           O
ATOM   1433  O2P G   A  46      -9.571 -39.780 -33.611  1.00  0.00           O
ATOM   1434  O5' G   A  46     -11.340 -41.362 -34.363  1.00  0.00           O
ATOM   1435  C5' G   A  46     -12.614 -41.366 -35.011  1.00  0.00           C
ATOM   1436 1H5' G   A  46     -12.670 -42.186 -35.581  1.00  0.00           H
ATOM   1437 2H5' G   A  46     -12.670 -40.553 -35.590  1.00  0.00           H
ATOM   1438  C4' G   A  46     -13.724 -41.360 -33.983  1.00  0.00           C
ATOM   1439  H4' G   A  46     -14.121 -40.444 -34.031  1.00  0.00           H
ATOM   1440  O4' G   A  46     -14.673 -42.410 -34.316  1.00  0.00           O
ATOM   1441  C1' G   A  46     -14.579 -43.462 -33.372  1.00  0.00           C
ATOM   1442  H1' G   A  46     -15.407 -43.510 -32.813  1.00  0.00           H
ATOM   1443  N9  G   A  46     -14.517 -44.723 -34.103  1.00  0.00           N
ATOM   1444  C8  G   A  46     -13.480 -45.181 -34.878  1.00  0.00           C
ATOM   1445  H8  G   A  46     -12.631 -44.671 -35.018  1.00  0.00           H
ATOM   1446  N7  G   A  46     -13.712 -46.348 -35.413  1.00  0.00           N
ATOM   1447  C5  G   A  46     -14.981 -46.684 -34.962  1.00  0.00           C
ATOM   1448  C6  G   A  46     -15.769 -47.838 -35.208  1.00  0.00           C
ATOM   1449  O6  G   A  46     -15.495 -48.829 -35.895  1.00  0.00           O
ATOM   1450  N1  G   A  46     -16.994 -47.769 -34.555  1.00  0.00           N
ATOM   1451  H1  G   A  46     -17.621 -48.539 -34.669  1.00  0.00           H
ATOM   1452  C2  G   A  46     -17.409 -46.726 -33.767  1.00  0.00           C
ATOM   1453  N2  G   A  46     -18.624 -46.844 -33.225  1.00  0.00           N
ATOM   1454  H21 G   A  46     -19.174 -47.660 -33.404  1.00  0.00           H
ATOM   1455  H22 G   A  46     -18.984 -46.117 -32.640  1.00  0.00           H
ATOM   1456  N3  G   A  46     -16.687 -45.646 -33.527  1.00  0.00           N
ATOM   1457  C4  G   A  46     -15.492 -45.691 -34.152  1.00  0.00           C
ATOM   1458  C3' G   A  46     -13.296 -41.663 -32.551  1.00  0.00           C
ATOM   1459  H3' G   A  46     -12.421 -41.266 -32.273  1.00  0.00           H
ATOM   1460  C2' G   A  46     -13.352 -43.184 -32.503  1.00  0.00           C
ATOM   1461 1H2' G   A  46     -12.502 -43.653 -32.741  1.00  0.00           H
ATOM   1462  O2' G   A  46     -13.605 -43.641 -31.187  1.00  0.00           O
ATOM   1463 2HO' G   A  46     -12.806 -43.462 -30.613  1.00  0.00           H
ATOM   1464  O3' G   A  46     -14.173 -41.062 -31.600  1.00  0.00           O
ATOM   1465  P   U   A  47     -14.050 -39.491 -31.275  1.00  0.00           P
ATOM   1466  O1P U   A  47     -15.431 -38.962 -31.150  1.00  0.00           O
ATOM   1467  O2P U   A  47     -13.112 -38.872 -32.246  1.00  0.00           O
ATOM   1468  O5' U   A  47     -13.371 -39.450 -29.834  1.00  0.00           O
ATOM   1469  C5' U   A  47     -13.449 -38.283 -29.014  1.00  0.00           C
ATOM   1470 1H5' U   A  47     -14.172 -38.425 -28.338  1.00  0.00           H
ATOM   1471 2H5' U   A  47     -13.686 -37.507 -29.598  1.00  0.00           H
ATOM   1472  C4' U   A  47     -12.125 -38.043 -28.328  1.00  0.00           C
ATOM   1473  H4' U   A  47     -11.623 -38.900 -28.442  1.00  0.00           H
ATOM   1474  O4' U   A  47     -11.473 -36.904 -28.945  1.00  0.00           O
ATOM   1475  C1' U   A  47     -10.710 -36.210 -27.975  1.00  0.00           C
ATOM   1476  H1' U   A  47      -9.747 -36.196 -28.246  1.00  0.00           H
ATOM   1477  N1  U   A  47     -11.155 -34.809 -27.953  1.00  0.00           N
ATOM   1478  C6  U   A  47     -12.494 -34.481 -27.959  1.00  0.00           C
ATOM   1479  H6  U   A  47     -13.171 -35.217 -27.981  1.00  0.00           H
ATOM   1480  C5  U   A  47     -12.919 -33.213 -27.936  1.00  0.00           C
ATOM   1481  H5  U   A  47     -13.899 -33.014 -27.941  1.00  0.00           H
ATOM   1482  C4  U   A  47     -11.973 -32.142 -27.904  1.00  0.00           C
ATOM   1483  O4  U   A  47     -12.238 -30.941 -27.892  1.00  0.00           O
ATOM   1484  N3  U   A  47     -10.657 -32.541 -27.901  1.00  0.00           N
ATOM   1485  H3  U   A  47      -9.971 -31.813 -27.879  1.00  0.00           H
ATOM   1486  C2  U   A  47     -10.182 -33.827 -27.925  1.00  0.00           C
ATOM   1487  O2  U   A  47      -8.991 -34.075 -27.925  1.00  0.00           O
ATOM   1488  C3' U   A  47     -12.199 -37.667 -26.855  1.00  0.00           C
ATOM   1489  H3' U   A  47     -13.013 -37.155 -26.580  1.00  0.00           H
ATOM   1490  C2' U   A  47     -10.878 -36.937 -26.640  1.00  0.00           C
ATOM   1491 1H2' U   A  47     -10.831 -36.393 -25.802  1.00  0.00           H
ATOM   1492  O2' U   A  47      -9.804 -37.848 -26.497  1.00  0.00           O
ATOM   1493 2HO' U   A  47      -9.894 -38.336 -25.629  1.00  0.00           H
ATOM   1494  O3' U   A  47     -12.329 -38.817 -26.024  1.00  0.00           O
ATOM   1495  P   C   A  48     -12.667 -38.641 -24.461  1.00  0.00           P
ATOM   1496  O1P C   A  48     -12.237 -37.277 -24.057  1.00  0.00           O
ATOM   1497  O2P C   A  48     -12.143 -39.821 -23.728  1.00  0.00           O
ATOM   1498  O5' C   A  48     -14.260 -38.680 -24.407  1.00  0.00           O
ATOM   1499  C5' C   A  48     -14.946 -39.367 -23.361  1.00  0.00           C
ATOM   1500 1H5' C   A  48     -15.883 -39.020 -23.323  1.00  0.00           H
ATOM   1501 2H5' C   A  48     -14.481 -39.166 -22.499  1.00  0.00           H
ATOM   1502  C4' C   A  48     -14.944 -40.854 -23.628  1.00  0.00           C
ATOM   1503  H4' C   A  48     -14.231 -40.981 -24.317  1.00  0.00           H
ATOM   1504  O4' C   A  48     -14.686 -41.563 -22.395  1.00  0.00           O
ATOM   1505  C1' C   A  48     -15.232 -42.864 -22.487  1.00  0.00           C
ATOM   1506  H1' C   A  48     -14.490 -43.530 -22.566  1.00  0.00           H
ATOM   1507  N1  C   A  48     -15.932 -43.164 -21.226  1.00  0.00           N
ATOM   1508  C6  C   A  48     -15.515 -44.193 -20.429  1.00  0.00           C
ATOM   1509  H6  C   A  48     -14.728 -44.743 -20.708  1.00  0.00           H
ATOM   1510  C5  C   A  48     -16.142 -44.478 -19.281  1.00  0.00           C
ATOM   1511  H5  C   A  48     -15.839 -45.231 -18.697  1.00  0.00           H
ATOM   1512  C4  C   A  48     -17.258 -43.667 -18.924  1.00  0.00           C
ATOM   1513  N4  C   A  48     -17.924 -43.904 -17.794  1.00  0.00           N
ATOM   1514  H41 C   A  48     -17.641 -44.652 -17.194  1.00  0.00           H
ATOM   1515  H42 C   A  48     -18.707 -43.333 -17.546  1.00  0.00           H
ATOM   1516  N3  C   A  48     -17.674 -42.660 -19.691  1.00  0.00           N
ATOM   1517  C2  C   A  48     -17.033 -42.383 -20.849  1.00  0.00           C
ATOM   1518  O2  C   A  48     -17.395 -41.456 -21.587  1.00  0.00           O
ATOM   1519  C3' C   A  48     -16.264 -41.443 -24.100  1.00  0.00           C
ATOM   1520  H3' C   A  48     -17.085 -40.998 -23.741  1.00  0.00           H
ATOM   1521  C2' C   A  48     -16.131 -42.920 -23.728  1.00  0.00           C
ATOM   1522 1H2' C   A  48     -17.000 -43.408 -23.643  1.00  0.00           H
ATOM   1523  O2' C   A  48     -15.448 -43.639 -24.738  1.00  0.00           O
ATOM   1524 2HO' C   A  48     -16.019 -43.687 -25.557  1.00  0.00           H
ATOM   1525  O3' C   A  48     -16.449 -41.242 -25.499  1.00  0.00           O
ATOM   1526  P   U   A  49     -17.781 -41.784 -26.216  1.00  0.00           P
ATOM   1527  O1P U   A  49     -17.710 -41.376 -27.642  1.00  0.00           O
ATOM   1528  O2P U   A  49     -18.955 -41.388 -25.398  1.00  0.00           O
ATOM   1529  O5' U   A  49     -17.636 -43.370 -26.143  1.00  0.00           O
ATOM   1530  C5' U   A  49     -18.467 -44.223 -26.928  1.00  0.00           C
ATOM   1531 1H5' U   A  49     -19.048 -43.647 -27.503  1.00  0.00           H
ATOM   1532 2H5' U   A  49     -19.039 -44.758 -26.306  1.00  0.00           H
ATOM   1533  C4' U   A  49     -17.616 -45.135 -27.781  1.00  0.00           C
ATOM   1534  H4' U   A  49     -18.265 -45.654 -28.337  1.00  0.00           H
ATOM   1535  O4' U   A  49     -16.708 -44.322 -28.577  1.00  0.00           O
ATOM   1536  C1' U   A  49     -15.417 -44.909 -28.584  1.00  0.00           C
ATOM   1537  H1' U   A  49     -15.047 -44.958 -29.512  1.00  0.00           H
ATOM   1538  N1  U   A  49     -14.507 -44.023 -27.839  1.00  0.00           N
ATOM   1539  C6  U   A  49     -14.709 -42.661 -27.819  1.00  0.00           C
ATOM   1540  H6  U   A  49     -15.486 -42.281 -28.321  1.00  0.00           H
ATOM   1541  C5  U   A  49     -13.903 -41.828 -27.153  1.00  0.00           C
ATOM   1542  H5  U   A  49     -14.084 -40.844 -27.162  1.00  0.00           H
ATOM   1543  C4  U   A  49     -12.784 -42.341 -26.428  1.00  0.00           C
ATOM   1544  O4  U   A  49     -11.967 -41.677 -25.794  1.00  0.00           O
ATOM   1545  N3  U   A  49     -12.640 -43.707 -26.488  1.00  0.00           N
ATOM   1546  H3  U   A  49     -11.867 -44.096 -25.987  1.00  0.00           H
ATOM   1547  C2  U   A  49     -13.440 -44.594 -27.159  1.00  0.00           C
ATOM   1548  O2  U   A  49     -13.217 -45.790 -27.153  1.00  0.00           O
ATOM   1549  C3' U   A  49     -16.711 -46.090 -27.014  1.00  0.00           C
ATOM   1550  H3' U   A  49     -16.429 -45.784 -26.105  1.00  0.00           H
ATOM   1551  C2' U   A  49     -15.570 -46.312 -27.998  1.00  0.00           C
ATOM   1552 1H2' U   A  49     -14.755 -46.750 -27.620  1.00  0.00           H
ATOM   1553  O2' U   A  49     -15.955 -47.199 -29.033  1.00  0.00           O
ATOM   1554 2HO' U   A  49     -16.058 -48.121 -28.660  1.00  0.00           H
ATOM   1555  O3' U   A  49     -17.386 -47.299 -26.676  1.00  0.00           O
ATOM   1556  P   C   A  50     -16.592 -48.476 -25.916  1.00  0.00           P
ATOM   1557  O1P C   A  50     -15.178 -48.054 -25.756  1.00  0.00           O
ATOM   1558  O2P C   A  50     -16.901 -49.756 -26.605  1.00  0.00           O
ATOM   1559  O5' C   A  50     -17.255 -48.519 -24.467  1.00  0.00           O
ATOM   1560  C5' C   A  50     -17.175 -49.691 -23.656  1.00  0.00           C
ATOM   1561 1H5' C   A  50     -16.816 -50.435 -24.220  1.00  0.00           H
ATOM   1562 2H5' C   A  50     -18.099 -49.920 -23.350  1.00  0.00           H
ATOM   1563  C4' C   A  50     -16.272 -49.446 -22.469  1.00  0.00           C
ATOM   1564  H4' C   A  50     -16.739 -48.751 -21.922  1.00  0.00           H
ATOM   1565  O4' C   A  50     -16.088 -50.704 -21.760  1.00  0.00           O
ATOM   1566  C1' C   A  50     -14.729 -50.853 -21.388  1.00  0.00           C
ATOM   1567  H1' C   A  50     -14.661 -51.121 -20.427  1.00  0.00           H
ATOM   1568  N1  C   A  50     -14.150 -51.960 -22.169  1.00  0.00           N
ATOM   1569  C6  C   A  50     -14.814 -52.484 -23.244  1.00  0.00           C
ATOM   1570  H6  C   A  50     -15.706 -52.111 -23.500  1.00  0.00           H
ATOM   1571  C5  C   A  50     -14.290 -53.487 -23.959  1.00  0.00           C
ATOM   1572  H5  C   A  50     -14.772 -53.871 -24.746  1.00  0.00           H
ATOM   1573  C4  C   A  50     -13.018 -53.986 -23.554  1.00  0.00           C
ATOM   1574  N4  C   A  50     -12.444 -54.983 -24.228  1.00  0.00           N
ATOM   1575  H41 C   A  50     -12.906 -55.382 -25.020  1.00  0.00           H
ATOM   1576  H42 C   A  50     -11.551 -55.331 -23.942  1.00  0.00           H
ATOM   1577  N3  C   A  50     -12.364 -53.485 -22.506  1.00  0.00           N
ATOM   1578  C2  C   A  50     -12.905 -52.470 -21.794  1.00  0.00           C
ATOM   1579  O2  C   A  50     -12.325 -51.978 -20.815  1.00  0.00           O
ATOM   1580  C3' C   A  50     -14.861 -48.973 -22.801  1.00  0.00           C
ATOM   1581  H3' C   A  50     -14.518 -49.238 -23.702  1.00  0.00           H
ATOM   1582  C2' C   A  50     -14.047 -49.507 -21.628  1.00  0.00           C
ATOM   1583 1H2' C   A  50     -13.055 -49.504 -21.758  1.00  0.00           H
ATOM   1584  O2' C   A  50     -14.216 -48.700 -20.477  1.00  0.00           O
ATOM   1585 2HO' C   A  50     -13.773 -47.815 -20.622  1.00  0.00           H
ATOM   1586  O3' C   A  50     -14.797 -47.554 -22.907  1.00  0.00           O
ATOM   1587  P   C   A  51     -13.404 -46.841 -23.285  1.00  0.00           P
ATOM   1588  O1P C   A  51     -12.737 -46.504 -22.001  1.00  0.00           O
ATOM   1589  O2P C   A  51     -13.682 -45.766 -24.269  1.00  0.00           O
ATOM   1590  O5' C   A  51     -12.555 -47.989 -23.996  1.00  0.00           O
ATOM   1591  C5' C   A  51     -11.975 -47.791 -25.286  1.00  0.00           C
ATOM   1592 1H5' C   A  51     -12.149 -46.846 -25.564  1.00  0.00           H
ATOM   1593 2H5' C   A  51     -12.422 -48.415 -25.927  1.00  0.00           H
ATOM   1594  C4' C   A  51     -10.489 -48.061 -25.235  1.00  0.00           C
ATOM   1595  H4' C   A  51     -10.366 -48.803 -24.576  1.00  0.00           H
ATOM   1596  O4' C   A  51     -10.046 -48.425 -26.573  1.00  0.00           O
ATOM   1597  C1' C   A  51      -8.977 -47.590 -26.968  1.00  0.00           C
ATOM   1598  H1' C   A  51      -8.291 -48.105 -27.482  1.00  0.00           H
ATOM   1599  N1  C   A  51      -9.499 -46.576 -27.903  1.00  0.00           N
ATOM   1600  C6  C   A  51     -10.762 -46.686 -28.417  1.00  0.00           C
ATOM   1601  H6  C   A  51     -11.334 -47.463 -28.153  1.00  0.00           H
ATOM   1602  C5  C   A  51     -11.245 -45.772 -29.267  1.00  0.00           C
ATOM   1603  H5  C   A  51     -12.167 -45.851 -29.645  1.00  0.00           H
ATOM   1604  C4  C   A  51     -10.394 -44.683 -29.612  1.00  0.00           C
ATOM   1605  N4  C   A  51     -10.822 -43.738 -30.450  1.00  0.00           N
ATOM   1606  H41 C   A  51     -11.742 -43.793 -30.838  1.00  0.00           H
ATOM   1607  H42 C   A  51     -10.223 -42.974 -30.691  1.00  0.00           H
ATOM   1608  N3  C   A  51      -9.161 -44.565 -29.119  1.00  0.00           N
ATOM   1609  C2  C   A  51      -8.684 -45.496 -28.262  1.00  0.00           C
ATOM   1610  O2  C   A  51      -7.542 -45.419 -27.785  1.00  0.00           O
ATOM   1611  C3' C   A  51      -9.628 -46.870 -24.820  1.00  0.00           C
ATOM   1612  H3' C   A  51     -10.072 -45.977 -24.894  1.00  0.00           H
ATOM   1613  C2' C   A  51      -8.380 -47.022 -25.683  1.00  0.00           C
ATOM   1614 1H2' C   A  51      -7.810 -46.204 -25.757  1.00  0.00           H
ATOM   1615  O2' C   A  51      -7.492 -47.980 -25.137  1.00  0.00           O
ATOM   1616 2HO' C   A  51      -7.092 -47.621 -24.293  1.00  0.00           H
ATOM   1617  O3' C   A  51      -9.327 -46.911 -23.428  1.00  0.00           O
ATOM   1618  P   C   A  52      -8.685 -45.623 -22.707  1.00  0.00           P
ATOM   1619  O1P C   A  52      -7.500 -46.094 -21.946  1.00  0.00           O
ATOM   1620  O2P C   A  52      -9.770 -44.898 -21.998  1.00  0.00           O
ATOM   1621  O5' C   A  52      -8.174 -44.711 -23.911  1.00  0.00           O
ATOM   1622  C5' C   A  52      -7.006 -43.901 -23.779  1.00  0.00           C
ATOM   1623 1H5' C   A  52      -6.213 -44.458 -24.024  1.00  0.00           H
ATOM   1624 2H5' C   A  52      -6.931 -43.617 -22.823  1.00  0.00           H
ATOM   1625  C4' C   A  52      -7.103 -42.693 -24.683  1.00  0.00           C
ATOM   1626  H4' C   A  52      -7.086 -43.029 -25.625  1.00  0.00           H
ATOM   1627  O4' C   A  52      -8.349 -42.015 -24.382  1.00  0.00           O
ATOM   1628  C1' C   A  52      -8.117 -40.637 -24.210  1.00  0.00           C
ATOM   1629  H1' C   A  52      -8.334 -40.153 -25.058  1.00  0.00           H
ATOM   1630  N1  C   A  52      -9.042 -40.138 -23.179  1.00  0.00           N
ATOM   1631  C6  C   A  52      -9.587 -40.987 -22.254  1.00  0.00           C
ATOM   1632  H6  C   A  52      -9.356 -41.959 -22.283  1.00  0.00           H
ATOM   1633  C5  C   A  52     -10.425 -40.537 -21.311  1.00  0.00           C
ATOM   1634  H5  C   A  52     -10.825 -41.154 -20.634  1.00  0.00           H
ATOM   1635  C4  C   A  52     -10.724 -39.143 -21.311  1.00  0.00           C
ATOM   1636  N4  C   A  52     -11.552 -38.634 -20.399  1.00  0.00           N
ATOM   1637  H41 C   A  52     -11.966 -39.230 -19.711  1.00  0.00           H
ATOM   1638  H42 C   A  52     -11.759 -37.656 -20.402  1.00  0.00           H
ATOM   1639  N3  C   A  52     -10.199 -38.307 -22.208  1.00  0.00           N
ATOM   1640  C2  C   A  52      -9.357 -38.776 -23.156  1.00  0.00           C
ATOM   1641  O2  C   A  52      -8.857 -38.030 -24.010  1.00  0.00           O
ATOM   1642  C3' C   A  52      -5.979 -41.669 -24.503  1.00  0.00           C
ATOM   1643  H3' C   A  52      -5.202 -42.033 -23.989  1.00  0.00           H
ATOM   1644  C2' C   A  52      -6.646 -40.458 -23.842  1.00  0.00           C
ATOM   1645 1H2' C   A  52      -6.439 -40.347 -22.870  1.00  0.00           H
ATOM   1646  O2' C   A  52      -6.184 -39.251 -24.419  1.00  0.00           O
ATOM   1647 2HO' C   A  52      -5.220 -39.118 -24.187  1.00  0.00           H
ATOM   1648  O3' C   A  52      -5.315 -41.327 -25.730  1.00  0.00           O
ATOM   1649  P   C   A  53      -6.154 -41.055 -27.083  1.00  0.00           P
ATOM   1650  O1P C   A  53      -7.607 -41.205 -26.831  1.00  0.00           O
ATOM   1651  O2P C   A  53      -5.516 -41.855 -28.159  1.00  0.00           O
ATOM   1652  O5' C   A  53      -5.878 -39.516 -27.400  1.00  0.00           O
ATOM   1653  C5' C   A  53      -4.569 -38.958 -27.273  1.00  0.00           C
ATOM   1654 1H5' C   A  53      -3.980 -39.644 -26.846  1.00  0.00           H
ATOM   1655 2H5' C   A  53      -4.631 -38.156 -26.679  1.00  0.00           H
ATOM   1656  C4' C   A  53      -4.027 -38.568 -28.631  1.00  0.00           C
ATOM   1657  H4' C   A  53      -3.046 -38.759 -28.585  1.00  0.00           H
ATOM   1658  O4' C   A  53      -4.702 -39.350 -29.657  1.00  0.00           O
ATOM   1659  C1' C   A  53      -5.033 -38.518 -30.755  1.00  0.00           C
ATOM   1660  H1' C   A  53      -4.750 -38.946 -31.613  1.00  0.00           H
ATOM   1661  N1  C   A  53      -6.500 -38.394 -30.816  1.00  0.00           N
ATOM   1662  C6  C   A  53      -7.273 -38.670 -29.723  1.00  0.00           C
ATOM   1663  H6  C   A  53      -6.834 -38.951 -28.869  1.00  0.00           H
ATOM   1664  C5  C   A  53      -8.606 -38.571 -29.775  1.00  0.00           C
ATOM   1665  H5  C   A  53      -9.174 -38.772 -28.977  1.00  0.00           H
ATOM   1666  C4  C   A  53      -9.185 -38.168 -31.013  1.00  0.00           C
ATOM   1667  N4  C   A  53     -10.507 -38.065 -31.132  1.00  0.00           N
ATOM   1668  H41 C   A  53     -11.097 -38.271 -30.351  1.00  0.00           H
ATOM   1669  H42 C   A  53     -10.910 -37.782 -32.002  1.00  0.00           H
ATOM   1670  N3  C   A  53      -8.440 -37.886 -32.084  1.00  0.00           N
ATOM   1671  C2  C   A  53      -7.094 -37.991 -32.015  1.00  0.00           C
ATOM   1672  O2  C   A  53      -6.371 -37.736 -32.988  1.00  0.00           O
ATOM   1673  C3' C   A  53      -4.254 -37.115 -29.031  1.00  0.00           C
ATOM   1674  H3' C   A  53      -5.045 -36.671 -28.609  1.00  0.00           H
ATOM   1675  C2' C   A  53      -4.306 -37.191 -30.552  1.00  0.00           C
ATOM   1676 1H2' C   A  53      -4.678 -36.383 -31.008  1.00  0.00           H
ATOM   1677  O2' C   A  53      -3.007 -37.295 -31.105  1.00  0.00           O
ATOM   1678 2HO' C   A  53      -2.520 -36.431 -30.978  1.00  0.00           H
ATOM   1679  O3' C   A  53      -3.200 -36.276 -28.566  1.00  0.00           O
ATOM   1680  P   C   A  54      -3.489 -34.724 -28.259  1.00  0.00           P
ATOM   1681  O1P C   A  54      -2.205 -34.118 -27.822  1.00  0.00           O
ATOM   1682  O2P C   A  54      -4.680 -34.633 -27.378  1.00  0.00           O
ATOM   1683  O5' C   A  54      -3.876 -34.117 -29.681  1.00  0.00           O
ATOM   1684  C5' C   A  54      -3.282 -32.907 -30.152  1.00  0.00           C
ATOM   1685 1H5' C   A  54      -2.289 -33.007 -30.096  1.00  0.00           H
ATOM   1686 2H5' C   A  54      -3.577 -32.163 -29.552  1.00  0.00           H
ATOM   1687  C4' C   A  54      -3.706 -32.636 -31.579  1.00  0.00           C
ATOM   1688  H4' C   A  54      -2.857 -32.413 -32.058  1.00  0.00           H
ATOM   1689  O4' C   A  54      -4.371 -33.812 -32.118  1.00  0.00           O
ATOM   1690  C1' C   A  54      -5.445 -33.414 -32.953  1.00  0.00           C
ATOM   1691  H1' C   A  54      -5.360 -33.850 -33.849  1.00  0.00           H
ATOM   1692  N1  C   A  54      -6.703 -33.908 -32.369  1.00  0.00           N
ATOM   1693  C6  C   A  54      -6.718 -34.528 -31.150  1.00  0.00           C
ATOM   1694  H6  C   A  54      -5.862 -34.641 -30.645  1.00  0.00           H
ATOM   1695  C5  C   A  54      -7.859 -34.986 -30.622  1.00  0.00           C
ATOM   1696  H5  C   A  54      -7.873 -35.441 -29.732  1.00  0.00           H
ATOM   1697  C4  C   A  54      -9.053 -34.800 -31.378  1.00  0.00           C
ATOM   1698  N4  C   A  54     -10.218 -35.245 -30.914  1.00  0.00           N
ATOM   1699  H41 C   A  54     -10.259 -35.712 -30.031  1.00  0.00           H
ATOM   1700  H42 C   A  54     -11.053 -35.112 -31.448  1.00  0.00           H
ATOM   1701  N3  C   A  54      -9.050 -34.188 -32.563  1.00  0.00           N
ATOM   1702  C2  C   A  54      -7.890 -33.732 -33.083  1.00  0.00           C
ATOM   1703  O2  C   A  54      -7.850 -33.157 -34.179  1.00  0.00           O
ATOM   1704  C3' C   A  54      -4.724 -31.519 -31.757  1.00  0.00           C
ATOM   1705  H3' C   A  54      -5.357 -31.384 -30.995  1.00  0.00           H
ATOM   1706  C2' C   A  54      -5.384 -31.892 -33.078  1.00  0.00           C
ATOM   1707 1H2' C   A  54      -6.231 -31.402 -33.282  1.00  0.00           H
ATOM   1708  O2' C   A  54      -4.560 -31.566 -34.182  1.00  0.00           O
ATOM   1709 2HO' C   A  54      -4.509 -30.572 -34.278  1.00  0.00           H
ATOM   1710  O3' C   A  54      -4.100 -30.238 -31.796  1.00  0.00           O
ATOM   1711  P   C   A  55      -4.912 -28.938 -31.310  1.00  0.00           P
ATOM   1712  O1P C   A  55      -4.002 -27.772 -31.437  1.00  0.00           O
ATOM   1713  O2P C   A  55      -5.541 -29.237 -29.998  1.00  0.00           O
ATOM   1714  O5' C   A  55      -6.071 -28.784 -32.392  1.00  0.00           O
ATOM   1715  C5' C   A  55      -5.765 -28.540 -33.764  1.00  0.00           C
ATOM   1716 1H5' C   A  55      -5.511 -29.411 -34.185  1.00  0.00           H
ATOM   1717 2H5' C   A  55      -4.987 -27.912 -33.802  1.00  0.00           H
ATOM   1718  C4' C   A  55      -6.960 -27.942 -34.468  1.00  0.00           C
ATOM   1719  H4' C   A  55      -6.571 -27.422 -35.229  1.00  0.00           H
ATOM   1720  O4' C   A  55      -7.846 -29.015 -34.895  1.00  0.00           O
ATOM   1721  C1' C   A  55      -9.196 -28.625 -34.704  1.00  0.00           C
ATOM   1722  H1' C   A  55      -9.727 -28.789 -35.536  1.00  0.00           H
ATOM   1723  N1  C   A  55      -9.785 -29.479 -33.659  1.00  0.00           N
ATOM   1724  C6  C   A  55      -9.025 -29.938 -32.619  1.00  0.00           C
ATOM   1725  H6  C   A  55      -8.056 -29.695 -32.573  1.00  0.00           H
ATOM   1726  C5  C   A  55      -9.557 -30.707 -31.661  1.00  0.00           C
ATOM   1727  H5  C   A  55      -9.004 -31.044 -30.899  1.00  0.00           H
ATOM   1728  C4  C   A  55     -10.941 -31.027 -31.770  1.00  0.00           C
ATOM   1729  N4  C   A  55     -11.527 -31.788 -30.848  1.00  0.00           N
ATOM   1730  H41 C   A  55     -10.996 -32.137 -30.076  1.00  0.00           H
ATOM   1731  H42 C   A  55     -12.499 -32.011 -30.927  1.00  0.00           H
ATOM   1732  N3  C   A  55     -11.692 -30.585 -32.780  1.00  0.00           N
ATOM   1733  C2  C   A  55     -11.140 -29.811 -33.742  1.00  0.00           C
ATOM   1734  O2  C   A  55     -11.806 -29.387 -34.696  1.00  0.00           O
ATOM   1735  C3' C   A  55      -7.846 -27.041 -33.618  1.00  0.00           C
ATOM   1736  H3' C   A  55      -7.874 -27.256 -32.642  1.00  0.00           H
ATOM   1737  C2' C   A  55      -9.181 -27.141 -34.342  1.00  0.00           C
ATOM   1738 1H2' C   A  55      -9.968 -26.772 -33.849  1.00  0.00           H
ATOM   1739  O2' C   A  55      -9.173 -26.380 -35.536  1.00  0.00           O
ATOM   1740 2HO' C   A  55      -9.163 -25.406 -35.310  1.00  0.00           H
ATOM   1741  O3' C   A  55      -7.353 -25.706 -33.558  1.00  0.00           O
ATOM   1742  P   A   A  56      -7.756 -24.762 -32.320  1.00  0.00           P
ATOM   1743  O1P A   A  56      -7.045 -23.470 -32.500  1.00  0.00           O
ATOM   1744  O2P A   A  56      -7.573 -25.531 -31.062  1.00  0.00           O
ATOM   1745  O5' A   A  56      -9.315 -24.502 -32.524  1.00  0.00           O
ATOM   1746  C5' A   A  56      -9.803 -23.887 -33.715  1.00  0.00           C
ATOM   1747 1H5' A   A  56      -9.485 -24.426 -34.495  1.00  0.00           H
ATOM   1748 2H5' A   A  56      -9.419 -22.965 -33.768  1.00  0.00           H
ATOM   1749  C4' A   A  56     -11.313 -23.829 -33.694  1.00  0.00           C
ATOM   1750  H4' A   A  56     -11.543 -23.256 -34.481  1.00  0.00           H
ATOM   1751  O4' A   A  56     -11.851 -25.174 -33.775  1.00  0.00           O
ATOM   1752  C1' A   A  56     -13.097 -25.223 -33.099  1.00  0.00           C
ATOM   1753  H1' A   A  56     -13.818 -25.484 -33.740  1.00  0.00           H
ATOM   1754  N9  A   A  56     -13.038 -26.280 -32.090  1.00  0.00           N
ATOM   1755  C8  A   A  56     -11.930 -26.830 -31.494  1.00  0.00           C
ATOM   1756  H8  A   A  56     -10.996 -26.550 -31.714  1.00  0.00           H
ATOM   1757  N7  A   A  56     -12.211 -27.757 -30.610  1.00  0.00           N
ATOM   1758  C5  A   A  56     -13.598 -27.825 -30.628  1.00  0.00           C
ATOM   1759  C6  A   A  56     -14.519 -28.614 -29.916  1.00  0.00           C
ATOM   1760  N6  A   A  56     -14.171 -29.522 -29.005  1.00  0.00           N
ATOM   1761  H61 A   A  56     -13.205 -29.674 -28.794  1.00  0.00           H
ATOM   1762  H62 A   A  56     -14.875 -30.052 -28.533  1.00  0.00           H
ATOM   1763  N1  A   A  56     -15.832 -28.434 -30.175  1.00  0.00           N
ATOM   1764  C2  A   A  56     -16.186 -27.519 -31.087  1.00  0.00           C
ATOM   1765  H2  A   A  56     -17.170 -27.425 -31.240  1.00  0.00           H
ATOM   1766  N3  A   A  56     -15.417 -26.718 -31.818  1.00  0.00           N
ATOM   1767  C4  A   A  56     -14.119 -26.923 -31.538  1.00  0.00           C
ATOM   1768  C3' A   A  56     -11.945 -23.275 -32.427  1.00  0.00           C
ATOM   1769  H3' A   A  56     -11.454 -23.474 -31.579  1.00  0.00           H
ATOM   1770  C2' A   A  56     -13.359 -23.837 -32.505  1.00  0.00           C
ATOM   1771 1H2' A   A  56     -13.884 -23.785 -31.655  1.00  0.00           H
ATOM   1772  O2' A   A  56     -14.154 -23.100 -33.416  1.00  0.00           O
ATOM   1773 2HO' A   A  56     -14.334 -22.190 -33.041  1.00  0.00           H
ATOM   1774  O3' A   A  56     -11.925 -21.850 -32.398  1.00  0.00           O
ATOM   1775  P   C   A  57     -11.882 -21.081 -30.986  1.00  0.00           P
ATOM   1776  O1P C   A  57     -11.776 -19.628 -31.277  1.00  0.00           O
ATOM   1777  O2P C   A  57     -10.861 -21.733 -30.127  1.00  0.00           O
ATOM   1778  O5' C   A  57     -13.317 -21.358 -30.350  1.00  0.00           O
ATOM   1779  C5' C   A  57     -14.495 -20.788 -30.920  1.00  0.00           C
ATOM   1780 1H5' C   A  57     -14.400 -20.810 -31.915  1.00  0.00           H
ATOM   1781 2H5' C   A  57     -14.560 -19.839 -30.612  1.00  0.00           H
ATOM   1782  C4' C   A  57     -15.717 -21.567 -30.490  1.00  0.00           C
ATOM   1783  H4' C   A  57     -16.424 -21.283 -31.137  1.00  0.00           H
ATOM   1784  O4' C   A  57     -15.431 -22.987 -30.533  1.00  0.00           O
ATOM   1785  C1' C   A  57     -16.250 -23.658 -29.591  1.00  0.00           C
ATOM   1786  H1' C   A  57     -16.887 -24.259 -30.074  1.00  0.00           H
ATOM   1787  N1  C   A  57     -15.397 -24.526 -28.761  1.00  0.00           N
ATOM   1788  C6  C   A  57     -14.042 -24.348 -28.717  1.00  0.00           C
ATOM   1789  H6  C   A  57     -13.623 -23.621 -29.261  1.00  0.00           H
ATOM   1790  C5  C   A  57     -13.266 -25.132 -27.956  1.00  0.00           C
ATOM   1791  H5  C   A  57     -12.275 -25.006 -27.921  1.00  0.00           H
ATOM   1792  C4  C   A  57     -13.910 -26.153 -27.198  1.00  0.00           C
ATOM   1793  N4  C   A  57     -13.194 -26.963 -26.419  1.00  0.00           N
ATOM   1794  H41 C   A  57     -12.201 -26.856 -26.365  1.00  0.00           H
ATOM   1795  H42 C   A  57     -13.649 -27.678 -25.889  1.00  0.00           H
ATOM   1796  N3  C   A  57     -15.231 -26.335 -27.236  1.00  0.00           N
ATOM   1797  C2  C   A  57     -15.999 -25.538 -28.012  1.00  0.00           C
ATOM   1798  O2  C   A  57     -17.227 -25.683 -28.077  1.00  0.00           O
ATOM   1799  C3' C   A  57     -16.176 -21.347 -29.057  1.00  0.00           C
ATOM   1800  H3' C   A  57     -15.449 -21.173 -28.393  1.00  0.00           H
ATOM   1801  C2' C   A  57     -17.008 -22.598 -28.785  1.00  0.00           C
ATOM   1802 1H2' C   A  57     -17.180 -22.788 -27.818  1.00  0.00           H
ATOM   1803  O2' C   A  57     -18.310 -22.471 -29.325  1.00  0.00           O
ATOM   1804 2HO' C   A  57     -18.819 -21.782 -28.809  1.00  0.00           H
ATOM   1805  O3' C   A  57     -16.935 -20.147 -28.930  1.00  0.00           O
ATOM   1806  P   A   A  58     -17.090 -19.445 -27.490  1.00  0.00           P
ATOM   1807  O1P A   A  58     -17.669 -18.098 -27.724  1.00  0.00           O
ATOM   1808  O2P A   A  58     -15.805 -19.574 -26.757  1.00  0.00           O
ATOM   1809  O5' A   A  58     -18.185 -20.333 -26.746  1.00  0.00           O
ATOM   1810  C5' A   A  58     -19.562 -20.261 -27.111  1.00  0.00           C
ATOM   1811 1H5' A   A  58     -19.673 -20.715 -27.995  1.00  0.00           H
ATOM   1812 2H5' A   A  58     -19.810 -19.296 -27.199  1.00  0.00           H
ATOM   1813  C4' A   A  58     -20.416 -20.932 -26.062  1.00  0.00           C
ATOM   1814  H4' A   A  58     -21.356 -20.685 -26.295  1.00  0.00           H
ATOM   1815  O4' A   A  58     -20.178 -22.365 -26.106  1.00  0.00           O
ATOM   1816  C1' A   A  58     -20.193 -22.893 -24.791  1.00  0.00           C
ATOM   1817  H1' A   A  58     -20.851 -23.644 -24.731  1.00  0.00           H
ATOM   1818  N9  A   A  58     -18.881 -23.476 -24.515  1.00  0.00           N
ATOM   1819  C8  A   A  58     -17.660 -23.070 -24.996  1.00  0.00           C
ATOM   1820  H8  A   A  58     -17.548 -22.295 -25.618  1.00  0.00           H
ATOM   1821  N7  A   A  58     -16.655 -23.794 -24.563  1.00  0.00           N
ATOM   1822  C5  A   A  58     -17.255 -24.739 -23.741  1.00  0.00           C
ATOM   1823  C6  A   A  58     -16.732 -25.797 -22.978  1.00  0.00           C
ATOM   1824  N6  A   A  58     -15.434 -26.095 -22.913  1.00  0.00           N
ATOM   1825  H61 A   A  58     -14.770 -25.552 -23.426  1.00  0.00           H
ATOM   1826  H62 A   A  58     -15.125 -26.862 -22.351  1.00  0.00           H
ATOM   1827  N1  A   A  58     -17.602 -26.551 -22.271  1.00  0.00           N
ATOM   1828  C2  A   A  58     -18.906 -26.254 -22.335  1.00  0.00           C
ATOM   1829  H2  A   A  58     -19.507 -26.844 -21.795  1.00  0.00           H
ATOM   1830  N3  A   A  58     -19.518 -25.286 -23.014  1.00  0.00           N
ATOM   1831  C4  A   A  58     -18.625 -24.555 -23.705  1.00  0.00           C
ATOM   1832  C3' A   A  58     -20.113 -20.537 -24.623  1.00  0.00           C
ATOM   1833  H3' A   A  58     -19.170 -20.258 -24.443  1.00  0.00           H
ATOM   1834  C2' A   A  58     -20.574 -21.759 -23.838  1.00  0.00           C
ATOM   1835 1H2' A   A  58     -20.237 -21.813 -22.898  1.00  0.00           H
ATOM   1836  O2' A   A  58     -21.980 -21.757 -23.673  1.00  0.00           O
ATOM   1837 2HO' A   A  58     -22.242 -21.019 -23.051  1.00  0.00           H
ATOM   1838  O3' A   A  58     -20.816 -19.354 -24.249  1.00  0.00           O
ATOM   1839  P   A   A  59     -20.226 -18.408 -23.089  1.00  0.00           P
ATOM   1840  O1P A   A  59     -18.795 -18.162 -23.402  1.00  0.00           O
ATOM   1841  O2P A   A  59     -20.601 -18.996 -21.778  1.00  0.00           O
ATOM   1842  O5' A   A  59     -21.015 -17.034 -23.264  1.00  0.00           O
ATOM   1843  C5' A   A  59     -21.752 -16.753 -24.453  1.00  0.00           C
ATOM   1844 1H5' A   A  59     -22.003 -17.624 -24.876  1.00  0.00           H
ATOM   1845 2H5' A   A  59     -21.158 -16.241 -25.073  1.00  0.00           H
ATOM   1846  C4' A   A  59     -22.989 -15.949 -24.122  1.00  0.00           C
ATOM   1847  H4' A   A  59     -23.539 -15.958 -24.957  1.00  0.00           H
ATOM   1848  O4' A   A  59     -23.663 -16.566 -22.991  1.00  0.00           O
ATOM   1849  C1' A   A  59     -24.166 -15.562 -22.127  1.00  0.00           C
ATOM   1850  H1' A   A  59     -25.136 -15.721 -21.946  1.00  0.00           H
ATOM   1851  N9  A   A  59     -23.482 -15.676 -20.839  1.00  0.00           N
ATOM   1852  C8  A   A  59     -22.167 -15.995 -20.610  1.00  0.00           C
ATOM   1853  H8  A   A  59     -21.518 -16.196 -21.343  1.00  0.00           H
ATOM   1854  N7  A   A  59     -21.841 -16.011 -19.340  1.00  0.00           N
ATOM   1855  C5  A   A  59     -23.022 -15.681 -18.689  1.00  0.00           C
ATOM   1856  C6  A   A  59     -23.342 -15.530 -17.329  1.00  0.00           C
ATOM   1857  N6  A   A  59     -22.466 -15.696 -16.339  1.00  0.00           N
ATOM   1858  H61 A   A  59     -21.519 -15.942 -16.545  1.00  0.00           H
ATOM   1859  H62 A   A  59     -22.755 -15.574 -15.390  1.00  0.00           H
ATOM   1860  N1  A   A  59     -24.613 -15.197 -17.016  1.00  0.00           N
ATOM   1861  C2  A   A  59     -25.494 -15.028 -18.010  1.00  0.00           C
ATOM   1862  H2  A   A  59     -26.420 -14.782 -17.725  1.00  0.00           H
ATOM   1863  N3  A   A  59     -25.313 -15.141 -19.324  1.00  0.00           N
ATOM   1864  C4  A   A  59     -24.041 -15.474 -19.601  1.00  0.00           C
ATOM   1865  C3' A   A  59     -22.736 -14.514 -23.682  1.00  0.00           C
ATOM   1866  H3' A   A  59     -21.854 -14.351 -23.240  1.00  0.00           H
ATOM   1867  C2' A   A  59     -23.951 -14.214 -22.813  1.00  0.00           C
ATOM   1868 1H2' A   A  59     -23.870 -13.405 -22.231  1.00  0.00           H
ATOM   1869  O2' A   A  59     -25.087 -13.919 -23.603  1.00  0.00           O
ATOM   1870 2HO' A   A  59     -24.957 -13.038 -24.057  1.00  0.00           H
ATOM   1871  O3' A   A  59     -22.636 -13.632 -24.797  1.00  0.00           O
ATOM   1872  P   C   A  60     -21.970 -12.181 -24.611  1.00  0.00           P
ATOM   1873  O1P C   A  60     -22.967 -11.322 -23.921  1.00  0.00           O
ATOM   1874  O2P C   A  60     -21.415 -11.753 -25.920  1.00  0.00           O
ATOM   1875  O5' C   A  60     -20.762 -12.437 -23.602  1.00  0.00           O
ATOM   1876  C5' C   A  60     -19.432 -12.027 -23.922  1.00  0.00           C
ATOM   1877 1H5' C   A  60     -19.485 -11.161 -24.420  1.00  0.00           H
ATOM   1878 2H5' C   A  60     -19.025 -12.725 -24.510  1.00  0.00           H
ATOM   1879  C4' C   A  60     -18.619 -11.861 -22.658  1.00  0.00           C
ATOM   1880  H4' C   A  60     -17.701 -11.604 -22.961  1.00  0.00           H
ATOM   1881  O4' C   A  60     -19.242 -10.838 -21.834  1.00  0.00           O
ATOM   1882  C1' C   A  60     -19.273 -11.260 -20.483  1.00  0.00           C
ATOM   1883  H1' C   A  60     -18.932 -10.532 -19.888  1.00  0.00           H
ATOM   1884  N1  C   A  60     -20.677 -11.487 -20.098  1.00  0.00           N
ATOM   1885  C6  C   A  60     -21.692 -11.260 -20.985  1.00  0.00           C
ATOM   1886  H6  C   A  60     -21.477 -10.932 -21.905  1.00  0.00           H
ATOM   1887  C5  C   A  60     -22.969 -11.470 -20.643  1.00  0.00           C
ATOM   1888  H5  C   A  60     -23.714 -11.304 -21.289  1.00  0.00           H
ATOM   1889  C4  C   A  60     -23.225 -11.939 -19.322  1.00  0.00           C
ATOM   1890  N4  C   A  60     -24.475 -12.172 -18.924  1.00  0.00           N
ATOM   1891  H41 C   A  60     -25.237 -12.018 -19.553  1.00  0.00           H
ATOM   1892  H42 C   A  60     -24.651 -12.501 -17.996  1.00  0.00           H
ATOM   1893  N3  C   A  60     -22.243 -12.161 -18.447  1.00  0.00           N
ATOM   1894  C2  C   A  60     -20.959 -11.942 -18.805  1.00  0.00           C
ATOM   1895  O2  C   A  60     -20.022 -12.133 -18.017  1.00  0.00           O
ATOM   1896  C3' C   A  60     -18.538 -13.097 -21.770  1.00  0.00           C
ATOM   1897  H3' C   A  60     -19.293 -13.744 -21.871  1.00  0.00           H
ATOM   1898  C2' C   A  60     -18.392 -12.504 -20.374  1.00  0.00           C
ATOM   1899 1H2' C   A  60     -18.575 -13.136 -19.621  1.00  0.00           H
ATOM   1900  O2' C   A  60     -17.059 -12.098 -20.129  1.00  0.00           O
ATOM   1901 2HO' C   A  60     -16.473 -12.905 -20.056  1.00  0.00           H
ATOM   1902  O3' C   A  60     -17.427 -13.918 -22.120  1.00  0.00           O
ATOM   1903  P   C   A  61     -17.665 -15.456 -22.527  1.00  0.00           P
ATOM   1904  O1P C   A  61     -18.034 -15.475 -23.966  1.00  0.00           O
ATOM   1905  O2P C   A  61     -18.576 -16.070 -21.527  1.00  0.00           O
ATOM   1906  O5' C   A  61     -16.225 -16.122 -22.373  1.00  0.00           O
ATOM   1907  C5' C   A  61     -15.457 -15.944 -21.183  1.00  0.00           C
ATOM   1908 1H5' C   A  61     -15.823 -16.556 -20.482  1.00  0.00           H
ATOM   1909 2H5' C   A  61     -15.560 -14.995 -20.885  1.00  0.00           H
ATOM   1910  C4' C   A  61     -14.004 -16.258 -21.451  1.00  0.00           C
ATOM   1911  H4' C   A  61     -13.816 -15.898 -22.365  1.00  0.00           H
ATOM   1912  O4' C   A  61     -13.198 -15.627 -20.415  1.00  0.00           O
ATOM   1913  C1' C   A  61     -12.251 -16.552 -19.913  1.00  0.00           C
ATOM   1914  H1' C   A  61     -11.355 -16.119 -19.818  1.00  0.00           H
ATOM   1915  N1  C   A  61     -12.661 -16.949 -18.554  1.00  0.00           N
ATOM   1916  C6  C   A  61     -13.733 -16.358 -17.945  1.00  0.00           C
ATOM   1917  H6  C   A  61     -14.242 -15.646 -18.429  1.00  0.00           H
ATOM   1918  C5  C   A  61     -14.112 -16.716 -16.712  1.00  0.00           C
ATOM   1919  H5  C   A  61     -14.896 -16.286 -16.264  1.00  0.00           H
ATOM   1920  C4  C   A  61     -13.355 -17.734 -16.063  1.00  0.00           C
ATOM   1921  N4  C   A  61     -13.683 -18.134 -14.836  1.00  0.00           N
ATOM   1922  H41 C   A  61     -14.463 -17.720 -14.367  1.00  0.00           H
ATOM   1923  H42 C   A  61     -13.149 -18.849 -14.384  1.00  0.00           H
ATOM   1924  N3  C   A  61     -12.307 -18.316 -16.647  1.00  0.00           N
ATOM   1925  C2  C   A  61     -11.935 -17.944 -17.892  1.00  0.00           C
ATOM   1926  O2  C   A  61     -10.966 -18.464 -18.464  1.00  0.00           O
ATOM   1927  C3' C   A  61     -13.636 -17.737 -21.400  1.00  0.00           C
ATOM   1928  H3' C   A  61     -14.252 -18.311 -20.860  1.00  0.00           H
ATOM   1929  C2' C   A  61     -12.195 -17.708 -20.908  1.00  0.00           C
ATOM   1930 1H2' C   A  61     -11.834 -18.582 -20.584  1.00  0.00           H
ATOM   1931  O2' C   A  61     -11.304 -17.369 -21.954  1.00  0.00           O
ATOM   1932 2HO' C   A  61     -11.261 -18.121 -22.612  1.00  0.00           H
ATOM   1933  O3' C   A  61     -13.752 -18.354 -22.679  1.00  0.00           O
ATOM   1934  P   G   A  62     -13.825 -19.957 -22.787  1.00  0.00           P
ATOM   1935  O1P G   A  62     -12.664 -20.509 -22.042  1.00  0.00           O
ATOM   1936  O2P G   A  62     -14.023 -20.325 -24.212  1.00  0.00           O
ATOM   1937  O5' G   A  62     -15.146 -20.336 -21.981  1.00  0.00           O
ATOM   1938  C5' G   A  62     -16.412 -19.791 -22.347  1.00  0.00           C
ATOM   1939 1H5' G   A  62     -16.538 -19.930 -23.329  1.00  0.00           H
ATOM   1940 2H5' G   A  62     -16.397 -18.811 -22.148  1.00  0.00           H
ATOM   1941  C4' G   A  62     -17.516 -20.472 -21.571  1.00  0.00           C
ATOM   1942  H4' G   A  62     -18.345 -19.952 -21.777  1.00  0.00           H
ATOM   1943  O4' G   A  62     -17.597 -21.862 -22.000  1.00  0.00           O
ATOM   1944  C1' G   A  62     -17.676 -22.707 -20.868  1.00  0.00           C
ATOM   1945  H1' G   A  62     -18.358 -23.424 -21.012  1.00  0.00           H
ATOM   1946  N9  G   A  62     -16.397 -23.393 -20.713  1.00  0.00           N
ATOM   1947  C8  G   A  62     -15.241 -23.164 -21.419  1.00  0.00           C
ATOM   1948  H8  G   A  62     -15.167 -22.484 -22.148  1.00  0.00           H
ATOM   1949  N7  G   A  62     -14.249 -23.923 -21.043  1.00  0.00           N
ATOM   1950  C5  G   A  62     -14.785 -24.706 -20.029  1.00  0.00           C
ATOM   1951  C6  G   A  62     -14.188 -25.717 -19.234  1.00  0.00           C
ATOM   1952  O6  G   A  62     -13.026 -26.140 -19.266  1.00  0.00           O
ATOM   1953  N1  G   A  62     -15.093 -26.252 -18.325  1.00  0.00           N
ATOM   1954  H1  G   A  62     -14.763 -26.974 -17.717  1.00  0.00           H
ATOM   1955  C2  G   A  62     -16.402 -25.868 -18.196  1.00  0.00           C
ATOM   1956  N2  G   A  62     -17.114 -26.505 -17.264  1.00  0.00           N
ATOM   1957  H21 G   A  62     -16.686 -27.218 -16.708  1.00  0.00           H
ATOM   1958  H22 G   A  62     -18.075 -26.270 -17.122  1.00  0.00           H
ATOM   1959  N3  G   A  62     -16.971 -24.929 -18.927  1.00  0.00           N
ATOM   1960  C4  G   A  62     -16.111 -24.393 -19.817  1.00  0.00           C
ATOM   1961  C3' G   A  62     -17.312 -20.532 -20.061  1.00  0.00           C
ATOM   1962  H3' G   A  62     -16.362 -20.479 -19.752  1.00  0.00           H
ATOM   1963  C2' G   A  62     -18.036 -21.817 -19.681  1.00  0.00           C
ATOM   1964 1H2' G   A  62     -17.846 -22.163 -18.762  1.00  0.00           H
ATOM   1965  O2' G   A  62     -19.439 -21.630 -19.659  1.00  0.00           O
ATOM   1966 2HO' G   A  62     -19.686 -21.048 -18.884  1.00  0.00           H
ATOM   1967  O3' G   A  62     -17.858 -19.389 -19.410  1.00  0.00           O
ATOM   1968  P   C   A  63     -17.031 -18.667 -18.234  1.00  0.00           P
ATOM   1969  O1P C   A  63     -17.866 -17.554 -17.716  1.00  0.00           O
ATOM   1970  O2P C   A  63     -15.660 -18.386 -18.728  1.00  0.00           O
ATOM   1971  O5' C   A  63     -16.922 -19.776 -17.094  1.00  0.00           O
ATOM   1972  C5' C   A  63     -18.059 -20.143 -16.313  1.00  0.00           C
ATOM   1973 1H5' C   A  63     -18.829 -20.289 -16.935  1.00  0.00           H
ATOM   1974 2H5' C   A  63     -18.269 -19.385 -15.695  1.00  0.00           H
ATOM   1975  C4' C   A  63     -17.769 -21.401 -15.527  1.00  0.00           C
ATOM   1976  H4' C   A  63     -18.639 -21.635 -15.093  1.00  0.00           H
ATOM   1977  O4' C   A  63     -17.283 -22.425 -16.436  1.00  0.00           O
ATOM   1978  C1' C   A  63     -16.311 -23.221 -15.779  1.00  0.00           C
ATOM   1979  H1' C   A  63     -16.585 -24.182 -15.814  1.00  0.00           H
ATOM   1980  N1  C   A  63     -15.041 -23.119 -16.518  1.00  0.00           N
ATOM   1981  C6  C   A  63     -14.879 -22.205 -17.523  1.00  0.00           C
ATOM   1982  H6  C   A  63     -15.637 -21.598 -17.763  1.00  0.00           H
ATOM   1983  C5  C   A  63     -13.721 -22.110 -18.191  1.00  0.00           C
ATOM   1984  H5  C   A  63     -13.598 -21.445 -18.927  1.00  0.00           H
ATOM   1985  C4  C   A  63     -12.671 -22.996 -17.809  1.00  0.00           C
ATOM   1986  N4  C   A  63     -11.493 -22.950 -18.432  1.00  0.00           N
ATOM   1987  H41 C   A  63     -11.343 -22.292 -19.170  1.00  0.00           H
ATOM   1988  H42 C   A  63     -10.759 -23.573 -18.161  1.00  0.00           H
ATOM   1989  N3  C   A  63     -12.821 -23.889 -16.831  1.00  0.00           N
ATOM   1990  C2  C   A  63     -13.995 -23.975 -16.170  1.00  0.00           C
ATOM   1991  O2  C   A  63     -14.170 -24.798 -15.261  1.00  0.00           O
ATOM   1992  C3' C   A  63     -16.673 -21.288 -14.477  1.00  0.00           C
ATOM   1993  H3' C   A  63     -15.949 -20.630 -14.684  1.00  0.00           H
ATOM   1994  C2' C   A  63     -16.214 -22.733 -14.333  1.00  0.00           C
ATOM   1995 1H2' C   A  63     -15.344 -22.856 -13.855  1.00  0.00           H
ATOM   1996  O2' C   A  63     -17.118 -23.484 -13.545  1.00  0.00           O
ATOM   1997 2HO' C   A  63     -17.067 -23.177 -12.595  1.00  0.00           H
ATOM   1998  O3' C   A  63     -17.162 -20.752 -13.249  1.00  0.00           O
ATOM   1999  P   G   A  64     -16.130 -20.146 -12.172  1.00  0.00           P
ATOM   2000  O1P G   A  64     -16.934 -19.430 -11.150  1.00  0.00           O
ATOM   2001  O2P G   A  64     -15.058 -19.421 -12.901  1.00  0.00           O
ATOM   2002  O5' G   A  64     -15.482 -21.431 -11.485  1.00  0.00           O
ATOM   2003  C5' G   A  64     -16.288 -22.366 -10.770  1.00  0.00           C
ATOM   2004 1H5' G   A  64     -16.767 -22.936 -11.438  1.00  0.00           H
ATOM   2005 2H5' G   A  64     -16.955 -21.851 -10.231  1.00  0.00           H
ATOM   2006  C4' G   A  64     -15.426 -23.221  -9.868  1.00  0.00           C
ATOM   2007  H4' G   A  64     -16.062 -23.579  -9.184  1.00  0.00           H
ATOM   2008  O4' G   A  64     -14.783 -24.253 -10.663  1.00  0.00           O
ATOM   2009  C1' G   A  64     -13.497 -24.528 -10.133  1.00  0.00           C
ATOM   2010  H1' G   A  64     -13.415 -25.502  -9.921  1.00  0.00           H
ATOM   2011  N9  G   A  64     -12.503 -24.250 -11.165  1.00  0.00           N
ATOM   2012  C8  G   A  64     -12.688 -23.547 -12.330  1.00  0.00           C
ATOM   2013  H8  G   A  64     -13.563 -23.142 -12.595  1.00  0.00           H
ATOM   2014  N7  G   A  64     -11.607 -23.460 -13.056  1.00  0.00           N
ATOM   2015  C5  G   A  64     -10.649 -24.149 -12.324  1.00  0.00           C
ATOM   2016  C6  G   A  64      -9.282 -24.396 -12.602  1.00  0.00           C
ATOM   2017  O6  G   A  64      -8.618 -24.043 -13.584  1.00  0.00           O
ATOM   2018  N1  G   A  64      -8.681 -25.136 -11.591  1.00  0.00           N
ATOM   2019  H1  G   A  64      -7.713 -25.362 -11.699  1.00  0.00           H
ATOM   2020  C2  G   A  64      -9.310 -25.580 -10.458  1.00  0.00           C
ATOM   2021  N2  G   A  64      -8.558 -26.274  -9.600  1.00  0.00           N
ATOM   2022  H21 G   A  64      -7.593 -26.442  -9.803  1.00  0.00           H
ATOM   2023  H22 G   A  64      -8.959 -26.625  -8.754  1.00  0.00           H
ATOM   2024  N3  G   A  64     -10.581 -25.358 -10.185  1.00  0.00           N
ATOM   2025  C4  G   A  64     -11.187 -24.642 -11.154  1.00  0.00           C
ATOM   2026  C3' G   A  64     -14.266 -22.515  -9.182  1.00  0.00           C
ATOM   2027  H3' G   A  64     -13.861 -21.758  -9.694  1.00  0.00           H
ATOM   2028  C2' G   A  64     -13.323 -23.673  -8.878  1.00  0.00           C
ATOM   2029 1H2' G   A  64     -12.393 -23.413  -8.617  1.00  0.00           H
ATOM   2030  O2' G   A  64     -13.769 -24.413  -7.757  1.00  0.00           O
ATOM   2031 2HO' G   A  64     -13.660 -23.863  -6.929  1.00  0.00           H
ATOM   2032  O3' G   A  64     -14.679 -21.829  -8.003  1.00  0.00           O
ATOM   2033  P   C   A  65     -13.848 -20.550  -7.491  1.00  0.00           P
ATOM   2034  O1P C   A  65     -14.416 -20.151  -6.178  1.00  0.00           O
ATOM   2035  O2P C   A  65     -13.788 -19.560  -8.596  1.00  0.00           O
ATOM   2036  O5' C   A  65     -12.376 -21.112  -7.249  1.00  0.00           O
ATOM   2037  C5' C   A  65     -12.088 -21.971  -6.145  1.00  0.00           C
ATOM   2038 1H5' C   A  65     -12.754 -22.717  -6.150  1.00  0.00           H
ATOM   2039 2H5' C   A  65     -12.188 -21.440  -5.304  1.00  0.00           H
ATOM   2040  C4' C   A  65     -10.683 -22.518  -6.260  1.00  0.00           C
ATOM   2041  H4' C   A  65     -10.608 -23.177  -5.512  1.00  0.00           H
ATOM   2042  O4' C   A  65     -10.506 -23.115  -7.569  1.00  0.00           O
ATOM   2043  C1' C   A  65      -9.155 -22.982  -7.972  1.00  0.00           C
ATOM   2044  H1' C   A  65      -8.753 -23.891  -8.084  1.00  0.00           H
ATOM   2045  N1  C   A  65      -9.122 -22.337  -9.296  1.00  0.00           N
ATOM   2046  C6  C   A  65     -10.237 -21.741  -9.816  1.00  0.00           C
ATOM   2047  H6  C   A  65     -11.086 -21.741  -9.288  1.00  0.00           H
ATOM   2048  C5  C   A  65     -10.211 -21.157 -11.021  1.00  0.00           C
ATOM   2049  H5  C   A  65     -11.025 -20.722 -11.405  1.00  0.00           H
ATOM   2050  C4  C   A  65      -8.977 -21.180 -11.734  1.00  0.00           C
ATOM   2051  N4  C   A  65      -8.887 -20.614 -12.937  1.00  0.00           N
ATOM   2052  H41 C   A  65      -9.687 -20.171 -13.342  1.00  0.00           H
ATOM   2053  H42 C   A  65      -8.020 -20.632 -13.434  1.00  0.00           H
ATOM   2054  N3  C   A  65      -7.884 -21.758 -11.235  1.00  0.00           N
ATOM   2055  C2  C   A  65      -7.926 -22.345 -10.019  1.00  0.00           C
ATOM   2056  O2  C   A  65      -6.928 -22.892  -9.527  1.00  0.00           O
ATOM   2057  C3' C   A  65      -9.566 -21.488  -6.178  1.00  0.00           C
ATOM   2058  H3' C   A  65      -9.792 -20.582  -6.536  1.00  0.00           H
ATOM   2059  C2' C   A  65      -8.414 -22.191  -6.891  1.00  0.00           C
ATOM   2060 1H2' C   A  65      -7.671 -21.589  -7.184  1.00  0.00           H
ATOM   2061  O2' C   A  65      -7.762 -23.108  -6.033  1.00  0.00           O
ATOM   2062 2HO' C   A  65      -7.272 -22.607  -5.320  1.00  0.00           H
ATOM   2063  O3' C   A  65      -9.249 -21.164  -4.826  1.00  0.00           O
ATOM   2064  P   U   A  66      -8.399 -19.837  -4.499  1.00  0.00           P
ATOM   2065  O1P U   A  66      -8.527 -19.575  -3.043  1.00  0.00           O
ATOM   2066  O2P U   A  66      -8.781 -18.780  -5.470  1.00  0.00           O
ATOM   2067  O5' U   A  66      -6.893 -20.260  -4.801  1.00  0.00           O
ATOM   2068  C5' U   A  66      -6.130 -21.006  -3.852  1.00  0.00           C
ATOM   2069 1H5' U   A  66      -6.481 -21.942  -3.838  1.00  0.00           H
ATOM   2070 2H5' U   A  66      -6.259 -20.589  -2.952  1.00  0.00           H
ATOM   2071  C4' U   A  66      -4.668 -20.995  -4.235  1.00  0.00           C
ATOM   2072  H4' U   A  66      -4.201 -21.489  -3.501  1.00  0.00           H
ATOM   2073  O4' U   A  66      -4.517 -21.632  -5.535  1.00  0.00           O
ATOM   2074  C1' U   A  66      -3.594 -20.901  -6.323  1.00  0.00           C
ATOM   2075  H1' U   A  66      -2.916 -21.517  -6.723  1.00  0.00           H
ATOM   2076  N1  U   A  66      -4.321 -20.298  -7.450  1.00  0.00           N
ATOM   2077  C6  U   A  66      -5.670 -20.039  -7.372  1.00  0.00           C
ATOM   2078  H6  U   A  66      -6.156 -20.267  -6.528  1.00  0.00           H
ATOM   2079  C5  U   A  66      -6.354 -19.494  -8.382  1.00  0.00           C
ATOM   2080  H5  U   A  66      -7.334 -19.322  -8.287  1.00  0.00           H
ATOM   2081  C4  U   A  66      -5.684 -19.157  -9.598  1.00  0.00           C
ATOM   2082  O4  U   A  66      -6.204 -18.660 -10.596  1.00  0.00           O
ATOM   2083  N3  U   A  66      -4.338 -19.440  -9.608  1.00  0.00           N
ATOM   2084  H3  U   A  66      -3.841 -19.214 -10.446  1.00  0.00           H
ATOM   2085  C2  U   A  66      -3.604 -19.998  -8.594  1.00  0.00           C
ATOM   2086  O2  U   A  66      -2.410 -20.210  -8.703  1.00  0.00           O
ATOM   2087  C3' U   A  66      -4.050 -19.614  -4.407  1.00  0.00           C
ATOM   2088  H3' U   A  66      -4.684 -18.888  -4.673  1.00  0.00           H
ATOM   2089  C2' U   A  66      -2.929 -19.878  -5.403  1.00  0.00           C
ATOM   2090 1H2' U   A  66      -2.528 -19.064  -5.822  1.00  0.00           H
ATOM   2091  O2' U   A  66      -1.817 -20.488  -4.774  1.00  0.00           O
ATOM   2092 2HO' U   A  66      -1.373 -19.828  -4.169  1.00  0.00           H
ATOM   2093  O3' U   A  66      -3.569 -19.095  -3.171  1.00  0.00           O
ATOM   2094  P   U   A  67      -3.564 -17.506  -2.920  1.00  0.00           P
ATOM   2095  O1P U   A  67      -2.920 -17.265  -1.604  1.00  0.00           O
ATOM   2096  O2P U   A  67      -4.933 -16.988  -3.174  1.00  0.00           O
ATOM   2097  O5' U   A  67      -2.602 -16.939  -4.057  1.00  0.00           O
ATOM   2098  C5' U   A  67      -1.204 -17.226  -4.046  1.00  0.00           C
ATOM   2099 1H5' U   A  67      -1.091 -18.216  -3.956  1.00  0.00           H
ATOM   2100 2H5' U   A  67      -0.800 -16.771  -3.253  1.00  0.00           H
ATOM   2101  C4' U   A  67      -0.560 -16.734  -5.322  1.00  0.00           C
ATOM   2102  H4' U   A  67       0.417 -16.908  -5.197  1.00  0.00           H
ATOM   2103  O4' U   A  67      -1.133 -17.450  -6.452  1.00  0.00           O
ATOM   2104  C1' U   A  67      -1.274 -16.567  -7.553  1.00  0.00           C
ATOM   2105  H1' U   A  67      -0.849 -16.962  -8.367  1.00  0.00           H
ATOM   2106  N1  U   A  67      -2.706 -16.425  -7.857  1.00  0.00           N
ATOM   2107  C6  U   A  67      -3.666 -16.664  -6.900  1.00  0.00           C
ATOM   2108  H6  U   A  67      -3.376 -16.943  -5.985  1.00  0.00           H
ATOM   2109  C5  U   A  67      -4.972 -16.537  -7.151  1.00  0.00           C
ATOM   2110  H5  U   A  67      -5.640 -16.721  -6.430  1.00  0.00           H
ATOM   2111  C4  U   A  67      -5.415 -16.139  -8.450  1.00  0.00           C
ATOM   2112  O4  U   A  67      -6.585 -16.000  -8.804  1.00  0.00           O
ATOM   2113  N3  U   A  67      -4.404 -15.916  -9.356  1.00  0.00           N
ATOM   2114  H3  U   A  67      -4.682 -15.633 -10.274  1.00  0.00           H
ATOM   2115  C2  U   A  67      -3.056 -16.040  -9.137  1.00  0.00           C
ATOM   2116  O2  U   A  67      -2.236 -15.826 -10.012  1.00  0.00           O
ATOM   2117  C3' U   A  67      -0.794 -15.268  -5.654  1.00  0.00           C
ATOM   2118  H3' U   A  67      -1.660 -14.884  -5.332  1.00  0.00           H
ATOM   2119  C2' U   A  67      -0.602 -15.251  -7.164  1.00  0.00           C
ATOM   2120 1H2' U   A  67      -0.903 -14.416  -7.624  1.00  0.00           H
ATOM   2121  O2' U   A  67       0.768 -15.324  -7.511  1.00  0.00           O
ATOM   2122 2HO' U   A  67       1.221 -14.468  -7.262  1.00  0.00           H
ATOM   2123  O3' U   A  67       0.123 -14.414  -4.975  1.00  0.00           O
ATOM   2124  P   G   A  68      -0.225 -12.854  -4.791  1.00  0.00           P
ATOM   2125  O1P G   A  68       0.761 -12.293  -3.833  1.00  0.00           O
ATOM   2126  O2P G   A  68      -1.678 -12.722  -4.511  1.00  0.00           O
ATOM   2127  O5' G   A  68       0.065 -12.224  -6.225  1.00  0.00           O
ATOM   2128  C5' G   A  68       1.333 -12.392  -6.857  1.00  0.00           C
ATOM   2129 1H5' G   A  68       1.552 -13.368  -6.859  1.00  0.00           H
ATOM   2130 2H5' G   A  68       2.016 -11.898  -6.319  1.00  0.00           H
ATOM   2131  C4' G   A  68       1.288 -11.859  -8.270  1.00  0.00           C
ATOM   2132  H4' G   A  68       2.239 -11.897  -8.575  1.00  0.00           H
ATOM   2133  O4' G   A  68       0.389 -12.672  -9.069  1.00  0.00           O
ATOM   2134  C1' G   A  68      -0.198 -11.869 -10.079  1.00  0.00           C
ATOM   2135  H1' G   A  68       0.040 -12.233 -10.979  1.00  0.00           H
ATOM   2136  N9  G   A  68      -1.650 -11.969  -9.969  1.00  0.00           N
ATOM   2137  C8  G   A  68      -2.381 -12.337  -8.866  1.00  0.00           C
ATOM   2138  H8  G   A  68      -1.967 -12.590  -7.991  1.00  0.00           H
ATOM   2139  N7  G   A  68      -3.670 -12.324  -9.074  1.00  0.00           N
ATOM   2140  C5  G   A  68      -3.797 -11.922 -10.397  1.00  0.00           C
ATOM   2141  C6  G   A  68      -4.958 -11.721 -11.194  1.00  0.00           C
ATOM   2142  O6  G   A  68      -6.147 -11.860 -10.879  1.00  0.00           O
ATOM   2143  N1  G   A  68      -4.628 -11.315 -12.481  1.00  0.00           N
ATOM   2144  H1  G   A  68      -5.380 -11.150 -13.119  1.00  0.00           H
ATOM   2145  C2  G   A  68      -3.351 -11.123 -12.945  1.00  0.00           C
ATOM   2146  N2  G   A  68      -3.238 -10.729 -14.215  1.00  0.00           N
ATOM   2147  H21 G   A  68      -4.058 -10.591 -14.770  1.00  0.00           H
ATOM   2148  H22 G   A  68      -2.333 -10.572 -14.611  1.00  0.00           H
ATOM   2149  N3  G   A  68      -2.265 -11.305 -12.218  1.00  0.00           N
ATOM   2150  C4  G   A  68      -2.559 -11.701 -10.963  1.00  0.00           C
ATOM   2151  C3' G   A  68       0.727 -10.456  -8.430  1.00  0.00           C
ATOM   2152  H3' G   A  68       0.003 -10.206  -7.787  1.00  0.00           H
ATOM   2153  C2' G   A  68       0.323 -10.441  -9.900  1.00  0.00           C
ATOM   2154 1H2' G   A  68      -0.278  -9.689 -10.170  1.00  0.00           H
ATOM   2155  O2' G   A  68       1.450 -10.261 -10.738  1.00  0.00           O
ATOM   2156 2HO' G   A  68       1.800  -9.331 -10.630  1.00  0.00           H
ATOM   2157  O3' G   A  68       1.693  -9.456  -8.117  1.00  0.00           O
ATOM   2158  P   A   A  69       1.225  -8.089  -7.411  1.00  0.00           P
ATOM   2159  O1P A   A  69       2.436  -7.250  -7.225  1.00  0.00           O
ATOM   2160  O2P A   A  69       0.381  -8.428  -6.237  1.00  0.00           O
ATOM   2161  O5' A   A  69       0.299  -7.387  -8.502  1.00  0.00           O
ATOM   2162  C5' A   A  69       0.846  -6.901  -9.727  1.00  0.00           C
ATOM   2163 1H5' A   A  69       1.546  -7.547 -10.032  1.00  0.00           H
ATOM   2164 2H5' A   A  69       1.268  -6.013  -9.547  1.00  0.00           H
ATOM   2165  C4' A   A  69      -0.241  -6.768 -10.769  1.00  0.00           C
ATOM   2166  H4' A   A  69       0.239  -6.520 -11.610  1.00  0.00           H
ATOM   2167  O4' A   A  69      -0.956  -8.029 -10.872  1.00  0.00           O
ATOM   2168  C1' A   A  69      -2.337  -7.782 -11.066  1.00  0.00           C
ATOM   2169  H1' A   A  69      -2.667  -8.284 -11.865  1.00  0.00           H
ATOM   2170  N9  A   A  69      -3.068  -8.317  -9.918  1.00  0.00           N
ATOM   2171  C8  A   A  69      -2.568  -8.670  -8.689  1.00  0.00           C
ATOM   2172  H8  A   A  69      -1.600  -8.593  -8.450  1.00  0.00           H
ATOM   2173  N7  A   A  69      -3.477  -9.118  -7.857  1.00  0.00           N
ATOM   2174  C5  A   A  69      -4.655  -9.057  -8.588  1.00  0.00           C
ATOM   2175  C6  A   A  69      -5.984  -9.393  -8.272  1.00  0.00           C
ATOM   2176  N6  A   A  69      -6.366  -9.878  -7.090  1.00  0.00           N
ATOM   2177  H61 A   A  69      -5.691 -10.022  -6.367  1.00  0.00           H
ATOM   2178  H62 A   A  69      -7.328 -10.098  -6.927  1.00  0.00           H
ATOM   2179  N1  A   A  69      -6.921  -9.210  -9.227  1.00  0.00           N
ATOM   2180  C2  A   A  69      -6.540  -8.725 -10.415  1.00  0.00           C
ATOM   2181  H2  A   A  69      -7.273  -8.611 -11.086  1.00  0.00           H
ATOM   2182  N3  A   A  69      -5.325  -8.373 -10.831  1.00  0.00           N
ATOM   2183  C4  A   A  69      -4.418  -8.566  -9.859  1.00  0.00           C
ATOM   2184  C3' A   A  69      -1.324  -5.742 -10.462  1.00  0.00           C
ATOM   2185  H3' A   A  69      -1.503  -5.582  -9.491  1.00  0.00           H
ATOM   2186  C2' A   A  69      -2.511  -6.275 -11.254  1.00  0.00           C
ATOM   2187 1H2' A   A  69      -3.396  -5.874 -11.018  1.00  0.00           H
ATOM   2188  O2' A   A  69      -2.385  -5.974 -12.631  1.00  0.00           O
ATOM   2189 2HO' A   A  69      -2.497  -4.990 -12.769  1.00  0.00           H
ATOM   2190  O3' A   A  69      -0.941  -4.432 -10.873  1.00  0.00           O
ATOM   2191  P   C   A  70      -1.616  -3.147 -10.179  1.00  0.00           P
ATOM   2192  O1P C   A  70      -1.073  -1.941 -10.853  1.00  0.00           O
ATOM   2193  O2P C   A  70      -1.483  -3.287  -8.706  1.00  0.00           O
ATOM   2194  O5' C   A  70      -3.161  -3.273 -10.551  1.00  0.00           O
ATOM   2195  C5' C   A  70      -3.601  -3.164 -11.904  1.00  0.00           C
ATOM   2196 1H5' C   A  70      -3.179  -3.904 -12.428  1.00  0.00           H
ATOM   2197 2H5' C   A  70      -3.291  -2.283 -12.262  1.00  0.00           H
ATOM   2198  C4' C   A  70      -5.107  -3.261 -11.972  1.00  0.00           C
ATOM   2199  H4' C   A  70      -5.331  -3.020 -12.916  1.00  0.00           H
ATOM   2200  O4' C   A  70      -5.518  -4.605 -11.608  1.00  0.00           O
ATOM   2201  C1' C   A  70      -6.769  -4.556 -10.943  1.00  0.00           C
ATOM   2202  H1' C   A  70      -7.437  -5.108 -11.442  1.00  0.00           H
ATOM   2203  N1  C   A  70      -6.618  -5.177  -9.617  1.00  0.00           N
ATOM   2204  C6  C   A  70      -5.395  -5.244  -9.008  1.00  0.00           C
ATOM   2205  H6  C   A  70      -4.593  -4.868  -9.472  1.00  0.00           H
ATOM   2206  C5  C   A  70      -5.255  -5.805  -7.800  1.00  0.00           C
ATOM   2207  H5  C   A  70      -4.362  -5.858  -7.352  1.00  0.00           H
ATOM   2208  C4  C   A  70      -6.428  -6.323  -7.177  1.00  0.00           C
ATOM   2209  N4  C   A  70      -6.355  -6.888  -5.973  1.00  0.00           N
ATOM   2210  H41 C   A  70      -5.475  -6.950  -5.502  1.00  0.00           H
ATOM   2211  H42 C   A  70      -7.180  -7.250  -5.540  1.00  0.00           H
ATOM   2212  N3  C   A  70      -7.624  -6.264  -7.764  1.00  0.00           N
ATOM   2213  C2  C   A  70      -7.750  -5.698  -8.984  1.00  0.00           C
ATOM   2214  O2  C   A  70      -8.845  -5.629  -9.559  1.00  0.00           O
ATOM   2215  C3' C   A  70      -5.869  -2.372 -11.001  1.00  0.00           C
ATOM   2216  H3' C   A  70      -5.411  -2.192 -10.130  1.00  0.00           H
ATOM   2217  C2' C   A  70      -7.208  -3.091 -10.885  1.00  0.00           C
ATOM   2218 1H2' C   A  70      -7.777  -2.806 -10.114  1.00  0.00           H
ATOM   2219  O2' C   A  70      -8.032  -2.822 -12.003  1.00  0.00           O
ATOM   2220 2HO' C   A  70      -8.327  -1.867 -11.978  1.00  0.00           H
ATOM   2221  O3' C   A  70      -6.004  -1.043 -11.499  1.00  0.00           O
ATOM   2222  P   U   A  71      -6.062   0.194 -10.472  1.00  0.00           P
ATOM   2223  O1P U   A  71      -6.007   1.440 -11.277  1.00  0.00           O
ATOM   2224  O2P U   A  71      -5.057  -0.033  -9.402  1.00  0.00           O
ATOM   2225  O5' U   A  71      -7.512   0.086  -9.820  1.00  0.00           O
ATOM   2226  C5' U   A  71      -8.688   0.168 -10.624  1.00  0.00           C
ATOM   2227 1H5' U   A  71      -8.612  -0.509 -11.356  1.00  0.00           H
ATOM   2228 2H5' U   A  71      -8.730   1.085 -11.021  1.00  0.00           H
ATOM   2229  C4' U   A  71      -9.914  -0.100  -9.784  1.00  0.00           C
ATOM   2230  H4' U   A  71     -10.683   0.202 -10.347  1.00  0.00           H
ATOM   2231  O4' U   A  71      -9.961  -1.516  -9.459  1.00  0.00           O
ATOM   2232  C1' U   A  71     -10.432  -1.687  -8.134  1.00  0.00           C
ATOM   2233  H1' U   A  71     -11.202  -2.325  -8.128  1.00  0.00           H
ATOM   2234  N1  U   A  71      -9.365  -2.309  -7.336  1.00  0.00           N
ATOM   2235  C6  U   A  71      -8.037  -2.060  -7.598  1.00  0.00           C
ATOM   2236  H6  U   A  71      -7.801  -1.445  -8.350  1.00  0.00           H
ATOM   2237  C5  U   A  71      -7.052  -2.611  -6.882  1.00  0.00           C
ATOM   2238  H5  U   A  71      -6.098  -2.407  -7.104  1.00  0.00           H
ATOM   2239  C4  U   A  71      -7.361  -3.491  -5.800  1.00  0.00           C
ATOM   2240  O4  U   A  71      -6.546  -4.058  -5.072  1.00  0.00           O
ATOM   2241  N3  U   A  71      -8.706  -3.695  -5.595  1.00  0.00           N
ATOM   2242  H3  U   A  71      -8.955  -4.306  -4.844  1.00  0.00           H
ATOM   2243  C2  U   A  71      -9.742  -3.151  -6.309  1.00  0.00           C
ATOM   2244  O2  U   A  71     -10.906  -3.396  -6.051  1.00  0.00           O
ATOM   2245  C3' U   A  71      -9.948   0.599  -8.431  1.00  0.00           C
ATOM   2246  H3' U   A  71      -9.056   0.782  -8.017  1.00  0.00           H
ATOM   2247  C2' U   A  71     -10.856  -0.313  -7.616  1.00  0.00           C
ATOM   2248 1H2' U   A  71     -10.837  -0.159  -6.628  1.00  0.00           H
ATOM   2249  O2' U   A  71     -12.220  -0.108  -7.937  1.00  0.00           O
ATOM   2250 2HO' U   A  71     -12.510   0.789  -7.603  1.00  0.00           H
ATOM   2251  O3' U   A  71     -10.456   1.927  -8.534  1.00  0.00           O
ATOM   2252  P   A   A  72      -9.794   3.110  -7.665  1.00  0.00           P
ATOM   2253  O1P A   A  72      -9.910   4.357  -8.463  1.00  0.00           O
ATOM   2254  O2P A   A  72      -8.458   2.669  -7.186  1.00  0.00           O
ATOM   2255  O5' A   A  72     -10.752   3.241  -6.398  1.00  0.00           O
ATOM   2256  C5' A   A  72     -12.012   3.903  -6.494  1.00  0.00           C
ATOM   2257 1H5' A   A  72     -12.364   3.768  -7.420  1.00  0.00           H
ATOM   2258 2H5' A   A  72     -11.863   4.879  -6.333  1.00  0.00           H
ATOM   2259  C4' A   A  72     -12.976   3.340  -5.475  1.00  0.00           C
ATOM   2260  H4' A   A  72     -13.870   3.699  -5.743  1.00  0.00           H
ATOM   2261  O4' A   A  72     -12.908   1.889  -5.509  1.00  0.00           O
ATOM   2262  C1' A   A  72     -13.054   1.373  -4.198  1.00  0.00           C
ATOM   2263  H1' A   A  72     -13.798   0.705  -4.177  1.00  0.00           H
ATOM   2264  N9  A   A  72     -11.836   0.643  -3.848  1.00  0.00           N
ATOM   2265  C8  A   A  72     -10.579   0.792  -4.378  1.00  0.00           C
ATOM   2266  H8  A   A  72     -10.364   1.453  -5.097  1.00  0.00           H
ATOM   2267  N7  A   A  72      -9.686  -0.013  -3.855  1.00  0.00           N
ATOM   2268  C5  A   A  72     -10.404  -0.740  -2.915  1.00  0.00           C
ATOM   2269  C6  A   A  72     -10.032  -1.757  -2.018  1.00  0.00           C
ATOM   2270  N6  A   A  72      -8.793  -2.240  -1.916  1.00  0.00           N
ATOM   2271  H61 A   A  72      -8.065  -1.877  -2.498  1.00  0.00           H
ATOM   2272  H62 A   A  72      -8.592  -2.965  -1.257  1.00  0.00           H
ATOM   2273  N1  A   A  72     -10.991  -2.268  -1.217  1.00  0.00           N
ATOM   2274  C2  A   A  72     -12.235  -1.783  -1.315  1.00  0.00           C
ATOM   2275  H2  A   A  72     -12.906  -2.195  -0.698  1.00  0.00           H
ATOM   2276  N3  A   A  72     -12.706  -0.831  -2.116  1.00  0.00           N
ATOM   2277  C4  A   A  72     -11.729  -0.345  -2.900  1.00  0.00           C
ATOM   2278  C3' A   A  72     -12.681   3.695  -4.024  1.00  0.00           C
ATOM   2279  H3' A   A  72     -11.716   3.842  -3.805  1.00  0.00           H
ATOM   2280  C2' A   A  72     -13.345   2.550  -3.267  1.00  0.00           C
ATOM   2281 1H2' A   A  72     -13.079   2.462  -2.307  1.00  0.00           H
ATOM   2282  O2' A   A  72     -14.746   2.729  -3.188  1.00  0.00           O
ATOM   2283 2HO' A   A  72     -14.950   3.497  -2.581  1.00  0.00           H
ATOM   2284  O3' A   A  72     -13.220   4.967  -3.670  1.00  0.00           O
ATOM   2285  P   G   A  73     -12.769   5.674  -2.297  1.00  0.00           P
ATOM   2286  O1P G   A  73     -13.239   7.082  -2.350  1.00  0.00           O
ATOM   2287  O2P G   A  73     -11.329   5.390  -2.069  1.00  0.00           O
ATOM   2288  O5' G   A  73     -13.607   4.911  -1.175  1.00  0.00           O
ATOM   2289  C5' G   A  73     -14.987   5.205  -0.960  1.00  0.00           C
ATOM   2290 1H5' G   A  73     -15.509   4.814  -1.718  1.00  0.00           H
ATOM   2291 2H5' G   A  73     -15.096   6.199  -0.958  1.00  0.00           H
ATOM   2292  C4' G   A  73     -15.449   4.621   0.356  1.00  0.00           C
ATOM   2293  H4' G   A  73     -16.393   4.934   0.459  1.00  0.00           H
ATOM   2294  O4' G   A  73     -15.333   3.171   0.298  1.00  0.00           O
ATOM   2295  C1' G   A  73     -14.801   2.683   1.518  1.00  0.00           C
ATOM   2296  H1' G   A  73     -15.334   1.906   1.853  1.00  0.00           H
ATOM   2297  N9  G   A  73     -13.460   2.167   1.257  1.00  0.00           N
ATOM   2298  C8  G   A  73     -12.629   2.522   0.223  1.00  0.00           C
ATOM   2299  H8  G   A  73     -12.873   3.201  -0.470  1.00  0.00           H
ATOM   2300  N7  G   A  73     -11.491   1.886   0.234  1.00  0.00           N
ATOM   2301  C5  G   A  73     -11.572   1.061   1.349  1.00  0.00           C
ATOM   2302  C6  G   A  73     -10.635   0.136   1.877  1.00  0.00           C
ATOM   2303  O6  G   A  73      -9.512  -0.150   1.452  1.00  0.00           O
ATOM   2304  N1  G   A  73     -11.121  -0.486   3.020  1.00  0.00           N
ATOM   2305  H1  G   A  73     -10.530  -1.159   3.465  1.00  0.00           H
ATOM   2306  C2  G   A  73     -12.347  -0.249   3.585  1.00  0.00           C
ATOM   2307  N2  G   A  73     -12.631  -0.949   4.687  1.00  0.00           N
ATOM   2308  H21 G   A  73     -11.965  -1.600   5.052  1.00  0.00           H
ATOM   2309  H22 G   A  73     -13.510  -0.822   5.147  1.00  0.00           H
ATOM   2310  N3  G   A  73     -13.230   0.610   3.107  1.00  0.00           N
ATOM   2311  C4  G   A  73     -12.780   1.226   1.993  1.00  0.00           C
ATOM   2312  C3' G   A  73     -14.631   5.025   1.577  1.00  0.00           C
ATOM   2313  H3' G   A  73     -13.675   5.258   1.401  1.00  0.00           H
ATOM   2314  C2' G   A  73     -14.835   3.841   2.512  1.00  0.00           C
ATOM   2315 1H2' G   A  73     -14.217   3.801   3.297  1.00  0.00           H
ATOM   2316  O2' G   A  73     -16.113   3.882   3.120  1.00  0.00           O
ATOM   2317 2HO' G   A  73     -16.147   4.638   3.774  1.00  0.00           H
ATOM   2318  O3' G   A  73     -15.094   6.251   2.136  1.00  0.00           O
ATOM   2319  P   C   A  74     -14.035   7.326   2.694  1.00  0.00           P
ATOM   2320  O1P C   A  74     -14.791   8.543   3.075  1.00  0.00           O
ATOM   2321  O2P C   A  74     -12.916   7.429   1.723  1.00  0.00           O
ATOM   2322  O5' C   A  74     -13.471   6.654   4.024  1.00  0.00           O
ATOM   2323  C5' C   A  74     -14.347   6.281   5.086  1.00  0.00           C
ATOM   2324 1H5' C   A  74     -15.176   5.893   4.683  1.00  0.00           H
ATOM   2325 2H5' C   A  74     -14.581   7.106   5.600  1.00  0.00           H
ATOM   2326  C4' C   A  74     -13.675   5.271   5.986  1.00  0.00           C
ATOM   2327  H4' C   A  74     -14.331   5.115   6.724  1.00  0.00           H
ATOM   2328  O4' C   A  74     -13.376   4.074   5.220  1.00  0.00           O
ATOM   2329  C1' C   A  74     -12.166   3.500   5.687  1.00  0.00           C
ATOM   2330  H1' C   A  74     -12.326   2.556   5.977  1.00  0.00           H
ATOM   2331  N1  C   A  74     -11.217   3.436   4.563  1.00  0.00           N
ATOM   2332  C6  C   A  74     -11.420   4.172   3.428  1.00  0.00           C
ATOM   2333  H6  C   A  74     -12.219   4.770   3.366  1.00  0.00           H
ATOM   2334  C5  C   A  74     -10.566   4.105   2.399  1.00  0.00           C
ATOM   2335  H5  C   A  74     -10.713   4.638   1.566  1.00  0.00           H
ATOM   2336  C4  C   A  74      -9.439   3.244   2.537  1.00  0.00           C
ATOM   2337  N4  C   A  74      -8.559   3.129   1.545  1.00  0.00           N
ATOM   2338  H41 C   A  74      -8.688   3.648   0.700  1.00  0.00           H
ATOM   2339  H42 C   A  74      -7.769   2.524   1.645  1.00  0.00           H
ATOM   2340  N3  C   A  74      -9.228   2.528   3.643  1.00  0.00           N
ATOM   2341  C2  C   A  74     -10.101   2.603   4.671  1.00  0.00           C
ATOM   2342  O2  C   A  74      -9.939   1.949   5.713  1.00  0.00           O
ATOM   2343  C3' C   A  74     -12.327   5.690   6.556  1.00  0.00           C
ATOM   2344  H3' C   A  74     -11.787   6.303   5.979  1.00  0.00           H
ATOM   2345  C2' C   A  74     -11.674   4.348   6.861  1.00  0.00           C
ATOM   2346 1H2' C   A  74     -10.688   4.380   7.027  1.00  0.00           H
ATOM   2347  O2' C   A  74     -12.184   3.801   8.062  1.00  0.00           O
ATOM   2348 2HO' C   A  74     -11.869   4.348   8.838  1.00  0.00           H
ATOM   2349  O3' C   A  74     -12.473   6.496   7.720  1.00  0.00           O
ATOM   2350  P   U   A  75     -11.271   7.458   8.184  1.00  0.00           P
ATOM   2351  O1P U   A  75     -11.797   8.334   9.262  1.00  0.00           O
ATOM   2352  O2P U   A  75     -10.663   8.070   6.974  1.00  0.00           O
ATOM   2353  O5' U   A  75     -10.199   6.468   8.827  1.00  0.00           O
ATOM   2354  C5' U   A  75      -9.397   6.879   9.934  1.00  0.00           C
ATOM   2355 1H5' U   A  75      -9.980   6.902  10.746  1.00  0.00           H
ATOM   2356 2H5' U   A  75      -9.055   7.799   9.743  1.00  0.00           H
ATOM   2357  C4' U   A  75      -8.245   5.920  10.138  1.00  0.00           C
ATOM   2358  H4' U   A  75      -8.496   5.366  10.932  1.00  0.00           H
ATOM   2359  O4' U   A  75      -8.079   5.109   8.938  1.00  0.00           O
ATOM   2360  C1' U   A  75      -6.755   5.234   8.464  1.00  0.00           C
ATOM   2361  H1' U   A  75      -6.183   4.479   8.783  1.00  0.00           H
ATOM   2362  N1  U   A  75      -6.767   5.120   7.000  1.00  0.00           N
ATOM   2363  C6  U   A  75      -7.740   5.733   6.244  1.00  0.00           C
ATOM   2364  H6  U   A  75      -8.451   6.260   6.709  1.00  0.00           H
ATOM   2365  C5  U   A  75      -7.767   5.648   4.911  1.00  0.00           C
ATOM   2366  H5  U   A  75      -8.491   6.107   4.395  1.00  0.00           H
ATOM   2367  C4  U   A  75      -6.761   4.901   4.221  1.00  0.00           C
ATOM   2368  O4  U   A  75      -6.678   4.750   3.003  1.00  0.00           O
ATOM   2369  N3  U   A  75      -5.822   4.315   5.038  1.00  0.00           N
ATOM   2370  H3  U   A  75      -5.105   3.786   4.585  1.00  0.00           H
ATOM   2371  C2  U   A  75      -5.763   4.378   6.405  1.00  0.00           C
ATOM   2372  O2  U   A  75      -4.889   3.816   7.042  1.00  0.00           O
ATOM   2373  C3' U   A  75      -6.890   6.588  10.374  1.00  0.00           C
ATOM   2374  H3' U   A  75      -6.929   7.490  10.804  1.00  0.00           H
ATOM   2375  C2' U   A  75      -6.252   6.573   8.989  1.00  0.00           C
ATOM   2376 1H2' U   A  75      -6.413   7.386   8.430  1.00  0.00           H
ATOM   2377  O2' U   A  75      -4.840   6.530   9.068  1.00  0.00           O
ATOM   2378 2HO' U   A  75      -4.499   7.405   9.412  1.00  0.00           H
ATOM   2379  O3' U   A  75      -6.112   5.866  11.326  1.00  0.00           O
ATOM   2380  P   U   A  76      -6.001   6.395  12.842  1.00  0.00           P
ATOM   2381  O1P U   A  76      -6.182   7.869  12.831  1.00  0.00           O
ATOM   2382  O2P U   A  76      -4.769   5.813  13.435  1.00  0.00           O
ATOM   2383  O5' U   A  76      -7.262   5.748  13.571  1.00  0.00           O
ATOM   2384  C5' U   A  76      -7.147   4.526  14.298  1.00  0.00           C
ATOM   2385 1H5' U   A  76      -6.960   4.750  15.255  1.00  0.00           H
ATOM   2386 2H5' U   A  76      -6.378   4.010  13.920  1.00  0.00           H
ATOM   2387  C4' U   A  76      -8.425   3.730  14.182  1.00  0.00           C
ATOM   2388  H4' U   A  76      -9.159   4.356  14.446  1.00  0.00           H
ATOM   2389  O4' U   A  76      -8.553   3.260  12.812  1.00  0.00           O
ATOM   2390  C1' U   A  76      -8.400   1.854  12.770  1.00  0.00           C
ATOM   2391  H1' U   A  76      -9.278   1.420  12.567  1.00  0.00           H
ATOM   2392  N1  U   A  76      -7.499   1.519  11.656  1.00  0.00           N
ATOM   2393  C6  U   A  76      -6.591   2.435  11.173  1.00  0.00           C
ATOM   2394  H6  U   A  76      -6.556   3.344  11.587  1.00  0.00           H
ATOM   2395  C5  U   A  76      -5.755   2.151  10.170  1.00  0.00           C
ATOM   2396  H5  U   A  76      -5.108   2.842   9.848  1.00  0.00           H
ATOM   2397  C4  U   A  76      -5.786   0.860   9.558  1.00  0.00           C
ATOM   2398  O4  U   A  76      -5.068   0.481   8.633  1.00  0.00           O
ATOM   2399  N3  U   A  76      -6.718  -0.003  10.086  1.00  0.00           N
ATOM   2400  H3  U   A  76      -6.764  -0.914   9.677  1.00  0.00           H
ATOM   2401  C2  U   A  76      -7.591   0.251  11.112  1.00  0.00           C
ATOM   2402  O2  U   A  76      -8.386  -0.584  11.505  1.00  0.00           O
ATOM   2403  C3' U   A  76      -8.485   2.474  15.044  1.00  0.00           C
ATOM   2404  H3' U   A  76      -8.053   2.551  15.942  1.00  0.00           H
ATOM   2405  C2' U   A  76      -7.877   1.412  14.136  1.00  0.00           C
ATOM   2406 1H2' U   A  76      -6.891   1.279  14.234  1.00  0.00           H
ATOM   2407  O2' U   A  76      -8.397   0.130  14.430  1.00  0.00           O
ATOM   2408 2HO' U   A  76      -8.061  -0.169  15.323  1.00  0.00           H
ATOM   2409  O3' U   A  76      -9.823   2.160  15.421  1.00  0.00           O
ATOM   2410  P   G   A  77     -10.386   2.640  16.849  1.00  0.00           P
ATOM   2411  O1P G   A  77      -9.914   4.029  17.083  1.00  0.00           O
ATOM   2412  O2P G   A  77     -10.063   1.581  17.840  1.00  0.00           O
ATOM   2413  O5' G   A  77     -11.969   2.666  16.656  1.00  0.00           O
ATOM   2414  C5' G   A  77     -12.676   3.895  16.471  1.00  0.00           C
ATOM   2415 1H5' G   A  77     -12.526   4.464  17.279  1.00  0.00           H
ATOM   2416 2H5' G   A  77     -13.650   3.684  16.388  1.00  0.00           H
ATOM   2417  C4' G   A  77     -12.182   4.602  15.228  1.00  0.00           C
ATOM   2418  H4' G   A  77     -11.442   5.194  15.547  1.00  0.00           H
ATOM   2419  O4' G   A  77     -11.748   3.612  14.263  1.00  0.00           O
ATOM   2420  C1' G   A  77     -11.971   4.096  12.953  1.00  0.00           C
ATOM   2421  H1' G   A  77     -11.099   4.173  12.470  1.00  0.00           H
ATOM   2422  N9  G   A  77     -12.760   3.105  12.229  1.00  0.00           N
ATOM   2423  C8  G   A  77     -14.035   2.688  12.520  1.00  0.00           C
ATOM   2424  H8  G   A  77     -14.562   3.031  13.297  1.00  0.00           H
ATOM   2425  N7  G   A  77     -14.490   1.799  11.681  1.00  0.00           N
ATOM   2426  C5  G   A  77     -13.448   1.615  10.781  1.00  0.00           C
ATOM   2427  C6  G   A  77     -13.352   0.771   9.644  1.00  0.00           C
ATOM   2428  O6  G   A  77     -14.198  -0.007   9.185  1.00  0.00           O
ATOM   2429  N1  G   A  77     -12.117   0.895   9.019  1.00  0.00           N
ATOM   2430  H1  G   A  77     -11.955   0.340   8.203  1.00  0.00           H
ATOM   2431  C2  G   A  77     -11.103   1.720   9.434  1.00  0.00           C
ATOM   2432  N2  G   A  77      -9.986   1.695   8.702  1.00  0.00           N
ATOM   2433  H21 G   A  77      -9.925   1.097   7.903  1.00  0.00           H
ATOM   2434  H22 G   A  77      -9.210   2.274   8.953  1.00  0.00           H
ATOM   2435  N3  G   A  77     -11.178   2.512  10.488  1.00  0.00           N
ATOM   2436  C4  G   A  77     -12.371   2.410  11.110  1.00  0.00           C
ATOM   2437  C3' G   A  77     -13.222   5.418  14.475  1.00  0.00           C
ATOM   2438  H3' G   A  77     -14.160   5.077  14.543  1.00  0.00           H
ATOM   2439  C2' G   A  77     -12.655   5.461  13.059  1.00  0.00           C
ATOM   2440 1H2' G   A  77     -13.317   5.701  12.349  1.00  0.00           H
ATOM   2441  O2' G   A  77     -11.671   6.470  12.931  1.00  0.00           O
ATOM   2442 2HO' G   A  77     -12.104   7.369  12.998  1.00  0.00           H
ATOM   2443  O3' G   A  77     -13.372   6.721  15.033  1.00  0.00           O
ATOM   2444  P   C   A  78     -14.720   7.106  15.821  1.00  0.00           P
ATOM   2445  O1P C   A  78     -15.012   8.532  15.522  1.00  0.00           O
ATOM   2446  O2P C   A  78     -14.572   6.669  17.233  1.00  0.00           O
ATOM   2447  O5' C   A  78     -15.844   6.206  15.137  1.00  0.00           O
ATOM   2448  C5' C   A  78     -16.936   6.795  14.430  1.00  0.00           C
ATOM   2449 1H5' C   A  78     -17.324   7.517  15.003  1.00  0.00           H
ATOM   2450 2H5' C   A  78     -17.624   6.086  14.275  1.00  0.00           H
ATOM   2451  C4' C   A  78     -16.459   7.365  13.113  1.00  0.00           C
ATOM   2452  H4' C   A  78     -16.057   8.252  13.342  1.00  0.00           H
ATOM   2453  O4' C   A  78     -15.503   6.448  12.519  1.00  0.00           O
ATOM   2454  C1' C   A  78     -15.671   6.423  11.113  1.00  0.00           C
ATOM   2455  H1' C   A  78     -14.806   6.637  10.658  1.00  0.00           H
ATOM   2456  N1  C   A  78     -16.020   5.048  10.718  1.00  0.00           N
ATOM   2457  C6  C   A  78     -16.984   4.349  11.389  1.00  0.00           C
ATOM   2458  H6  C   A  78     -17.461   4.780  12.155  1.00  0.00           H
ATOM   2459  C5  C   A  78     -17.300   3.096  11.038  1.00  0.00           C
ATOM   2460  H5  C   A  78     -18.005   2.582  11.527  1.00  0.00           H
ATOM   2461  C4  C   A  78     -16.593   2.524   9.941  1.00  0.00           C
ATOM   2462  N4  C   A  78     -16.857   1.279   9.549  1.00  0.00           N
ATOM   2463  H41 C   A  78     -17.554   0.742  10.025  1.00  0.00           H
ATOM   2464  H42 C   A  78     -16.359   0.881   8.779  1.00  0.00           H
ATOM   2465  N3  C   A  78     -15.654   3.199   9.277  1.00  0.00           N
ATOM   2466  C2  C   A  78     -15.346   4.463   9.642  1.00  0.00           C
ATOM   2467  O2  C   A  78     -14.480   5.120   9.048  1.00  0.00           O
ATOM   2468  C3' C   A  78     -17.534   7.536  12.050  1.00  0.00           C
ATOM   2469  H3' C   A  78     -18.299   6.894  12.101  1.00  0.00           H
ATOM   2470  C2' C   A  78     -16.732   7.465  10.755  1.00  0.00           C
ATOM   2471 1H2' C   A  78     -17.272   7.309   9.928  1.00  0.00           H
ATOM   2472  O2' C   A  78     -16.087   8.697  10.488  1.00  0.00           O
ATOM   2473 2HO' C   A  78     -16.771   9.387  10.252  1.00  0.00           H
ATOM   2474  O3' C   A  78     -18.221   8.776  12.203  1.00  0.00           O
ATOM   2475  P   U   A  79     -19.538   9.075  11.328  1.00  0.00           P
ATOM   2476  O1P U   A  79     -20.290  10.145  12.031  1.00  0.00           O
ATOM   2477  O2P U   A  79     -20.207   7.783  11.030  1.00  0.00           O
ATOM   2478  O5' U   A  79     -18.960   9.668   9.966  1.00  0.00           O
ATOM   2479  C5' U   A  79     -19.539  10.822   9.355  1.00  0.00           C
ATOM   2480 1H5' U   A  79     -20.329  11.100   9.902  1.00  0.00           H
ATOM   2481 2H5' U   A  79     -19.842  10.568   8.436  1.00  0.00           H
ATOM   2482  C4' U   A  79     -18.524  11.940   9.286  1.00  0.00           C
ATOM   2483  H4' U   A  79     -18.833  12.514   8.528  1.00  0.00           H
ATOM   2484  O4' U   A  79     -18.492  12.635  10.556  1.00  0.00           O
ATOM   2485  C1' U   A  79     -17.197  13.169  10.769  1.00  0.00           C
ATOM   2486  H1' U   A  79     -17.248  14.168  10.786  1.00  0.00           H
ATOM   2487  N1  U   A  79     -16.734  12.747  12.098  1.00  0.00           N
ATOM   2488  C6  U   A  79     -16.988  11.482  12.573  1.00  0.00           C
ATOM   2489  H6  U   A  79     -17.500  10.844  11.997  1.00  0.00           H
ATOM   2490  C5  U   A  79     -16.575  11.074  13.777  1.00  0.00           C
ATOM   2491  H5  U   A  79     -16.780  10.146  14.088  1.00  0.00           H
ATOM   2492  C4  U   A  79     -15.841  11.963  14.620  1.00  0.00           C
ATOM   2493  O4  U   A  79     -15.403  11.703  15.740  1.00  0.00           O
ATOM   2494  N3  U   A  79     -15.624  13.211  14.085  1.00  0.00           N
ATOM   2495  H3  U   A  79     -15.113  13.857  14.652  1.00  0.00           H
ATOM   2496  C2  U   A  79     -16.033  13.666  12.858  1.00  0.00           C
ATOM   2497  O2  U   A  79     -15.791  14.796  12.474  1.00  0.00           O
ATOM   2498  C3' U   A  79     -17.081  11.509   9.075  1.00  0.00           C
ATOM   2499  H3' U   A  79     -16.836  10.624   9.470  1.00  0.00           H
ATOM   2500  C2' U   A  79     -16.292  12.693   9.629  1.00  0.00           C
ATOM   2501 1H2' U   A  79     -15.337  12.494   9.850  1.00  0.00           H
ATOM   2502  O2' U   A  79     -16.190  13.733   8.674  1.00  0.00           O
ATOM   2503 2HO' U   A  79     -15.601  13.438   7.921  1.00  0.00           H
ATOM   2504  O3' U   A  79     -16.808  11.268   7.697  1.00  0.00           O
ATOM   2505  P   G   A  80     -15.469  10.485   7.271  1.00  0.00           P
ATOM   2506  O1P G   A  80     -15.823   9.053   7.106  1.00  0.00           O
ATOM   2507  O2P G   A  80     -14.382  10.869   8.208  1.00  0.00           O
ATOM   2508  O5' G   A  80     -15.121  11.084   5.836  1.00  0.00           O
ATOM   2509  C5' G   A  80     -15.452  12.432   5.500  1.00  0.00           C
ATOM   2510 1H5' G   A  80     -14.603  12.959   5.464  1.00  0.00           H
ATOM   2511 2H5' G   A  80     -16.040  12.795   6.223  1.00  0.00           H
ATOM   2512  C4' G   A  80     -16.163  12.485   4.165  1.00  0.00           C
ATOM   2513  H4' G   A  80     -15.610  13.105   3.608  1.00  0.00           H
ATOM   2514  O4' G   A  80     -16.249  11.145   3.610  1.00  0.00           O
ATOM   2515  C1' G   A  80     -17.456  11.007   2.882  1.00  0.00           C
ATOM   2516  H1' G   A  80     -17.256  10.756   1.935  1.00  0.00           H
ATOM   2517  N9  G   A  80     -18.208   9.892   3.448  1.00  0.00           N
ATOM   2518  C8  G   A  80     -18.174   9.441   4.745  1.00  0.00           C
ATOM   2519  H8  G   A  80     -17.608   9.856   5.457  1.00  0.00           H
ATOM   2520  N7  G   A  80     -18.954   8.417   4.956  1.00  0.00           N
ATOM   2521  C5  G   A  80     -19.543   8.176   3.721  1.00  0.00           C
ATOM   2522  C6  G   A  80     -20.483   7.189   3.325  1.00  0.00           C
ATOM   2523  O6  G   A  80     -21.004   6.299   4.007  1.00  0.00           O
ATOM   2524  N1  G   A  80     -20.811   7.306   1.980  1.00  0.00           N
ATOM   2525  H1  G   A  80     -21.468   6.651   1.607  1.00  0.00           H
ATOM   2526  C2  G   A  80     -20.303   8.250   1.125  1.00  0.00           C
ATOM   2527  N2  G   A  80     -20.745   8.203  -0.135  1.00  0.00           N
ATOM   2528  H21 G   A  80     -21.409   7.506  -0.406  1.00  0.00           H
ATOM   2529  H22 G   A  80     -20.412   8.865  -0.807  1.00  0.00           H
ATOM   2530  N3  G   A  80     -19.428   9.174   1.477  1.00  0.00           N
ATOM   2531  C4  G   A  80     -19.093   9.079   2.781  1.00  0.00           C
ATOM   2532  C3' G   A  80     -17.609  12.958   4.211  1.00  0.00           C
ATOM   2533  H3' G   A  80     -18.105  12.743   5.052  1.00  0.00           H
ATOM   2534  C2' G   A  80     -18.197  12.343   2.945  1.00  0.00           C
ATOM   2535 1H2' G   A  80     -19.196  12.320   2.910  1.00  0.00           H
ATOM   2536  O2' G   A  80     -17.853  13.102   1.801  1.00  0.00           O
ATOM   2537 2HO' G   A  80     -18.331  13.980   1.828  1.00  0.00           H
ATOM   2538  O3' G   A  80     -17.696  14.381   4.215  1.00  0.00           O
ATOM   2539  P   U   A  81     -19.076  15.098   4.630  1.00  0.00           P
ATOM   2540  O1P U   A  81     -18.838  16.563   4.609  1.00  0.00           O
ATOM   2541  O2P U   A  81     -19.589  14.458   5.867  1.00  0.00           O
ATOM   2542  O5' U   A  81     -20.074  14.735   3.442  1.00  0.00           O
ATOM   2543  C5' U   A  81     -20.134  15.531   2.259  1.00  0.00           C
ATOM   2544 1H5' U   A  81     -19.241  15.490   1.811  1.00  0.00           H
ATOM   2545 2H5' U   A  81     -20.329  16.474   2.528  1.00  0.00           H
ATOM   2546  C4' U   A  81     -21.213  15.011   1.337  1.00  0.00           C
ATOM   2547  H4' U   A  81     -21.134  15.554   0.501  1.00  0.00           H
ATOM   2548  O4' U   A  81     -20.991  13.593   1.113  1.00  0.00           O
ATOM   2549  C1' U   A  81     -22.231  12.911   1.082  1.00  0.00           C
ATOM   2550  H1' U   A  81     -22.307  12.386   0.234  1.00  0.00           H
ATOM   2551  N1  U   A  81     -22.250  11.937   2.184  1.00  0.00           N
ATOM   2552  C6  U   A  81     -21.767  12.261   3.431  1.00  0.00           C
ATOM   2553  H6  U   A  81     -21.400  13.179   3.582  1.00  0.00           H
ATOM   2554  C5  U   A  81     -21.771  11.393   4.447  1.00  0.00           C
ATOM   2555  H5  U   A  81     -21.410  11.666   5.339  1.00  0.00           H
ATOM   2556  C4  U   A  81     -22.291  10.076   4.260  1.00  0.00           C
ATOM   2557  O4  U   A  81     -22.350   9.193   5.114  1.00  0.00           O
ATOM   2558  N3  U   A  81     -22.758   9.819   2.992  1.00  0.00           N
ATOM   2559  H3  U   A  81     -23.130   8.905   2.831  1.00  0.00           H
ATOM   2560  C2  U   A  81     -22.768  10.681   1.925  1.00  0.00           C
ATOM   2561  O2  U   A  81     -23.205  10.355   0.836  1.00  0.00           O
ATOM   2562  C3' U   A  81     -22.632  15.101   1.882  1.00  0.00           C
ATOM   2563  H3' U   A  81     -22.709  15.080   2.879  1.00  0.00           H
ATOM   2564  C2' U   A  81     -23.343  13.957   1.166  1.00  0.00           C
ATOM   2565 1H2' U   A  81     -24.212  13.678   1.575  1.00  0.00           H
ATOM   2566  O2' U   A  81     -23.714  14.326  -0.150  1.00  0.00           O
ATOM   2567 2HO' U   A  81     -24.442  15.011  -0.112  1.00  0.00           H
ATOM   2568  O3' U   A  81     -23.220  16.368   1.599  1.00  0.00           O
ATOM   2569  P   U   A  82     -24.655  16.742   2.222  1.00  0.00           P
ATOM   2570  O1P U   A  82     -24.792  18.219   2.170  1.00  0.00           O
ATOM   2571  O2P U   A  82     -24.798  16.037   3.523  1.00  0.00           O
ATOM   2572  O5' U   A  82     -25.699  16.111   1.196  1.00  0.00           O
ATOM   2573  C5' U   A  82     -27.040  15.826   1.594  1.00  0.00           C
ATOM   2574 1H5' U   A  82     -27.523  16.695   1.702  1.00  0.00           H
ATOM   2575 2H5' U   A  82     -27.009  15.350   2.473  1.00  0.00           H
ATOM   2576  C4' U   A  82     -27.722  14.968   0.553  1.00  0.00           C
ATOM   2577  H4' U   A  82     -27.948  15.589  -0.197  1.00  0.00           H
ATOM   2578  O4' U   A  82     -26.814  13.908   0.151  1.00  0.00           O
ATOM   2579  C1' U   A  82     -27.530  12.699  -0.019  1.00  0.00           C
ATOM   2580  H1' U   A  82     -27.344  12.318  -0.925  1.00  0.00           H
ATOM   2581  N1  U   A  82     -27.023  11.721   0.955  1.00  0.00           N
ATOM   2582  C6  U   A  82     -26.362  12.124   2.093  1.00  0.00           C
ATOM   2583  H6  U   A  82     -26.237  13.103   2.257  1.00  0.00           H
ATOM   2584  C5  U   A  82     -25.882  11.255   2.987  1.00  0.00           C
ATOM   2585  H5  U   A  82     -25.406  11.587   3.801  1.00  0.00           H
ATOM   2586  C4  U   A  82     -26.049   9.851   2.780  1.00  0.00           C
ATOM   2587  O4  U   A  82     -25.630   8.956   3.513  1.00  0.00           O
ATOM   2588  N3  U   A  82     -26.723   9.518   1.628  1.00  0.00           N
ATOM   2589  H3  U   A  82     -26.859   8.542   1.457  1.00  0.00           H
ATOM   2590  C2  U   A  82     -27.229  10.380   0.689  1.00  0.00           C
ATOM   2591  O2  U   A  82     -27.816   9.983  -0.301  1.00  0.00           O
ATOM   2592  C3' U   A  82     -28.977  14.248   1.028  1.00  0.00           C
ATOM   2593  H3' U   A  82     -29.010  14.055   2.009  1.00  0.00           H
ATOM   2594  C2' U   A  82     -29.019  13.013   0.134  1.00  0.00           C
ATOM   2595 1H2' U   A  82     -29.616  12.277   0.452  1.00  0.00           H
ATOM   2596  O2' U   A  82     -29.550  13.325  -1.140  1.00  0.00           O
ATOM   2597 2HO' U   A  82     -30.524  13.532  -1.053  1.00  0.00           H
ATOM   2598  O3' U   A  82     -30.138  15.062   0.874  1.00  0.00           O
ATOM   2599  P   U   A  83     -30.722  15.876   2.133  1.00  0.00           P
ATOM   2600  O1P U   A  83     -31.122  17.219   1.643  1.00  0.00           O
ATOM   2601  O2P U   A  83     -29.761  15.764   3.261  1.00  0.00           O
ATOM   2602  O5' U   A  83     -32.043  15.077   2.529  1.00  0.00           O
ATOM   2603  C5' U   A  83     -33.177  15.050   1.662  1.00  0.00           C
ATOM   2604 1H5' U   A  83     -32.864  15.252   0.734  1.00  0.00           H
ATOM   2605 2H5' U   A  83     -33.814  15.761   1.961  1.00  0.00           H
ATOM   2606  C4' U   A  83     -33.840  13.693   1.712  1.00  0.00           C
ATOM   2607  H4' U   A  83     -34.626  13.759   1.097  1.00  0.00           H
ATOM   2608  O4' U   A  83     -32.879  12.689   1.294  1.00  0.00           O
ATOM   2609  C1' U   A  83     -33.036  11.518   2.075  1.00  0.00           C
ATOM   2610  H1' U   A  83     -33.177  10.729   1.477  1.00  0.00           H
ATOM   2611  N1  U   A  83     -31.781  11.275   2.800  1.00  0.00           N
ATOM   2612  C6  U   A  83     -30.979  12.316   3.210  1.00  0.00           C
ATOM   2613  H6  U   A  83     -31.266  13.253   3.011  1.00  0.00           H
ATOM   2614  C5  U   A  83     -29.831  12.119   3.865  1.00  0.00           C
ATOM   2615  H5  U   A  83     -29.276  12.901   4.147  1.00  0.00           H
ATOM   2616  C4  U   A  83     -29.397  10.791   4.163  1.00  0.00           C
ATOM   2617  O4  U   A  83     -28.360  10.484   4.750  1.00  0.00           O
ATOM   2618  N3  U   A  83     -30.246   9.800   3.729  1.00  0.00           N
ATOM   2619  H3  U   A  83     -29.970   8.859   3.925  1.00  0.00           H
ATOM   2620  C2  U   A  83     -31.430   9.962   3.057  1.00  0.00           C
ATOM   2621  O2  U   A  83     -32.115   9.015   2.717  1.00  0.00           O
ATOM   2622  C3' U   A  83     -34.298  13.242   3.093  1.00  0.00           C
ATOM   2623  H3' U   A  83     -33.783  13.624   3.860  1.00  0.00           H
ATOM   2624  C2' U   A  83     -34.245  11.722   2.989  1.00  0.00           C
ATOM   2625 1H2' U   A  83     -34.250  11.239   3.865  1.00  0.00           H
ATOM   2626  O2' U   A  83     -35.393  11.212   2.337  1.00  0.00           O
ATOM   2627 2HO' U   A  83     -36.193  11.338   2.923  1.00  0.00           H
ATOM   2628  O3' U   A  83     -35.610  13.717   3.386  1.00  0.00           O
ATOM   2629  P   U   A  84     -36.095  13.836   4.915  1.00  0.00           P
ATOM   2630  O1P U   A  84     -37.515  14.269   4.900  1.00  0.00           O
ATOM   2631  O2P U   A  84     -35.092  14.635   5.664  1.00  0.00           O
ATOM   2632  O5' U   A  84     -36.038  12.338   5.457  1.00  0.00           O
ATOM   2633  C5' U   A  84     -36.964  11.353   5.000  1.00  0.00           C
ATOM   2634 1H5' U   A  84     -36.724  11.112   4.060  1.00  0.00           H
ATOM   2635 2H5' U   A  84     -37.880  11.755   5.018  1.00  0.00           H
ATOM   2636  C4' U   A  84     -36.905  10.133   5.889  1.00  0.00           C
ATOM   2637  H4' U   A  84     -37.422  10.383   6.708  1.00  0.00           H
ATOM   2638  O4' U   A  84     -37.477   9.003   5.178  1.00  0.00           O
ATOM   2639  C1' U   A  84     -36.757   7.825   5.495  1.00  0.00           C
ATOM   2640  H1' U   A  84     -37.384   7.127   5.842  1.00  0.00           H
ATOM   2641  N1  U   A  84     -36.178   7.288   4.255  1.00  0.00           N
ATOM   2642  C6  U   A  84     -35.689   8.122   3.274  1.00  0.00           C
ATOM   2643  H6  U   A  84     -35.734   9.111   3.416  1.00  0.00           H
ATOM   2644  C5  U   A  84     -35.157   7.657   2.140  1.00  0.00           C
ATOM   2645  H5  U   A  84     -34.812   8.295   1.451  1.00  0.00           H
ATOM   2646  C4  U   A  84     -35.081   6.249   1.911  1.00  0.00           C
ATOM   2647  O4  U   A  84     -34.617   5.702   0.912  1.00  0.00           O
ATOM   2648  N3  U   A  84     -35.588   5.474   2.930  1.00  0.00           N
ATOM   2649  H3  U   A  84     -35.549   4.483   2.799  1.00  0.00           H
ATOM   2650  C2  U   A  84     -36.140   5.914   4.105  1.00  0.00           C
ATOM   2651  O2  U   A  84     -36.563   5.143   4.948  1.00  0.00           O
ATOM   2652  C3' U   A  84     -35.506   9.672   6.272  1.00  0.00           C
ATOM   2653  H3' U   A  84     -34.791   9.872   5.602  1.00  0.00           H
ATOM   2654  C2' U   A  84     -35.714   8.189   6.553  1.00  0.00           C
ATOM   2655 1H2' U   A  84     -34.877   7.642   6.587  1.00  0.00           H
ATOM   2656  O2' U   A  84     -36.277   7.984   7.836  1.00  0.00           O
ATOM   2657 2HO' U   A  84     -35.604   8.219   8.537  1.00  0.00           H
ATOM   2658  O3' U   A  84     -34.998  10.387   7.403  1.00  0.00           O
ATOM   2659  H3T U   A  84     -34.080  10.056   7.622  1.00  0.00           H
CONECT   62   61
CONECT   37   36
CONECT   38   36
CONECT   64   63
CONECT   42   41   43   44   61
CONECT   53   51   54   57
CONECT   61   42   59   62   63
CONECT   59   39   60   61   65
CONECT   58   44   48   57
CONECT   39   36   40   41   59
CONECT   48   47   49   58
CONECT   36   35   37   38   39
CONECT   49   48   50   51
CONECT   45   44   46   47
CONECT   52   51
CONECT   43   42
CONECT   55   54
CONECT   56   54
CONECT   60   59
CONECT   40   39
CONECT   46   45
CONECT   51   49   52   53
CONECT   54   53   55   56
CONECT   57   53   58
CONECT   47   45   48
CONECT   44   42   45   58
CONECT   33   32
CONECT   63   61   64
CONECT   34   32
CONECT   65   66   59
CONECT   41   39   42
CONECT   35   32   36
CONECT   50   49
CONECT   32   34   35   31   33
CONECT   92   91
CONECT   71   70
CONECT   72   70
CONECT   94   93
CONECT   76   75   77   78   91
CONECT   87   78   85   88
CONECT   91   76   89   92   93
CONECT   89   73   90   91   95
CONECT   83   81   84   85
CONECT   73   70   74   75   89
CONECT   81   79   82   83
CONECT   70   69   71   72   73
CONECT   79   78   80   81
CONECT   77   76
CONECT   86   85
CONECT   90   89
CONECT   74   73
CONECT   82   81
CONECT   80   79
CONECT   78   76   79   87
CONECT   85   83   86   87
CONECT   67   66
CONECT   88   87
CONECT   93   91   94
CONECT   68   66
CONECT   95   89   96
CONECT   84   83
CONECT   75   73   76
CONECT   69   66   70
CONECT   66   67   68   65   69
CONECT  122  121
CONECT  101  100
CONECT  102  100
CONECT  124  123
CONECT  106  105  107  108  121
CONECT  117  108  115  118
CONECT  121  106  119  122  123
CONECT  119  103  120  121  125
CONECT  113  111  114  115
CONECT  103  100  104  105  119
CONECT  111  109  112  113
CONECT  100   99  101  102  103
CONECT  109  108  110  111
CONECT  107  106
CONECT  116  115
CONECT  120  119
CONECT  104  103
CONECT  112  111
CONECT  110  109
CONECT  108  106  109  117
CONECT  115  113  116  117
CONECT   97   96
CONECT  118  117
CONECT  123  121  124
CONECT   98   96
CONECT  125  119  126
CONECT  114  113
CONECT  105  103  106
CONECT   99   96  100
CONECT   96   95   97   98   99
CONECT  156  155
CONECT  131  130
CONECT  132  130
CONECT  158  157
CONECT  136  135  137  138  155
CONECT  147  145  148  151
CONECT  155  136  153  156  157
CONECT  153  133  154  155  159
CONECT  152  138  142  151
CONECT  133  130  134  135  153
CONECT  142  141  143  152
CONECT  130  131  132  133  129
CONECT  143  142  144  145
CONECT  139  138  140  141
CONECT  146  145
CONECT  137  136
CONECT  149  148
CONECT  150  148
CONECT  154  153
CONECT  134  133
CONECT  140  139
CONECT  145  143  146  147
CONECT  148  147  149  150
CONECT  151  147  152
CONECT  141  139  142
CONECT  138  136  139  152
CONECT  127  126
CONECT  157  155  158
CONECT  128  126
CONECT  159  153  160
CONECT  135  133  136
CONECT  129  130  126
CONECT  144  143
CONECT  126  125  127  128  129
CONECT  190  189
CONECT  165  164
CONECT  166  164
CONECT  192  191
CONECT  170  169  171  172  189
CONECT  181  179  182  185
CONECT  189  170  187  190  191
CONECT  187  167  188  189  193
CONECT  186  172  176  185
CONECT  167  164  168  169  187
CONECT  176  175  177  186
CONECT  164  163  165  166  167
CONECT  177  176  178  179
CONECT  173  172  174  175
CONECT  180  179
CONECT  171  170
CONECT  183  182
CONECT  184  182
CONECT  188  187
CONECT  168  167
CONECT  174  173
CONECT  179  177  180  181
CONECT  182  181  183  184
CONECT  185  181  186
CONECT  175  173  176
CONECT  172  170  173  186
CONECT  161  160
CONECT  191  189  192
CONECT  162  160
CONECT  193  187  194
CONECT  169  167  170
CONECT  163  160  164
CONECT  178  177
CONECT  160  159  161  162  163
CONECT  220  219
CONECT  199  198
CONECT  200  198
CONECT  222  221
CONECT  204  203  205  206  219
CONECT  215  206  213  216
CONECT  219  204  217  220  221
CONECT  217  201  218  219  223
CONECT  211  209  212  213
CONECT  201  198  202  203  217
CONECT  209  207  210  211
CONECT  198  197  199  200  201
CONECT  207  206  208  209
CONECT  205  204
CONECT  214  213
CONECT  218  217
CONECT  202  201
CONECT  210  209
CONECT  208  207
CONECT  206  204  207  215
CONECT  213  211  214  215
CONECT  195  194
CONECT  216  215
CONECT  221  219  222
CONECT  196  194
CONECT  223  217  224
CONECT  212  211
CONECT  203  201  204
CONECT  197  194  198
CONECT  194  193  195  196  197
CONECT  251  250
CONECT  229  228
CONECT  230  228
CONECT  253  252
CONECT  234  233  235  236  250
CONECT  246  236  245  247
CONECT  250  234  248  251  252
CONECT  248  231  249  250  254
CONECT  241  239  242  245
CONECT  231  228  232  233  248
CONECT  239  237  240  241
CONECT  228  227  229  230  231
CONECT  237  236  238  239
CONECT  235  234
CONECT  249  248
CONECT  232  231
CONECT  243  242
CONECT  244  242
CONECT  240  239
CONECT  238  237
CONECT  236  234  237  246
CONECT  245  241  246
CONECT  242  241  243  244
CONECT  225  224
CONECT  247  246
CONECT  252  250  253
CONECT  226  224
CONECT  254  248  255
CONECT  233  231  234
CONECT  227  224  228
CONECT  224  223  225  226  227
CONECT  282  281
CONECT  260  259
CONECT  261  259
CONECT  284  283
CONECT  265  264  266  267  281
CONECT  277  267  276  278
CONECT  281  265  279  282  283
CONECT  279  262  280  281  285
CONECT  272  270  273  276
CONECT  262  259  263  264  279
CONECT  270  268  271  272
CONECT  259  258  260  261  262
CONECT  268  267  269  270
CONECT  266  265
CONECT  280  279
CONECT  263  262
CONECT  274  273
CONECT  275  273
CONECT  271  270
CONECT  269  268
CONECT  267  265  268  277
CONECT  276  272  277
CONECT  273  272  274  275
CONECT  256  255
CONECT  278  277
CONECT  283  281  284
CONECT  257  255
CONECT  285  279  286
CONECT  264  262  265
CONECT  258  259  255
CONECT  255  258  254  256  257
CONECT  316  315
CONECT  291  290
CONECT  292  290
CONECT  318  317
CONECT  296  295  297  298  315
CONECT  307  305  308  311
CONECT  315  296  313  316  317
CONECT  313  293  314  315  319
CONECT  312  298  302  311
CONECT  293  290  294  295  313
CONECT  302  301  303  312
CONECT  290  289  291  292  293
CONECT  303  302  304  305
CONECT  299  298  300  301
CONECT  306  305
CONECT  297  296
CONECT  309  308
CONECT  310  308
CONECT  314  313
CONECT  294  293
CONECT  300  299
CONECT  305  303  306  307
CONECT  308  307  309  310
CONECT  311  307  312
CONECT  301  299  302
CONECT  298  296  299  312
CONECT  287  286
CONECT  317  315  318
CONECT  288  286
CONECT  319  313  320
CONECT  295  293  296
CONECT  289  286  290
CONECT  304  303
CONECT  286  285  287  288  289
CONECT  349  348
CONECT  325  324
CONECT  326  324
CONECT  351  350
CONECT  330  329  331  332  348
CONECT  342  341  343  344
CONECT  348  330  346  349  350
CONECT  346  327  347  348  352
CONECT  345  332  336  344
CONECT  327  324  328  329  346
CONECT  336  335  337  345
CONECT  324  323  325  326  327
CONECT  337  336  338  341
CONECT  333  332  334  335
CONECT  331  330
CONECT  343  342
CONECT  347  346
CONECT  328  327
CONECT  339  338
CONECT  340  338
CONECT  334  333
CONECT  341  337  342
CONECT  344  342  345
CONECT  338  337  339  340
CONECT  335  333  336
CONECT  332  330  333  345
CONECT  321  320
CONECT  350  348  351
CONECT  322  320
CONECT  352  346  353
CONECT  329  327  330
CONECT  323  320  324
CONECT  320  319  321  322  323
CONECT  383  382
CONECT  358  357
CONECT  359  357
CONECT  385  384
CONECT  363  362  364  365  382
CONECT  374  372  375  378
CONECT  382  363  380  383  384
CONECT  380  360  381  382  386
CONECT  379  365  369  378
CONECT  360  357  361  362  380
CONECT  369  368  370  379
CONECT  357  356  358  359  360
CONECT  370  369  371  372
CONECT  366  365  367  368
CONECT  373  372
CONECT  364  363
CONECT  376  375
CONECT  377  375
CONECT  381  380
CONECT  361  360
CONECT  367  366
CONECT  372  370  373  374
CONECT  375  374  376  377
CONECT  378  374  379
CONECT  368  366  369
CONECT  365  363  366  379
CONECT  354  353
CONECT  384  382  385
CONECT  355  353
CONECT  386  380  387
CONECT  362  360  363
CONECT  356  353  357
CONECT  371  370
CONECT  353  352  354  355  356
CONECT  413  412
CONECT  392  391
CONECT  393  391
CONECT  415  414
CONECT  397  396  398  399  412
CONECT  408  399  406  409
CONECT  412  397  410  413  414
CONECT  410  394  411  412  416
CONECT  404  402  405  406
CONECT  394  391  395  396  410
CONECT  402  400  403  404
CONECT  391  390  392  393  394
CONECT  400  399  401  402
CONECT  398  397
CONECT  407  406
CONECT  411  410
CONECT  395  394
CONECT  403  402
CONECT  401  400
CONECT  399  397  400  408
CONECT  406  404  407  408
CONECT  388  387
CONECT  409  408
CONECT  414  412  415
CONECT  389  387
CONECT  416  410  417
CONECT  405  404
CONECT  396  394  397
CONECT  390  387  391
CONECT  387  386  388  389  390
CONECT  447  446
CONECT  422  421
CONECT  423  421
CONECT  449  448
CONECT  427  426  428  429  446
CONECT  438  436  439  442
CONECT  446  427  444  447  448
CONECT  444  424  445  446  450
CONECT  443  429  433  442
CONECT  424  421  425  426  444
CONECT  433  432  434  443
CONECT  421  420  422  423  424
CONECT  434  433  435  436
CONECT  430  429  431  432
CONECT  437  436
CONECT  428  427
CONECT  440  439
CONECT  441  439
CONECT  445  444
CONECT  425  424
CONECT  431  430
CONECT  436  434  437  438
CONECT  439  438  440  441
CONECT  442  438  443
CONECT  432  430  433
CONECT  429  427  430  443
CONECT  418  417
CONECT  448  446  449
CONECT  419  417
CONECT  450  444  451
CONECT  426  424  427
CONECT  420  417  421
CONECT  435  434
CONECT  417  416  418  419  420
CONECT  477  476
CONECT  456  455
CONECT  457  455
CONECT  479  478
CONECT  461  460  462  463  476
CONECT  472  463  470  473
CONECT  476  461  474  477  478
CONECT  474  458  475  476  480
CONECT  468  466  469  470
CONECT  458  455  459  460  474
CONECT  466  464  467  468
CONECT  455  454  456  457  458
CONECT  464  463  465  466
CONECT  462  461
CONECT  471  470
CONECT  475  474
CONECT  459  458
CONECT  467  466
CONECT  465  464
CONECT  463  461  464  472
CONECT  470  468  471  472
CONECT  452  451
CONECT  473  472
CONECT  478  476  479
CONECT  453  451
CONECT  480  474  481
CONECT  469  468
CONECT  460  458  461
CONECT  454  451  455
CONECT  451  450  452  453  454
CONECT  507  506
CONECT  486  485
CONECT  487  485
CONECT  509  508
CONECT  491  490  492  493  506
CONECT  502  493  500  503
CONECT  506  491  504  507  508
CONECT  504  488  505  506  510
CONECT  498  496  499  500
CONECT  488  485  489  490  504
CONECT  496  494  497  498
CONECT  485  484  486  487  488
CONECT  494  493  495  496
CONECT  492  491
CONECT  501  500
CONECT  505  504
CONECT  489  488
CONECT  497  496
CONECT  495  494
CONECT  493  491  494  502
CONECT  500  498  501  502
CONECT  482  481
CONECT  503  502
CONECT  508  506  509
CONECT  483  481
CONECT  510  504  511
CONECT  499  498
CONECT  490  488  491
CONECT  484  481  485
CONECT  481  480  482  483  484
CONECT  541  540
CONECT  516  515
CONECT  517  515
CONECT  543  542
CONECT  521  520  522  523  540
CONECT  532  530  533  536
CONECT  540  521  538  541  542
CONECT  538  518  539  540  544
CONECT  537  523  527  536
CONECT  518  515  519  520  538
CONECT  527  526  528  537
CONECT  515  514  516  517  518
CONECT  528  527  529  530
CONECT  524  523  525  526
CONECT  531  530
CONECT  522  521
CONECT  534  533
CONECT  535  533
CONECT  539  538
CONECT  519  518
CONECT  525  524
CONECT  530  528  531  532
CONECT  533  532  534  535
CONECT  536  532  537
CONECT  526  524  527
CONECT  523  521  524  537
CONECT  512  511
CONECT  542  540  543
CONECT  513  511
CONECT  544  538  545
CONECT  520  518  521
CONECT  514  515  511
CONECT  529  528
CONECT  511  514  510  512  513
CONECT  571  570
CONECT  550  549
CONECT  551  549
CONECT  573  572
CONECT  555  554  556  557  570
CONECT  566  557  564  567
CONECT  570  555  568  571  572
CONECT  568  552  569  570  574
CONECT  562  560  563  564
CONECT  552  549  553  554  568
CONECT  560  558  561  562
CONECT  549  548  550  551  552
CONECT  558  557  559  560
CONECT  556  555
CONECT  565  564
CONECT  569  568
CONECT  553  552
CONECT  561  560
CONECT  559  558
CONECT  557  555  558  566
CONECT  564  562  565  566
CONECT  546  545
CONECT  567  566
CONECT  572  570  573
CONECT  547  545
CONECT  574  568  575
CONECT  563  562
CONECT  554  552  555
CONECT  548  545  549
CONECT  545  544  546  547  548
CONECT  605  604
CONECT  580  579
CONECT  581  579
CONECT  607  606
CONECT  585  584  586  587  604
CONECT  596  594  597  600
CONECT  604  585  602  605  606
CONECT  602  582  603  604  608
CONECT  601  587  591  600
CONECT  582  579  583  584  602
CONECT  591  590  592  601
CONECT  579  578  580  581  582
CONECT  592  591  593  594
CONECT  588  587  589  590
CONECT  595  594
CONECT  586  585
CONECT  598  597
CONECT  599  597
CONECT  603  602
CONECT  583  582
CONECT  589  588
CONECT  594  592  595  596
CONECT  597  596  598  599
CONECT  600  596  601
CONECT  590  588  591
CONECT  587  585  588  601
CONECT  576  575
CONECT  606  604  607
CONECT  577  575
CONECT  608  602  609
CONECT  584  582  585
CONECT  578  575  579
CONECT  593  592
CONECT  575  574  576  577  578
CONECT  639  638
CONECT  614  613
CONECT  615  613
CONECT  641  640
CONECT  619  618  620  621  638
CONECT  630  628  631  634
CONECT  638  619  636  639  640
CONECT  636  616  637  638  642
CONECT  635  621  625  634
CONECT  616  613  617  618  636
CONECT  625  624  626  635
CONECT  613  612  614  615  616
CONECT  626  625  627  628
CONECT  622  621  623  624
CONECT  629  628
CONECT  620  619
CONECT  632  631
CONECT  633  631
CONECT  637  636
CONECT  617  616
CONECT  623  622
CONECT  628  626  629  630
CONECT  631  630  632  633
CONECT  634  630  635
CONECT  624  622  625
CONECT  621  619  622  635
CONECT  610  609
CONECT  640  638  641
CONECT  611  609
CONECT  642  636  643
CONECT  618  616  619
CONECT  612  609  613
CONECT  627  626
CONECT  609  608  610  611  612
CONECT  673  672
CONECT  648  647
CONECT  649  647
CONECT  675  674
CONECT  653  652  654  655  672
CONECT  664  662  665  668
CONECT  672  653  670  673  674
CONECT  670  650  671  672  676
CONECT  669  655  659  668
CONECT  650  647  651  652  670
CONECT  659  658  660  669
CONECT  647  646  648  649  650
CONECT  660  659  661  662
CONECT  656  655  657  658
CONECT  663  662
CONECT  654  653
CONECT  666  665
CONECT  667  665
CONECT  671  670
CONECT  651  650
CONECT  657  656
CONECT  662  660  663  664
CONECT  665  664  666  667
CONECT  668  664  669
CONECT  658  656  659
CONECT  655  653  656  669
CONECT  644  643
CONECT  674  672  675
CONECT  645  643
CONECT  676  670  677
CONECT  652  650  653
CONECT  646  643  647
CONECT  661  660
CONECT  643  642  644  645  646
CONECT  703  702
CONECT  682  681
CONECT  683  681
CONECT  705  704
CONECT  687  686  688  689  702
CONECT  698  689  696  699
CONECT  702  687  700  703  704
CONECT  700  684  701  702  706
CONECT  694  692  695  696
CONECT  684  681  685  686  700
CONECT  692  690  693  694
CONECT  681  680  682  683  684
CONECT  690  689  691  692
CONECT  688  687
CONECT  697  696
CONECT  701  700
CONECT  685  684
CONECT  693  692
CONECT  691  690
CONECT  689  687  690  698
CONECT  696  694  697  698
CONECT  678  677
CONECT  699  698
CONECT  704  702  705
CONECT  679  677
CONECT  706  700  707
CONECT  695  694
CONECT  686  684  687
CONECT  680  677  681
CONECT  677  676  678  679  680
CONECT  733  732
CONECT  712  711
CONECT  713  711
CONECT  735  734
CONECT  717  716  718  719  732
CONECT  728  719  726  729
CONECT  732  717  730  733  734
CONECT  730  714  731  732  736
CONECT  724  722  725  726
CONECT  714  711  715  716  730
CONECT  722  720  723  724
CONECT  711  710  712  713  714
CONECT  720  719  721  722
CONECT  718  717
CONECT  727  726
CONECT  731  730
CONECT  715  714
CONECT  723  722
CONECT  721  720
CONECT  719  717  720  728
CONECT  726  724  727  728
CONECT  708  707
CONECT  729  728
CONECT  734  732  735
CONECT  709  707
CONECT  736  730  737
CONECT  725  724
CONECT  716  714  717
CONECT  710  707  711
CONECT  707  706  708  709  710
CONECT  766  765
CONECT  742  741
CONECT  743  741
CONECT  768  767
CONECT  747  746  748  749  765
CONECT  759  758  760  761
CONECT  765  747  763  766  767
CONECT  763  744  764  765  769
CONECT  762  749  753  761
CONECT  744  741  745  746  763
CONECT  753  752  754  762
CONECT  741  740  742  743  744
CONECT  754  753  755  758
CONECT  750  749  751  752
CONECT  748  747
CONECT  760  759
CONECT  764  763
CONECT  745  744
CONECT  756  755
CONECT  757  755
CONECT  751  750
CONECT  758  754  759
CONECT  761  759  762
CONECT  755  754  756  757
CONECT  752  750  753
CONECT  749  747  750  762
CONECT  738  737
CONECT  767  765  768
CONECT  739  737
CONECT  769  763  770
CONECT  746  744  747
CONECT  740  737  741
CONECT  737  736  738  739  740
CONECT  796  795
CONECT  775  774
CONECT  776  774
CONECT  798  797
CONECT  780  779  781  782  795
CONECT  791  782  789  792
CONECT  795  780  793  796  797
CONECT  793  777  794  795  799
CONECT  787  785  788  789
CONECT  777  774  778  779  793
CONECT  785  783  786  787
CONECT  774  773  775  776  777
CONECT  783  782  784  785
CONECT  781  780
CONECT  790  789
CONECT  794  793
CONECT  778  777
CONECT  786  785
CONECT  784  783
CONECT  782  780  783  791
CONECT  789  787  790  791
CONECT  771  770
CONECT  792  791
CONECT  797  795  798
CONECT  772  770
CONECT  799  793  800
CONECT  788  787
CONECT  779  777  780
CONECT  773  770  774
CONECT  770  769  771  772  773
CONECT  826  825
CONECT  805  804
CONECT  806  804
CONECT  828  827
CONECT  810  809  811  812  825
CONECT  821  812  819  822
CONECT  825  810  823  826  827
CONECT  823  807  824  825  829
CONECT  817  815  818  819
CONECT  807  804  808  809  823
CONECT  815  813  816  817
CONECT  804  803  805  806  807
CONECT  813  812  814  815
CONECT  811  810
CONECT  820  819
CONECT  824  823
CONECT  808  807
CONECT  816  815
CONECT  814  813
CONECT  812  810  813  821
CONECT  819  817  820  821
CONECT  801  800
CONECT  822  821
CONECT  827  825  828
CONECT  802  800
CONECT  829  823  830
CONECT  818  817
CONECT  809  807  810
CONECT  803  800  804
CONECT  800  799  801  802  803
CONECT  860  859
CONECT  835  834
CONECT  836  834
CONECT  862  861
CONECT  840  839  841  842  859
CONECT  851  849  852  855
CONECT  859  840  857  860  861
CONECT  857  837  858  859  863
CONECT  856  842  846  855
CONECT  837  834  838  839  857
CONECT  846  845  847  856
CONECT  834  833  835  836  837
CONECT  847  846  848  849
CONECT  843  842  844  845
CONECT  850  849
CONECT  841  840
CONECT  853  852
CONECT  854  852
CONECT  858  857
CONECT  838  837
CONECT  844  843
CONECT  849  847  850  851
CONECT  852  851  853  854
CONECT  855  851  856
CONECT  845  843  846
CONECT  842  840  843  856
CONECT  831  830
CONECT  861  859  862
CONECT  832  830
CONECT  863  857  864
CONECT  839  837  840
CONECT  833  830  834
CONECT  848  847
CONECT  830  829  831  832  833
CONECT  890  889
CONECT  869  868
CONECT  870  868
CONECT  892  891
CONECT  874  873  875  876  889
CONECT  885  876  883  886
CONECT  889  874  887  890  891
CONECT  887  871  888  889  893
CONECT  881  879  882  883
CONECT  871  868  872  873  887
CONECT  879  877  880  881
CONECT  868  867  869  870  871
CONECT  877  876  878  879
CONECT  875  874
CONECT  884  883
CONECT  888  887
CONECT  872  871
CONECT  880  879
CONECT  878  877
CONECT  876  874  877  885
CONECT  883  881  884  885
CONECT  865  864
CONECT  886  885
CONECT  891  889  892
CONECT  866  864
CONECT  893  887  894
CONECT  882  881
CONECT  873  871  874
CONECT  867  864  868
CONECT  864  863  865  866  867
CONECT  920  919
CONECT  899  898
CONECT  900  898
CONECT  922  921
CONECT  904  903  905  906  919
CONECT  915  906  913  916
CONECT  919  904  917  920  921
CONECT  917  901  918  919  923
CONECT  911  909  912  913
CONECT  901  898  902  903  917
CONECT  909  907  910  911
CONECT  898  897  899  900  901
CONECT  907  906  908  909
CONECT  905  904
CONECT  914  913
CONECT  918  917
CONECT  902  901
CONECT  910  909
CONECT  908  907
CONECT  906  904  907  915
CONECT  913  911  914  915
CONECT  895  894
CONECT  916  915
CONECT  921  919  922
CONECT  896  894
CONECT  923  917  924
CONECT  912  911
CONECT  903  901  904
CONECT  897  894  898
CONECT  894  893  895  896  897
CONECT  953  952
CONECT  929  928
CONECT  930  928
CONECT  955  954
CONECT  934  933  935  936  952
CONECT  946  945  947  948
CONECT  952  934  950  953  954
CONECT  950  931  951  952  956
CONECT  949  936  940  948
CONECT  931  928  932  933  950
CONECT  940  939  941  949
CONECT  928  927  929  930  931
CONECT  941  940  942  945
CONECT  937  936  938  939
CONECT  935  934
CONECT  947  946
CONECT  951  950
CONECT  932  931
CONECT  943  942
CONECT  944  942
CONECT  938  937
CONECT  945  941  946
CONECT  948  946  949
CONECT  942  941  943  944
CONECT  939  937  940
CONECT  936  934  937  949
CONECT  925  924
CONECT  954  952  955
CONECT  926  924
CONECT  956  950  957
CONECT  933  931  934
CONECT  927  924  928
CONECT  924  923  925  926  927
CONECT  986  985
CONECT  962  961
CONECT  963  961
CONECT  988  987
CONECT  967  966  968  969  985
CONECT  979  978  980  981
CONECT  985  967  983  986  987
CONECT  983  964  984  985  989
CONECT  982  969  973  981
CONECT  964  961  965  966  983
CONECT  973  972  974  982
CONECT  961  960  962  963  964
CONECT  974  973  975  978
CONECT  970  969  971  972
CONECT  968  967
CONECT  980  979
CONECT  984  983
CONECT  965  964
CONECT  976  975
CONECT  977  975
CONECT  971  970
CONECT  978  974  979
CONECT  981  979  982
CONECT  975  974  976  977
CONECT  972  970  973
CONECT  969  967  970  982
CONECT  958  957
CONECT  987  985  988
CONECT  959  957
CONECT  989  983  990
CONECT  966  964  967
CONECT  960  957  961
CONECT  957  956  958  959  960
CONECT 1020 1019
CONECT  995  994
CONECT  996  994
CONECT 1022 1021
CONECT 1000  999 1001 1002 1019
CONECT 1011 1009 1012 1015
CONECT 1019 1000 1017 1020 1021
CONECT 1017  997 1018 1019 1023
CONECT 1016 1002 1006 1015
CONECT  997  994  998  999 1017
CONECT 1006 1005 1007 1016
CONECT  994  993  995  996  997
CONECT 1007 1006 1008 1009
CONECT 1003 1002 1004 1005
CONECT 1010 1009
CONECT 1001 1000
CONECT 1013 1012
CONECT 1014 1012
CONECT 1018 1017
CONECT  998  997
CONECT 1004 1003
CONECT 1009 1007 1010 1011
CONECT 1012 1011 1013 1014
CONECT 1015 1011 1016
CONECT 1005 1003 1006
CONECT 1002 1000 1003 1016
CONECT  991  990
CONECT 1021 1019 1022
CONECT  992  990
CONECT 1023 1017 1024
CONECT  999  997 1000
CONECT  993  990  994
CONECT 1008 1007
CONECT  990  989  991  992  993
CONECT 1050 1049
CONECT 1029 1028
CONECT 1030 1028
CONECT 1052 1051
CONECT 1034 1033 1035 1036 1049
CONECT 1045 1036 1043 1046
CONECT 1049 1034 1047 1050 1051
CONECT 1047 1031 1048 1049 1053
CONECT 1041 1039 1042 1043
CONECT 1031 1028 1032 1033 1047
CONECT 1039 1037 1040 1041
CONECT 1028 1027 1029 1030 1031
CONECT 1037 1036 1038 1039
CONECT 1035 1034
CONECT 1044 1043
CONECT 1048 1047
CONECT 1032 1031
CONECT 1040 1039
CONECT 1038 1037
CONECT 1036 1034 1037 1045
CONECT 1043 1041 1044 1045
CONECT 1025 1024
CONECT 1046 1045
CONECT 1051 1049 1052
CONECT 1026 1024
CONECT 1053 1047 1054
CONECT 1042 1041
CONECT 1033 1031 1034
CONECT 1027 1028 1024
CONECT 1024 1026 1027 1023 1025
CONECT 1080 1079
CONECT 1059 1058
CONECT 1060 1058
CONECT 1082 1081
CONECT 1064 1063 1065 1066 1079
CONECT 1075 1066 1073 1076
CONECT 1079 1064 1077 1080 1081
CONECT 1077 1061 1078 1079 1083
CONECT 1071 1069 1072 1073
CONECT 1061 1058 1062 1063 1077
CONECT 1069 1067 1070 1071
CONECT 1058 1057 1059 1060 1061
CONECT 1067 1066 1068 1069
CONECT 1065 1064
CONECT 1074 1073
CONECT 1078 1077
CONECT 1062 1061
CONECT 1070 1069
CONECT 1068 1067
CONECT 1066 1064 1067 1075
CONECT 1073 1071 1074 1075
CONECT 1055 1054
CONECT 1076 1075
CONECT 1081 1079 1082
CONECT 1056 1054
CONECT 1083 1077 1084
CONECT 1072 1071
CONECT 1063 1061 1064
CONECT 1057 1054 1058
CONECT 1054 1053 1055 1056 1057
CONECT 1114 1113
CONECT 1089 1088
CONECT 1090 1088
CONECT 1116 1115
CONECT 1094 1093 1095 1096 1113
CONECT 1105 1103 1106 1109
CONECT 1113 1094 1111 1114 1115
CONECT 1111 1091 1112 1113 1117
CONECT 1110 1096 1100 1109
CONECT 1091 1088 1092 1093 1111
CONECT 1100 1099 1101 1110
CONECT 1088 1087 1089 1090 1091
CONECT 1101 1100 1102 1103
CONECT 1097 1096 1098 1099
CONECT 1104 1103
CONECT 1095 1094
CONECT 1107 1106
CONECT 1108 1106
CONECT 1112 1111
CONECT 1092 1091
CONECT 1098 1097
CONECT 1103 1101 1104 1105
CONECT 1106 1105 1107 1108
CONECT 1109 1105 1110
CONECT 1099 1097 1100
CONECT 1096 1094 1097 1110
CONECT 1085 1084
CONECT 1115 1113 1116
CONECT 1086 1084
CONECT 1117 1111 1118
CONECT 1093 1091 1094
CONECT 1087 1084 1088
CONECT 1102 1101
CONECT 1084 1083 1085 1086 1087
CONECT 1147 1146
CONECT 1123 1122
CONECT 1124 1122
CONECT 1149 1148
CONECT 1128 1127 1129 1130 1146
CONECT 1140 1139 1141 1142
CONECT 1146 1128 1144 1147 1148
CONECT 1144 1125 1145 1146 1150
CONECT 1143 1130 1134 1142
CONECT 1125 1122 1126 1127 1144
CONECT 1134 1133 1135 1143
CONECT 1122 1121 1123 1124 1125
CONECT 1135 1134 1136 1139
CONECT 1131 1130 1132 1133
CONECT 1129 1128
CONECT 1141 1140
CONECT 1145 1144
CONECT 1126 1125
CONECT 1137 1136
CONECT 1138 1136
CONECT 1132 1131
CONECT 1139 1135 1140
CONECT 1142 1140 1143
CONECT 1136 1135 1137 1138
CONECT 1133 1131 1134
CONECT 1130 1128 1131 1143
CONECT 1119 1118
CONECT 1148 1146 1149
CONECT 1120 1118
CONECT 1150 1144 1151
CONECT 1127 1125 1128
CONECT 1121 1118 1122
CONECT 1118 1117 1119 1120 1121
CONECT 1177 1176
CONECT 1156 1155
CONECT 1157 1155
CONECT 1179 1178
CONECT 1161 1160 1162 1163 1176
CONECT 1172 1163 1170 1173
CONECT 1176 1161 1174 1177 1178
CONECT 1174 1158 1175 1176 1180
CONECT 1168 1166 1169 1170
CONECT 1158 1155 1159 1160 1174
CONECT 1166 1164 1167 1168
CONECT 1155 1154 1156 1157 1158
CONECT 1164 1163 1165 1166
CONECT 1162 1161
CONECT 1171 1170
CONECT 1175 1174
CONECT 1159 1158
CONECT 1167 1166
CONECT 1165 1164
CONECT 1163 1161 1164 1172
CONECT 1170 1168 1171 1172
CONECT 1152 1151
CONECT 1173 1172
CONECT 1178 1176 1179
CONECT 1153 1151
CONECT 1180 1174 1181
CONECT 1169 1168
CONECT 1160 1158 1161
CONECT 1154 1151 1155
CONECT 1151 1150 1152 1153 1154
CONECT 1207 1206
CONECT 1186 1185
CONECT 1187 1185
CONECT 1209 1208
CONECT 1191 1190 1192 1193 1206
CONECT 1202 1193 1200 1203
CONECT 1206 1191 1204 1207 1208
CONECT 1204 1188 1205 1206 1210
CONECT 1198 1196 1199 1200
CONECT 1188 1185 1189 1190 1204
CONECT 1196 1194 1197 1198
CONECT 1185 1184 1186 1187 1188
CONECT 1194 1193 1195 1196
CONECT 1192 1191
CONECT 1201 1200
CONECT 1205 1204
CONECT 1189 1188
CONECT 1197 1196
CONECT 1195 1194
CONECT 1193 1191 1194 1202
CONECT 1200 1198 1201 1202
CONECT 1182 1181
CONECT 1203 1202
CONECT 1208 1206 1209
CONECT 1183 1181
CONECT 1210 1204 1211
CONECT 1199 1198
CONECT 1190 1188 1191
CONECT 1184 1181 1185
CONECT 1181 1180 1182 1183 1184
CONECT 1237 1236
CONECT 1216 1215
CONECT 1217 1215
CONECT 1239 1238
CONECT 1221 1220 1222 1223 1236
CONECT 1232 1223 1230 1233
CONECT 1236 1221 1234 1237 1238
CONECT 1234 1218 1235 1236 1240
CONECT 1228 1226 1229 1230
CONECT 1218 1215 1219 1220 1234
CONECT 1226 1224 1227 1228
CONECT 1215 1214 1216 1217 1218
CONECT 1224 1223 1225 1226
CONECT 1222 1221
CONECT 1231 1230
CONECT 1235 1234
CONECT 1219 1218
CONECT 1227 1226
CONECT 1225 1224
CONECT 1223 1221 1224 1232
CONECT 1230 1228 1231 1232
CONECT 1212 1211
CONECT 1233 1232
CONECT 1238 1236 1239
CONECT 1213 1211
CONECT 1240 1234 1241
CONECT 1229 1228
CONECT 1220 1218 1221
CONECT 1214 1211 1215
CONECT 1211 1210 1212 1213 1214
CONECT 1270 1269
CONECT 1246 1245
CONECT 1247 1245
CONECT 1272 1271
CONECT 1251 1250 1252 1253 1269
CONECT 1263 1262 1264 1265
CONECT 1269 1251 1267 1270 1271
CONECT 1267 1248 1268 1269 1273
CONECT 1266 1253 1257 1265
CONECT 1248 1245 1249 1250 1267
CONECT 1257 1256 1258 1266
CONECT 1245 1244 1246 1247 1248
CONECT 1258 1257 1259 1262
CONECT 1254 1253 1255 1256
CONECT 1252 1251
CONECT 1264 1263
CONECT 1268 1267
CONECT 1249 1248
CONECT 1260 1259
CONECT 1261 1259
CONECT 1255 1254
CONECT 1262 1258 1263
CONECT 1265 1263 1266
CONECT 1259 1258 1260 1261
CONECT 1256 1254 1257
CONECT 1253 1251 1254 1266
CONECT 1242 1241
CONECT 1271 1269 1272
CONECT 1243 1241
CONECT 1273 1267 1274
CONECT 1250 1248 1251
CONECT 1244 1241 1245
CONECT 1241 1240 1242 1243 1244
CONECT 1303 1302
CONECT 1279 1278
CONECT 1280 1278
CONECT 1305 1304
CONECT 1284 1283 1285 1286 1302
CONECT 1296 1295 1297 1298
CONECT 1302 1284 1300 1303 1304
CONECT 1300 1281 1301 1302 1306
CONECT 1299 1286 1290 1298
CONECT 1281 1278 1282 1283 1300
CONECT 1290 1289 1291 1299
CONECT 1278 1277 1279 1280 1281
CONECT 1291 1290 1292 1295
CONECT 1287 1286 1288 1289
CONECT 1285 1284
CONECT 1297 1296
CONECT 1301 1300
CONECT 1282 1281
CONECT 1293 1292
CONECT 1294 1292
CONECT 1288 1287
CONECT 1295 1291 1296
CONECT 1298 1296 1299
CONECT 1292 1291 1293 1294
CONECT 1289 1287 1290
CONECT 1286 1284 1287 1299
CONECT 1275 1274
CONECT 1304 1302 1305
CONECT 1276 1274
CONECT 1306 1300 1307
CONECT 1283 1281 1284
CONECT 1277 1274 1278
CONECT 1274 1273 1275 1276 1277
CONECT 1334 1333
CONECT 1312 1311
CONECT 1313 1311
CONECT 1336 1335
CONECT 1317 1316 1318 1319 1333
CONECT 1329 1319 1328 1330
CONECT 1333 1317 1331 1334 1335
CONECT 1331 1314 1332 1333 1337
CONECT 1324 1322 1325 1328
CONECT 1314 1311 1315 1316 1331
CONECT 1322 1320 1323 1324
CONECT 1311 1310 1312 1313 1314
CONECT 1320 1319 1321 1322
CONECT 1318 1317
CONECT 1332 1331
CONECT 1315 1314
CONECT 1326 1325
CONECT 1327 1325
CONECT 1323 1322
CONECT 1321 1320
CONECT 1319 1317 1320 1329
CONECT 1328 1324 1329
CONECT 1325 1324 1326 1327
CONECT 1308 1307
CONECT 1330 1329
CONECT 1335 1333 1336
CONECT 1309 1307
CONECT 1337 1331 1338
CONECT 1316 1314 1317
CONECT 1310 1307 1311
CONECT 1307 1306 1308 1309 1310
CONECT 1367 1366
CONECT 1343 1342
CONECT 1344 1342
CONECT 1369 1368
CONECT 1348 1347 1349 1350 1366
CONECT 1360 1359 1361 1362
CONECT 1366 1348 1364 1367 1368
CONECT 1364 1345 1365 1366 1370
CONECT 1363 1350 1354 1362
CONECT 1345 1342 1346 1347 1364
CONECT 1354 1353 1355 1363
CONECT 1342 1341 1343 1344 1345
CONECT 1355 1354 1356 1359
CONECT 1351 1350 1352 1353
CONECT 1349 1348
CONECT 1361 1360
CONECT 1365 1364
CONECT 1346 1345
CONECT 1357 1356
CONECT 1358 1356
CONECT 1352 1351
CONECT 1359 1355 1360
CONECT 1362 1360 1363
CONECT 1356 1355 1357 1358
CONECT 1353 1351 1354
CONECT 1350 1348 1351 1363
CONECT 1339 1338
CONECT 1368 1366 1369
CONECT 1340 1338
CONECT 1370 1364 1371
CONECT 1347 1345 1348
CONECT 1341 1338 1342
CONECT 1338 1337 1339 1340 1341
CONECT 1397 1396
CONECT 1376 1375
CONECT 1377 1375
CONECT 1399 1398
CONECT 1381 1380 1382 1383 1396
CONECT 1392 1383 1390 1393
CONECT 1396 1381 1394 1397 1398
CONECT 1394 1378 1395 1396 1400
CONECT 1388 1386 1389 1390
CONECT 1378 1375 1379 1380 1394
CONECT 1386 1384 1387 1388
CONECT 1375 1374 1376 1377 1378
CONECT 1384 1383 1385 1386
CONECT 1382 1381
CONECT 1391 1390
CONECT 1395 1394
CONECT 1379 1378
CONECT 1387 1386
CONECT 1385 1384
CONECT 1383 1381 1384 1392
CONECT 1390 1388 1391 1392
CONECT 1372 1371
CONECT 1393 1392
CONECT 1398 1396 1399
CONECT 1373 1371
CONECT 1400 1394 1401
CONECT 1389 1388
CONECT 1380 1378 1381
CONECT 1374 1371 1375
CONECT 1371 1370 1372 1373 1374
CONECT 1427 1426
CONECT 1406 1405
CONECT 1407 1405
CONECT 1429 1428
CONECT 1411 1410 1412 1413 1426
CONECT 1422 1413 1420 1423
CONECT 1426 1411 1424 1427 1428
CONECT 1424 1408 1425 1426 1430
CONECT 1418 1416 1419 1420
CONECT 1408 1405 1409 1410 1424
CONECT 1416 1414 1417 1418
CONECT 1405 1404 1406 1407 1408
CONECT 1414 1413 1415 1416
CONECT 1412 1411
CONECT 1421 1420
CONECT 1425 1424
CONECT 1409 1408
CONECT 1417 1416
CONECT 1415 1414
CONECT 1413 1411 1414 1422
CONECT 1420 1418 1421 1422
CONECT 1402 1401
CONECT 1423 1422
CONECT 1428 1426 1429
CONECT 1403 1401
CONECT 1430 1424 1431
CONECT 1419 1418
CONECT 1410 1408 1411
CONECT 1404 1401 1405
CONECT 1401 1400 1402 1403 1404
CONECT 1461 1460
CONECT 1436 1435
CONECT 1437 1435
CONECT 1463 1462
CONECT 1441 1440 1442 1443 1460
CONECT 1452 1450 1453 1456
CONECT 1460 1441 1458 1461 1462
CONECT 1458 1438 1459 1460 1464
CONECT 1457 1443 1447 1456
CONECT 1438 1435 1439 1440 1458
CONECT 1447 1446 1448 1457
CONECT 1435 1434 1436 1437 1438
CONECT 1448 1447 1449 1450
CONECT 1444 1443 1445 1446
CONECT 1451 1450
CONECT 1442 1441
CONECT 1454 1453
CONECT 1455 1453
CONECT 1459 1458
CONECT 1439 1438
CONECT 1445 1444
CONECT 1450 1448 1451 1452
CONECT 1453 1452 1454 1455
CONECT 1456 1452 1457
CONECT 1446 1444 1447
CONECT 1443 1441 1444 1457
CONECT 1432 1431
CONECT 1462 1460 1463
CONECT 1433 1431
CONECT 1464 1458 1465
CONECT 1440 1438 1441
CONECT 1434 1431 1435
CONECT 1449 1448
CONECT 1431 1430 1432 1433 1434
CONECT 1491 1490
CONECT 1470 1469
CONECT 1471 1469
CONECT 1493 1492
CONECT 1475 1474 1476 1477 1490
CONECT 1486 1477 1484 1487
CONECT 1490 1475 1488 1491 1492
CONECT 1488 1472 1489 1490 1494
CONECT 1482 1480 1483 1484
CONECT 1472 1469 1473 1474 1488
CONECT 1480 1478 1481 1482
CONECT 1469 1468 1470 1471 1472
CONECT 1478 1477 1479 1480
CONECT 1476 1475
CONECT 1485 1484
CONECT 1489 1488
CONECT 1473 1472
CONECT 1481 1480
CONECT 1479 1478
CONECT 1477 1475 1478 1486
CONECT 1484 1482 1485 1486
CONECT 1466 1465
CONECT 1487 1486
CONECT 1492 1490 1493
CONECT 1467 1465
CONECT 1494 1488 1495
CONECT 1483 1482
CONECT 1474 1472 1475
CONECT 1468 1465 1469
CONECT 1465 1464 1466 1467 1468
CONECT 1522 1521
CONECT 1500 1499
CONECT 1501 1499
CONECT 1524 1523
CONECT 1505 1504 1506 1507 1521
CONECT 1517 1507 1516 1518
CONECT 1521 1505 1519 1522 1523
CONECT 1519 1502 1520 1521 1525
CONECT 1512 1510 1513 1516
CONECT 1502 1499 1503 1504 1519
CONECT 1510 1508 1511 1512
CONECT 1499 1498 1500 1501 1502
CONECT 1508 1507 1509 1510
CONECT 1506 1505
CONECT 1520 1519
CONECT 1503 1502
CONECT 1514 1513
CONECT 1515 1513
CONECT 1511 1510
CONECT 1509 1508
CONECT 1507 1505 1508 1517
CONECT 1516 1512 1517
CONECT 1513 1512 1514 1515
CONECT 1496 1495
CONECT 1518 1517
CONECT 1523 1521 1524
CONECT 1497 1495
CONECT 1525 1519 1526
CONECT 1504 1502 1505
CONECT 1498 1495 1499
CONECT 1495 1494 1496 1497 1498
CONECT 1552 1551
CONECT 1531 1530
CONECT 1532 1530
CONECT 1554 1553
CONECT 1536 1535 1537 1538 1551
CONECT 1547 1538 1545 1548
CONECT 1551 1536 1549 1552 1553
CONECT 1549 1533 1550 1551 1555
CONECT 1543 1541 1544 1545
CONECT 1533 1530 1534 1535 1549
CONECT 1541 1539 1542 1543
CONECT 1530 1529 1531 1532 1533
CONECT 1539 1538 1540 1541
CONECT 1537 1536
CONECT 1546 1545
CONECT 1550 1549
CONECT 1534 1533
CONECT 1542 1541
CONECT 1540 1539
CONECT 1538 1536 1539 1547
CONECT 1545 1543 1546 1547
CONECT 1527 1526
CONECT 1548 1547
CONECT 1553 1551 1554
CONECT 1528 1526
CONECT 1555 1549 1556
CONECT 1544 1543
CONECT 1535 1533 1536
CONECT 1529 1526 1530
CONECT 1526 1525 1527 1528 1529
CONECT 1583 1582
CONECT 1561 1560
CONECT 1562 1560
CONECT 1585 1584
CONECT 1566 1565 1567 1568 1582
CONECT 1578 1568 1577 1579
CONECT 1582 1566 1580 1583 1584
CONECT 1580 1563 1581 1582 1586
CONECT 1573 1571 1574 1577
CONECT 1563 1560 1564 1565 1580
CONECT 1571 1569 1572 1573
CONECT 1560 1559 1561 1562 1563
CONECT 1569 1568 1570 1571
CONECT 1567 1566
CONECT 1581 1580
CONECT 1564 1563
CONECT 1575 1574
CONECT 1576 1574
CONECT 1572 1571
CONECT 1570 1569
CONECT 1568 1566 1569 1578
CONECT 1577 1573 1578
CONECT 1574 1573 1575 1576
CONECT 1557 1556
CONECT 1579 1578
CONECT 1584 1582 1585
CONECT 1558 1556
CONECT 1586 1580 1587
CONECT 1565 1563 1566
CONECT 1559 1556 1560
CONECT 1556 1555 1557 1558 1559
CONECT 1614 1613
CONECT 1592 1591
CONECT 1593 1591
CONECT 1616 1615
CONECT 1597 1596 1598 1599 1613
CONECT 1609 1599 1608 1610
CONECT 1613 1597 1611 1614 1615
CONECT 1611 1594 1612 1613 1617
CONECT 1604 1602 1605 1608
CONECT 1594 1591 1595 1596 1611
CONECT 1602 1600 1603 1604
CONECT 1591 1590 1592 1593 1594
CONECT 1600 1599 1601 1602
CONECT 1598 1597
CONECT 1612 1611
CONECT 1595 1594
CONECT 1606 1605
CONECT 1607 1605
CONECT 1603 1602
CONECT 1601 1600
CONECT 1599 1597 1600 1609
CONECT 1608 1604 1609
CONECT 1605 1604 1606 1607
CONECT 1588 1587
CONECT 1610 1609
CONECT 1615 1613 1616
CONECT 1589 1587
CONECT 1617 1611 1618
CONECT 1596 1594 1597
CONECT 1590 1587 1591
CONECT 1587 1586 1588 1589 1590
CONECT 1645 1644
CONECT 1623 1622
CONECT 1624 1622
CONECT 1647 1646
CONECT 1628 1627 1629 1630 1644
CONECT 1640 1630 1639 1641
CONECT 1644 1628 1642 1645 1646
CONECT 1642 1625 1643 1644 1648
CONECT 1635 1633 1636 1639
CONECT 1625 1622 1626 1627 1642
CONECT 1633 1631 1634 1635
CONECT 1622 1621 1623 1624 1625
CONECT 1631 1630 1632 1633
CONECT 1629 1628
CONECT 1643 1642
CONECT 1626 1625
CONECT 1637 1636
CONECT 1638 1636
CONECT 1634 1633
CONECT 1632 1631
CONECT 1630 1628 1631 1640
CONECT 1639 1635 1640
CONECT 1636 1635 1637 1638
CONECT 1619 1618
CONECT 1641 1640
CONECT 1646 1644 1647
CONECT 1620 1618
CONECT 1648 1642 1649
CONECT 1627 1625 1628
CONECT 1621 1618 1622
CONECT 1618 1617 1619 1620 1621
CONECT 1676 1675
CONECT 1654 1653
CONECT 1655 1653
CONECT 1678 1677
CONECT 1659 1658 1660 1661 1675
CONECT 1671 1661 1670 1672
CONECT 1675 1659 1673 1676 1677
CONECT 1673 1656 1674 1675 1679
CONECT 1666 1664 1667 1670
CONECT 1656 1653 1657 1658 1673
CONECT 1664 1662 1665 1666
CONECT 1653 1652 1654 1655 1656
CONECT 1662 1661 1663 1664
CONECT 1660 1659
CONECT 1674 1673
CONECT 1657 1656
CONECT 1668 1667
CONECT 1669 1667
CONECT 1665 1664
CONECT 1663 1662
CONECT 1661 1659 1662 1671
CONECT 1670 1666 1671
CONECT 1667 1666 1668 1669
CONECT 1650 1649
CONECT 1672 1671
CONECT 1677 1675 1678
CONECT 1651 1649
CONECT 1679 1673 1680
CONECT 1658 1656 1659
CONECT 1652 1649 1653
CONECT 1649 1648 1650 1651 1652
CONECT 1707 1706
CONECT 1685 1684
CONECT 1686 1684
CONECT 1709 1708
CONECT 1690 1689 1691 1692 1706
CONECT 1702 1692 1701 1703
CONECT 1706 1690 1704 1707 1708
CONECT 1704 1687 1705 1706 1710
CONECT 1697 1695 1698 1701
CONECT 1687 1684 1688 1689 1704
CONECT 1695 1693 1696 1697
CONECT 1684 1683 1685 1686 1687
CONECT 1693 1692 1694 1695
CONECT 1691 1690
CONECT 1705 1704
CONECT 1688 1687
CONECT 1699 1698
CONECT 1700 1698
CONECT 1696 1695
CONECT 1694 1693
CONECT 1692 1690 1693 1702
CONECT 1701 1697 1702
CONECT 1698 1697 1699 1700
CONECT 1681 1680
CONECT 1703 1702
CONECT 1708 1706 1709
CONECT 1682 1680
CONECT 1710 1704 1711
CONECT 1689 1687 1690
CONECT 1683 1680 1684
CONECT 1680 1679 1681 1682 1683
CONECT 1738 1737
CONECT 1716 1715
CONECT 1717 1715
CONECT 1740 1739
CONECT 1721 1720 1722 1723 1737
CONECT 1733 1723 1732 1734
CONECT 1737 1721 1735 1738 1739
CONECT 1735 1718 1736 1737 1741
CONECT 1728 1726 1729 1732
CONECT 1718 1715 1719 1720 1735
CONECT 1726 1724 1727 1728
CONECT 1715 1714 1716 1717 1718
CONECT 1724 1723 1725 1726
CONECT 1722 1721
CONECT 1736 1735
CONECT 1719 1718
CONECT 1730 1729
CONECT 1731 1729
CONECT 1727 1726
CONECT 1725 1724
CONECT 1723 1721 1724 1733
CONECT 1732 1728 1733
CONECT 1729 1728 1730 1731
CONECT 1712 1711
CONECT 1734 1733
CONECT 1739 1737 1740
CONECT 1713 1711
CONECT 1741 1735 1742
CONECT 1720 1718 1721
CONECT 1714 1711 1715
CONECT 1711 1710 1712 1713 1714
CONECT 1771 1770
CONECT 1747 1746
CONECT 1748 1746
CONECT 1773 1772
CONECT 1752 1751 1753 1754 1770
CONECT 1764 1763 1765 1766
CONECT 1770 1752 1768 1771 1772
CONECT 1768 1749 1769 1770 1774
CONECT 1767 1754 1758 1766
CONECT 1749 1746 1750 1751 1768
CONECT 1758 1757 1759 1767
CONECT 1746 1745 1747 1748 1749
CONECT 1759 1758 1760 1763
CONECT 1755 1754 1756 1757
CONECT 1753 1752
CONECT 1765 1764
CONECT 1769 1768
CONECT 1750 1749
CONECT 1761 1760
CONECT 1762 1760
CONECT 1756 1755
CONECT 1763 1759 1764
CONECT 1766 1764 1767
CONECT 1760 1759 1761 1762
CONECT 1757 1755 1758
CONECT 1754 1752 1755 1767
CONECT 1743 1742
CONECT 1772 1770 1773
CONECT 1744 1742
CONECT 1774 1768 1775
CONECT 1751 1749 1752
CONECT 1745 1742 1746
CONECT 1742 1741 1743 1744 1745
CONECT 1802 1801
CONECT 1780 1779
CONECT 1781 1779
CONECT 1804 1803
CONECT 1785 1784 1786 1787 1801
CONECT 1797 1787 1796 1798
CONECT 1801 1785 1799 1802 1803
CONECT 1799 1782 1800 1801 1805
CONECT 1792 1790 1793 1796
CONECT 1782 1779 1783 1784 1799
CONECT 1790 1788 1791 1792
CONECT 1779 1778 1780 1781 1782
CONECT 1788 1787 1789 1790
CONECT 1786 1785
CONECT 1800 1799
CONECT 1783 1782
CONECT 1794 1793
CONECT 1795 1793
CONECT 1791 1790
CONECT 1789 1788
CONECT 1787 1785 1788 1797
CONECT 1796 1792 1797
CONECT 1793 1792 1794 1795
CONECT 1776 1775
CONECT 1798 1797
CONECT 1803 1801 1804
CONECT 1777 1775
CONECT 1805 1799 1806
CONECT 1784 1782 1785
CONECT 1778 1775 1779
CONECT 1775 1774 1776 1777 1778
CONECT 1835 1834
CONECT 1811 1810
CONECT 1812 1810
CONECT 1837 1836
CONECT 1816 1815 1817 1818 1834
CONECT 1828 1827 1829 1830
CONECT 1834 1816 1832 1835 1836
CONECT 1832 1813 1833 1834 1838
CONECT 1831 1818 1822 1830
CONECT 1813 1810 1814 1815 1832
CONECT 1822 1821 1823 1831
CONECT 1810 1809 1811 1812 1813
CONECT 1823 1822 1824 1827
CONECT 1819 1818 1820 1821
CONECT 1817 1816
CONECT 1829 1828
CONECT 1833 1832
CONECT 1814 1813
CONECT 1825 1824
CONECT 1826 1824
CONECT 1820 1819
CONECT 1827 1823 1828
CONECT 1830 1828 1831
CONECT 1824 1823 1825 1826
CONECT 1821 1819 1822
CONECT 1818 1816 1819 1831
CONECT 1807 1806
CONECT 1836 1834 1837
CONECT 1808 1806
CONECT 1838 1832 1839
CONECT 1815 1813 1816
CONECT 1809 1806 1810
CONECT 1806 1805 1807 1808 1809
CONECT 1868 1867
CONECT 1844 1843
CONECT 1845 1843
CONECT 1870 1869
CONECT 1849 1848 1850 1851 1867
CONECT 1861 1860 1862 1863
CONECT 1867 1849 1865 1868 1869
CONECT 1865 1846 1866 1867 1871
CONECT 1864 1851 1855 1863
CONECT 1846 1843 1847 1848 1865
CONECT 1855 1854 1856 1864
CONECT 1843 1842 1844 1845 1846
CONECT 1856 1855 1857 1860
CONECT 1852 1851 1853 1854
CONECT 1850 1849
CONECT 1862 1861
CONECT 1866 1865
CONECT 1847 1846
CONECT 1858 1857
CONECT 1859 1857
CONECT 1853 1852
CONECT 1860 1856 1861
CONECT 1863 1861 1864
CONECT 1857 1856 1858 1859
CONECT 1854 1852 1855
CONECT 1851 1849 1852 1864
CONECT 1840 1839
CONECT 1869 1867 1870
CONECT 1841 1839
CONECT 1871 1865 1872
CONECT 1848 1846 1849
CONECT 1842 1839 1843
CONECT 1839 1838 1840 1841 1842
CONECT 1899 1898
CONECT 1877 1876
CONECT 1878 1876
CONECT 1901 1900
CONECT 1882 1881 1883 1884 1898
CONECT 1894 1884 1893 1895
CONECT 1898 1882 1896 1899 1900
CONECT 1896 1879 1897 1898 1902
CONECT 1889 1887 1890 1893
CONECT 1879 1876 1880 1881 1896
CONECT 1887 1885 1888 1889
CONECT 1876 1875 1877 1878 1879
CONECT 1885 1884 1886 1887
CONECT 1883 1882
CONECT 1897 1896
CONECT 1880 1879
CONECT 1891 1890
CONECT 1892 1890
CONECT 1888 1887
CONECT 1886 1885
CONECT 1884 1882 1885 1894
CONECT 1893 1889 1894
CONECT 1890 1889 1891 1892
CONECT 1873 1872
CONECT 1895 1894
CONECT 1900 1898 1901
CONECT 1874 1872
CONECT 1902 1896 1903
CONECT 1881 1879 1882
CONECT 1875 1872 1876
CONECT 1872 1871 1873 1874 1875
CONECT 1930 1929
CONECT 1908 1907
CONECT 1909 1907
CONECT 1932 1931
CONECT 1913 1912 1914 1915 1929
CONECT 1925 1915 1924 1926
CONECT 1929 1913 1927 1930 1931
CONECT 1927 1910 1928 1929 1933
CONECT 1920 1918 1921 1924
CONECT 1910 1907 1911 1912 1927
CONECT 1918 1916 1919 1920
CONECT 1907 1906 1908 1909 1910
CONECT 1916 1915 1917 1918
CONECT 1914 1913
CONECT 1928 1927
CONECT 1911 1910
CONECT 1922 1921
CONECT 1923 1921
CONECT 1919 1918
CONECT 1917 1916
CONECT 1915 1913 1916 1925
CONECT 1924 1920 1925
CONECT 1921 1920 1922 1923
CONECT 1904 1903
CONECT 1926 1925
CONECT 1931 1929 1932
CONECT 1905 1903
CONECT 1933 1927 1934
CONECT 1912 1910 1913
CONECT 1906 1903 1907
CONECT 1903 1902 1904 1905 1906
CONECT 1964 1963
CONECT 1939 1938
CONECT 1940 1938
CONECT 1966 1965
CONECT 1944 1943 1945 1946 1963
CONECT 1955 1953 1956 1959
CONECT 1963 1944 1961 1964 1965
CONECT 1961 1941 1962 1963 1967
CONECT 1960 1946 1950 1959
CONECT 1941 1938 1942 1943 1961
CONECT 1950 1949 1951 1960
CONECT 1938 1937 1939 1940 1941
CONECT 1951 1950 1952 1953
CONECT 1947 1946 1948 1949
CONECT 1954 1953
CONECT 1945 1944
CONECT 1957 1956
CONECT 1958 1956
CONECT 1962 1961
CONECT 1942 1941
CONECT 1948 1947
CONECT 1953 1951 1954 1955
CONECT 1956 1955 1957 1958
CONECT 1959 1955 1960
CONECT 1949 1947 1950
CONECT 1946 1944 1947 1960
CONECT 1935 1934
CONECT 1965 1963 1966
CONECT 1936 1934
CONECT 1967 1961 1968
CONECT 1943 1941 1944
CONECT 1937 1934 1938
CONECT 1952 1951
CONECT 1934 1933 1935 1936 1937
CONECT 1995 1994
CONECT 1973 1972
CONECT 1974 1972
CONECT 1997 1996
CONECT 1978 1977 1979 1980 1994
CONECT 1990 1980 1989 1991
CONECT 1994 1978 1992 1995 1996
CONECT 1992 1975 1993 1994 1998
CONECT 1985 1983 1986 1989
CONECT 1975 1972 1976 1977 1992
CONECT 1983 1981 1984 1985
CONECT 1972 1971 1973 1974 1975
CONECT 1981 1980 1982 1983
CONECT 1979 1978
CONECT 1993 1992
CONECT 1976 1975
CONECT 1987 1986
CONECT 1988 1986
CONECT 1984 1983
CONECT 1982 1981
CONECT 1980 1978 1981 1990
CONECT 1989 1985 1990
CONECT 1986 1985 1987 1988
CONECT 1969 1968
CONECT 1991 1990
CONECT 1996 1994 1997
CONECT 1970 1968
CONECT 1998 1992 1999
CONECT 1977 1975 1978
CONECT 1971 1968 1972
CONECT 1968 1967 1969 1970 1971
CONECT 2029 2028
CONECT 2004 2003
CONECT 2005 2003
CONECT 2031 2030
CONECT 2009 2008 2010 2011 2028
CONECT 2020 2018 2021 2024
CONECT 2028 2009 2026 2029 2030
CONECT 2026 2006 2027 2028 2032
CONECT 2025 2011 2015 2024
CONECT 2006 2003 2007 2008 2026
CONECT 2015 2014 2016 2025
CONECT 2003 2002 2004 2005 2006
CONECT 2016 2015 2017 2018
CONECT 2012 2011 2013 2014
CONECT 2019 2018
CONECT 2010 2009
CONECT 2022 2021
CONECT 2023 2021
CONECT 2027 2026
CONECT 2007 2006
CONECT 2013 2012
CONECT 2018 2016 2019 2020
CONECT 2021 2020 2022 2023
CONECT 2024 2020 2025
CONECT 2014 2012 2015
CONECT 2011 2009 2012 2025
CONECT 2000 1999
CONECT 2030 2028 2031
CONECT 2001 1999
CONECT 2032 2033 2026
CONECT 2008 2006 2009
CONECT 2002 1999 2003
CONECT 2017 2016
CONECT 1999 1998 2000 2001 2002
CONECT 2060 2059
CONECT 2038 2037
CONECT 2039 2037
CONECT 2062 2061
CONECT 2043 2059 2042 2044 2045
CONECT 2055 2054 2056 2045
CONECT 2059 2057 2060 2061 2043
CONECT 2057 2058 2059 2063 2040
CONECT 2050 2051 2054 2048
CONECT 2040 2057 2037 2041 2042
CONECT 2048 2050 2046 2049
CONECT 2037 2036 2038 2039 2040
CONECT 2046 2045 2047 2048
CONECT 2044 2043
CONECT 2058 2057
CONECT 2041 2040
CONECT 2052 2051
CONECT 2053 2051
CONECT 2049 2048
CONECT 2047 2046
CONECT 2045 2055 2043 2046
CONECT 2054 2050 2055
CONECT 2051 2050 2052 2053
CONECT 2034 2033
CONECT 2056 2055
CONECT 2061 2059 2062
CONECT 2035 2033
CONECT 2063 2057 2064
CONECT 2042 2040 2043
CONECT 2036 2033 2037
CONECT 2033 2032 2034 2035 2036
CONECT 2090 2089
CONECT 2069 2068
CONECT 2070 2068
CONECT 2092 2091
CONECT 2074 2073 2075 2076 2089
CONECT 2085 2076 2083 2086
CONECT 2089 2074 2087 2090 2091
CONECT 2087 2071 2088 2089 2093
CONECT 2081 2079 2082 2083
CONECT 2071 2068 2072 2073 2087
CONECT 2079 2077 2080 2081
CONECT 2068 2067 2069 2070 2071
CONECT 2077 2076 2078 2079
CONECT 2075 2074
CONECT 2084 2083
CONECT 2088 2087
CONECT 2072 2071
CONECT 2080 2079
CONECT 2078 2077
CONECT 2076 2074 2077 2085
CONECT 2083 2081 2084 2085
CONECT 2065 2064
CONECT 2086 2085
CONECT 2091 2089 2092
CONECT 2066 2064
CONECT 2093 2087 2094
CONECT 2082 2081
CONECT 2073 2071 2074
CONECT 2067 2064 2068
CONECT 2064 2063 2065 2066 2067
CONECT 2120 2119
CONECT 2099 2098
CONECT 2100 2098
CONECT 2122 2121
CONECT 2104 2103 2105 2106 2119
CONECT 2115 2106 2113 2116
CONECT 2119 2104 2117 2120 2121
CONECT 2117 2101 2118 2119 2123
CONECT 2111 2109 2112 2113
CONECT 2101 2098 2102 2103 2117
CONECT 2109 2107 2110 2111
CONECT 2098 2097 2099 2100 2101
CONECT 2107 2106 2108 2109
CONECT 2105 2104
CONECT 2114 2113
CONECT 2118 2117
CONECT 2102 2101
CONECT 2110 2109
CONECT 2108 2107
CONECT 2106 2104 2107 2115
CONECT 2113 2111 2114 2115
CONECT 2095 2094
CONECT 2116 2115
CONECT 2121 2119 2122
CONECT 2096 2094
CONECT 2123 2117 2124
CONECT 2112 2111
CONECT 2103 2101 2104
CONECT 2097 2094 2098
CONECT 2094 2093 2095 2096 2097
CONECT 2154 2153
CONECT 2129 2128
CONECT 2130 2128
CONECT 2156 2155
CONECT 2134 2133 2135 2136 2153
CONECT 2145 2143 2146 2149
CONECT 2153 2134 2151 2154 2155
CONECT 2151 2131 2152 2153 2157
CONECT 2150 2136 2140 2149
CONECT 2131 2128 2132 2133 2151
CONECT 2140 2139 2141 2150
CONECT 2128 2127 2129 2130 2131
CONECT 2141 2140 2142 2143
CONECT 2137 2136 2138 2139
CONECT 2144 2143
CONECT 2135 2134
CONECT 2147 2146
CONECT 2148 2146
CONECT 2152 2151
CONECT 2132 2131
CONECT 2138 2137
CONECT 2143 2141 2144 2145
CONECT 2146 2145 2147 2148
CONECT 2149 2145 2150
CONECT 2139 2137 2140
CONECT 2136 2134 2137 2150
CONECT 2125 2124
CONECT 2155 2153 2156
CONECT 2126 2124
CONECT 2157 2151 2158
CONECT 2133 2131 2134
CONECT 2127 2124 2128
CONECT 2142 2141
CONECT 2124 2123 2125 2126 2127
CONECT 2187 2186
CONECT 2163 2162
CONECT 2164 2162
CONECT 2189 2188
CONECT 2168 2167 2169 2170 2186
CONECT 2180 2179 2181 2182
CONECT 2186 2168 2184 2187 2188
CONECT 2184 2165 2185 2186 2190
CONECT 2183 2170 2174 2182
CONECT 2165 2162 2166 2167 2184
CONECT 2174 2173 2175 2183
CONECT 2162 2161 2163 2164 2165
CONECT 2175 2174 2176 2179
CONECT 2171 2170 2172 2173
CONECT 2169 2168
CONECT 2181 2180
CONECT 2185 2184
CONECT 2166 2165
CONECT 2177 2176
CONECT 2178 2176
CONECT 2172 2171
CONECT 2179 2175 2180
CONECT 2182 2180 2183
CONECT 2176 2175 2177 2178
CONECT 2173 2171 2174
CONECT 2170 2168 2171 2183
CONECT 2159 2158
CONECT 2188 2186 2189
CONECT 2160 2158
CONECT 2190 2184 2191
CONECT 2167 2165 2168
CONECT 2161 2158 2162
CONECT 2158 2157 2159 2160 2161
CONECT 2218 2217
CONECT 2196 2195
CONECT 2197 2195
CONECT 2220 2219
CONECT 2201 2200 2202 2203 2217
CONECT 2213 2203 2212 2214
CONECT 2217 2201 2215 2218 2219
CONECT 2215 2198 2216 2217 2221
CONECT 2208 2206 2209 2212
CONECT 2198 2195 2199 2200 2215
CONECT 2206 2204 2207 2208
CONECT 2195 2194 2196 2197 2198
CONECT 2204 2203 2205 2206
CONECT 2202 2201
CONECT 2216 2215
CONECT 2199 2198
CONECT 2210 2209
CONECT 2211 2209
CONECT 2207 2206
CONECT 2205 2204
CONECT 2203 2201 2204 2213
CONECT 2212 2208 2213
CONECT 2209 2208 2210 2211
CONECT 2192 2191
CONECT 2214 2213
CONECT 2219 2217 2220
CONECT 2193 2191
CONECT 2221 2215 2222
CONECT 2200 2198 2201
CONECT 2194 2191 2195
CONECT 2191 2190 2192 2193 2194
CONECT 2248 2247
CONECT 2227 2226
CONECT 2228 2226
CONECT 2250 2249
CONECT 2232 2231 2233 2234 2247
CONECT 2243 2234 2241 2244
CONECT 2247 2232 2245 2248 2249
CONECT 2245 2229 2246 2247 2251
CONECT 2239 2237 2240 2241
CONECT 2229 2226 2230 2231 2245
CONECT 2237 2235 2238 2239
CONECT 2226 2225 2227 2228 2229
CONECT 2235 2234 2236 2237
CONECT 2233 2232
CONECT 2242 2241
CONECT 2246 2245
CONECT 2230 2229
CONECT 2238 2237
CONECT 2236 2235
CONECT 2234 2232 2235 2243
CONECT 2241 2239 2242 2243
CONECT 2223 2222
CONECT 2244 2243
CONECT 2249 2247 2250
CONECT 2224 2222
CONECT 2251 2245 2252
CONECT 2240 2239
CONECT 2231 2229 2232
CONECT 2225 2222 2226
CONECT 2222 2221 2223 2224 2225
CONECT 2281 2280
CONECT 2257 2256
CONECT 2258 2256
CONECT 2283 2282
CONECT 2262 2261 2263 2264 2280
CONECT 2274 2273 2275 2276
CONECT 2280 2262 2278 2281 2282
CONECT 2278 2259 2279 2280 2284
CONECT 2277 2264 2268 2276
CONECT 2259 2256 2260 2261 2278
CONECT 2268 2267 2269 2277
CONECT 2256 2255 2257 2258 2259
CONECT 2269 2268 2270 2273
CONECT 2265 2264 2266 2267
CONECT 2263 2262
CONECT 2275 2274
CONECT 2279 2278
CONECT 2260 2259
CONECT 2271 2270
CONECT 2272 2270
CONECT 2266 2265
CONECT 2273 2269 2274
CONECT 2276 2274 2277
CONECT 2270 2269 2271 2272
CONECT 2267 2265 2268
CONECT 2264 2262 2265 2277
CONECT 2253 2252
CONECT 2282 2280 2283
CONECT 2254 2252
CONECT 2284 2278 2285
CONECT 2261 2259 2262
CONECT 2255 2252 2256
CONECT 2252 2251 2253 2254 2255
CONECT 2315 2314
CONECT 2290 2289
CONECT 2291 2289
CONECT 2317 2316
CONECT 2295 2294 2296 2297 2314
CONECT 2306 2304 2307 2310
CONECT 2314 2295 2312 2315 2316
CONECT 2312 2292 2313 2314 2318
CONECT 2311 2297 2301 2310
CONECT 2292 2289 2293 2294 2312
CONECT 2301 2300 2302 2311
CONECT 2289 2288 2290 2291 2292
CONECT 2302 2301 2303 2304
CONECT 2298 2297 2299 2300
CONECT 2305 2304
CONECT 2296 2295
CONECT 2308 2307
CONECT 2309 2307
CONECT 2313 2312
CONECT 2293 2292
CONECT 2299 2298
CONECT 2304 2302 2305 2306
CONECT 2307 2306 2308 2309
CONECT 2310 2306 2311
CONECT 2300 2298 2301
CONECT 2297 2295 2298 2311
CONECT 2286 2285
CONECT 2316 2314 2317
CONECT 2287 2285
CONECT 2318 2312 2319
CONECT 2294 2292 2295
CONECT 2288 2285 2289
CONECT 2303 2302
CONECT 2285 2284 2286 2287 2288
CONECT 2346 2345
CONECT 2324 2323
CONECT 2325 2323
CONECT 2348 2347
CONECT 2329 2328 2330 2331 2345
CONECT 2341 2331 2340 2342
CONECT 2345 2329 2343 2346 2347
CONECT 2343 2326 2344 2345 2349
CONECT 2336 2334 2337 2340
CONECT 2326 2323 2327 2328 2343
CONECT 2334 2332 2335 2336
CONECT 2323 2322 2324 2325 2326
CONECT 2332 2331 2333 2334
CONECT 2330 2329
CONECT 2344 2343
CONECT 2327 2326
CONECT 2338 2337
CONECT 2339 2337
CONECT 2335 2334
CONECT 2333 2332
CONECT 2331 2329 2332 2341
CONECT 2340 2336 2341
CONECT 2337 2336 2338 2339
CONECT 2320 2319
CONECT 2342 2341
CONECT 2347 2345 2348
CONECT 2321 2319
CONECT 2349 2343 2350
CONECT 2328 2326 2329
CONECT 2322 2319 2323
CONECT 2319 2318 2320 2321 2322
CONECT 2376 2375
CONECT 2355 2354
CONECT 2356 2354
CONECT 2378 2377
CONECT 2360 2359 2361 2362 2375
CONECT 2371 2362 2369 2372
CONECT 2375 2360 2373 2376 2377
CONECT 2373 2357 2374 2375 2379
CONECT 2367 2365 2368 2369
CONECT 2357 2354 2358 2359 2373
CONECT 2365 2363 2366 2367
CONECT 2354 2353 2355 2356 2357
CONECT 2363 2362 2364 2365
CONECT 2361 2360
CONECT 2370 2369
CONECT 2374 2373
CONECT 2358 2357
CONECT 2366 2365
CONECT 2364 2363
CONECT 2362 2360 2363 2371
CONECT 2369 2367 2370 2371
CONECT 2351 2350
CONECT 2372 2371
CONECT 2377 2375 2378
CONECT 2352 2350
CONECT 2379 2373 2380
CONECT 2368 2367
CONECT 2359 2357 2360
CONECT 2353 2350 2354
CONECT 2350 2349 2351 2352 2353
CONECT 2406 2405
CONECT 2385 2384
CONECT 2386 2384
CONECT 2408 2407
CONECT 2390 2389 2391 2392 2405
CONECT 2401 2392 2399 2402
CONECT 2405 2390 2403 2406 2407
CONECT 2403 2387 2404 2405 2409
CONECT 2397 2395 2398 2399
CONECT 2387 2384 2388 2389 2403
CONECT 2395 2393 2396 2397
CONECT 2384 2383 2385 2386 2387
CONECT 2393 2392 2394 2395
CONECT 2391 2390
CONECT 2400 2399
CONECT 2404 2403
CONECT 2388 2387
CONECT 2396 2395
CONECT 2394 2393
CONECT 2392 2390 2393 2401
CONECT 2399 2397 2400 2401
CONECT 2381 2380
CONECT 2402 2401
CONECT 2407 2405 2408
CONECT 2382 2380
CONECT 2409 2403 2410
CONECT 2398 2397
CONECT 2389 2387 2390
CONECT 2383 2380 2384
CONECT 2380 2379 2381 2382 2383
CONECT 2440 2439
CONECT 2415 2414
CONECT 2416 2414
CONECT 2442 2441
CONECT 2420 2419 2421 2422 2439
CONECT 2431 2429 2432 2435
CONECT 2439 2420 2437 2440 2441
CONECT 2437 2417 2438 2439 2443
CONECT 2436 2422 2426 2435
CONECT 2417 2414 2418 2419 2437
CONECT 2426 2425 2427 2436
CONECT 2414 2413 2415 2416 2417
CONECT 2427 2426 2428 2429
CONECT 2423 2422 2424 2425
CONECT 2430 2429
CONECT 2421 2420
CONECT 2433 2432
CONECT 2434 2432
CONECT 2438 2437
CONECT 2418 2417
CONECT 2424 2423
CONECT 2429 2427 2430 2431
CONECT 2432 2431 2433 2434
CONECT 2435 2431 2436
CONECT 2425 2423 2426
CONECT 2422 2420 2423 2436
CONECT 2411 2410
CONECT 2441 2439 2442
CONECT 2412 2410
CONECT 2443 2437 2444
CONECT 2419 2417 2420
CONECT 2413 2410 2414
CONECT 2428 2427
CONECT 2410 2409 2411 2412 2413
CONECT 2471 2470
CONECT 2449 2448
CONECT 2450 2448
CONECT 2473 2472
CONECT 2454 2453 2455 2456 2470
CONECT 2466 2456 2465 2467
CONECT 2470 2454 2468 2471 2472
CONECT 2468 2451 2469 2470 2474
CONECT 2461 2459 2462 2465
CONECT 2451 2448 2452 2453 2468
CONECT 2459 2457 2460 2461
CONECT 2448 2447 2449 2450 2451
CONECT 2457 2456 2458 2459
CONECT 2455 2454
CONECT 2469 2468
CONECT 2452 2451
CONECT 2463 2462
CONECT 2464 2462
CONECT 2460 2459
CONECT 2458 2457
CONECT 2456 2454 2457 2466
CONECT 2465 2461 2466
CONECT 2462 2461 2463 2464
CONECT 2445 2444
CONECT 2467 2466
CONECT 2472 2470 2473
CONECT 2446 2444
CONECT 2474 2468 2475
CONECT 2453 2451 2454
CONECT 2447 2444 2448
CONECT 2444 2443 2445 2446 2447
CONECT 2501 2500
CONECT 2480 2479
CONECT 2481 2479
CONECT 2503 2502
CONECT 2485 2484 2486 2487 2500
CONECT 2496 2487 2494 2497
CONECT 2500 2485 2498 2501 2502
CONECT 2498 2482 2499 2500 2504
CONECT 2492 2490 2493 2494
CONECT 2482 2479 2483 2484 2498
CONECT 2490 2488 2491 2492
CONECT 2479 2478 2480 2481 2482
CONECT 2488 2487 2489 2490
CONECT 2486 2485
CONECT 2495 2494
CONECT 2499 2498
CONECT 2483 2482
CONECT 2491 2490
CONECT 2489 2488
CONECT 2487 2485 2488 2496
CONECT 2494 2492 2495 2496
CONECT 2476 2475
CONECT 2497 2496
CONECT 2502 2500 2503
CONECT 2477 2475
CONECT 2504 2498 2505
CONECT 2493 2492
CONECT 2484 2482 2485
CONECT 2478 2475 2479
CONECT 2475 2474 2476 2477 2478
CONECT 2535 2534
CONECT 2510 2509
CONECT 2511 2509
CONECT 2537 2536
CONECT 2515 2514 2516 2517 2534
CONECT 2526 2524 2527 2530
CONECT 2534 2515 2532 2535 2536
CONECT 2532 2512 2533 2534 2538
CONECT 2531 2517 2521 2530
CONECT 2512 2509 2513 2514 2532
CONECT 2521 2520 2522 2531
CONECT 2509 2508 2510 2511 2512
CONECT 2522 2521 2523 2524
CONECT 2518 2517 2519 2520
CONECT 2525 2524
CONECT 2516 2515
CONECT 2528 2527
CONECT 2529 2527
CONECT 2533 2532
CONECT 2513 2512
CONECT 2519 2518
CONECT 2524 2522 2525 2526
CONECT 2527 2526 2528 2529
CONECT 2530 2526 2531
CONECT 2520 2518 2521
CONECT 2517 2515 2518 2531
CONECT 2506 2505
CONECT 2536 2534 2537
CONECT 2507 2505
CONECT 2538 2532 2539
CONECT 2514 2512 2515
CONECT 2508 2505 2509
CONECT 2523 2522
CONECT 2505 2504 2506 2507 2508
CONECT 2565 2564
CONECT 2544 2543
CONECT 2545 2543
CONECT 2567 2566
CONECT 2549 2548 2550 2551 2564
CONECT 2560 2551 2558 2561
CONECT 2564 2549 2562 2565 2566
CONECT 2562 2546 2563 2564 2568
CONECT 2556 2554 2557 2558
CONECT 2546 2543 2547 2548 2562
CONECT 2554 2552 2555 2556
CONECT 2543 2542 2544 2545 2546
CONECT 2552 2551 2553 2554
CONECT 2550 2549
CONECT 2559 2558
CONECT 2563 2562
CONECT 2547 2546
CONECT 2555 2554
CONECT 2553 2552
CONECT 2551 2549 2552 2560
CONECT 2558 2556 2559 2560
CONECT 2540 2539
CONECT 2561 2560
CONECT 2566 2564 2567
CONECT 2541 2539
CONECT 2568 2562 2569
CONECT 2557 2556
CONECT 2548 2546 2549
CONECT 2542 2539 2543
CONECT 2539 2538 2540 2541 2542
CONECT 2595 2594
CONECT 2574 2573
CONECT 2575 2573
CONECT 2597 2596
CONECT 2579 2578 2580 2581 2594
CONECT 2590 2581 2588 2591
CONECT 2594 2579 2592 2595 2596
CONECT 2592 2576 2593 2594 2598
CONECT 2586 2584 2587 2588
CONECT 2576 2573 2577 2578 2592
CONECT 2584 2582 2585 2586
CONECT 2573 2572 2574 2575 2576
CONECT 2582 2581 2583 2584
CONECT 2580 2579
CONECT 2589 2588
CONECT 2593 2592
CONECT 2577 2576
CONECT 2585 2584
CONECT 2583 2582
CONECT 2581 2579 2582 2590
CONECT 2588 2586 2589 2590
CONECT 2570 2569
CONECT 2591 2590
CONECT 2596 2594 2597
CONECT 2571 2569
CONECT 2598 2592 2599
CONECT 2587 2586
CONECT 2578 2576 2579
CONECT 2572 2569 2573
CONECT 2569 2568 2570 2571 2572
CONECT 2625 2624
CONECT 2604 2603
CONECT 2605 2603
CONECT 2627 2626
CONECT 2609 2608 2610 2611 2624
CONECT 2620 2611 2618 2621
CONECT 2624 2609 2622 2625 2626
CONECT 2622 2606 2623 2624 2628
CONECT 2616 2614 2617 2618
CONECT 2606 2603 2607 2608 2622
CONECT 2614 2612 2615 2616
CONECT 2603 2602 2604 2605 2606
CONECT 2612 2611 2613 2614
CONECT 2610 2609
CONECT 2619 2618
CONECT 2623 2622
CONECT 2607 2606
CONECT 2615 2614
CONECT 2613 2612
CONECT 2611 2609 2612 2620
CONECT 2618 2616 2619 2620
CONECT 2600 2599
CONECT 2621 2620
CONECT 2626 2624 2627
CONECT 2601 2599
CONECT 2628 2622 2629
CONECT 2617 2616
CONECT 2608 2606 2609
CONECT 2602 2599 2603
CONECT 2599 2598 2600 2601 2602
CONECT 2655 2654
CONECT 2634 2633
CONECT 2635 2633
CONECT 2657 2656
CONECT 2639 2638 2640 2641 2654
CONECT 2650 2641 2648 2651
CONECT 2654 2639 2652 2655 2656
CONECT 2652 2636 2653 2654 2658
CONECT 2646 2644 2647 2648
CONECT 2636 2633 2637 2638 2652
CONECT 2644 2642 2645 2646
CONECT 2633 2632 2634 2635 2636
CONECT 2642 2641 2643 2644
CONECT 2640 2639
CONECT 2649 2648
CONECT 2653 2652
CONECT 2659 2658
CONECT 2637 2636
CONECT 2645 2644
CONECT 2643 2642
CONECT 2641 2639 2642 2650
CONECT 2648 2646 2649 2650
CONECT 2630 2629
CONECT 2651 2650
CONECT 2656 2654 2657
CONECT 2631 2629
CONECT 2658 2652 2659
CONECT 2647 2646
CONECT 2638 2636 2639
CONECT 2632 2629 2633
CONECT 2629 2628 2630 2631 2632
END
